# Supplementary material for: Crystal structures of eight mono-methyl alkanes (C26–C32) via single-crystal and powder diffraction and DFT-D optimization
Source: IUCrJ. 2015 Jul 5;2(Pt 5):490–7. doi: 10.1107/S2052252515010271 (PMC4547817; doi:10.1107/S2052252515010271)
Supplement: Supplementary file 1 [file m-02-00490-sup1.cif]

data_I 
_publcif_datablock.id '{bf95e2e8-93dd-4f9f-a1f8-a55e39106173}'

_audit_update_record
;
2015-07-05 # Formatted by IUCr publCIF system
;
_database_code_depnum_ccdc_archive 'CCDC 1403671'
#==============================================================================

# PROCESSING SUMMARY (IUCr Office Use Only)

_journal_date_recd_electronic   2015-01-28
_journal_date_to_coeditor     ?
_journal_date_from_coeditor    ?
_journal_date_accepted   2015-05-28
_journal_date_printers_first   ?
_journal_date_printers_final   ?
_journal_date_proofs_out     ?
_journal_date_proofs_in      ?
_journal_coeditor_name      ?
_journal_coeditor_code   LC5062SUP1
_journal_coeditor_notes
; ?
;
_journal_paper_category   FA
_journal_techeditor_code   M151027
_iucr_compatibility_tag     ACTA95
_journal_techeditor_notes 
;
;
_journal_coden_ASTM        ?
_journal_name_full        ?
_journal_year           ?
_journal_volume          ?
_journal_issue          ?
_journal_page_first        ?
_journal_page_last        ?
_journal_suppl_publ_number    ?
_journal_suppl_publ_pages     ?

#==============================================================================

_audit_creation_date    "13-10-15"
_audit_creation_method CRYSTALS_ver_14.40

_chemical_name_systematic     
;
(<i>S</i>)-7-methylnonacosane
;

_chemical_melting_point      ?

_cell_length_a          28.172(5)
_cell_length_b          4.935(1)
_cell_length_c          10.375(2)
_cell_angle_alpha         90
_cell_angle_beta         90.30(1)
_cell_angle_gamma         90
_cell_volume           1442.4(5)

_symmetry_cell_setting      'monoclinic' 
_symmetry_space_group_name_H-M  'P 1 21 1 ' 

loop_
 _symmetry_equiv_pos_as_xyz
 'x,y,z'
 '-x,y+1/2,-z'

loop_
_atom_type_symbol
_atom_type_scat_dispersion_real
_atom_type_scat_dispersion_imag
_atom_type_scat_Cromer_Mann_a1
_atom_type_scat_Cromer_Mann_b1
_atom_type_scat_Cromer_Mann_a2
_atom_type_scat_Cromer_Mann_b2
_atom_type_scat_Cromer_Mann_a3
_atom_type_scat_Cromer_Mann_b3
_atom_type_scat_Cromer_Mann_a4
_atom_type_scat_Cromer_Mann_b4
_atom_type_scat_Cromer_Mann_c
_atom_type_scat_source 
 C    0.0033  0.0016  2.3100 20.8439  1.0200 10.2075  1.5886  0.5687
  0.8650 51.6512  0.2156 'International Tables Vol C 4.2.6.8 and 6.1.1.4'
 H    0.0000  0.0000  0.4930 10.5109  0.3229 26.1257  0.1402  3.1424
  0.0408 57.7998  0.0030 'International Tables Vol C 4.2.6.8 and 6.1.1.4'

_cell_formula_units_Z          2

_chemical_formula_sum       'C30 H62'
_chemical_formula_moiety     'C30 H62'
_chemical_compound_source     'Synthesized by Lee Brooks, Keele University'
_chemical_formula_weight      422.81

_cell_measurement_reflns_used      ?
_cell_measurement_theta_min       ?
_cell_measurement_theta_max       ?
_cell_measurement_temperature     120

_exptl_crystal_description    'plate' 
_exptl_crystal_colour       'white' 
_exptl_crystal_size_min      0.02 
_exptl_crystal_size_mid      0.2 
_exptl_crystal_size_max      0.2 

_exptl_crystal_density_diffrn   0.974 
_exptl_crystal_density_meas    ? 
_exptl_crystal_density_method   'not measured' 
# Non-dispersive F(000): 
_exptl_crystal_F_000       484 
_exptl_absorpt_coefficient_mu   0.053 

# Sheldrick geometric approximatio 0.99 1.00 
_exptl_absorpt_correction_type  none 
_diffrn_measurement_device_type  'MAR 345 image plate'
_diffrn_radiation_monochromator  'Si 111'
_diffrn_radiation_type      'Synchrotron'
_diffrn_radiation_wavelength      0.82

# If a reference occurs more than once, delete the author 
# and date from subsequent references. 
_computing_data_collection    'USER DEFINED DATA COLLECTION' 
_computing_cell_refinement    'USER DEFINED CELL REFINEMENT' 
_computing_data_reduction     'CrysAlis, Oxford Diffraction' 
_computing_structure_solution   'SIR92 (Altomare et al., 1994)' 
_computing_structure_refinement  'CRYSTALS (Betteridge et al., 2003)' 
_computing_publication_material  'CRYSTALS' 

_diffrn_ambient_temperature    120
_diffrn_reflns_number       7987 
_reflns_number_total       1679 
_diffrn_reflns_av_R_equivalents  0.030 
# Number of reflections without Friedels Law is 1679 
# Number of reflections with Friedels Law is 1679 
# Theoretical number of reflections is about 1529 

_diffrn_reflns_theta_min     1.668 
_diffrn_reflns_theta_max     24.308 
_diffrn_measured_fraction_theta_max 0.954 

_diffrn_reflns_theta_full     23.821 
_diffrn_measured_fraction_theta_full 0.956 

_diffrn_reflns_limit_h_min    -28 
_diffrn_reflns_limit_h_max    28 
_diffrn_reflns_limit_k_min    -4 
_diffrn_reflns_limit_k_max    4 
_diffrn_reflns_limit_l_min    -10 
_diffrn_reflns_limit_l_max    10 
_reflns_limit_h_min        -28 
_reflns_limit_h_max        28 
_reflns_limit_k_min        0 
_reflns_limit_k_max        4 
_reflns_limit_l_min        0 
_reflns_limit_l_max        10 

_oxford_diffrn_Wilson_B_factor  -2.02 
_oxford_diffrn_Wilson_scale    0.04 

_atom_sites_solution_primary   direct
_atom_sites_solution_hydrogens  geometric

_refine_diff_density_min     -0.33 
_refine_diff_density_max     0.26 

# The current dictionary definitions do not cover the 
# situation where the reflections used for refinement were 
# selected by a user-defined sigma threshold 

# The values actually used during refinement 
_oxford_reflns_threshold_expression_ref   I>0.0\s(I)
_refine_ls_number_reflns     1657 
_refine_ls_number_restraints   1 
_refine_ls_number_parameters   121 
_oxford_refine_ls_R_factor_ref  0.0851 
_refine_ls_wR_factor_ref     0.0804 
_refine_ls_goodness_of_fit_ref  0.9344 
_refine_ls_shift/su_max      0.0005425 
_refine_ls_shift/su_mean     0.0000709 

# The values computed with all filters except I/sigma 
_oxford_reflns_number_all     1665 
_refine_ls_R_factor_all      0.0853 
_refine_ls_wR_factor_all     0.0804 

# The values computed with a 2 sigma cutoff - a la SHELX 
_reflns_threshold_expression   I>2.0\s(I)
_reflns_number_gt         1662 
_refine_ls_R_factor_gt      0.0852 
_refine_ls_wR_factor_gt      0.0804 

_chemical_absolute_configuration 'syn' 

_refine_ls_structure_factor_coef F 
_refine_ls_matrix_type      full
_refine_ls_hydrogen_treatment   constr     
_refine_ls_weighting_scheme    calc 
_refine_ls_weighting_details 
;
 Method, part 1, Chebychev polynomial, (Watkin, 1994, Prince, 1982) 
 [weight] = 1.0/[A~0~*T~0~(x)+A~1~*T~1~(x) ... +A~n-1~]*T~n-1~(x)] 
 where A~i~ are the Chebychev coefficients listed below and x= Fcalc/Fmax 
 Method = Robust Weighting (Prince, 1982) 
 W = [weight] * [1-(deltaF/6*sigmaF)^2^]^2^ 
 A~i~ are: 
 11.7 3.20 5.94 2.87 0.607 
;

# Insert your own references if required - in alphabetical order 
_publ_section_references 
;

Altomare, A., Cascarano, G., Giacovazzo G., Guagliardi A., Burla M.C., 
Polidori, G. & Camalli, M. (1994). J. Appl. Cryst. (27), 435-435 

Betteridge, P.W., Carruthers, J.R., Cooper, R.I., 
Prout, K. & Watkin, D.J. (2003). J. Appl. Cryst. 36, 1487. 

Prince, E. 
Mathematical Techniques in Crystallography 
and Materials Science 
Springer-Verlag, New York, 1982. 

Watkin D.J. (1994). 
Acta Cryst, A50, 411-437. 

; 

# Uequiv = arithmetic mean of Ui i.e. Ueqiv = (U1+U2+U3)/3

# Replace last . with number of unfound hydrogen atoms attached to an atom.

# ..._refinement_flags_... 
# . no refinement constraints      S special position constraint on site
# G rigid group refinement of site   R riding atom
# D distance or angle restraint on site T thermal displacement constraints
# U Uiso or Uij restraint (rigid bond) P partial occupancy constraint

loop_
_atom_site_label
_atom_site_type_symbol
_atom_site_fract_x
_atom_site_fract_y
_atom_site_fract_z
_atom_site_U_iso_or_equiv
_atom_site_occupancy
_atom_site_adp_type
_atom_site_refinement_flags_posn
_atom_site_refinement_flags_adp
_atom_site_refinement_flags_occupancy
_atom_site_disorder_assembly
_atom_site_disorder_group
_atom_site_attached_hydrogens
C1 C 0.50237(12) 0.7770(11) 1.3228(3) 0.0400(11) 1.0000 Uiso . . . . . . 
C2 C 0.53801(11) 0.6361(10) 1.2372(3) 0.0297(9) 1.0000 Uiso . . . . . . 
C3 C 0.54332(11) 0.7632(10) 1.1057(3) 0.0273(9) 1.0000 Uiso . . . . . . 
C4 C 0.58038(11) 0.6192(10) 1.0220(3) 0.0242(9) 1.0000 Uiso . . . . . . 
C5 C 0.58852(11) 0.7446(10) 0.8900(3) 0.0250(9) 1.0000 Uiso . . . . . . 
C6 C 0.62912(11) 0.6132(9) 0.8172(3) 0.0261(9) 1.0000 Uiso . . . . . . 
C7 C 0.64357(10) 0.7412(9) 0.6898(3) 0.0220(8) 1.0000 Uiso . . . . . . 
C8 C 0.68962(11) 0.6135(9) 0.6411(3) 0.0254(9) 1.0000 Uiso . . . . . . 
C9 C 0.71005(10) 0.7400(9) 0.5191(3) 0.0219(8) 1.0000 Uiso . . . . . . 
C10 C 0.75700(10) 0.6195(9) 0.4761(3) 0.0231(9) 1.0000 Uiso . . . . . . 
C11 C 0.77487(10) 0.7364(9) 0.3499(3) 0.0196(8) 1.0000 Uiso . . . . . . 
C12 C 0.82100(10) 0.6155(9) 0.3020(3) 0.0213(9) 1.0000 Uiso . . . . . . 
C13 C 0.83717(10) 0.7338(9) 0.1735(3) 0.0195(8) 1.0000 Uiso . . . . . . 
C14 C 0.88346(10) 0.6131(9) 0.1232(3) 0.0197(9) 1.0000 Uiso . . . . . . 
C15 C 0.89960(10) 0.7342(9) -0.0045(3) 0.0193(9) 1.0000 Uiso . . . . . . 
C16 C 0.94564(10) 0.6135(9) -0.0552(3) 0.0206(9) 1.0000 Uiso . . . . . . 
C17 C 0.96189(10) 0.7334(10) -0.1824(3) 0.0201(9) 1.0000 Uiso . . . . . . 
C18 C 1.00801(10) 0.6147(9) -0.2332(3) 0.0205(9) 1.0000 Uiso . . . . . . 
C19 C 1.02439(10) 0.7351(9) -0.3601(3) 0.0206(9) 1.0000 Uiso . . . . . . 
C20 C 1.07055(10) 0.6141(9) -0.4102(3) 0.0191(9) 1.0000 Uiso . . . . . . 
C21 C 1.08701(10) 0.7342(9) -0.5374(3) 0.0209(9) 1.0000 Uiso . . . . . . 
C22 C 1.13352(10) 0.6149(9) -0.5868(3) 0.0196(8) 1.0000 Uiso . . . . . . 
C23 C 1.14995(10) 0.7361(9) -0.7137(3) 0.0214(9) 1.0000 Uiso . . . . . . 
C24 C 1.19643(10) 0.6165(9) -0.7632(3) 0.0216(9) 1.0000 Uiso . . . . . . 
C25 C 1.21298(10) 0.7372(9) -0.8903(3) 0.0217(9) 1.0000 Uiso . . . . . . 
C26 C 1.25865(10) 0.6147(9) -0.9420(3) 0.0224(9) 1.0000 Uiso . . . . . . 
C27 C 1.27459(10) 0.7342(9) -1.0699(3) 0.0208(8) 1.0000 Uiso . . . . . . 
C28 C 1.31995(10) 0.6070(9) -1.1224(3) 0.0245(9) 1.0000 Uiso . . . . . . 
C29 C 1.33519(11) 0.7240(9) -1.2508(3) 0.0285(9) 1.0000 Uiso . . . . . . 
C30 C 0.60399(12) 0.7262(11) 0.5898(3) 0.0390(10) 1.0000 Uiso . . . . . . 
H11 H 0.5013 0.6825 1.4048 0.0578 1.0000 Uiso R . . . . . 
H12 H 0.5122 0.9613 1.3355 0.0580 1.0000 Uiso R . . . . . 
H13 H 0.4720 0.7709 1.2801 0.0580 1.0000 Uiso R . . . . . 
H21 H 0.5686 0.6369 1.2796 0.0370 1.0000 Uiso R . . . . . 
H22 H 0.5278 0.4487 1.2251 0.0370 1.0000 Uiso R . . . . . 
H31 H 0.5525 0.9511 1.1171 0.0348 1.0000 Uiso R . . . . . 
H32 H 0.5132 0.7528 1.0613 0.0347 1.0000 Uiso R . . . . . 
H41 H 0.6105 0.6259 1.0688 0.0301 1.0000 Uiso R . . . . . 
H42 H 0.5708 0.4320 1.0119 0.0299 1.0000 Uiso R . . . . . 
H51 H 0.5955 0.9358 0.9023 0.0312 1.0000 Uiso R . . . . . 
H52 H 0.5594 0.7256 0.8400 0.0311 1.0000 Uiso R . . . . . 
H61 H 0.6568 0.6126 0.8734 0.0338 1.0000 Uiso R . . . . . 
H62 H 0.6201 0.4265 0.8000 0.0340 1.0000 Uiso R . . . . . 
H71 H 0.6502 0.9318 0.7047 0.0291 1.0000 Uiso R . . . . . 
H81 H 0.7135 0.6285 0.7091 0.0321 1.0000 Uiso R . . . . . 
H82 H 0.6832 0.4234 0.6240 0.0320 1.0000 Uiso R . . . . . 
H91 H 0.7150 0.9314 0.5375 0.0281 1.0000 Uiso R . . . . . 
H92 H 0.6872 0.7209 0.4490 0.0280 1.0000 Uiso R . . . . . 
H101 H 0.7802 0.6473 0.5432 0.0287 1.0000 Uiso R . . . . . 
H102 H 0.7524 0.4273 0.4638 0.0292 1.0000 Uiso R . . . . . 
H111 H 0.7798 0.9284 0.3630 0.0241 1.0000 Uiso R . . . . . 
H112 H 0.7507 0.7095 0.2841 0.0241 1.0000 Uiso R . . . . . 
H121 H 0.8457 0.6501 0.3649 0.0262 1.0000 Uiso R . . . . . 
H122 H 0.8164 0.4217 0.2920 0.0259 1.0000 Uiso R . . . . . 
H131 H 0.8421 0.9284 0.1846 0.0251 1.0000 Uiso R . . . . . 
H132 H 0.8125 0.7065 0.1092 0.0250 1.0000 Uiso R . . . . . 
H141 H 0.9077 0.6447 0.1878 0.0229 1.0000 Uiso R . . . . . 
H142 H 0.8793 0.4198 0.1125 0.0230 1.0000 Uiso R . . . . . 
H151 H 0.9037 0.9282 0.0070 0.0241 1.0000 Uiso R . . . . . 
H152 H 0.8754 0.7022 -0.0694 0.0241 1.0000 Uiso R . . . . . 
H161 H 0.9705 0.6399 0.0080 0.0250 1.0000 Uiso R . . . . . 
H162 H 0.9410 0.4190 -0.0680 0.0252 1.0000 Uiso R . . . . . 
H171 H 0.9660 0.9287 -0.1708 0.0262 1.0000 Uiso R . . . . . 
H172 H 0.9370 0.7042 -0.2471 0.0258 1.0000 Uiso R . . . . . 
H181 H 1.0327 0.6457 -0.1682 0.0235 1.0000 Uiso R . . . . . 
H182 H 1.0033 0.4213 -0.2454 0.0240 1.0000 Uiso R . . . . . 
H191 H 1.0290 0.9292 -0.3491 0.0252 1.0000 Uiso R . . . . . 
H192 H 0.9998 0.7058 -0.4251 0.0252 1.0000 Uiso R . . . . . 
H201 H 1.0951 0.6433 -0.3458 0.0250 1.0000 Uiso R . . . . . 
H202 H 1.0660 0.4206 -0.4204 0.0249 1.0000 Uiso R . . . . . 
H211 H 1.0904 0.9298 -0.5269 0.0260 1.0000 Uiso R . . . . . 
H212 H 1.0626 0.6993 -0.6018 0.0259 1.0000 Uiso R . . . . . 
H221 H 1.1582 0.6528 -0.5233 0.0241 1.0000 Uiso R . . . . . 
H222 H 1.1303 0.4206 -0.5959 0.0240 1.0000 Uiso R . . . . . 
H231 H 1.1542 0.9311 -0.7030 0.0270 1.0000 Uiso R . . . . . 
H232 H 1.1255 0.7069 -0.7770 0.0267 1.0000 Uiso R . . . . . 
H241 H 1.2210 0.6486 -0.6976 0.0280 1.0000 Uiso R . . . . . 
H242 H 1.1918 0.4222 -0.7742 0.0281 1.0000 Uiso R . . . . . 
H251 H 1.2179 0.9304 -0.8776 0.0246 1.0000 Uiso R . . . . . 
H252 H 1.1881 0.7099 -0.9545 0.0247 1.0000 Uiso R . . . . . 
H261 H 1.2834 0.6406 -0.8777 0.0290 1.0000 Uiso R . . . . . 
H262 H 1.2536 0.4212 -0.9534 0.0291 1.0000 Uiso R . . . . . 
H271 H 1.2799 0.9266 -1.0582 0.0241 1.0000 Uiso R . . . . . 
H272 H 1.2496 0.7088 -1.1328 0.0240 1.0000 Uiso R . . . . . 
H281 H 1.3451 0.6395 -1.0600 0.0301 1.0000 Uiso R . . . . . 
H282 H 1.3150 0.4142 -1.1324 0.0299 1.0000 Uiso R . . . . . 
H291 H 1.3641 0.6374 -1.2777 0.0399 1.0000 Uiso R . . . . . 
H292 H 1.3403 0.9166 -1.2416 0.0398 1.0000 Uiso R . . . . . 
H293 H 1.3100 0.6906 -1.3132 0.0401 1.0000 Uiso R . . . . . 
H301 H 0.5745 0.7914 0.6255 0.0690 1.0000 Uiso R . . . . . 
H302 H 0.6122 0.8350 0.5154 0.0690 1.0000 Uiso R . . . . . 
H303 H 0.6001 0.5403 0.5623 0.0691 1.0000 Uiso R . . . . . 

_refine_ls_extinction_method 
  'None'
_oxford_refine_ls_scale 10.07(5) 
loop_
 _geom_bond_atom_site_label_1
 _geom_bond_site_symmetry_1
 _geom_bond_atom_site_label_2
 _geom_bond_site_symmetry_2
 _geom_bond_distance
 _geom_bond_publ_flag
C1 . C2 . 1.513(5)  yes
C1 . H11 . 0.971  no
C1 . H12 . 0.960  no
C1 . H13 . 0.962  no
C2 . C3 . 1.510(5)  yes
C2 . H21 . 0.965  no
C2 . H22 . 0.977  no
C3 . C4 . 1.536(5)  yes
C3 . H31 . 0.970  no
C3 . H32 . 0.965  no
C4 . C5 . 1.522(5)  yes
C4 . H41 . 0.976  no
C4 . H42 . 0.968  no
C5 . C6 . 1.519(5)  yes
C5 . H51 . 0.973  no
C5 . H52 . 0.973  no
C6 . C7 . 1.523(5)  yes
C6 . H61 . 0.970  no
C6 . H62 . 0.972  no
C7 . C8 . 1.531(5)  yes
C7 . C30 . 1.521(4)  yes
C7 . H71 . 0.971  no
C8 . C9 . 1.526(5)  yes
C8 . H81 . 0.975  no
C8 . H82 . 0.972  no
C9 . C10 . 1.520(5)  yes
C9 . H91 . 0.973  no
C9 . H92 . 0.973  no
C10 . C11 . 1.519(4)  yes
C10 . H101 . 0.962  no
C10 . H102 . 0.966  no
C11 . C12 . 1.516(4)  yes
C11 . H111 . 0.967  no
C11 . H112 . 0.971  no
C12 . C13 . 1.527(4)  yes
C12 . H121 . 0.966  no
C12 . H122 . 0.971  no
C13 . C14 . 1.528(4)  yes
C13 . H131 . 0.977  no
C13 . H132 . 0.972  no
C14 . C15 . 1.525(4)  yes
C14 . H141 . 0.967  no
C14 . H142 . 0.968  no
C15 . C16 . 1.524(4)  yes
C15 . H151 . 0.972  no
C15 . H152 . 0.969  no
C16 . C17 . 1.519(4)  yes
C16 . H161 . 0.966  no
C16 . H162 . 0.978  no
C17 . C18 . 1.522(4)  yes
C17 . H171 . 0.978  no
C17 . H172 . 0.979  no
C18 . C19 . 1.518(4)  yes
C18 . H181 . 0.979  no
C18 . H182 . 0.972  no
C19 . C20 . 1.525(4)  yes
C19 . H191 . 0.973  no
C19 . H192 . 0.974  no
C20 . C21 . 1.522(4)  yes
C20 . H201 . 0.971  no
C20 . H202 . 0.969  no
C21 . C22 . 1.528(4)  yes
C21 . H211 . 0.976  no
C21 . H212 . 0.971  no
C22 . C23 . 1.520(5)  yes
C22 . H221 . 0.974  no
C22 . H222 . 0.967  no
C23 . C24 . 1.528(5)  yes
C23 . H231 . 0.976  no
C23 . H232 . 0.960  no
C24 . C25 . 1.522(4)  yes
C24 . H241 . 0.982  no
C24 . H242 . 0.974  no
C25 . C26 . 1.522(5)  yes
C25 . H251 . 0.972  no
C25 . H252 . 0.975  no
C26 . C27 . 1.522(4)  yes
C26 . H261 . 0.971  no
C26 . H262 . 0.973  no
C27 . C28 . 1.527(5)  yes
C27 . H271 . 0.969  no
C27 . H272 . 0.967  no
C28 . C29 . 1.516(5)  yes
C28 . H281 . 0.970  no
C28 . H282 . 0.967  no
C29 . H291 . 0.962  no
C29 . H292 . 0.966  no
C29 . H293 . 0.972  no
C30 . H301 . 0.967  no
C30 . H302 . 0.969  no
C30 . H303 . 0.967  no
loop_
 _geom_angle_atom_site_label_1
 _geom_angle_site_symmetry_1
 _geom_angle_atom_site_label_2
 _geom_angle_site_symmetry_2
 _geom_angle_atom_site_label_3
 _geom_angle_site_symmetry_3
 _geom_angle
 _geom_angle_publ_flag
C2 . C1 . H11 . 108.5  no
C2 . C1 . H12 . 109.0  no
H11 . C1 . H12 . 110.2  no
C2 . C1 . H13 . 107.9  no
H11 . C1 . H13 . 110.9  no
H12 . C1 . H13 . 110.4  no
C1 . C2 . C3 . 114.1(3)  yes
C1 . C2 . H21 . 108.9  no
C3 . C2 . H21 . 108.5  no
C1 . C2 . H22 . 108.3  no
C3 . C2 . H22 . 107.9  no
H21 . C2 . H22 . 108.9  no
C2 . C3 . C4 . 112.9(3)  yes
C2 . C3 . H31 . 108.4  no
C4 . C3 . H31 . 109.2  no
C2 . C3 . H32 . 108.6  no
C4 . C3 . H32 . 107.7  no
H31 . C3 . H32 . 110.0  no
C3 . C4 . C5 . 115.3(3)  yes
C3 . C4 . H41 . 107.2  no
C5 . C4 . H41 . 107.4  no
C3 . C4 . H42 . 108.3  no
C5 . C4 . H42 . 109.5  no
H41 . C4 . H42 . 109.1  no
C4 . C5 . C6 . 113.0(3)  yes
C4 . C5 . H51 . 108.0  no
C6 . C5 . H51 . 109.1  no
C4 . C5 . H52 . 108.1  no
C6 . C5 . H52 . 109.2  no
H51 . C5 . H52 . 109.4  no
C5 . C6 . C7 . 117.4(3)  yes
C5 . C6 . H61 . 107.9  no
C7 . C6 . H61 . 107.8  no
C5 . C6 . H62 . 107.4  no
C7 . C6 . H62 . 107.7  no
H61 . C6 . H62 . 108.5  no
C6 . C7 . C8 . 110.3(3)  yes
C6 . C7 . C30 . 111.9(3)  yes
C8 . C7 . C30 . 112.0(3)  yes
C6 . C7 . H71 . 108.4  no
C8 . C7 . H71 . 106.8  no
C30 . C7 . H71 . 107.2  no
C7 . C8 . C9 . 115.4(3)  yes
C7 . C8 . H81 . 108.2  no
C9 . C8 . H81 . 107.9  no
C7 . C8 . H82 . 107.5  no
C9 . C8 . H82 . 108.3  no
H81 . C8 . H82 . 109.4  no
C8 . C9 . C10 . 114.6(3)  yes
C8 . C9 . H91 . 106.7  no
C10 . C9 . H91 . 108.3  no
C8 . C9 . H92 . 109.2  no
C10 . C9 . H92 . 108.4  no
H91 . C9 . H92 . 109.6  no
C9 . C10 . C11 . 113.4(3)  yes
C9 . C10 . H101 . 108.6  no
C11 . C10 . H101 . 110.1  no
C9 . C10 . H102 . 107.8  no
C11 . C10 . H102 . 107.7  no
H101 . C10 . H102 . 109.1  no
C10 . C11 . C12 . 114.9(3)  yes
C10 . C11 . H111 . 107.4  no
C12 . C11 . H111 . 108.0  no
C10 . C11 . H112 . 108.6  no
C12 . C11 . H112 . 108.4  no
H111 . C11 . H112 . 109.4  no
C11 . C12 . C13 . 113.3(3)  yes
C11 . C12 . H121 . 108.9  no
C13 . C12 . H121 . 107.8  no
C11 . C12 . H122 . 107.9  no
C13 . C12 . H122 . 108.9  no
H121 . C12 . H122 . 110.0  no
C12 . C13 . C14 . 114.1(3)  yes
C12 . C13 . H131 . 108.4  no
C14 . C13 . H131 . 107.6  no
C12 . C13 . H132 . 109.3  no
C14 . C13 . H132 . 108.7  no
H131 . C13 . H132 . 108.5  no
C13 . C14 . C15 . 113.8(3)  yes
C13 . C14 . H141 . 107.5  no
C15 . C14 . H141 . 109.1  no
C13 . C14 . H142 . 108.7  no
C15 . C14 . H142 . 108.9  no
H141 . C14 . H142 . 108.8  no
C14 . C15 . C16 . 113.9(3)  yes
C14 . C15 . H151 . 108.4  no
C16 . C15 . H151 . 109.1  no
C14 . C15 . H152 . 109.2  no
C16 . C15 . H152 . 107.1  no
H151 . C15 . H152 . 109.2  no
C15 . C16 . C17 . 114.2(3)  yes
C15 . C16 . H161 . 109.2  no
C17 . C16 . H161 . 108.5  no
C15 . C16 . H162 . 108.5  no
C17 . C16 . H162 . 107.8  no
H161 . C16 . H162 . 108.6  no
C16 . C17 . C18 . 114.4(3)  yes
C16 . C17 . H171 . 108.2  no
C18 . C17 . H171 . 108.7  no
C16 . C17 . H172 . 108.7  no
C18 . C17 . H172 . 108.4  no
H171 . C17 . H172 . 108.3  no
C17 . C18 . C19 . 114.4(3)  yes
C17 . C18 . H181 . 107.8  no
C19 . C18 . H181 . 108.6  no
C17 . C18 . H182 . 107.9  no
C19 . C18 . H182 . 108.3  no
H181 . C18 . H182 . 109.8  no
C18 . C19 . C20 . 113.9(3)  yes
C18 . C19 . H191 . 108.9  no
C20 . C19 . H191 . 108.2  no
C18 . C19 . H192 . 108.9  no
C20 . C19 . H192 . 108.1  no
H191 . C19 . H192 . 108.8  no
C19 . C20 . C21 . 114.1(3)  yes
C19 . C20 . H201 . 108.3  no
C21 . C20 . H201 . 108.7  no
C19 . C20 . H202 . 108.1  no
C21 . C20 . H202 . 109.3  no
H201 . C20 . H202 . 108.3  no
C20 . C21 . C22 . 114.0(3)  yes
C20 . C21 . H211 . 108.6  no
C22 . C21 . H211 . 109.5  no
C20 . C21 . H212 . 108.1  no
C22 . C21 . H212 . 107.8  no
H211 . C21 . H212 . 108.7  no
C21 . C22 . C23 . 113.9(3)  yes
C21 . C22 . H221 . 108.0  no
C23 . C22 . H221 . 106.9  no
C21 . C22 . H222 . 109.6  no
C23 . C22 . H222 . 109.5  no
H221 . C22 . H222 . 108.8  no
C22 . C23 . C24 . 113.9(3)  yes
C22 . C23 . H231 . 109.1  no
C24 . C23 . H231 . 108.3  no
C22 . C23 . H232 . 108.2  no
C24 . C23 . H232 . 109.0  no
H231 . C23 . H232 . 108.3  no
C23 . C24 . C25 . 114.0(3)  yes
C23 . C24 . H241 . 107.9  no
C25 . C24 . H241 . 108.6  no
C23 . C24 . H242 . 107.8  no
C25 . C24 . H242 . 109.0  no
H241 . C24 . H242 . 109.4  no
C24 . C25 . C26 . 114.4(3)  yes
C24 . C25 . H251 . 108.1  no
C26 . C25 . H251 . 108.5  no
C24 . C25 . H252 . 108.4  no
C26 . C25 . H252 . 108.1  no
H251 . C25 . H252 . 109.2  no
C25 . C26 . C27 . 114.0(3)  yes
C25 . C26 . H261 . 108.0  no
C27 . C26 . H261 . 109.6  no
C25 . C26 . H262 . 108.0  no
C27 . C26 . H262 . 108.6  no
H261 . C26 . H262 . 108.5  no
C26 . C27 . C28 . 113.8(3)  yes
C26 . C27 . H271 . 108.4  no
C28 . C27 . H271 . 108.7  no
C26 . C27 . H272 . 108.7  no
C28 . C27 . H272 . 108.4  no
H271 . C27 . H272 . 108.8  no
C27 . C28 . C29 . 113.5(3)  yes
C27 . C28 . H281 . 107.7  no
C29 . C28 . H281 . 108.3  no
C27 . C28 . H282 . 108.8  no
C29 . C28 . H282 . 108.7  no
H281 . C28 . H282 . 109.8  no
C28 . C29 . H291 . 109.3  no
C28 . C29 . H292 . 109.3  no
H291 . C29 . H292 . 109.9  no
C28 . C29 . H293 . 108.1  no
H291 . C29 . H293 . 110.4  no
H292 . C29 . H293 . 109.9  no
C7 . C30 . H301 . 110.5  no
C7 . C30 . H302 . 109.9  no
H301 . C30 . H302 . 109.3  no
C7 . C30 . H303 . 109.2  no
H301 . C30 . H303 . 109.4  no
H302 . C30 . H303 . 108.6  no

_iucr_refine_instructions_details_constraints
;
#
# Punched on 15/10/13 at 15:18:20
#
#LIST   12                                  
BLOCK SCALE X'S, U[ISO] 
RIDE C  (  1,X'S) H  ( 11,X'S) H  ( 12,X'S) H  ( 13,X'S) 
RIDE C  (  2,X'S) H  ( 21,X'S) H  ( 22,X'S) 
RIDE C  (  3,X'S) H  ( 31,X'S) H  ( 32,X'S) 
RIDE C  (  4,X'S) H  ( 41,X'S) H  ( 42,X'S) 
RIDE C  (  5,X'S) H  ( 51,X'S) H  ( 52,X'S) 
RIDE C  (  6,X'S) H  ( 61,X'S) H  ( 62,X'S) 
RIDE C  (  7,X'S) H  ( 71,X'S) 
RIDE C  (  8,X'S) H  ( 81,X'S) H  ( 82,X'S) 
RIDE C  (  9,X'S) H  ( 91,X'S) H  ( 92,X'S) 
RIDE C  ( 10,X'S) H  ( 101,X'S) H  ( 102,X'S) 
RIDE C  ( 11,X'S) H  ( 111,X'S) H  ( 112,X'S) 
RIDE C  ( 12,X'S) H  ( 121,X'S) H  ( 122,X'S) 
RIDE C  ( 13,X'S) H  ( 131,X'S) H  ( 132,X'S) 
RIDE C  ( 14,X'S) H  ( 141,X'S) H  ( 142,X'S) 
RIDE C  ( 15,X'S) H  ( 151,X'S) H  ( 152,X'S) 
RIDE C  ( 16,X'S) H  ( 161,X'S) H  ( 162,X'S) 
RIDE C  ( 17,X'S) H  ( 171,X'S) H  ( 172,X'S) 
RIDE C  ( 18,X'S) H  ( 181,X'S) H  ( 182,X'S) 
RIDE C  ( 19,X'S) H  ( 191,X'S) H  ( 192,X'S) 
RIDE C  ( 20,X'S) H  ( 201,X'S) H  ( 202,X'S) 
RIDE C  ( 21,X'S) H  ( 211,X'S) H  ( 212,X'S) 
RIDE C  ( 22,X'S) H  ( 221,X'S) H  ( 222,X'S) 
RIDE C  ( 23,X'S) H  ( 231,X'S) H  ( 232,X'S) 
RIDE C  ( 24,X'S) H  ( 241,X'S) H  ( 242,X'S) 
RIDE C  ( 25,X'S) H  ( 251,X'S) H  ( 252,X'S) 
RIDE C  ( 26,X'S) H  ( 261,X'S) H  ( 262,X'S) 
RIDE C  ( 27,X'S) H  ( 271,X'S) H  ( 272,X'S) 
RIDE C  ( 28,X'S) H  ( 281,X'S) H  ( 282,X'S) 
RIDE C  ( 29,X'S) H  ( 291,X'S) H  ( 292,X'S) H  ( 293,X'S) 
RIDE C  ( 30,X'S) H  ( 301,X'S) H  ( 302,X'S) H  ( 303,X'S) 
END                                       
;

_iucr_refine_instructions_details_restraints
;
#
# Punched on 15/10/13 at 15:18:20
#
#LIST   16                                  
NO 
REM  HREST  START (DO NOT REMOVE THIS LINE) 
REM  HREST  END (DO NOT REMOVE THIS LINE) 
END                                       
;

# start Validation Reply Form
_vrf_ATOM007_7-MeC29_SX
;
PROBLEM: _atom_site_aniso_label is missing
RESPONSE: Atoms were refined isotropically to keep the ratio of parameters to 
data reasonable.
;
_vrf_THETM01_7-MeC29_SX
;
PROBLEM: The value of sine(theta_max)/wavelength is less than 0.550
RESPONSE: That's all the crystal gave.
;
_vrf_PLAT027_7-MeC29_SX
;
PROBLEM: _diffrn_reflns_theta_full (too) Low ............   23.82 Degree
RESPONSE: That's all the crystal gave.
;
_vrf_PLAT201_7-MeC29_SX
;
PROBLEM: Isotropic non-H Atoms in Main Residue(s) .......     30 Report
RESPONSE: Atoms were refined isotropically to keep the ratio of parameters to 
data reasonable.
;

# end Validation Reply Form

data_13MeC29H59
_publcif_datablock.id '{df4e7d8d-c614-4ad8-805b-b5d34c44b5be}'

_database_code_depnum_ccdc_archive 'CCDC 1407149'

_chemical_name_systematic 
;
(<i>S</i>)-13-methylnonacosane
;

_chemical_formula_moiety		'C30 H62'

_chemical_formula_sum     'C30 H62'

_chemical_formula_weight      422.81

_chemical_absolute_configuration  S

_exptl_crystal_colour			'white'

_exptl_crystal_description		'powder'

_cell_length_a 18.43381(43)
_cell_length_b 7.175975(86)
_cell_length_c 11.02071(26)
_cell_angle_alpha 90
_cell_angle_beta 101.9743(28)
_cell_angle_gamma 90
_cell_volume 1426.105(53)

_symmetry_cell_setting         monoclinic

_symmetry_space_group_name_H-M P21
loop_
_symmetry_equiv_pos_as_xyz
	'-x, y+1/2, -z'
	'x, y, z'

_cell_formula_units_Z 			2

_exptl_crystal_density_diffrn		0.985

_diffrn_ambient_temperature 		100

_cell_measurement_temperature  100

_diffrn_radiation_monochromator  'Si 111'
_diffrn_radiation_type      'Synchrotron ID31 at ESRF'
_diffrn_radiation_wavelength      0.80105

loop_
_atom_site_label
_atom_site_type_symbol
_atom_site_fract_x
_atom_site_fract_y
_atom_site_fract_z
_atom_site_occupancy
_atom_site_B_iso_or_equiv
C1 C   1.342891 0.7760435 0.4269854 1 1.044(19)
C2 C   1.294502 0.8591185 0.5097186 1 1.044(19)
C3 C   1.216812 0.7753512 0.4888637 1 1.044(19)
C4 C   1.168857 0.8571957 0.5729056 1 1.044(19)
C5 C   1.090742 0.7766184 0.5512842 1 1.044(19)
C6 C   1.043258 0.858757 0.6360676 1 1.044(19)
C7 C   0.965221 0.7779045 0.6146339 1 1.044(19)
C8 C   0.9174444 0.8590623 0.6992378 1 1.044(19)
C9 C   0.839698 0.7763824 0.6766132 1 1.044(19)
C10 C   0.7903965 0.8551298 0.7593739 1 1.044(19)
C11 C   0.7129866 0.7700101 0.7319473 1 1.044(19)
C12 C   0.6607144 0.8486523 0.8095044 1 1.044(19)
C13 C   0.582896 0.7617473 0.784036 1 1.044(19)
C14 C   0.5377222 0.845504 0.8730822 1 1.044(19)
C15 C   0.4602344 0.7644014 0.8623147 1 1.044(19)
C16 C   0.4160909 0.848585 0.9513621 1 1.044(19)
C17 C   0.3378253 0.7698604 0.932508 1 1.044(19)
C18 C   0.2906287 0.8535301 1.017003 1 1.044(19)
C19 C   0.2124742 0.773352 0.9941736 1 1.044(19)
C20 C   0.1637576 0.8564171 1.076442 1 1.044(19)
C21 C   0.08569689 0.7753882 1.052599 1 1.044(19)
C22 C   0.0370636 0.8567918 1.135529 1 1.044(19)
C23 C   -0.04091628 0.7752161 1.112339 1 1.044(19)
C24 C   -0.08913959 0.8556648 1.19639 1 1.044(19)
C25 C   -0.1671137 0.7738247 1.174129 1 1.044(19)
C26 C   -0.2146574 0.8541569 1.259296 1 1.044(19)
C27 C   -0.2927313 0.773041 1.238884 1 1.044(19)
C28 C   -0.3397393 0.8565829 1.32403 1 1.044(19)
C29 C   -0.4175094 0.7746576 1.305201 1 1.044(19)
C30 C   0.5435096 0.7819044 0.6479925 1 1.044(19)
H11 H   1.396811 0.8465141 0.4392155 1 1.044(19)
H12 H   1.316031 0.7881016 0.3284165 1 1.044(19)
H13 H   1.353526 0.627178 0.4466506 1 1.044(19)
H21 H   1.322024 0.8409277 0.6078712 1 1.044(19)
H22 H   1.289783 1.010758 0.4949718 1 1.044(19)
H31 H   1.188949 0.7963317 0.3910604 1 1.044(19)
H32 H   1.220851 0.6231244 0.5020358 1 1.044(19)
H41 H   1.165505 1.009579 0.560477 1 1.044(19)
H42 H   1.196548 0.8346795 0.6706266 1 1.044(19)
H51 H   1.093843 0.6242285 0.5634337 1 1.044(19)
H52 H   1.062855 0.7998325 0.4537427 1 1.044(19)
H61 H   1.039918 1.011142 0.6237317 1 1.044(19)
H62 H   1.071199 0.8359615 0.7336062 1 1.044(19)
H71 H   0.9685155 0.6255135 0.6265988 1 1.044(19)
H72 H   0.9372795 0.8009788 0.5170932 1 1.044(19)
H81 H   0.9136818 1.011306 0.6869938 1 1.044(19)
H82 H   0.9451799 0.8361271 0.7968693 1 1.044(19)
H91 H   0.8436867 0.6239959 0.6884883 1 1.044(19)
H92 H   0.8124604 0.7990376 0.578615 1 1.044(19)
H101 H   0.7861591 1.007517 0.7476833 1 1.044(19)
H102 H   0.8167903 0.831634 0.8575602 1 1.044(19)
H111 H   0.7174394 0.6179304 0.7453982 1 1.044(19)
H112 H   0.6889594 0.7905829 0.6326794 1 1.044(19)
H121 H   0.655257 1.000567 0.794938 1 1.044(19)
H122 H   0.6858767 0.8301795 0.9087618 1 1.044(19)
H131 H   0.5892618 0.6110419 0.8042531 1 1.044(19)
H141 H   0.5336529 0.9975671 0.858335 1 1.044(19)
H142 H   0.5692491 0.8266156 0.9689386 1 1.044(19)
H151 H   0.4642351 0.6124685 0.8765044 1 1.044(19)
H152 H   0.4281334 0.7844095 0.7670969 1 1.044(19)
H161 H   0.4134474 1.001121 0.9393988 1 1.044(19)
H162 H   0.445344 0.8242552 1.048083 1 1.044(19)
H171 H   0.3407018 0.6176207 0.94549 1 1.044(19)
H172 H   0.309452 0.7918162 0.8349737 1 1.044(19)
H181 H   0.2877431 1.005915 1.004391 1 1.044(19)
H182 H   0.3182557 0.8305939 1.114635 1 1.044(19)
H191 H   0.2156221 0.6211147 1.007157 1 1.044(19)
H192 H   0.185487 0.7951705 0.895997 1 1.044(19)
H201 H   0.1605983 1.008653 1.063366 1 1.044(19)
H202 H   0.1904734 0.8345964 1.174617 1 1.044(19)
H211 H   0.08901414 0.6230002 1.064749 1 1.044(19)
H212 H   0.0588272 0.7983239 0.9545073 1 1.044(19)
H221 H   0.03360369 1.009174 1.123099 1 1.044(19)
H222 H   0.06419206 0.8344143 1.233524 1 1.044(19)
H231 H   -0.03742712 0.6226845 1.12412 1 1.044(19)
H232 H   -0.06828415 0.7985712 1.014613 1 1.044(19)
H241 H   -0.09275973 1.008053 1.184423 1 1.044(19)
H242 H   -0.06155523 0.8325903 1.294114 1 1.044(19)
H251 H   -0.1635615 0.621288 1.18554 1 1.044(19)
H252 H   -0.1949914 0.797737 1.076675 1 1.044(19)
H261 H   -0.2182233 1.006546 1.24733 1 1.044(19)
H262 H   -0.1864133 0.8312218 1.356651 1 1.044(19)
H271 H   -0.2894114 0.6206601 1.251498 1 1.044(19)
H272 H   -0.3210395 0.7952774 1.14144 1 1.044(19)
H281 H   -0.3432854 1.008376 1.309565 1 1.044(19)
H282 H   -0.3109166 0.8368563 1.421272 1 1.044(19)
H291 H   -0.4474053 0.7899229 1.208451 1 1.044(19)
H292 H   -0.4509473 0.843554 1.363715 1 1.044(19)
H293 H   -0.4159236 0.625192 1.327151 1 1.044(19)
H301 H   0.5359944 0.92957 0.6210245 1 1.044(19)
H302 H   0.4885703 0.7163564 0.6301597 1 1.044(19)
H303 H   0.5748679 0.7152965 0.5853738 1 1.044(19)

loop_
_geom_bond_atom_site_label_1
_geom_bond_atom_site_label_2
_geom_bond_distance
_geom_bond_site_symmetry_2
_ccdc_geom_bond_type
C1   C2   1.524  .   S
C1   H11   1.098  .   S
C1   H12   1.099  .   S
C1   H13   1.099  .   S
C2   C3   1.526  .   S
C2   H21   1.103  .   S
C2   H22   1.101  .   S
C3   C4   1.525  .   S
C3   H31   1.104  .   S
C3   H32   1.102  .   S
C4   C5   1.524  .   S
C4   H41   1.102  .   S
C4   H42   1.104  .   S
C5   C6   1.525  .   S
C5   H51   1.102  .   S
C5   H52   1.104  .   S
C6   C7   1.524  .   S
C6   H61   1.102  .   S
C6   H62   1.104  .   S
C7   C8   1.524  .   S
C7   H71   1.102  .   S
C7   H72   1.104  .   S
C8   C9   1.523  .   S
C8   H81   1.102  .   S
C8   H82   1.103  .   S
C9   C10   1.525  .   S
C9   H91   1.102  .   S
C9   H92   1.104  .   S
C10  C11   1.523  .   S
C10  H101  1.102  .   S
C10  H102  1.103  .   S
C11  C12   1.524  .   S
C11  H111  1.102  .   S
C11  H112  1.101  .   S
C12  C13   1.535  .   S
C12  H121  1.104  .   S
C12  H122  1.103  .   S
C13  C14   1.536  .   S
C13  C30   1.531  .   S
C13  H131  1.106  .   S
C14  C15   1.523  .   S
C14  H141  1.104  .   S
C14  H142  1.104  .   S
C15  C16   1.523  .   S
C15  H151  1.102  .   S
C15  H152  1.102  .   S
C16  C17   1.524  .   S
C16  H161  1.102  .   S
C16  H162  1.104  .   S
C17  C18   1.523  .   S
C17  H171  1.102  .   S
C17  H172  1.104  .   S
C18  C19   1.524  .   S
C18  H181  1.102  .   S
C18  H182  1.103  .   S
C19  C20   1.523  .   S
C19  H191  1.102  .   S
C19  H192  1.104  .   S
C20  C21   1.524  .   S
C20  H201  1.102  .   S
C20  H202  1.103  .   S
C21  C22   1.524  .   S
C21  H211  1.102  .   S
C21  H212  1.104  .   S
C22  C23   1.524  .   S
C22  H221  1.102  .   S
C22  H222  1.104  .   S
C23  C24   1.524  .   S
C23  H231  1.102  .   S
C23  H232  1.104  .   S
C24  C25   1.525  .   S
C24  H241  1.102  .   S
C24  H242  1.104  .   S
C25  C26   1.525  .   S
C25  H251  1.102  .   S
C25  H252  1.104  .   S
C26  C27   1.525  .   S
C26  H261  1.102  .   S
C26  H262  1.104  .   S
C27  C28   1.526  .   S
C27  H271  1.102  .   S
C27  H272  1.104  .   S
C28  C29   1.523  .   S
C28  H281  1.101  .   S
C28  H282  1.103  .   S
C29  H291  1.099  .   S
C29  H292  1.099  .   S
C29  H293  1.098  .   S
C30  H301  1.102  .   S
C30  H302  1.097  .   S
C30  H303  1.097  .   S

_refine_special_details
;
Atomic positions and cell parameters were optimized by DFT-D using the program
Castep, as integrated into Accelrys Materials Studio 6.1, using the PBE
functional, plane-wave energy cut off of 520 eV, and dispersion interactions
<i>via</i> the TS scheme. The Materials Studio "ultrafine" geometry
convergence criteria were adopted, with final Cartesian displacements of less
than 5 <i>x</i> 10--4 Angstrom, a maximum force of 0.01 eV / Angstrom and
maximum energy difference of 5 <i>x</i> 10--6 eV per atom. The DFT-optimized
molecule was taken and a final fine tune of the structure performed <i>via</i>
Rietveld refinement with Topas by a rigid-body optimization (3 rotations plus
2 translations) as returning the lattice parameters from the DFT (0 K) to the
powder-diffraction values at 100 K moves the molecules slightly with respect
to each other. The rigid-body refinement allows compensation for this.

comment: CASTEP calculation from Materials Studio task: GeometryOptimization
xc_functional: PBE sedc_apply: true sedc_scheme: TS spin_polarized: false
opt_strategy: Default page_wvfns: 0 cut_off_energy: 520.000000000000000
grid_scale: 2.000000000000000 fine_grid_scale: 3.000000000000000
finite_basis_corr: 2 finite_basis_npoints: 3 elec_energy_tol:
5.000000000000000 e-007 max_scf_cycles: 400 fix_occupancy: true metals_method:
dm mixing_scheme: Pulay mix_charge_amp: 0.500000000000000 mix_charge_gmax:
1.500000000000000 mix_history_length: 20 nextra_bands: 0 geom_energy_tol:
5.000000000000000 e-006 geom_force_tol: 0.010000000000000 geom_stress_tol:
0.020000000000000 geom_disp_tol: 5.000000000000000 e-004 geom_max_iter: 400
geom_method: BFGS fixed_npw: false geom_modulus_est: 500.000000000000000 GPa
calculate_ELF: false calculate_stress: true popn_calculate: false
calculate_hirshfeld: false calculate_densdiff: false pdos_calculate_weights:
false num_dump_cycles: 0

Topas Rietveld refinement instructions (*.inp file)

r_wp 5.171 r_exp 2.847 gof 1.816 iters 100000000 do_errors
chi2_convergence_criteria 1 e-4

xdd lee_C29Me13_from_rr.xye xye_format x_calculation_step = Yobs_dx_at(Xo);
convolution_step 4

weighting = 1 / SigmaYobs^2; LP_Factor(90)^

lam ymin_on_ymax 0.00001 la 1 lo 0.79975 l h 0.1 start_X 2 finish_X 40
extra_X_right 0.05

Zero_Error(@, 0.00484`_0.00013)

Rs 800 Rp 45000

Full_Axial_Model(0.093, 2, @ 11.8474967`_0.0567650908, 50, 50)

bkg @ 567.637424`_9.60715773 - 182.561354`_10.4244722 116.774694`_4.39787835 -
53.8024484`_11.4579473 42.3927011`_7.5087079 - 47.9921213`_1.73292809
47.3208884`_6.58820959 - 39.5928693`_5.22167139 6.32912693`_1.10346888
12.3567756`_3.05072714 - 7.031632`_2.78165229 - 4.55870324`_1.00085421
9.81608748`_1.78910262 - 0.551995389`_1.7955108 - 6.50304106`_1.07901282 PV
(@, @, @, @, 2106.29415`_482.07695, 10.59475`_0.01875, 2.92094`_0.19375,
0.25510`_0.15544)

str local !phase_number 1

a @ 18.43381`_0.00043 b @ 7.17597`_0.00009 c @ 11.02071`_0.00026 al 90.0000 be
@ 101.97426`_0.00276 ga 90.0000

MVW (845.648, 1426.10546`_0.0528221034, 100.000`_0.000)

macro Stephens_monoclinic(s400,s040,s004,s220,s202,s022,s301,s121,s103,eta)
{prm mhkl = H4 s400 + K^4 s040 +^ <i>^L^</i>4 s004 + H^2 K^2 s220 + H^2^
<i>^L^</i>2 s202 + K^2^ <i>^L^</i>2 s022 + H K^2^ <i>^L^</i> ^s121 + H^
<i>^L^</i>3 s103 + H^3^ <i>^L^</i> ^s301; prm pp = D_spacing^2 *
Sqrt(Max(mhkl,0)) / 1000; gauss_fwhm = 1.8/3.1415927 pp (1-eta) Tan(Th);
lor_fwhm = 1.8/3.1415927 pp eta Tan(Th);}

prm gg = 1.8/3.1415927 pp (1-eta) Tan(Th); prm ll = 1.8/3.1415927 pp eta
Tan(Th);

prm s400 24.68807`_0.50904 prm s040 1539.22349`_6.36459 prm s004
329.00695`_7.01305 prm s220 725.57026`_16.35486 prm s202 217.93651`_12.08714
prm s022 516.72287`_26.54186 prm s301 132.32628`_3.32336 prm s121 -
471.62976`_42.07423 prm s103 127.92803`_8.24792 prm eta 0.22263`_0.00230 min 0
max 1

Stephens_monoclinic(s400, s040, s004, s220, s202, s022, s301, s121, s103, eta)

scale @ 0.000302901781`_4.52 e-007 r_bragg 2.31851471 space_group "P21"

site C1 <i>x</i> 1.34289 <i>y</i> 0.77604 <i>z</i> 0.42699 occ C 1 beq bov
1.0442`_0.0187 site C2 <i>x</i> 1.29450 <i>y</i> 0.85912 <i>z</i> 0.50972 occ
C 1 beq = bov; site C3 <i>x</i> 1.21681 <i>y</i> 0.77535 <i>z</i> 0.48886 occ
C 1 beq = bov; site C4 <i>x</i> 1.16886 <i>y</i> 0.85720 <i>z</i> 0.57291 occ
C 1 beq = bov; site C5 <i>x</i> 1.09074 <i>y</i> 0.77662 <i>z</i> 0.55128 occ
C 1 beq = bov; site C6 <i>x</i> 1.04326 <i>y</i> 0.85876 <i>z</i> 0.63607 occ
C 1 beq = bov; site C7 <i>x</i> 0.96522 <i>y</i> 0.77790 <i>z</i> 0.61463 occ
C 1 beq = bov; site C8 <i>x</i> 0.91744 <i>y</i> 0.85906 <i>z</i> 0.69924 occ
C 1 beq = bov; site C9 <i>x</i> 0.83970 <i>y</i> 0.77638 <i>z</i> 0.67661 occ
C 1 beq = bov; site C10 <i>x</i> 0.79040 <i>y</i> 0.85513 <i>z</i> 0.75937 occ
C 1 beq = bov; site C11 <i>x</i> 0.71299 <i>y</i> 0.77001 <i>z</i> 0.73195 occ
C 1 beq = bov; site C12 <i>x</i> 0.66071 <i>y</i> 0.84865 <i>z</i> 0.80950 occ
C 1 beq = bov; site C13 <i>x</i> 0.58290 <i>y</i> 0.76175 <i>z</i> 0.78404 occ
C 1 beq = bov; site C14 <i>x</i> 0.53772 <i>y</i> 0.84550 <i>z</i> 0.87308 occ
C 1 beq = bov; site C15 <i>x</i> 0.46023 <i>y</i> 0.76440 <i>z</i> 0.86231 occ
C 1 beq = bov; site C16 <i>x</i> 0.41609 <i>y</i> 0.84858 <i>z</i> 0.95136 occ
C 1 beq = bov; site C17 <i>x</i> 0.33783 <i>y</i> 0.76986 <i>z</i> 0.93251 occ
C 1 beq = bov; site C18 <i>x</i> 0.29063 <i>y</i> 0.85353 <i>z</i> 1.01700 occ
C 1 beq = bov; site C19 <i>x</i> 0.21247 <i>y</i> 0.77335 <i>z</i> 0.99417 occ
C 1 beq = bov; site C20 <i>x</i> 0.16376 <i>y</i> 0.85642 <i>z</i> 1.07644 occ
C 1 beq = bov; site C21 <i>x</i> 0.08570 <i>y</i> 0.77539 <i>z</i> 1.05260 occ
C 1 beq = bov; site C22 <i>x</i> 0.03706 <i>y</i> 0.85679 <i>z</i> 1.13553 occ
C 1 beq = bov; site C23 <i>x</i> - 0.04092 <i>y</i> 0.77522 <i>z</i> 1.11234
occ C 1 beq = bov; site C24 <i>x</i> - 0.08914 <i>y</i> 0.85566 <i>z</i>
1.19639 occ C 1 beq = bov; site C25 <i>x</i> - 0.16711 <i>y</i> 0.77382
<i>z</i> 1.17413 occ C 1 beq = bov; site C26 <i>x</i> - 0.21466 <i>y</i>
0.85416 <i>z</i> 1.25930 occ C 1 beq = bov; site C27 <i>x</i> - 0.29273
<i>y</i> 0.77304 <i>z</i> 1.23888 occ C 1 beq = bov; site C28 <i>x</i> -
0.33974 <i>y</i> 0.85658 <i>z</i> 1.32403 occ C 1 beq = bov; site C29 <i>x</i>
- 0.41751 <i>y</i> 0.77466 <i>z</i> 1.30520 occ C 1 beq = bov; site C30
<i>x</i> 0.54351 <i>y</i> 0.78190 <i>z</i> 0.64799 occ C 1 beq = bov; site H11
<i>x</i> 1.39681 <i>y</i> 0.84651 <i>z</i> 0.43922 occ H 1 beq = bov; site H12
<i>x</i> 1.31603 <i>y</i> 0.78810 <i>z</i> 0.32842 occ H 1 beq = bov; site H13
<i>x</i> 1.35353 <i>y</i> 0.62718 <i>z</i> 0.44665 occ H 1 beq = bov; site H21
<i>x</i> 1.32202 <i>y</i> 0.84093 <i>z</i> 0.60787 occ H 1 beq = bov; site H22
<i>x</i> 1.28978 <i>y</i> 1.01076 <i>z</i> 0.49497 occ H 1 beq = bov; site H31
<i>x</i> 1.18895 <i>y</i> 0.79633 <i>z</i> 0.39106 occ H 1 beq = bov; site H32
<i>x</i> 1.22085 <i>y</i> 0.62312 <i>z</i> 0.50204 occ H 1 beq = bov; site H41
<i>x</i> 1.16551 <i>y</i> 1.00958 <i>z</i> 0.56048 occ H 1 beq = bov; site H42
<i>x</i> 1.19655 <i>y</i> 0.83468 <i>z</i> 0.67063 occ H 1 beq = bov; site H51
<i>x</i> 1.09384 <i>y</i> 0.62423 <i>z</i> 0.56343 occ H 1 beq = bov; site H52
<i>x</i> 1.06285 <i>y</i> 0.79983 <i>z</i> 0.45374 occ H 1 beq = bov; site H61
<i>x</i> 1.03992 <i>y</i> 1.01114 <i>z</i> 0.62373 occ H 1 beq = bov; site H62
<i>x</i> 1.07120 <i>y</i> 0.83596 <i>z</i> 0.73361 occ H 1 beq = bov; site H71
<i>x</i> 0.96852 <i>y</i> 0.62551 <i>z</i> 0.62660 occ H 1 beq = bov; site H72
<i>x</i> 0.93728 <i>y</i> 0.80098 <i>z</i> 0.51709 occ H 1 beq = bov; site H81
<i>x</i> 0.91368 <i>y</i> 1.01131 <i>z</i> 0.68699 occ H 1 beq = bov; site H82
<i>x</i> 0.94518 <i>y</i> 0.83613 <i>z</i> 0.79687 occ H 1 beq = bov; site H91
<i>x</i> 0.84369 <i>y</i> 0.62400 <i>z</i> 0.68849 occ H 1 beq = bov; site H92
<i>x</i> 0.81246 <i>y</i> 0.79904 <i>z</i> 0.57861 occ H 1 beq = bov; site
H101 <i>x</i> 0.78616 <i>y</i> 1.00752 <i>z</i> 0.74768 occ H 1 beq = bov;
site H102 <i>x</i> 0.81679 <i>y</i> 0.83163 <i>z</i> 0.85756 occ H 1 beq =
bov; site H111 <i>x</i> 0.71744 <i>y</i> 0.61793 <i>z</i> 0.74540 occ H 1 beq
= bov; site H112 <i>x</i> 0.68896 <i>y</i> 0.79058 <i>z</i> 0.63268 occ H 1
beq = bov; site H121 <i>x</i> 0.65526 <i>y</i> 1.00057 <i>z</i> 0.79494 occ H
1 beq = bov; site H122 <i>x</i> 0.68588 <i>y</i> 0.83018 <i>z</i> 0.90876 occ
H 1 beq = bov; site H131 <i>x</i> 0.58926 <i>y</i> 0.61104 <i>z</i> 0.80425
occ H 1 beq = bov; site H141 <i>x</i> 0.53365 <i>y</i> 0.99757 <i>z</i>
0.85834 occ H 1 beq = bov; site H142 <i>x</i> 0.56925 <i>y</i> 0.82662
<i>z</i> 0.96894 occ H 1 beq = bov; site H151 <i>x</i> 0.46424 <i>y</i>
0.61247 <i>z</i> 0.87650 occ H 1 beq = bov; site H152 <i>x</i> 0.42813
<i>y</i> 0.78441 <i>z</i> 0.76710 occ H 1 beq = bov; site H161 <i>x</i>
0.41345 <i>y</i> 1.00112 <i>z</i> 0.93940 occ H 1 beq = bov; site H162
<i>x</i> 0.44534 <i>y</i> 0.82426 <i>z</i> 1.04808 occ H 1 beq = bov; site
H171 <i>x</i> 0.34070 <i>y</i> 0.61762 <i>z</i> 0.94549 occ H 1 beq = bov;
site H172 <i>x</i> 0.30945 <i>y</i> 0.79182 <i>z</i> 0.83497 occ H 1 beq =
bov; site H181 <i>x</i> 0.28774 <i>y</i> 1.00591 <i>z</i> 1.00439 occ H 1 beq
= bov; site H182 <i>x</i> 0.31826 <i>y</i> 0.83059 <i>z</i> 1.11463 occ H 1
beq = bov; site H191 <i>x</i> 0.21562 <i>y</i> 0.62111 <i>z</i> 1.00716 occ H
1 beq = bov; site H192 <i>x</i> 0.18549 <i>y</i> 0.79517 <i>z</i> 0.89600 occ
H 1 beq = bov; site H201 <i>x</i> 0.16060 <i>y</i> 1.00865 <i>z</i> 1.06337
occ H 1 beq = bov; site H202 <i>x</i> 0.19047 <i>y</i> 0.83460 <i>z</i>
1.17462 occ H 1 beq = bov; site H211 <i>x</i> 0.08901 <i>y</i> 0.62300
<i>z</i> 1.06475 occ H 1 beq = bov; site H212 <i>x</i> 0.05883 <i>y</i>
0.79832 <i>z</i> 0.95451 occ H 1 beq = bov; site H221 <i>x</i> 0.03360
<i>y</i> 1.00917 <i>z</i> 1.12310 occ H 1 beq = bov; site H222 <i>x</i>
0.06419 <i>y</i> 0.83441 <i>z</i> 1.23352 occ H 1 beq = bov; site H231
<i>x</i> - 0.03743 <i>y</i> 0.62268 <i>z</i> 1.12412 occ H 1 beq = bov; site
H232 <i>x</i> - 0.06828 <i>y</i> 0.79857 <i>z</i> 1.01461 occ H 1 beq = bov;
site H241 <i>x</i> - 0.09276 <i>y</i> 1.00805 <i>z</i> 1.18442 occ H 1 beq =
bov; site H242 <i>x</i> - 0.06156 <i>y</i> 0.83259 <i>z</i> 1.29411 occ H 1
beq = bov; site H251 <i>x</i> - 0.16356 <i>y</i> 0.62129 <i>z</i> 1.18554 occ
H 1 beq = bov; site H252 <i>x</i> - 0.19499 <i>y</i> 0.79774 <i>z</i> 1.07668
occ H 1 beq = bov; site H261 <i>x</i> - 0.21822 <i>y</i> 1.00655 <i>z</i>
1.24733 occ H 1 beq = bov; site H262 <i>x</i> - 0.18641 <i>y</i> 0.83122
<i>z</i> 1.35665 occ H 1 beq = bov; site H271 <i>x</i> - 0.28941 <i>y</i>
0.62066 <i>z</i> 1.25150 occ H 1 beq = bov; site H272 <i>x</i> - 0.32104
<i>y</i> 0.79528 <i>z</i> 1.14144 occ H 1 beq = bov; site H281 <i>x</i> -
0.34329 <i>y</i> 1.00838 <i>z</i> 1.30957 occ H 1 beq = bov; site H282
<i>x</i> - 0.31092 <i>y</i> 0.83686 <i>z</i> 1.42127 occ H 1 beq = bov; site
H291 <i>x</i> - 0.44741 <i>y</i> 0.78992 <i>z</i> 1.20845 occ H 1 beq = bov;
site H292 <i>x</i> - 0.45095 <i>y</i> 0.84355 <i>z</i> 1.36372 occ H 1 beq =
bov; site H293 <i>x</i> - 0.41592 <i>y</i> 0.62519 <i>z</i> 1.32715 occ H 1
beq = bov; site H301 <i>x</i> 0.53599 <i>y</i> 0.92957 <i>z</i> 0.62102 occ H
1 beq = bov; site H302 <i>x</i> 0.48857 <i>y</i> 0.71636 <i>z</i> 0.63016 occ
H 1 beq = bov; site H303 <i>x</i> 0.57487 <i>y</i> 0.71530 <i>z</i> 0.58537
occ H 1 beq = bov;

rigid point_for_site C1 ux 23.423 uy 3.144 uz 4.586 point_for_site C2 ux 22.346
uy 3.734 uz 5.487 point_for_site C3 ux 20.959 uy 3.140 uz 5.259 point_for_site
C4 ux 19.887 uy 3.721 uz 6.174 point_for_site C5 ux 18.494 uy 3.150 uz 5.938
point_for_site C6 ux 17.429 uy 3.733 uz 6.861 point_for_site C7 ux 16.037 uy
3.160 uz 6.627 point_for_site C8 ux 14.967 uy 3.736 uz 7.548 point_for_site C9
ux 13.583 uy 3.150 uz 7.301 point_for_site C10 ux 12.489 uy 3.709 uz 8.202
point_for_site C11 ux 11.122 uy 3.106 uz 7.903 point_for_site C12 ux 9.985 uy
3.665 uz 8.748 point_for_site C13 ux 8.606 uy 3.049 uz 8.470 point_for_site
C14 ux 7.574 uy 3.643 uz 9.439 point_for_site C15 ux 6.168 uy 3.067 uz 9.320
point_for_site C16 ux 5.155 uy 3.664 uz 10.289 point_for_site C17 ux 3.753 uy
3.106 uz 10.083 point_for_site C18 ux 2.694 uy 3.700 uz 11.003 point_for_site
C19 ux 1.303 uy 3.132 uz 10.754 point_for_site C20 ux 0.221 uy 3.722 uz 11.650
point_for_site C21 ux -1.166 uy 3.148 uz 11.390 point_for_site C22 ux -2.248
uy 3.726 uz 12.293 point_for_site C23 ux -3.635 uy 3.148 uz 12.040
point_for_site C24 ux -4.712 uy 3.719 uz 12.955 point_for_site C25 ux -6.101
uy 3.139 uz 12.712 point_for_site C26 ux -7.168 uy 3.709 uz 13.639
point_for_site C27 ux -8.563 uy 3.134 uz 13.416 point_for_site C28 ux -9.620
uy 3.727 uz 14.343 point_for_site C29 ux -11.013 uy 3.146 uz 14.137
point_for_site C30 ux 8.188 uy 3.211 uz 7.006 point_for_site H11 ux 24.391 uy
3.645 uz 4.721 point_for_site H12 ux 23.151 uy 3.243 uz 3.525 point_for_site
H13 ux 23.571 uy 2.073 uz 4.786 point_for_site H21 ux 22.631 uy 3.591 uz 6.543
point_for_site H22 ux 22.296 uy 4.824 uz 5.340 point_for_site H31 ux 20.667 uy
3.303 uz 4.207 point_for_site H32 ux 21.000 uy 2.046 uz 5.389 point_for_site
H41 ux 19.857 uy 4.816 uz 6.052 point_for_site H42 ux 20.176 uy 3.547 uz 7.225
point_for_site H51 ux 18.520 uy 2.055 uz 6.057 point_for_site H52 ux 18.201 uy
3.329 uz 4.889 point_for_site H61 ux 17.399 uy 4.828 uz 6.740 point_for_site
H62 ux 17.723 uy 3.557 uz 7.910 point_for_site H71 ux 16.067 uy 2.065 uz 6.744
point_for_site H72 ux 15.743 uy 3.338 uz 5.578 point_for_site H81 ux 14.929 uy
4.830 uz 7.428 point_for_site H82 ux 15.257 uy 3.559 uz 8.598 point_for_site
H91 ux 13.626 uy 2.055 uz 7.417 point_for_site H92 ux 13.303 uy 3.325 uz 6.247
point_for_site H101 ux 12.441 uy 4.804 uz 8.088 point_for_site H102 ux 12.753
uy 3.528 uz 9.258 point_for_site H111 ux 11.170 uy 2.013 uz 8.036
point_for_site H112 ux 10.904 uy 3.266 uz 6.835 point_for_site H121 ux 9.921
uy 4.757 uz 8.603 point_for_site H122 ux 10.224 uy 3.520 uz 9.816
point_for_site H131 ux 8.674 uy 1.965 uz 8.676 point_for_site H141 ux 7.536 uy
4.736 uz 9.292 point_for_site H142 ux 7.938 uy 3.495 uz 10.470 point_for_site
H151 ux 6.206 uy 1.975 uz 9.461 point_for_site H152 ux 5.792 uy 3.223 uz 8.296
point_for_site H161 ux 5.137 uy 4.760 uz 10.172 point_for_site H162 ux 5.475
uy 3.477 uz 11.329 point_for_site H171 ux 3.773 uy 2.012 uz 10.211
point_for_site H172 ux 3.451 uy 3.276 uz 9.034 point_for_site H181 ux 2.673 uy
4.795 uz 10.879 point_for_site H182 ux 2.982 uy 3.523 uz 12.053 point_for_site
H191 ux 1.328 uy 2.038 uz 10.882 point_for_site H192 ux 1.028 uy 3.301 uz
9.698 point_for_site H201 ux 0.196 uy 4.816 uz 11.521 point_for_site H202 ux
0.491 uy 3.553 uz 12.706 point_for_site H211 ux -1.136 uy 2.053 uz 11.509
point_for_site H212 ux -1.439 uy 3.325 uz 10.335 point_for_site H221 ux -2.280
uy 4.821 uz 12.171 point_for_site H222 ux -1.970 uy 3.553 uz 13.347
point_for_site H231 ux -3.601 uy 2.052 uz 12.155 point_for_site H232 ux -3.918
uy 3.328 uz 10.989 point_for_site H241 ux -4.748 uy 4.814 uz 12.838
point_for_site H242 ux -4.425 uy 3.541 uz 14.006 point_for_site H251 ux -6.065
uy 2.043 uz 12.823 point_for_site H252 ux -6.394 uy 3.323 uz 11.664
point_for_site H261 ux -7.203 uy 4.804 uz 13.522 point_for_site H262 ux -6.868
uy 3.532 uz 14.686 point_for_site H271 ux -8.534 uy 2.039 uz 13.540
point_for_site H272 ux -8.864 uy 3.306 uz 12.368 point_for_site H281 ux -9.649
uy 4.818 uz 14.199 point_for_site H282 ux -9.309 uy 3.573 uz 15.389
point_for_site H291 ux -11.345 uy 3.268 uz 13.096 point_for_site H292 ux
-11.760 uy 3.636 uz 14.775 point_for_site H293 ux -11.037 uy 2.071 uz 14.362
point_for_site H301 ux 8.114 uy 4.274 uz 6.727 point_for_site H302 ux 7.214 uy
2.746 uz 6.811 point_for_site H303 ux 8.906 uy 2.738 uz 6.324

Rotate_about_axies(@ -0.58328`_0.04852, @ -0.13720`_0.00351, @
0.19705`_0.02019) Translate(@ 0.02041`_0.00022, 0.32, @ -0.00039`_0.00033)
;

data_11MeC27H55
_publcif_datablock.id '{84f48488-ac22-4cf5-adb1-d579b6cac11f}'

_database_code_depnum_ccdc_archive 'CCDC 1407150'

_chemical_name_systematic 
;
(<i>S</i>)-11-methylheptacosane
;

_chemical_formula_moiety		'C28 H58'

_chemical_formula_sum     'C28 H58'

_chemical_formula_weight      394.76

_chemical_absolute_configuration  S

_exptl_crystal_colour			'white'

_exptl_crystal_description		'powder'

_cell_length_a 16.00237(29)
_cell_length_b 7.154313(81)
_cell_length_c 12.40169(26)
_cell_angle_alpha 90
_cell_angle_beta 109.8248(15)
_cell_angle_gamma 90
_cell_volume 1335.673(42)

_symmetry_cell_setting         monoclinic

_symmetry_space_group_name_H-M P21
loop_
_symmetry_equiv_pos_as_xyz
	'-x, y+1/2, -z'
	'x, y, z'

_cell_formula_units_Z 			2

_exptl_crystal_density_diffrn		0.982

_diffrn_ambient_temperature 		100

_cell_measurement_temperature  100

_diffrn_radiation_monochromator  'Si 111'
_diffrn_radiation_type      'Synchrotron ID31 at ESRF'
_diffrn_radiation_wavelength      0.79975

loop_
_atom_site_label
_atom_site_type_symbol
_atom_site_fract_x
_atom_site_fract_y
_atom_site_fract_z
_atom_site_occupancy
_atom_site_B_iso_or_equiv
C1 C   1.311906 0.7817832 0.4423906 1 1.264(22)
C2 C   1.267994 0.8647552 0.522887 1 1.264(22)
C3 C   1.177411 0.7799457 0.5087732 1 1.264(22)
C4 C   1.134079 0.8617145 0.5904868 1 1.264(22)
C5 C   1.043029 0.7799615 0.5760711 1 1.264(22)
C6 C   1.000331 0.8620401 0.6582903 1 1.264(22)
C7 C   0.909448 0.7791596 0.6435473 1 1.264(22)
C8 C   0.8648803 0.8590548 0.7243548 1 1.264(22)
C9 C   0.773774 0.7733354 0.7047605 1 1.264(22)
C10 C   0.724171 0.8534786 0.7795892 1 1.264(22)
C11 C   0.6326184 0.7663852 0.7608791 1 1.264(22)
C12 C   0.592041 0.8527762 0.8452481 1 1.264(22)
C13 C   0.5027941 0.77125 0.8399222 1 1.264(22)
C14 C   0.46372 0.8562958 0.9249878 1 1.264(22)
C15 C   0.3732052 0.774669 0.9137449 1 1.264(22)
C16 C   0.330422 0.8579849 0.99543 1 1.264(22)
C17 C   0.2392488 0.7757758 0.9800772 1 1.264(22)
C18 C   0.1954599 0.8576478 1.061019 1 1.264(22)
C19 C   0.1042067 0.7752691 1.044897 1 1.264(22)
C20 C   0.05963577 0.8582072 1.124797 1 1.264(22)
C21 C   -0.03179447 0.7766575 1.108491 1 1.264(22)
C22 C   -0.07530586 0.8586869 1.189772 1 1.264(22)
C23 C   -0.1665811 0.777327 1.174751 1 1.264(22)
C24 C   -0.2090602 0.8590029 1.257318 1 1.264(22)
C25 C   -0.3000951 0.7778375 1.243667 1 1.264(22)
C26 C   -0.342935 0.8625436 1.325158 1 1.264(22)
C27 C   -0.4337045 0.7801347 1.311782 1 1.264(22)
C28 C   0.5706875 0.7836171 0.6364248 1 1.264(22)
H11 H   1.37444 0.8528309 0.4498086 1 1.264(22)
H12 H   1.268392 0.7936259 0.3524161 1 1.264(22)
H13 H   1.326743 0.6326641 0.4599047 1 1.264(22)
H21 H   1.260385 1.016808 0.5093086 1 1.264(22)
H22 H   1.312106 0.8466158 0.6124399 1 1.264(22)
H31 H   1.183926 0.6273977 0.5208215 1 1.264(22)
H32 H   1.132832 0.8008873 0.4196097 1 1.264(22)
H41 H   1.128153 1.014425 0.5787751 1 1.264(22)
H42 H   1.178478 0.8399311 0.679665 1 1.264(22)
H51 H   1.048615 0.6270922 0.5874442 1 1.264(22)
H52 H   0.9984429 0.8025894 0.4871389 1 1.264(22)
H61 H   0.9942816 1.014609 0.6465818 1 1.264(22)
H62 H   1.044936 0.8399747 0.7472995 1 1.264(22)
H71 H   0.9155711 0.6264364 0.654828 1 1.264(22)
H72 H   0.8652731 0.8012233 0.554277 1 1.264(22)
H81 H   0.8582583 1.011769 0.7130781 1 1.264(22)
H82 H   0.9079652 0.8365649 0.8139839 1 1.264(22)
H91 H   0.780897 0.6209791 0.7179179 1 1.264(22)
H92 H   0.7335696 0.7923299 0.6137029 1 1.264(22)
H101 H  0.7161561 1.00579 0.7656662 1 1.264(22)
H102 H  0.7652987 0.8360379 0.8706152 1 1.264(22)
H111 H  0.6426385 0.6155845 0.7806912 1 1.264(22)
H121 H  0.5853511 1.004931 0.8302002 1 1.264(22)
H122 H  0.63984 0.8358946 0.9329481 1 1.264(22)
H131 H  0.5095316 0.6190423 0.8535099 1 1.264(22)
H132 H  0.4542756 0.7898272 0.7530605 1 1.264(22)
H141 H  0.4579013 1.008841 0.9125046 1 1.264(22)
H142 H  0.5099221 0.8349294 1.0132 1 1.264(22)
H151 H  0.3792797 0.6221384 0.9264837 1 1.264(22)
H152 H  0.3279917 0.7947671 0.8247714 1 1.264(22)
H161 H  0.3246553 1.010546 0.9833757 1 1.264(22)
H162 H  0.3744088 0.8360576 1.0847 1 1.264(22)
H171 H  0.2452203 0.623072 0.9919603 1 1.264(22)
H172 H  0.1953037 0.7974213 0.8907258 1 1.264(22)
H181 H  0.1897671 1.010369 1.049478 1 1.264(22)
H182 H  0.2393481 0.8353026 1.150382 1 1.264(22)
H191 H  0.1101667 0.6227207 1.057207 1 1.264(22)
H192 H  0.06073557 0.7963515 0.9552067 1 1.264(22)
H201 H  0.05411846 1.010773 1.112741 1 1.264(22)
H202 H  0.103026 0.8365612 1.214411 1 1.264(22)
H211 H  -0.02635619 0.6237824 1.11978 1 1.264(22)
H212 H  -0.07556228 0.7995639 1.019119 1 1.264(22)
H221 H  -0.08085225 1.011554 1.178313 1 1.264(22)
H222 H  -0.03121401 0.836339 1.278962 1 1.264(22)
H231 H  -0.1611948 0.6244351 1.18561 1 1.264(22)
H232 H  -0.2110495 0.8007955 1.085805 1 1.264(22)
H241 H  -0.2145608 1.011877 1.24603 1 1.264(22)
H242 H  -0.1641847 0.836377 1.346162 1 1.264(22)
H251 H  -0.2946557 0.6251368 1.255898 1 1.264(22)
H252 H  -0.3447166 0.7990611 1.154585 1 1.264(22)
H261 H  -0.3487984 1.014627 1.311566 1 1.264(22)
H262 H  -0.297994 0.8432854 1.414293 1 1.264(22)
H271 H  -0.4289066 0.631164 1.334527 1 1.264(22)
H272 H  -0.4790234 0.7918399 1.222769 1 1.264(22)
H273 H  -0.4654562 0.8520195 1.366065 1 1.264(22)
H281 H  0.5992458 0.7181904 0.5768242 1 1.264(22)
H282 H  0.5570612 0.9310706 0.6110227 1 1.264(22)
H283 H  0.5066588 0.7146976 0.6229707 1 1.264(22)

loop_
_geom_bond_atom_site_label_1
_geom_bond_atom_site_label_2
_geom_bond_distance
_geom_bond_site_symmetry_2
_ccdc_geom_bond_type
C1   C2   1.523  .   S
C1   H11   1.098  .   S
C1   H12   1.100  .   S
C1   H13   1.099  .   S
C2   C3   1.526  .   S
C2   H21   1.101  .   S
C2   H22   1.103  .   S
C3   C4   1.524  .   S
C3   H31   1.102  .   S
C3   H32   1.104  .   S
C4   C5   1.524  .   S
C4   H41   1.102  .   S
C4   H42   1.104  .   S
C5   C6   1.524  .   S
C5   H51   1.102  .   S
C5   H52   1.104  .   S
C6   C7   1.523  .   S
C6   H61   1.102  .   S
C6   H62   1.104  .   S
C7   C8   1.524  .   S
C7   H71   1.102  .   S
C7   H72   1.104  .   S
C8   C9   1.523  .   S
C8   H81   1.102  .   S
C8   H82   1.104  .   S
C9   C10   1.523  .   S
C9   H91   1.102  .   S
C9   H92   1.102  .   S
C10  C11   1.536  .   S
C10  H101  1.103  .   S
C10  H102  1.104  .   S
C11  C12   1.535  .   S
C11  C28   1.531  .   S
C11  H111  1.106  .   S
C12  C13   1.524  .   S
C12  H121  1.104  .   S
C12  H122  1.104  .   S
C13  C14   1.524  .   S
C13  H131  1.101  .   S
C13  H132  1.102  .   S
C14  C15   1.524  .   S
C14  H141  1.102  .   S
C14  H142  1.104  .   S
C15  C16   1.523  .   S
C15  H151  1.102  .   S
C15  H152  1.104  .   S
C16  C17   1.524  .   S
C16  H161  1.102  .   S
C16  H162  1.104  .   S
C17  C18   1.523  .   S
C17  H171  1.102  .   S
C17  H172  1.104  .   S
C18  C19   1.524  .   S
C18  H181  1.102  .   S
C18  H182  1.104  .   S
C19  C20   1.523  .   S
C19  H191  1.102  .   S
C19  H192  1.104  .   S
C20  C21   1.524  .   S
C20  H201  1.102  .   S
C20  H202  1.104  .   S
C21  C22   1.524  .   S
C21  H211  1.102  .   S
C21  H212  1.104  .   S
C22  C23   1.524  .   S
C22  H221  1.102  .   S
C22  H222  1.104  .   S
C23  C24   1.524  .   S
C23  H231  1.102  .   S
C23  H232  1.104  .   S
C24  C25   1.524  .   S
C24  H241  1.102  .   S
C24  H242  1.104  .   S
C25  C26   1.526  .   S
C25  H251  1.102  .   S
C25  H252  1.104  .   S
C26  C27   1.524  .   S
C26  H261  1.101  .   S
C26  H262  1.103  .   S
C27  H271  1.099  .   S
C27  H272  1.100  .   S
C27  H273  1.098  .   S
C28  H281  1.097  .   S
C28  H282  1.102  .   S
C28  H283  1.097  .   S

_refine_special_details
;
Atomic positions and cell parameters were optimized by DFT-D using the program
Castep, as integrated into Accelrys Materials Studio 6.1, using the PBE
functional, plane-wave energy cut off of 520 eV, and dispersion interactions
<i>via</i> the TS scheme. The Materials Studio "ultrafine" geometry
convergence criteria were adopted, with final Cartesian displacements of less
than 5 <i>x</i> 10--4 Angstrom, a maximum force of 0.01 eV / Angstrom and
maximum energy difference of 5 <i>x</i> 10--6 eV per atom. The DFT-optimized
molecule was taken and a final fine tune of the structure performed <i>via</i>
Rietveld refinement with Topas by a rigid-body optimization (3 rotations plus
2 translations) as returning the lattice parameters from the DFT (0 K) to the
powder-diffraction values at 100 K moves the molecules slightly with respect
to each other. The rigid-body refinement allows compensation for this.

comment: CASTEP calculation from Materials Studio task: GeometryOptimization
xc_functional: PBE sedc_apply: true sedc_scheme: TS spin_polarized: false
opt_strategy: Default page_wvfns: 0 cut_off_energy: 520.000000000000000
grid_scale: 2.000000000000000 fine_grid_scale: 3.000000000000000
finite_basis_corr: 2 finite_basis_npoints: 3 elec_energy_tol:
5.000000000000000 e-007 max_scf_cycles: 400 fix_occupancy: true metals_method:
dm mixing_scheme: Pulay mix_charge_amp: 0.500000000000000 mix_charge_gmax:
1.500000000000000 mix_history_length: 20 nextra_bands: 0 geom_energy_tol:
5.000000000000000 e-006 geom_force_tol: 0.010000000000000 geom_stress_tol:
0.020000000000000 geom_disp_tol: 5.000000000000000 e-004 geom_max_iter: 400
geom_method: BFGS fixed_npw: false geom_modulus_est: 500.000000000000000 GPa
calculate_ELF: false calculate_stress: true popn_calculate: false
calculate_hirshfeld: false calculate_densdiff: false pdos_calculate_weights:
false num_dump_cycles: 0

Topas Rietveld refinement instructions (*.inp file)

r_wp 7.386 r_exp 1.468 gof 5.031 iters 100000000 do_errors
chi2_convergence_criteria 1 e-4

xdd lee_C27Me11.xye xye_format x_calculation_step = Yobs_dx_at(Xo);
convolution_step 4

weighting = 1 / SigmaYobs^2; LP_Factor(90)^

lam ymin_on_ymax 0.00001 la 1 lo 0.79975 l h 0.1 start_X 2.5 finish_X 40
extra_X_right 0.05

Zero_Error(@, 0.00327`_0.00014)

Rs 800 Rp 45000

Full_Axial_Model(0.093, 2, @ 10.8951017`_0.0946721238, 50, 50)

bkg @ 1898.28978`_29.90602 - 458.212683`_33.5693005 262.513586`_13.7307971 -
37.1206623`_37.5728526 39.9009588`_26.9173262 - 130.411109`_5.79449571
171.924609`_22.4944575 - 166.28894`_20.2170355 32.1731564`_6.26155111
41.8729015`_10.9262314 - 35.7772648`_12.03706 - 17.9710956`_5.9220228
56.9232485`_6.56109601 - 32.50108`_7.44869923 6.17354049`_5.32196698 PV (@, @,
@, @, 4049.19655`_1457.55232, 10.72990`_0.02979, 2.84565`_0.21832,
0.72408`_0.40342_LIMIT_MAX_1)

str local !phase_number 1

a @ 16.00237`_0.00029 b @ 7.15431`_0.00008 c @ 12.40169`_0.00026 al 90.0000 be
@ 109.82476`_0.00147 ga 90.0000

MVW (789.540, 1335.67303`_0.0418933189, 100.000`_0.000)

macro Stephens_monoclinic(s400,s040,s004,s220,s202,s022,s301,s121,s103,eta)
{prm mhkl = H4 s400 + K^4 s040 +^ <i>^L^</i>4 s004 + H^2 K^2 s220 + H^2^
<i>^L^</i>2 s202 + K^2^ <i>^L^</i>2 s022 + H K^2^ <i>^L^</i> ^s121 + H^
<i>^L^</i>3 s103 + H^3^ <i>^L^</i> ^s301; prm pp = D_spacing^2 *
Sqrt(Max(mhkl,0)) / 1000; gauss_fwhm = 1.8/3.1415927 pp (1-eta) Tan(Th);
lor_fwhm = 1.8/3.1415927 pp eta Tan(Th);}

prm s400 23.08975`_0.55101 prm s040 494.23172`_3.40350 prm s004
88.71744`_2.22717 prm s220 273.67365`_9.80098 prm s202 127.30890`_5.43559 prm
s022 101.84944`_10.43683 prm s301 94.18733`_3.04352 prm s121 -
186.55293`_15.66876 prm s103 68.87866`_2.69977 prm eta 0.32188`_0.00275 min 0
max 1

Stephens_monoclinic(s400, s040, s004, s220, s202, s022, s301, s121, s103, eta)

scale @ 0.00119644655`_2.38 e-006 r_bragg 3.30642632 space_group "P21"

site C1 <i>x</i> 1.31191 <i>y</i> 0.78178 <i>z</i> 0.44239 occ C 1 beq bov
1.2637`_0.0216 site C2 <i>x</i> 1.26799 <i>y</i> 0.86476 <i>z</i> 0.52289 occ
C 1 beq = bov; site C3 <i>x</i> 1.17741 <i>y</i> 0.77995 <i>z</i> 0.50877 occ
C 1 beq = bov; site C4 <i>x</i> 1.13408 <i>y</i> 0.86171 <i>z</i> 0.59049 occ
C 1 beq = bov; site C5 <i>x</i> 1.04303 <i>y</i> 0.77996 <i>z</i> 0.57607 occ
C 1 beq = bov; site C6 <i>x</i> 1.00033 <i>y</i> 0.86204 <i>z</i> 0.65829 occ
C 1 beq = bov; site C7 <i>x</i> 0.90945 <i>y</i> 0.77916 <i>z</i> 0.64355 occ
C 1 beq = bov; site C8 <i>x</i> 0.86488 <i>y</i> 0.85905 <i>z</i> 0.72435 occ
C 1 beq = bov; site C9 <i>x</i> 0.77377 <i>y</i> 0.77334 <i>z</i> 0.70476 occ
C 1 beq = bov; site C10 <i>x</i> 0.72417 <i>y</i> 0.85348 <i>z</i> 0.77959 occ
C 1 beq = bov; site C11 <i>x</i> 0.63262 <i>y</i> 0.76639 <i>z</i> 0.76088 occ
C 1 beq = bov; site C12 <i>x</i> 0.59204 <i>y</i> 0.85278 <i>z</i> 0.84525 occ
C 1 beq = bov; site C13 <i>x</i> 0.50279 <i>y</i> 0.77125 <i>z</i> 0.83992 occ
C 1 beq = bov; site C14 <i>x</i> 0.46372 <i>y</i> 0.85630 <i>z</i> 0.92499 occ
C 1 beq = bov; site C15 <i>x</i> 0.37321 <i>y</i> 0.77467 <i>z</i> 0.91374 occ
C 1 beq = bov; site C16 <i>x</i> 0.33042 <i>y</i> 0.85798 <i>z</i> 0.99543 occ
C 1 beq = bov; site C17 <i>x</i> 0.23925 <i>y</i> 0.77578 <i>z</i> 0.98008 occ
C 1 beq = bov; site C18 <i>x</i> 0.19546 <i>y</i> 0.85765 <i>z</i> 1.06102 occ
C 1 beq = bov; site C19 <i>x</i> 0.10421 <i>y</i> 0.77527 <i>z</i> 1.04490 occ
C 1 beq = bov; site C20 <i>x</i> 0.05964 <i>y</i> 0.85821 <i>z</i> 1.12480 occ
C 1 beq = bov; site C21 <i>x</i> - 0.03179 <i>y</i> 0.77666 <i>z</i> 1.10849
occ C 1 beq = bov; site C22 <i>x</i> - 0.07531 <i>y</i> 0.85869 <i>z</i>
1.18977 occ C 1 beq = bov; site C23 <i>x</i> - 0.16658 <i>y</i> 0.77733
<i>z</i> 1.17475 occ C 1 beq = bov; site C24 <i>x</i> - 0.20906 <i>y</i>
0.85900 <i>z</i> 1.25732 occ C 1 beq = bov; site C25 <i>x</i> - 0.30010
<i>y</i> 0.77784 <i>z</i> 1.24367 occ C 1 beq = bov; site C26 <i>x</i> -
0.34293 <i>y</i> 0.86254 <i>z</i> 1.32516 occ C 1 beq = bov; site C27 <i>x</i>
- 0.43370 <i>y</i> 0.78013 <i>z</i> 1.31178 occ C 1 beq = bov; site C28
<i>x</i> 0.57069 <i>y</i> 0.78362 <i>z</i> 0.63642 occ C 1 beq = bov; site H11
<i>x</i> 1.37444 <i>y</i> 0.85283 <i>z</i> 0.44981 occ H 1 beq = bov; site H12
<i>x</i> 1.26839 <i>y</i> 0.79363 <i>z</i> 0.35242 occ H 1 beq = bov; site H13
<i>x</i> 1.32674 <i>y</i> 0.63266 <i>z</i> 0.45990 occ H 1 beq = bov; site H21
<i>x</i> 1.26038 <i>y</i> 1.01681 <i>z</i> 0.50931 occ H 1 beq = bov; site H22
<i>x</i> 1.31211 <i>y</i> 0.84662 <i>z</i> 0.61244 occ H 1 beq = bov; site H31
<i>x</i> 1.18393 <i>y</i> 0.62740 <i>z</i> 0.52082 occ H 1 beq = bov; site H32
<i>x</i> 1.13283 <i>y</i> 0.80089 <i>z</i> 0.41961 occ H 1 beq = bov; site H41
<i>x</i> 1.12815 <i>y</i> 1.01443 <i>z</i> 0.57878 occ H 1 beq = bov; site H42
<i>x</i> 1.17848 <i>y</i> 0.83993 <i>z</i> 0.67967 occ H 1 beq = bov; site H51
<i>x</i> 1.04862 <i>y</i> 0.62709 <i>z</i> 0.58744 occ H 1 beq = bov; site H52
<i>x</i> 0.99844 <i>y</i> 0.80259 <i>z</i> 0.48714 occ H 1 beq = bov; site H61
<i>x</i> 0.99428 <i>y</i> 1.01461 <i>z</i> 0.64658 occ H 1 beq = bov; site H62
<i>x</i> 1.04494 <i>y</i> 0.83997 <i>z</i> 0.74730 occ H 1 beq = bov; site H71
<i>x</i> 0.91557 <i>y</i> 0.62644 <i>z</i> 0.65483 occ H 1 beq = bov; site H72
<i>x</i> 0.86527 <i>y</i> 0.80122 <i>z</i> 0.55428 occ H 1 beq = bov; site H81
<i>x</i> 0.85826 <i>y</i> 1.01177 <i>z</i> 0.71308 occ H 1 beq = bov; site H82
<i>x</i> 0.90797 <i>y</i> 0.83656 <i>z</i> 0.81398 occ H 1 beq = bov; site H91
<i>x</i> 0.78090 <i>y</i> 0.62098 <i>z</i> 0.71792 occ H 1 beq = bov; site H92
<i>x</i> 0.73357 <i>y</i> 0.79233 <i>z</i> 0.61370 occ H 1 beq = bov; site
H101 <i>x</i> 0.71616 <i>y</i> 1.00579 <i>z</i> 0.76567 occ H 1 beq = bov;
site H102 <i>x</i> 0.76530 <i>y</i> 0.83604 <i>z</i> 0.87062 occ H 1 beq =
bov; site H111 <i>x</i> 0.64264 <i>y</i> 0.61558 <i>z</i> 0.78069 occ H 1 beq
= bov; site H121 <i>x</i> 0.58535 <i>y</i> 1.00493 <i>z</i> 0.83020 occ H 1
beq = bov; site H122 <i>x</i> 0.63984 <i>y</i> 0.83589 <i>z</i> 0.93295 occ H
1 beq = bov; site H131 <i>x</i> 0.50953 <i>y</i> 0.61904 <i>z</i> 0.85351 occ
H 1 beq = bov; site H132 <i>x</i> 0.45428 <i>y</i> 0.78983 <i>z</i> 0.75306
occ H 1 beq = bov; site H141 <i>x</i> 0.45790 <i>y</i> 1.00884 <i>z</i>
0.91250 occ H 1 beq = bov; site H142 <i>x</i> 0.50992 <i>y</i> 0.83493
<i>z</i> 1.01320 occ H 1 beq = bov; site H151 <i>x</i> 0.37928 <i>y</i>
0.62214 <i>z</i> 0.92648 occ H 1 beq = bov; site H152 <i>x</i> 0.32799
<i>y</i> 0.79477 <i>z</i> 0.82477 occ H 1 beq = bov; site H161 <i>x</i>
0.32466 <i>y</i> 1.01055 <i>z</i> 0.98338 occ H 1 beq = bov; site H162
<i>x</i> 0.37441 <i>y</i> 0.83606 <i>z</i> 1.08470 occ H 1 beq = bov; site
H171 <i>x</i> 0.24522 <i>y</i> 0.62307 <i>z</i> 0.99196 occ H 1 beq = bov;
site H172 <i>x</i> 0.19530 <i>y</i> 0.79742 <i>z</i> 0.89073 occ H 1 beq =
bov; site H181 <i>x</i> 0.18977 <i>y</i> 1.01037 <i>z</i> 1.04948 occ H 1 beq
= bov; site H182 <i>x</i> 0.23935 <i>y</i> 0.83530 <i>z</i> 1.15038 occ H 1
beq = bov; site H191 <i>x</i> 0.11017 <i>y</i> 0.62272 <i>z</i> 1.05721 occ H
1 beq = bov; site H192 <i>x</i> 0.06074 <i>y</i> 0.79635 <i>z</i> 0.95521 occ
H 1 beq = bov; site H201 <i>x</i> 0.05412 <i>y</i> 1.01077 <i>z</i> 1.11274
occ H 1 beq = bov; site H202 <i>x</i> 0.10303 <i>y</i> 0.83656 <i>z</i>
1.21441 occ H 1 beq = bov; site H211 <i>x</i> - 0.02636 <i>y</i> 0.62378
<i>z</i> 1.11978 occ H 1 beq = bov; site H212 <i>x</i> - 0.07556 <i>y</i>
0.79956 <i>z</i> 1.01912 occ H 1 beq = bov; site H221 <i>x</i> - 0.08085
<i>y</i> 1.01155 <i>z</i> 1.17831 occ H 1 beq = bov; site H222 <i>x</i> -
0.03121 <i>y</i> 0.83634 <i>z</i> 1.27896 occ H 1 beq = bov; site H231
<i>x</i> - 0.16119 <i>y</i> 0.62444 <i>z</i> 1.18561 occ H 1 beq = bov; site
H232 <i>x</i> - 0.21105 <i>y</i> 0.80080 <i>z</i> 1.08580 occ H 1 beq = bov;
site H241 <i>x</i> - 0.21456 <i>y</i> 1.01188 <i>z</i> 1.24603 occ H 1 beq =
bov; site H242 <i>x</i> - 0.16418 <i>y</i> 0.83638 <i>z</i> 1.34616 occ H 1
beq = bov; site H251 <i>x</i> - 0.29466 <i>y</i> 0.62514 <i>z</i> 1.25590 occ
H 1 beq = bov; site H252 <i>x</i> - 0.34472 <i>y</i> 0.79906 <i>z</i> 1.15458
occ H 1 beq = bov; site H261 <i>x</i> - 0.34880 <i>y</i> 1.01463 <i>z</i>
1.31157 occ H 1 beq = bov; site H262 <i>x</i> - 0.29799 <i>y</i> 0.84329
<i>z</i> 1.41429 occ H 1 beq = bov; site H271 <i>x</i> - 0.42891 <i>y</i>
0.63116 <i>z</i> 1.33453 occ H 1 beq = bov; site H272 <i>x</i> - 0.47902
<i>y</i> 0.79184 <i>z</i> 1.22277 occ H 1 beq = bov; site H273 <i>x</i> -
0.46546 <i>y</i> 0.85202 <i>z</i> 1.36607 occ H 1 beq = bov; site H281
<i>x</i> 0.59925 <i>y</i> 0.71819 <i>z</i> 0.57682 occ H 1 beq = bov; site
H282 <i>x</i> 0.55706 <i>y</i> 0.93107 <i>z</i> 0.61102 occ H 1 beq = bov;
site H283 <i>x</i> 0.50666 <i>y</i> 0.71470 <i>z</i> 0.62297 occ H 1 beq =
bov;

rigid point_for_site C1 ux 19.025 uy 3.239 uz 5.023 point_for_site C2 ux 17.983
uy 3.817 uz 5.971 point_for_site C3 ux 16.589 uy 3.226 uz 5.783 point_for_site
C4 ux 15.551 uy 3.795 uz 6.745 point_for_site C5 ux 14.151 uy 3.226 uz 6.554
point_for_site C6 ux 13.121 uy 3.797 uz 7.522 point_for_site C7 ux 11.725 uy
3.220 uz 7.327 point_for_site C8 ux 10.671 uy 3.776 uz 8.278 point_for_site C9
ux 9.292 uy 3.180 uz 8.026 point_for_site C10 ux 8.183 uy 3.740 uz 8.907
point_for_site C11 ux 6.793 uy 3.134 uz 8.665 point_for_site C12 ux 5.788 uy
3.735 uz 9.659 point_for_site C13 ux 4.378 uy 3.165 uz 9.574 point_for_site
C14 ux 3.394 uy 3.756 uz 10.576 point_for_site C15 ux 1.989 uy 3.187 uz 10.422
point_for_site C16 ux 0.960 uy 3.767 uz 11.384 point_for_site C17 ux -0.438 uy
3.195 uz 11.182 point_for_site C18 ux -1.480 uy 3.765 uz 12.135 point_for_site
C19 ux -2.876 uy 3.192 uz 11.924 point_for_site C20 ux -3.926 uy 3.770 uz
12.865 point_for_site C21 ux -5.324 uy 3.203 uz 12.652 point_for_site C22 ux
-6.363 uy 3.774 uz 13.609 point_for_site C23 ux -7.764 uy 3.208 uz 13.411
point_for_site C24 ux -8.792 uy 3.776 uz 14.383 point_for_site C25 ux -10.195
uy 3.211 uz 14.201 point_for_site C26 ux -11.224 uy 3.801 uz 15.161
point_for_site C27 ux -12.624 uy 3.227 uz 14.982 point_for_site C28 ux 6.335
uy 3.298 uz 7.214 point_for_site H11 ux 19.998 uy 3.737 uz 5.128
point_for_site H12 ux 18.714 uy 3.353 uz 3.974 point_for_site H13 ux 19.179 uy
2.166 uz 5.201 point_for_site H21 ux 17.928 uy 4.909 uz 5.840 point_for_site
H22 ux 18.305 uy 3.658 uz 7.014 point_for_site H31 ux 16.633 uy 2.131 uz 5.896
point_for_site H32 ux 16.258 uy 3.405 uz 4.745 point_for_site H41 ux 15.515 uy
4.891 uz 6.636 point_for_site H42 ux 15.879 uy 3.610 uz 7.783 point_for_site
H51 ux 14.183 uy 2.129 uz 6.659 point_for_site H52 ux 13.819 uy 3.417 uz 5.519
point_for_site H61 ux 13.083 uy 4.892 uz 7.413 point_for_site H62 ux 13.453 uy
3.610 uz 8.558 point_for_site H71 ux 11.766 uy 2.124 uz 7.431 point_for_site
H72 ux 11.401 uy 3.407 uz 6.288 point_for_site H81 ux 10.622 uy 4.872 uz 8.174
point_for_site H82 ux 10.976 uy 3.586 uz 9.321 point_for_site H91 ux 9.341 uy
2.086 uz 8.152 point_for_site H92 ux 9.039 uy 3.345 uz 6.966 point_for_site
H101 ux 8.123 uy 4.834 uz 8.772 point_for_site H102 ux 8.451 uy 3.586 uz 9.967
point_for_site H111 ux 6.860 uy 2.049 uz 8.869 point_for_site H121 ux 5.754 uy
4.828 uz 9.511 point_for_site H122 ux 6.177 uy 3.585 uz 10.681 point_for_site
H131 ux 4.419 uy 2.072 uz 9.705 point_for_site H132 ux 3.974 uy 3.327 uz 8.562
point_for_site H141 ux 3.363 uy 4.851 uz 10.458 point_for_site H142 ux 3.755
uy 3.574 uz 11.603 point_for_site H151 ux 2.023 uy 2.092 uz 10.543
point_for_site H152 ux 1.647 uy 3.360 uz 9.386 point_for_site H161 ux 0.928 uy
4.862 uz 11.271 point_for_site H162 ux 1.281 uy 3.581 uz 12.423 point_for_site
H171 ux -0.402 uy 2.099 uz 11.293 point_for_site H172 ux -0.758 uy 3.379 uz
10.142 point_for_site H181 ux -1.513 uy 4.861 uz 12.028 point_for_site H182 ux
-1.161 uy 3.576 uz 13.175 point_for_site H191 ux -2.842 uy 2.097 uz 12.040
point_for_site H192 ux -3.187 uy 3.372 uz 10.880 point_for_site H201 ux -3.954
uy 4.865 uz 12.752 point_for_site H202 ux -3.616 uy 3.586 uz 13.908
point_for_site H211 ux -5.294 uy 2.106 uz 12.756 point_for_site H212 ux -5.641
uy 3.396 uz 11.612 point_for_site H221 ux -6.394 uy 4.871 uz 13.503
point_for_site H222 ux -6.040 uy 3.585 uz 14.647 point_for_site H231 ux -7.733
uy 2.111 uz 13.510 point_for_site H232 ux -8.094 uy 3.405 uz 12.376
point_for_site H241 ux -8.823 uy 4.873 uz 14.279 point_for_site H242 ux -8.455
uy 3.585 uz 15.417 point_for_site H251 ux -10.169 uy 2.115 uz 14.316
point_for_site H252 ux -10.527 uy 3.392 uz 13.164 point_for_site H261 ux
-11.251 uy 4.893 uz 15.030 point_for_site H262 ux -10.887 uy 3.634 uz 16.199
point_for_site H271 ux -12.653 uy 2.155 uz 15.220 point_for_site H272 ux
-12.968 uy 3.340 uz 13.944 point_for_site H273 ux -13.360 uy 3.731 uz 15.624
point_for_site H281 ux 7.043 uy 2.842 uz 6.511 point_for_site H282 ux 6.234 uy
4.361 uz 6.944 point_for_site H283 ux 5.364 uy 2.817 uz 7.039

Rotate_about_axies(@ -1.29212`_0.06015, @ 0.33790`_0.00497, @ 0.48921`_0.02724)
Translate(@ 0.01421`_0.00034, 0.29, @ 0.02870`_0.00042)
;

data_11MeC29H59
_publcif_datablock.id '{154ac6c1-6142-4191-84bf-21fdd3498118}'

_database_code_depnum_ccdc_archive 'CCDC 1407151'

_chemical_name_systematic 
;
(<i>S</i>)-11-methylnonacosane
;

_chemical_formula_moiety		'C30 H62'

_chemical_formula_sum     'C30 H62'

_chemical_formula_weight      422.81

_chemical_absolute_configuration  S

_exptl_crystal_colour			'white'

_exptl_crystal_description		'powder'

_cell_length_a 16.01290(24)
_cell_length_b 7.144580(71)
_cell_length_c 14.09635(26)
_cell_angle_alpha 90
_cell_angle_beta 118.05989(96)
_cell_angle_gamma 90
_cell_volume 1423.137(39)

_symmetry_cell_setting         monoclinic

_symmetry_space_group_name_H-M P21
loop_
_symmetry_equiv_pos_as_xyz
	'-x, y+1/2, -z'
	'x, y, z'

_cell_formula_units_Z 			2

_exptl_crystal_density_diffrn		0.987

_diffrn_ambient_temperature 		100

_cell_measurement_temperature  100

_diffrn_radiation_monochromator  'Si 111'
_diffrn_radiation_type      'Synchrotron ID31 at ESRF'
_diffrn_radiation_wavelength      0.80025

loop_
_atom_site_label
_atom_site_type_symbol
_atom_site_fract_x
_atom_site_fract_y
_atom_site_fract_z
_atom_site_occupancy
_atom_site_B_iso_or_equiv
C1 C   1.303975 0.7684634 0.4438716 1 1.067(27)
C2 C   1.270523 0.8510773 0.5198194 1 1.067(27)
C3 C   1.178199 0.7664694 0.5065845 1 1.067(27)
C4 C   1.145411 0.8478656 0.5835107 1 1.067(27)
C5 C   1.052724 0.7653482 0.5701712 1 1.067(27)
C6 C   1.020415 0.8467654 0.6474966 1 1.067(27)
C7 C   0.9279132 0.7632613 0.6338455 1 1.067(27)
C8 C   0.89364 0.8433397 0.709752 1 1.067(27)
C9 C   0.8002129 0.7577278 0.69194 1 1.067(27)
C10 C  0.7601073 0.8390606 0.7619886 1 1.067(27)
C11 C  0.6662025 0.7523313 0.7445177 1 1.067(27)
C12 C  0.6361114 0.8390176 0.8234513 1 1.067(27)
C13 C  0.5459674 0.7574882 0.817824 1 1.067(27)
C14 C  0.5171284 0.8418345 0.8973422 1 1.067(27)
C15 C  0.4244281 0.7611694 0.8850279 1 1.067(27)
C16 C  0.3920069 0.8432716 0.961942 1 1.067(27)
C17 C  0.2993097 0.760179 0.9481259 1 1.067(27)
C18 C  0.2659431 0.8412651 1.024415 1 1.067(27)
C19 C  0.1729313 0.7582739 1.009552 1 1.067(27)
C20 C  0.1395037 0.839219 1.085843 1 1.067(27)
C21 C  0.04619951 0.7573399 1.070887 1 1.067(27)
C22 C  0.01275699 0.8393992 1.147003 1 1.067(27)
C23 C  -0.08083804 0.7590571 1.13211 1 1.067(27)
C24 C  -0.1135145 0.8412899 1.208863 1 1.067(27)
C25 C  -0.206764 0.7605644 1.194941 1 1.067(27)
C26 C  -0.238896 0.8431041 1.27225 1 1.067(27)
C27 C  -0.3318359 0.7622721 1.259214 1 1.067(27)
C28 C  -0.3642982 0.8472972 1.335607 1 1.067(27)
C29 C  -0.4568059 0.7653707 1.323146 1 1.067(27)
C30 C  0.5886977 0.7692809 0.6277032 1 1.067(27)
H11 H  1.368414 0.8375993 0.4522919 1 1.067(27)
H12 H  1.249717 0.7841817 0.3595587 1 1.067(27)
H13 H  1.31927 0.6184118 0.4587469 1 1.067(27)
H21 H  1.261615 1.003426 0.5076857 1 1.067(27)
H22 H  1.325979 0.8317253 0.603685 1 1.067(27)
H31 H  1.186046 0.6135051 0.5175246 1 1.067(27)
H32 H  1.12236 0.7880643 0.423016 1 1.067(27)
H41 H  1.137875 1.000835 0.5725679 1 1.067(27)
H42 H  1.201156 0.8259867 0.6670029 1 1.067(27)
H51 H  1.059933 0.6123579 0.5806328 1 1.067(27)
H52 H  0.9969124 0.7882108 0.4868282 1 1.067(27)
H61 H  1.012727 0.999595 0.6366376 1 1.067(27)
H62 H  1.076316 0.8246066 0.7309105 1 1.067(27)
H71 H  0.9356592 0.6102876 0.6445445 1 1.067(27)
H72 H  0.8724746 0.7850004 0.5501911 1 1.067(27)
H81 H  0.8856787 0.9963123 0.6991355 1 1.067(27)
H82 H  0.9481952 0.8208987 0.7938262 1 1.067(27)
H91 H  0.8090216 0.6054035 0.7048811 1 1.067(27)
H92 H  0.748482 0.7759747 0.6065247 1 1.067(27)
H101 H   0.7504445 0.9914977 0.7486497 1 1.067(27)
H102 H   0.8126089 0.8219489 0.8474636 1 1.067(27)
H111 H   0.6786424 0.6013744 0.7633012 1 1.067(27)
H121 H   0.627644 0.991457 0.8095376 1 1.067(27)
H122 H   0.6947393 0.8217725 0.9058111 1 1.067(27)
H131 H   0.5542641 0.6049999 0.8302873 1 1.067(27)
H132 H   0.4868502 0.7767099 0.7362497 1 1.067(27)
H141 H   0.5104688 0.994824 0.8865533 1 1.067(27)
H142 H   0.5736451 0.8186912 0.9802795 1 1.067(27)
H151 H   0.4312693 0.6081779 0.895654 1 1.067(27)
H152 H   0.3685855 0.783749 0.8016082 1 1.067(27)
H161 H   0.3845344 0.9961023 0.9510005 1 1.067(27)
H162 H   0.4476632 0.8212538 1.045517 1 1.067(27)
H171 H   0.3069028 0.6072053 0.9589069 1 1.067(27)
H172 H   0.2438972 0.7821958 0.864387 1 1.067(27)
H181 H   0.2587673 0.9942586 1.014034 1 1.067(27)
H182 H   0.3209895 0.8184024 1.108168 1 1.067(27)
H191 H   0.1804285 0.605296 1.020253 1 1.067(27)
H192 H   0.1178263 0.7807158 0.9258048 1 1.067(27)
H201 H   0.1325807 0.9923619 1.07562 1 1.067(27)
H202 H   0.1946731 0.8159334 1.169439 1 1.067(27)
H211 H   0.05326108 0.6043546 1.081592 1 1.067(27)
H212 H   -0.008844488 0.7799227 0.9871379 1 1.067(27)
H221 H   0.006264516 0.9925443 1.136614 1 1.067(27)
H222 H   0.06762041 0.8161136 1.230763 1 1.067(27)
H231 H   -0.0745762 0.6058955 1.142098 1 1.067(27)
H232 H   -0.1359513 0.7830435 1.048505 1 1.067(27)
H241 H   -0.120068 0.9942939 1.198477 1 1.067(27)
H242 H   -0.05809619 0.8180085 1.292457 1 1.067(27)
H251 H   -0.2003401 0.6075531 1.205167 1 1.067(27)
H252 H   -0.2622094 0.7842729 1.111584 1 1.067(27)
H261 H   -0.2457086 0.9960936 1.261543 1 1.067(27)
H262 H   -0.1830857 0.8203815 1.355591 1 1.067(27)
H271 H   -0.3250027 0.6093034 1.270566 1 1.067(27)
H272 H   -0.3874885 0.7838701 1.175644 1 1.067(27)
H281 H   -0.3717276 0.9996551 1.322976 1 1.067(27)
H282 H   -0.3082893 0.8276644 1.419148 1 1.067(27)
H291 H   -0.5137548 0.7803846 1.240155 1 1.067(27)
H292 H   -0.4806082 0.8355037 1.375533 1 1.067(27)
H293 H   -0.4497353 0.6154656 1.342686 1 1.067(27)
H301 H   0.5722844 0.9170606 0.6035874 1 1.067(27)
H302 H   0.522938 0.7011145 0.615247 1 1.067(27)
H303 H   0.6097857 0.7026411 0.5721469 1 1.067(27)

loop_
_geom_bond_atom_site_label_1
_geom_bond_atom_site_label_2
_geom_bond_distance
_geom_bond_site_symmetry_2
_ccdc_geom_bond_type
C1   C2   1.523  .   S
C1   H11   1.099  .   S
C1   H12   1.100  .   S
C1   H13   1.099  .   S
C2   C3   1.526  .   S
C2   H21   1.101  .   S
C2   H22   1.103  .   S
C3   C4   1.524  .   S
C3   H31   1.102  .   S
C3   H32   1.104  .   S
C4   C5   1.524  .   S
C4   H41   1.102  .   S
C4   H42   1.104  .   S
C5   C6   1.525  .   S
C5   H51   1.102  .   S
C5   H52   1.104  .   S
C6   C7   1.523  .   S
C6   H61   1.102  .   S
C6   H62   1.104  .   S
C7   C8   1.525  .   S
C7   H71   1.102  .   S
C7   H72   1.104  .   S
C8   C9   1.524  .   S
C8   H81   1.102  .   S
C8   H82   1.104  .   S
C9   C10   1.524  .   S
C9   H91   1.102  .   S
C9   H92   1.102  .   S
C10  C11   1.536  .   S
C10  H101  1.103  .   S
C10  H102  1.104  .   S
C11  C12   1.536  .   S
C11  C30   1.531  .   S
C11  H111  1.105  .   S
C12  C13   1.524  .   S
C12  H121  1.104  .   S
C12  H122  1.104  .   S
C13  C14   1.523  .   S
C13  H131  1.101  .   S
C13  H132  1.102  .   S
C14  C15   1.524  .   S
C14  H141  1.102  .   S
C14  H142  1.103  .   S
C15  C16   1.522  .   S
C15  H151  1.102  .   S
C15  H152  1.104  .   S
C16  C17   1.524  .   S
C16  H161  1.102  .   S
C16  H162  1.104  .   S
C17  C18   1.523  .   S
C17  H171  1.102  .   S
C17  H172  1.104  .   S
C18  C19   1.523  .   S
C18  H181  1.102  .   S
C18  H182  1.104  .   S
C19  C20   1.523  .   S
C19  H191  1.102  .   S
C19  H192  1.104  .   S
C20  C21   1.524  .   S
C20  H201  1.102  .   S
C20  H202  1.104  .   S
C21  C22   1.524  .   S
C21  H211  1.102  .   S
C21  H212  1.104  .   S
C22  C23   1.524  .   S
C22  H221  1.102  .   S
C22  H222  1.104  .   S
C23  C24   1.524  .   S
C23  H231  1.102  .   S
C23  H232  1.104  .   S
C24  C25   1.524  .   S
C24  H241  1.102  .   S
C24  H242  1.104  .   S
C25  C26   1.525  .   S
C25  H251  1.102  .   S
C25  H252  1.104  .   S
C26  C27   1.525  .   S
C26  H261  1.102  .   S
C26  H262  1.104  .   S
C27  C28   1.526  .   S
C27  H271  1.102  .   S
C27  H272  1.104  .   S
C28  C29   1.523  .   S
C28  H281  1.101  .   S
C28  H282  1.103  .   S
C29  H291  1.099  .   S
C29  H292  1.098  .   S
C29  H293  1.099  .   S
C30  H301  1.102  .   S
C30  H302  1.097  .   S
C30  H303  1.097  .   S

_refine_special_details
;
Atomic positions and cell parameters were optimized by DFT-D using the program
Castep, as integrated into Accelrys Materials Studio 6.1, using the PBE
functional, plane-wave energy cut off of 520 eV, and dispersion interactions
<i>via</i> the TS scheme. The Materials Studio "ultrafine" geometry
convergence criteria were adopted, with final Cartesian displacements of less
than 5 <i>x</i> 10--4 Angstrom, a maximum force of 0.01 eV / Angstrom and
maximum energy difference of 5 <i>x</i> 10--6 eV per atom. The DFT-optimized
molecule was taken and a final fine tune of the structure performed <i>via</i>
Rietveld refinement with Topas by a rigid-body optimization (3 rotations plus
2 translations) as returning the lattice parameters from the DFT (0 K) to the
powder-diffraction values at 100 K moves the molecules slightly with respect
to each other. The rigid-body refinement allows compensation for this.

comment: CASTEP calculation from Materials Studio task: GeometryOptimization
xc_functional: PBE sedc_apply: true sedc_scheme: TS spin_polarized: false
opt_strategy: Default page_wvfns: 0 cut_off_energy: 520.000000000000000
grid_scale: 2.000000000000000 fine_grid_scale: 3.000000000000000
finite_basis_corr: 2 finite_basis_npoints: 3 elec_energy_tol:
5.000000000000000 e-007 max_scf_cycles: 400 fix_occupancy: true metals_method:
dm mixing_scheme: Pulay mix_charge_amp: 0.500000000000000 mix_charge_gmax:
1.500000000000000 mix_history_length: 20 nextra_bands: 0 geom_energy_tol:
5.000000000000000 e-006 geom_force_tol: 0.010000000000000 geom_stress_tol:
0.020000000000000 geom_disp_tol: 5.000000000000000 e-004 geom_max_iter: 400
geom_method: BFGS fixed_npw: false geom_modulus_est: 500.000000000000000 GPa
calculate_ELF: false calculate_stress: true popn_calculate: false
calculate_hirshfeld: false calculate_densdiff: false pdos_calculate_weights:
false num_dump_cycles: 0

Topas Rietveld refinement instructions (*.inp file)

r_wp 5.276 r_exp 2.950 gof 1.789 iters 700000 do_errors
chi2_convergence_criteria 1 e-4

xdd lee_C29Me11_100K.xye xye_format x_calculation_step = Yobs_dx_at(Xo);
convolution_step 4

weighting = 1 / SigmaYobs^2; LP_Factor(90)^

lam ymin_on_ymax 0.00001 la 1 lo 0.80025 l h 0.1 start_X 2.5 finish_X 40
extra_X_right 0.05

Zero_Error(@, 0.00282`_0.00012)

Rs 800 Rp 45000

Full_Axial_Model(0.093, 2, @ 10.6271648`_0.0889223603, 50, 50)

bkg @ 726.905104`_7.84615689 - 176.449046`_8.59798637 91.2956472`_3.80956612 -
12.4886753`_9.62082908 - 5.52238381`_6.29251184 - 5.34031219`_1.81031628
33.1070621`_5.88187368 - 11.1367635`_4.64183525 - 6.01793469`_1.26493373
9.11800743`_2.87278521 - 4.90417806`_2.58295548 - 4.85940973`_1.12158682
8.22655137`_1.90056191 - 1.86629488`_1.83401425 - 0.781581595`_1.14117341 PV
(@, @, @, @, 730.27704`_388.07132, 11.00478`_0.03843, 2.84663`_0.41029,
0.35033`_0.39926_LIMIT_MIN_0)

str local !phase_number 1

a @ 16.01290`_0.00024 b @ 7.14458`_0.00007 c @ 14.09635`_0.00026 al 90.0000 be
@ 118.05989`_0.00096 ga 90.0000

MVW (845.648, 1423.13654`_0.0388108281, 100.000`_0.000)

macro Stephens_monoclinic(s400,s040,s004,s220,s202,s022,s301,s121,s103,eta)
{prm mhkl = H4 s400 + K^4 s040 +^ <i>^L^</i>4 s004 + H^2 K^2 s220 + H^2^
<i>^L^</i>2 s202 + K^2^ <i>^L^</i>2 s022 + H K^2^ <i>^L^</i> ^s121 + H^
<i>^L^</i>3 s103 + H^3^ <i>^L^</i> ^s301; prm pp = D_spacing^2 *
Sqrt(Max(mhkl,0)) / 1000; gauss_fwhm = 1.8/3.1415927 pp (1-eta Sin(Th))
Tan(Th); lor_fwhm = 1.8/3.1415927 pp eta Tan(Th) Sin(Th);}

prm s400 20.68192`_0.57030 prm s040 387.19680`_2.20722 prm s004
37.29310`_0.95889 prm s220 170.48354`_7.49225 prm s202 87.97803`_2.66383 prm
s022 90.11375`_6.13725 prm s301 71.44713`_2.15704 prm s121 - 74.75867`_9.06780
prm s103 58.35203`_1.45841 prm eta 1.00000`_0.02526_LIMIT_MAX_1 min 0 max 1

Stephens_monoclinic(s400, s040, s004, s220, s202, s022, s301, s121, s103, eta)

scale @ 0.000158587221`_3.38 e-007 r_bragg 2.76504133 space_group "P21"

site C1 <i>x</i> 1.30398 <i>y</i> 0.76846 <i>z</i> 0.44387 occ C 1 beq bov
1.0671`_0.0271 site C2 <i>x</i> 1.27052 <i>y</i> 0.85108 <i>z</i> 0.51982 occ
C 1 beq = bov; site C3 <i>x</i> 1.17820 <i>y</i> 0.76647 <i>z</i> 0.50658 occ
C 1 beq = bov; site C4 <i>x</i> 1.14541 <i>y</i> 0.84787 <i>z</i> 0.58351 occ
C 1 beq = bov; site C5 <i>x</i> 1.05272 <i>y</i> 0.76535 <i>z</i> 0.57017 occ
C 1 beq = bov; site C6 <i>x</i> 1.02041 <i>y</i> 0.84677 <i>z</i> 0.64750 occ
C 1 beq = bov; site C7 <i>x</i> 0.92791 <i>y</i> 0.76326 <i>z</i> 0.63385 occ
C 1 beq = bov; site C8 <i>x</i> 0.89364 <i>y</i> 0.84334 <i>z</i> 0.70975 occ
C 1 beq = bov; site C9 <i>x</i> 0.80021 <i>y</i> 0.75773 <i>z</i> 0.69194 occ
C 1 beq = bov; site C10 <i>x</i> 0.76011 <i>y</i> 0.83906 <i>z</i> 0.76199 occ
C 1 beq = bov; site C11 <i>x</i> 0.66620 <i>y</i> 0.75233 <i>z</i> 0.74452 occ
C 1 beq = bov; site C12 <i>x</i> 0.63611 <i>y</i> 0.83902 <i>z</i> 0.82345 occ
C 1 beq = bov; site C13 <i>x</i> 0.54597 <i>y</i> 0.75749 <i>z</i> 0.81782 occ
C 1 beq = bov; site C14 <i>x</i> 0.51713 <i>y</i> 0.84183 <i>z</i> 0.89734 occ
C 1 beq = bov; site C15 <i>x</i> 0.42443 <i>y</i> 0.76117 <i>z</i> 0.88503 occ
C 1 beq = bov; site C16 <i>x</i> 0.39201 <i>y</i> 0.84327 <i>z</i> 0.96194 occ
C 1 beq = bov; site C17 <i>x</i> 0.29931 <i>y</i> 0.76018 <i>z</i> 0.94813 occ
C 1 beq = bov; site C18 <i>x</i> 0.26594 <i>y</i> 0.84127 <i>z</i> 1.02442 occ
C 1 beq = bov; site C19 <i>x</i> 0.17293 <i>y</i> 0.75827 <i>z</i> 1.00955 occ
C 1 beq = bov; site C20 <i>x</i> 0.13950 <i>y</i> 0.83922 <i>z</i> 1.08584 occ
C 1 beq = bov; site C21 <i>x</i> 0.04620 <i>y</i> 0.75734 <i>z</i> 1.07089 occ
C 1 beq = bov; site C22 <i>x</i> 0.01276 <i>y</i> 0.83940 <i>z</i> 1.14700 occ
C 1 beq = bov; site C23 <i>x</i> - 0.08084 <i>y</i> 0.75906 <i>z</i> 1.13211
occ C 1 beq = bov; site C24 <i>x</i> - 0.11351 <i>y</i> 0.84129 <i>z</i>
1.20886 occ C 1 beq = bov; site C25 <i>x</i> - 0.20676 <i>y</i> 0.76056
<i>z</i> 1.19494 occ C 1 beq = bov; site C26 <i>x</i> - 0.23890 <i>y</i>
0.84310 <i>z</i> 1.27225 occ C 1 beq = bov; site C27 <i>x</i> - 0.33184
<i>y</i> 0.76227 <i>z</i> 1.25921 occ C 1 beq = bov; site C28 <i>x</i> -
0.36430 <i>y</i> 0.84730 <i>z</i> 1.33561 occ C 1 beq = bov; site C29 <i>x</i>
- 0.45681 <i>y</i> 0.76537 <i>z</i> 1.32315 occ C 1 beq = bov; site C30
<i>x</i> 0.58870 <i>y</i> 0.76928 <i>z</i> 0.62770 occ C 1 beq = bov; site H11
<i>x</i> 1.36841 <i>y</i> 0.83760 <i>z</i> 0.45229 occ H 1 beq = bov; site H12
<i>x</i> 1.24972 <i>y</i> 0.78418 <i>z</i> 0.35956 occ H 1 beq = bov; site H13
<i>x</i> 1.31927 <i>y</i> 0.61841 <i>z</i> 0.45875 occ H 1 beq = bov; site H21
<i>x</i> 1.26162 <i>y</i> 1.00343 <i>z</i> 0.50769 occ H 1 beq = bov; site H22
<i>x</i> 1.32598 <i>y</i> 0.83173 <i>z</i> 0.60368 occ H 1 beq = bov; site H31
<i>x</i> 1.18605 <i>y</i> 0.61351 <i>z</i> 0.51752 occ H 1 beq = bov; site H32
<i>x</i> 1.12236 <i>y</i> 0.78806 <i>z</i> 0.42302 occ H 1 beq = bov; site H41
<i>x</i> 1.13787 <i>y</i> 1.00084 <i>z</i> 0.57257 occ H 1 beq = bov; site H42
<i>x</i> 1.20116 <i>y</i> 0.82599 <i>z</i> 0.66700 occ H 1 beq = bov; site H51
<i>x</i> 1.05993 <i>y</i> 0.61236 <i>z</i> 0.58063 occ H 1 beq = bov; site H52
<i>x</i> 0.99691 <i>y</i> 0.78821 <i>z</i> 0.48683 occ H 1 beq = bov; site H61
<i>x</i> 1.01273 <i>y</i> 0.99959 <i>z</i> 0.63664 occ H 1 beq = bov; site H62
<i>x</i> 1.07632 <i>y</i> 0.82461 <i>z</i> 0.73091 occ H 1 beq = bov; site H71
<i>x</i> 0.93566 <i>y</i> 0.61029 <i>z</i> 0.64454 occ H 1 beq = bov; site H72
<i>x</i> 0.87247 <i>y</i> 0.78500 <i>z</i> 0.55019 occ H 1 beq = bov; site H81
<i>x</i> 0.88568 <i>y</i> 0.99631 <i>z</i> 0.69914 occ H 1 beq = bov; site H82
<i>x</i> 0.94820 <i>y</i> 0.82090 <i>z</i> 0.79383 occ H 1 beq = bov; site H91
<i>x</i> 0.80902 <i>y</i> 0.60540 <i>z</i> 0.70488 occ H 1 beq = bov; site H92
<i>x</i> 0.74848 <i>y</i> 0.77597 <i>z</i> 0.60652 occ H 1 beq = bov; site
H101 <i>x</i> 0.75044 <i>y</i> 0.99150 <i>z</i> 0.74865 occ H 1 beq = bov;
site H102 <i>x</i> 0.81261 <i>y</i> 0.82195 <i>z</i> 0.84746 occ H 1 beq =
bov; site H111 <i>x</i> 0.67864 <i>y</i> 0.60137 <i>z</i> 0.76330 occ H 1 beq
= bov; site H121 <i>x</i> 0.62764 <i>y</i> 0.99146 <i>z</i> 0.80954 occ H 1
beq = bov; site H122 <i>x</i> 0.69474 <i>y</i> 0.82177 <i>z</i> 0.90581 occ H
1 beq = bov; site H131 <i>x</i> 0.55426 <i>y</i> 0.60500 <i>z</i> 0.83029 occ
H 1 beq = bov; site H132 <i>x</i> 0.48685 <i>y</i> 0.77671 <i>z</i> 0.73625
occ H 1 beq = bov; site H141 <i>x</i> 0.51047 <i>y</i> 0.99482 <i>z</i>
0.88655 occ H 1 beq = bov; site H142 <i>x</i> 0.57365 <i>y</i> 0.81869
<i>z</i> 0.98028 occ H 1 beq = bov; site H151 <i>x</i> 0.43127 <i>y</i>
0.60818 <i>z</i> 0.89565 occ H 1 beq = bov; site H152 <i>x</i> 0.36859
<i>y</i> 0.78375 <i>z</i> 0.80161 occ H 1 beq = bov; site H161 <i>x</i>
0.38453 <i>y</i> 0.99610 <i>z</i> 0.95100 occ H 1 beq = bov; site H162
<i>x</i> 0.44766 <i>y</i> 0.82125 <i>z</i> 1.04552 occ H 1 beq = bov; site
H171 <i>x</i> 0.30690 <i>y</i> 0.60721 <i>z</i> 0.95891 occ H 1 beq = bov;
site H172 <i>x</i> 0.24390 <i>y</i> 0.78220 <i>z</i> 0.86439 occ H 1 beq =
bov; site H181 <i>x</i> 0.25877 <i>y</i> 0.99426 <i>z</i> 1.01403 occ H 1 beq
= bov; site H182 <i>x</i> 0.32099 <i>y</i> 0.81840 <i>z</i> 1.10817 occ H 1
beq = bov; site H191 <i>x</i> 0.18043 <i>y</i> 0.60530 <i>z</i> 1.02025 occ H
1 beq = bov; site H192 <i>x</i> 0.11783 <i>y</i> 0.78072 <i>z</i> 0.92580 occ
H 1 beq = bov; site H201 <i>x</i> 0.13258 <i>y</i> 0.99236 <i>z</i> 1.07562
occ H 1 beq = bov; site H202 <i>x</i> 0.19467 <i>y</i> 0.81593 <i>z</i>
1.16944 occ H 1 beq = bov; site H211 <i>x</i> 0.05326 <i>y</i> 0.60435
<i>z</i> 1.08159 occ H 1 beq = bov; site H212 <i>x</i> - 0.00884 <i>y</i>
0.77992 <i>z</i> 0.98714 occ H 1 beq = bov; site H221 <i>x</i> 0.00626
<i>y</i> 0.99254 <i>z</i> 1.13661 occ H 1 beq = bov; site H222 <i>x</i>
0.06762 <i>y</i> 0.81611 <i>z</i> 1.23076 occ H 1 beq = bov; site H231
<i>x</i> - 0.07458 <i>y</i> 0.60590 <i>z</i> 1.14210 occ H 1 beq = bov; site
H232 <i>x</i> - 0.13595 <i>y</i> 0.78304 <i>z</i> 1.04851 occ H 1 beq = bov;
site H241 <i>x</i> - 0.12007 <i>y</i> 0.99429 <i>z</i> 1.19848 occ H 1 beq =
bov; site H242 <i>x</i> - 0.05810 <i>y</i> 0.81801 <i>z</i> 1.29246 occ H 1
beq = bov; site H251 <i>x</i> - 0.20034 <i>y</i> 0.60755 <i>z</i> 1.20517 occ
H 1 beq = bov; site H252 <i>x</i> - 0.26221 <i>y</i> 0.78427 <i>z</i> 1.11158
occ H 1 beq = bov; site H261 <i>x</i> - 0.24571 <i>y</i> 0.99609 <i>z</i>
1.26154 occ H 1 beq = bov; site H262 <i>x</i> - 0.18309 <i>y</i> 0.82038
<i>z</i> 1.35559 occ H 1 beq = bov; site H271 <i>x</i> - 0.32500 <i>y</i>
0.60930 <i>z</i> 1.27057 occ H 1 beq = bov; site H272 <i>x</i> - 0.38749
<i>y</i> 0.78387 <i>z</i> 1.17564 occ H 1 beq = bov; site H281 <i>x</i> -
0.37173 <i>y</i> 0.99966 <i>z</i> 1.32298 occ H 1 beq = bov; site H282
<i>x</i> - 0.30829 <i>y</i> 0.82766 <i>z</i> 1.41915 occ H 1 beq = bov; site
H291 <i>x</i> - 0.51375 <i>y</i> 0.78038 <i>z</i> 1.24016 occ H 1 beq = bov;
site H292 <i>x</i> - 0.48061 <i>y</i> 0.83550 <i>z</i> 1.37553 occ H 1 beq =
bov; site H293 <i>x</i> - 0.44974 <i>y</i> 0.61547 <i>z</i> 1.34269 occ H 1
beq = bov; site H301 <i>x</i> 0.57228 <i>y</i> 0.91706 <i>z</i> 0.60359 occ H
1 beq = bov; site H302 <i>x</i> 0.52294 <i>y</i> 0.70111 <i>z</i> 0.61525 occ
H 1 beq = bov; site H303 <i>x</i> 0.60979 <i>y</i> 0.70264 <i>z</i> 0.57215
occ H 1 beq = bov;

rigid point_for_site C1 ux 21.186 uy 3.204 uz -0.689 point_for_site C2 ux
20.145 uy 3.781 uz 0.262 point_for_site C3 ux 18.751 uy 3.191 uz 0.075
point_for_site C4 ux 17.714 uy 3.759 uz 1.038 point_for_site C5 ux 16.315 uy
3.184 uz 0.850 point_for_site C6 ux 15.283 uy 3.752 uz 1.818 point_for_site C7
ux 13.889 uy 3.170 uz 1.626 point_for_site C8 ux 12.835 uy 3.729 uz 2.576
point_for_site C9 ux 11.454 uy 3.133 uz 2.332 point_for_site C10 ux 10.346 uy
3.703 uz 3.209 point_for_site C11 ux 8.955 uy 3.099 uz 2.969 point_for_site
C12 ux 7.948 uy 3.704 uz 3.958 point_for_site C13 ux 6.538 uy 3.134 uz 3.866
point_for_site C14 ux 5.547 uy 3.722 uz 4.862 point_for_site C15 ux 4.141 uy
3.160 uz 4.687 point_for_site C16 ux 3.110 uy 3.733 uz 5.650 point_for_site
C17 ux 1.714 uy 3.154 uz 5.456 point_for_site C18 ux 0.672 uy 3.720 uz 6.411
point_for_site C19 ux -0.722 uy 3.142 uz 6.204 point_for_site C20 ux -1.765 uy
3.707 uz 7.159 point_for_site C21 ux -3.163 uy 3.137 uz 6.951 point_for_site
C22 ux -4.205 uy 3.710 uz 7.904 point_for_site C23 ux -5.608 uy 3.151 uz 7.697
point_for_site C24 ux -6.642 uy 3.725 uz 8.658 point_for_site C25 ux -8.046 uy
3.163 uz 8.463 point_for_site C26 ux -9.075 uy 3.739 uz 9.431 point_for_site
C27 ux -10.480 uy 3.176 uz 9.247 point_for_site C28 ux -11.508 uy 3.770 uz
10.204 point_for_site C29 ux -12.910 uy 3.199 uz 10.027 point_for_site C30 ux
8.499 uy 3.256 uz 1.516 point_for_site H11 ux 22.165 uy 3.688 uz -0.567
point_for_site H12 ux 20.884 uy 3.342 uz -1.737 point_for_site H13 ux 21.323
uy 2.127 uz -0.527 point_for_site H21 ux 20.092 uy 4.873 uz 0.135
point_for_site H22 ux 20.469 uy 3.617 uz 1.304 point_for_site H31 ux 18.795 uy
2.095 uz 0.187 point_for_site H32 ux 18.419 uy 3.371 uz -0.963 point_for_site
H41 ux 17.675 uy 4.855 uz 0.926 point_for_site H42 ux 18.045 uy 3.577 uz 2.075
point_for_site H51 ux 16.352 uy 2.088 uz 0.956 point_for_site H52 ux 15.982 uy
3.373 uz -0.185 point_for_site H61 ux 15.241 uy 4.847 uz 1.707 point_for_site
H62 ux 15.617 uy 3.568 uz 2.854 point_for_site H71 ux 13.933 uy 2.074 uz 1.735
point_for_site H72 ux 13.564 uy 3.351 uz 0.587 point_for_site H81 ux 12.787 uy
4.825 uz 2.468 point_for_site H82 ux 13.143 uy 3.543 uz 3.620 point_for_site
H91 ux 11.500 uy 2.041 uz 2.469 point_for_site H92 ux 11.200 uy 3.289 uz 1.271
point_for_site H101 ux 10.289 uy 4.796 uz 3.067 point_for_site H102 ux 10.612
uy 3.555 uz 4.271 point_for_site H111 ux 9.020 uy 2.015 uz 3.179
point_for_site H121 ux 7.914 uy 4.797 uz 3.809 point_for_site H122 ux 8.333 uy
3.555 uz 4.982 point_for_site H131 ux 6.579 uy 2.041 uz 3.997 point_for_site
H132 ux 6.140 uy 3.297 uz 2.852 point_for_site H141 ux 5.521 uy 4.818 uz 4.752
point_for_site H142 ux 5.894 uy 3.531 uz 5.892 point_for_site H151 ux 4.171 uy
2.064 uz 4.795 point_for_site H152 ux 3.808 uy 3.347 uz 3.651 point_for_site
H161 ux 3.072 uy 4.828 uz 5.538 point_for_site H162 ux 3.439 uy 3.550 uz 6.688
point_for_site H171 ux 1.755 uy 2.058 uz 5.566 point_for_site H172 ux 1.390 uy
3.337 uz 4.416 point_for_site H181 ux 0.635 uy 4.816 uz 6.306 point_for_site
H182 ux 0.990 uy 3.531 uz 7.451 point_for_site H191 ux -0.682 uy 2.046 uz
6.313 point_for_site H192 ux -1.041 uy 3.328 uz 5.164 point_for_site H201 ux
-1.799 uy 4.804 uz 7.056 point_for_site H202 ux -1.444 uy 3.515 uz 8.197
point_for_site H211 ux -3.130 uy 2.041 uz 7.060 point_for_site H212 ux -3.481
uy 3.324 uz 5.911 point_for_site H221 ux -4.231 uy 4.807 uz 7.799
point_for_site H222 ux -3.890 uy 3.518 uz 8.944 point_for_site H231 ux -5.583
uy 2.054 uz 7.797 point_for_site H232 ux -5.928 uy 3.348 uz 6.659
point_for_site H241 ux -6.669 uy 4.821 uz 8.553 point_for_site H242 ux -6.317
uy 3.533 uz 9.696 point_for_site H251 ux -8.020 uy 2.067 uz 8.566
point_for_site H252 ux -8.373 uy 3.358 uz 7.428 point_for_site H261 ux -9.104
uy 4.835 uz 9.322 point_for_site H262 ux -8.742 uy 3.551 uz 10.466
point_for_site H271 ux -10.455 uy 2.080 uz 9.364 point_for_site H272 ux
-10.809 uy 3.356 uz 8.209 point_for_site H281 ux -11.534 uy 4.862 uz 10.071
point_for_site H282 ux -11.173 uy 3.604 uz 11.242 point_for_site H291 ux
-13.264 uy 3.332 uz 8.995 point_for_site H292 ux -13.639 uy 3.691 uz 10.685
point_for_site H293 ux -12.936 uy 2.123 uz 10.246 point_for_site H301 ux 8.406
uy 4.319 uz 1.239 point_for_site H302 ux 7.526 uy 2.780 uz 1.344
point_for_site H303 ux 9.206 uy 2.790 uz 0.819

Rotate_about_axies(@ -1.04576`_0.06143, @ 0.37628`_0.00504, @ 0.48975`_0.03370)
Translate(@ 0.01274`_0.00037, 0.3, @ 0.51619`_0.00040)
;

data_9MeC25H51
_publcif_datablock.id '{9fb0a388-eec5-44ab-b47c-7077ee28c2b9}'

_database_code_depnum_ccdc_archive 'CCDC 1407152'

_chemical_name_systematic 
;
(<i>S</i>)-9-methylpentacosane
;

_chemical_formula_moiety		'C26 H54'

_chemical_formula_sum     'C26 H54'

_chemical_formula_weight      366.71

_chemical_absolute_configuration  S

_exptl_crystal_colour			'white'

_exptl_crystal_description		'powder'

_cell_length_a 21.44393(75)
_cell_length_b 4.937406(76)
_cell_length_c 12.34557(40)
_cell_angle_alpha 90
_cell_angle_beta 105.6247(15)
_cell_angle_gamma 90
_cell_volume 1258.815(64)

_symmetry_cell_setting         monoclinic

_symmetry_space_group_name_H-M P21
loop_
_symmetry_equiv_pos_as_xyz
	'-x, y+1/2, -z'
	'x, y, z'

_cell_formula_units_Z 			2

_exptl_crystal_density_diffrn		0.967

_diffrn_ambient_temperature 		80

_cell_measurement_temperature  80

_diffrn_radiation_monochromator  'Si 111'
_diffrn_radiation_type      'Synchrotron ID31 at ESRF'
_diffrn_radiation_wavelength      0.80025

loop_
_atom_site_label
_atom_site_type_symbol
_atom_site_fract_x
_atom_site_fract_y
_atom_site_fract_z
_atom_site_occupancy
_atom_site_B_iso_or_equiv
C1 C   0.4879285 0.7600484 1.354144 1 0.951(41)
C2 C   0.5335132 0.6217834 1.296098 1 0.951(41)
C3 C   0.5349341 0.7578141 1.185819 1 0.951(41)
C4 C   0.582326 0.6257922 1.129678 1 0.951(41)
C5 C   0.5851287 0.7530856 1.018773 1 0.951(41)
C6 C   0.6377536 0.6280511 0.9727328 1 0.951(41)
C7 C   0.6439911 0.7526428 0.8631861 1 0.951(41)
C8 C   0.6986739 0.6257462 0.8226699 1 0.951(41)
C9 C   0.7105451 0.7494152 0.7159525 1 0.951(41)
C10 C   0.7727197 0.63149 0.6954477 1 0.951(41)
C11 C   0.792294 0.7576399 0.5968331 1 0.951(41)
C12 C   0.8522829 0.6336811 0.5726598 1 0.951(41)
C13 C   0.8662147 0.7532585 0.4677519 1 0.951(41)
C14 C   0.924219 0.6299445 0.436786 1 0.951(41)
C15 C   0.9364104 0.7521896 0.3309049 1 0.951(41)
C16 C   0.9943005 0.6290804 0.2995197 1 0.951(41)
C17 C   1.007855 0.753324 0.1951288 1 0.951(41)
C18 C   1.066335 0.6293934 0.1656714 1 0.951(41)
C19 C   1.08095 0.7542237 0.0623546 1 0.951(41)
C20 C   1.138933 0.6274674 0.03214712 1 0.951(41)
C21 C   1.152399 0.7509025 -0.07249542 1 0.951(41)
C22 C   1.209026 0.6211341 -0.1058818 1 0.951(41)
C23 C   1.220887 0.7413603 -0.2123473 1 0.951(41)
C24 C   1.277144 0.6103838 -0.2465701 1 0.951(41)
C25 C   1.289175 0.7283786 -0.353125 1 0.951(41)
C26 C   0.6525024 0.7126692 0.6131463 1 0.951(41)
H11 H   0.4875536 0.6592251 1.433188 1 0.951(41)
H12 H   0.4379298 0.7616426 1.300217 1 0.951(41)
H13 H   0.5021991 0.9720284 1.374359 1 0.951(41)
H21 H   0.5193608 0.4077772 1.279508 1 0.951(41)
H22 H   0.5828831 0.6171651 1.353076 1 0.951(41)
H31 H   0.5478583 0.9732628 1.202014 1 0.951(41)
H32 H   0.4858063 0.7561486 1.128073 1 0.951(41)
H41 H   0.5704726 0.4089052 1.116075 1 0.951(41)
H42 H   0.6310648 0.6321244 1.188447 1 0.951(41)
H51 H   0.5938977 0.9728696 1.030589 1 0.951(41)
H52 H   0.5377686 0.7335592 0.9565065 1 0.951(41)
H61 H   0.6284772 0.4086821 0.9600845 1 0.951(41)
H62 H   0.6846002 0.6443482 1.037035 1 0.951(41)
H71 H   0.6526944 0.9724282 0.8751721 1 0.951(41)
H72 H   0.5974383 0.7324915 0.7987066 1 0.951(41)
H81 H   0.6893739 0.4065798 0.8090093 1 0.951(41)
H82 H   0.7438491 0.641066 0.8910599 1 0.951(41)
H91 H   0.7182979 0.9694236 0.7309981 1 0.951(41)
H101 H  0.765999 0.411056 0.6813076 1 0.951(41)
H102 H  0.8126134 0.6544139 0.7726515 1 0.951(41)
H111 H  0.8002125 0.9768348 0.6120434 1 0.951(41)
H112 H  0.7520108 0.7410026 0.520063 1 0.951(41)
H121 H  0.8454748 0.4128452 0.5617288 1 0.951(41)
H122 H  0.8945814 0.6606055 0.6456768 1 0.951(41)
H131 H  0.8736154 0.9738801 0.4791761 1 0.951(41)
H132 H  0.8228965 0.7295958 0.3961938 1 0.951(41)
H141 H  0.9168105 0.4095255 0.4250244 1 0.951(41)
H142 H  0.9678794 0.6536 0.5075768 1 0.951(41)
H151 H  0.943786 0.9726094 0.3427517 1 0.951(41)
H152 H  0.8926709 0.7287384 0.2602003 1 0.951(41)
H161 H  0.9864755 0.4092767 0.2863327 1 0.951(41)
H162 H  1.037708 0.6495006 0.3710741 1 0.951(41)
H171 H  1.015486 0.9733339 0.2079825 1 0.951(41)
H172 H  0.9647358 0.7316825 0.1230609 1 0.951(41)
H181 H  1.058429 0.4097938 0.1519799 1 0.951(41)
H182 H  1.109254 0.6488113 0.2382489 1 0.951(41)
H191 H  1.089468 0.9736086 0.07637008 1 0.951(41)
H192 H  1.037875 0.7368345 -0.01004972 1 0.951(41)
H201 H  1.130464 0.4080817 0.01872138 1 0.951(41)
H202 H  1.182333 0.646065 0.1039541 1 0.951(41)
H211 H  1.161713 0.9698661 -0.0587509 1 0.951(41)
H212 H  1.108469 0.735354 -0.1432763 1 0.951(41)
H221 H  1.200049 0.4015567 -0.1181148 1 0.951(41)
H222 H  1.253315 0.6395106 -0.0357826 1 0.951(41)
H231 H  1.230156 0.9607293 -0.2000365 1 0.951(41)
H232 H  1.176402 0.7240007 -0.2819353 1 0.951(41)
H241 H  1.267979 0.3910131 -0.2579549 1 0.951(41)
H242 H  1.32128 0.6291684 -0.1765518 1 0.951(41)
H251 H  1.247214 0.7000296 -0.4260657 1 0.951(41)
H252 H  1.331216 0.6337468 -0.3728366 1 0.951(41)
H253 H  1.298825 0.9471306 -0.3447898 1 0.951(41)
H261 H  0.646066 0.4978963 0.5886212 1 0.951(41)
H262 H  0.6584538 0.82675 0.5402315 1 0.951(41)
H263 H  0.6073119 0.7828559 0.6291171 1 0.951(41)

loop_
_geom_bond_atom_site_label_1
_geom_bond_atom_site_label_2
_geom_bond_distance
_geom_bond_site_symmetry_2
_ccdc_geom_bond_type
C1   C2   1.521  .   S
C1   H11   1.097  .   S
C1   H12   1.099  .   S
C1   H13   1.100  .   S
C2   C3   1.526  .   S
C2   H21   1.103  .   S
C2   H22   1.101  .   S
C3   C4   1.522  .   S
C3   H31   1.104  .   S
C3   H32   1.102  .   S
C4   C5   1.523  .   S
C4   H41   1.104  .   S
C4   H42   1.100  .   S
C5   C6   1.524  .   S
C5   H51   1.104  .   S
C5   H52   1.101  .   S
C6   C7   1.524  .   S
C6   H61   1.104  .   S
C6   H62   1.102  .   S
C7   C8   1.527  .   S
C7   H71   1.104  .   S
C7   H72   1.101  .   S
C8   C9   1.534  .   S
C8   H81   1.105  .   S
C8   H82   1.103  .   S
C9   C10   1.536  .   S
C9   C26   1.531  .   S
C9   H91   1.107  .   S
C10  C11   1.524  .   S
C10  H101  1.105  .   S
C10  H102  1.102  .   S
C11  C12   1.524  .   S
C11  H111  1.104  .   S
C11  H112  1.100  .   S
C12  C13   1.525  .   S
C12  H121  1.104  .   S
C12  H122  1.101  .   S
C13  C14   1.522  .   S
C13  H131  1.104  .   S
C13  H132  1.102  .   S
C14  C15   1.525  .   S
C14  H141  1.104  .   S
C14  H142  1.101  .   S
C15  C16   1.523  .   S
C15  H151  1.104  .   S
C15  H152  1.102  .   S
C16  C17   1.524  .   S
C16  H161  1.104  .   S
C16  H162  1.102  .   S
C17  C18   1.525  .   S
C17  H171  1.104  .   S
C17  H172  1.102  .   S
C18  C19   1.523  .   S
C18  H181  1.104  .   S
C18  H182  1.102  .   S
C19  C20   1.525  .   S
C19  H191  1.104  .   S
C19  H192  1.102  .   S
C20  C21   1.524  .   S
C20  H201  1.104  .   S
C20  H202  1.103  .   S
C21  C22   1.524  .   S
C21  H211  1.104  .   S
C21  H212  1.102  .   S
C22  C23   1.526  .   S
C22  H221  1.104  .   S
C22  H222  1.103  .   S
C23  C24   1.525  .   S
C23  H231  1.104  .   S
C23  H232  1.102  .   S
C24  C25   1.523  .   S
C24  H241  1.103  .   S
C24  H242  1.100  .   S
C25  H251  1.097  .   S
C25  H252  1.099  .   S
C25  H253  1.099  .   S
C26  H261  1.102  .   S
C26  H262  1.098  .   S
C26  H263  1.096  .   S

_refine_special_details
;
Atomic positions and cell parameters were optimized by DFT-D using the program
Castep, as integrated into Accelrys Materials Studio 6.1, using the PBE
functional, plane-wave energy cut off of 520 eV, and dispersion interactions
<i>via</i> the TS scheme. The Materials Studio "ultrafine" geometry
convergence criteria were adopted, with final Cartesian displacements of less
than 5 <i>x</i> 10--4 Angstrom, a maximum force of 0.01 eV / Angstrom and
maximum energy difference of 5 <i>x</i> 10--6 eV per atom. The DFT-optimized
molecule was taken and a final fine tune of the structure performed <i>via</i>
Rietveld refinement with Topas by a rigid-body optimization (3 rotations plus
2 translations) as returning the lattice parameters from the DFT (0 K) to the
powder-diffraction values at 100 K moves the molecules slightly with respect
to each other. The rigid-body refinement allows compensation for this.

comment: CASTEP calculation from Materials Studio task: GeometryOptimization
xc_functional: PBE sedc_apply: true sedc_scheme: TS spin_polarized: false
opt_strategy: Default page_wvfns: 0 cut_off_energy: 520.000000000000000
grid_scale: 2.000000000000000 fine_grid_scale: 3.000000000000000
finite_basis_corr: 2 finite_basis_npoints: 3 elec_energy_tol:
5.000000000000000 e-007 max_scf_cycles: 400 fix_occupancy: true metals_method:
dm mixing_scheme: Pulay mix_charge_amp: 0.500000000000000 mix_charge_gmax:
1.500000000000000 mix_history_length: 20 nextra_bands: 0 geom_energy_tol:
5.000000000000000 e-006 geom_force_tol: 0.010000000000000 geom_stress_tol:
0.020000000000000 geom_disp_tol: 5.000000000000000 e-004 geom_max_iter: 400
geom_method: BFGS fixed_npw: false geom_modulus_est: 500.000000000000000 GPa
calculate_ELF: false calculate_stress: true popn_calculate: false
calculate_hirshfeld: false calculate_densdiff: false pdos_calculate_weights:
false num_dump_cycles: 0

Topas Rietveld refinement instructions (*.inp file)

r_wp 4.119 r_exp 2.818 gof 1.461 iters 100000 do_errors
chi2_convergence_criteria 1 e-4

xdd lee_C25Me9_80K.xye xye_format x_calculation_step = Yobs_dx_at(Xo);
convolution_step 4

weighting = 1 / SigmaYobs^2; LP_Factor(90)^

lam ymin_on_ymax 0.00001 la 1 lo 0.80025 l h 0.1 start_X 1.5 finish_X 40
extra_X_right 0.05

Zero_Error(@, 0.00361`_0.00017)

Rs 800 Rp 45000

Full_Axial_Model(0.093, 2, @ 11.0894011`_0.0818004193, 50, 50)

bkg @ 805.094829`_52.6093199 - 205.186817`_51.05891 130.651795`_24.3521106 -
46.7155259`_48.2411581 4.66624181`_21.9064247 - 4.67750611`_11.0087857
14.4446921`_19.2790215 4.17472532`_7.67764805 - 17.4486908`_4.80159244
8.03346042`_6.37564798 - 3.30223636`_2.19038306 - 10.4959242`_2.20149072
5.61039218`_2.19069823 7.26056046`_1.48614199 - 7.59759672`_1.04963598

PV (@, @, @, @, 2853.46511`_2871.00260, 10.99684`_0.04139, 4.83437`_1.62587,
0.07577`_0.42048_LIMIT_MIN_0)

str local !phase_number 1

a @ 21.44393`_0.00075 b @ 4.93741`_0.00008 c @ 12.34557`_0.00040 al 90.0000 be
@ 105.62467`_0.00146 ga 90.0000

MVW (733.432, 1258.81477`_0.0639391964, 100.000`_0.000)

macro Stephens_monoclinic(s400,s040,s004,s220,s202,s022,s301,s121,s103,eta) {

prm mhkl = H4 s400 + K^4 s040 +^ <i>^L^</i>4 s004 + H^2 K^2 s220 + H^2^
<i>^L^</i>2 s202 + K^2^ <i>^L^</i>2 s022 + H K^2^ <i>^L^</i> ^s121 + H^
<i>^L^</i>3 s103 + H^3^ <i>^L^</i> ^s301; prm pp = D_spacing^2 *
Sqrt(Max(mhkl,0)) / 1000; gauss_fwhm = 1.8/3.1415927 pp (1-eta) Tan(Th);
lor_fwhm = 1.8/3.1415927 pp eta Tan(Th);}

prm s400 27.99809`_0.58583 prm s040 3997.82395`_53.55569 prm s004
256.35558`_5.64356 prm s220 79.94282`_17.50493 prm s202 - 42.02622`_3.18376
prm s022 689.49703`_57.91472 prm s301 24.47221`_1.58248 prm s121 -
432.22132`_21.93022 prm s103 115.62194`_5.42506 prm eta 0.32161`_0.00319 min 0
max 1

Stephens_monoclinic(s400, s040, s004, s220, s202, s022, s301, s121, s103, eta)

scale @ 0.000199921436`_4.4 e-007 r_bragg 2.44619282 space_group "P21"

site C1 <i>x</i> 0.48793 <i>y</i> 0.76005 <i>z</i> 1.35414 occ C 1 beq bov
0.9506`_0.0406 site C2 <i>x</i> 0.53351 <i>y</i> 0.62178 <i>z</i> 1.29610 occ
C 1 beq = bov; site C3 <i>x</i> 0.53493 <i>y</i> 0.75781 <i>z</i> 1.18582 occ
C 1 beq = bov; site C4 <i>x</i> 0.58233 <i>y</i> 0.62579 <i>z</i> 1.12968 occ
C 1 beq = bov; site C5 <i>x</i> 0.58513 <i>y</i> 0.75309 <i>z</i> 1.01877 occ
C 1 beq = bov; site C6 <i>x</i> 0.63775 <i>y</i> 0.62805 <i>z</i> 0.97273 occ
C 1 beq = bov; site C7 <i>x</i> 0.64399 <i>y</i> 0.75264 <i>z</i> 0.86319 occ
C 1 beq = bov; site C8 <i>x</i> 0.69867 <i>y</i> 0.62575 <i>z</i> 0.82267 occ
C 1 beq = bov; site C9 <i>x</i> 0.71055 <i>y</i> 0.74942 <i>z</i> 0.71595 occ
C 1 beq = bov; site C10 <i>x</i> 0.77272 <i>y</i> 0.63149 <i>z</i> 0.69545 occ
C 1 beq = bov; site C11 <i>x</i> 0.79229 <i>y</i> 0.75764 <i>z</i> 0.59683 occ
C 1 beq = bov; site C12 <i>x</i> 0.85228 <i>y</i> 0.63368 <i>z</i> 0.57266 occ
C 1 beq = bov; site C13 <i>x</i> 0.86621 <i>y</i> 0.75326 <i>z</i> 0.46775 occ
C 1 beq = bov; site C14 <i>x</i> 0.92422 <i>y</i> 0.62994 <i>z</i> 0.43679 occ
C 1 beq = bov; site C15 <i>x</i> 0.93641 <i>y</i> 0.75219 <i>z</i> 0.33090 occ
C 1 beq = bov; site C16 <i>x</i> 0.99430 <i>y</i> 0.62908 <i>z</i> 0.29952 occ
C 1 beq = bov; site C17 <i>x</i> 1.00785 <i>y</i> 0.75332 <i>z</i> 0.19513 occ
C 1 beq = bov; site C18 <i>x</i> 1.06634 <i>y</i> 0.62939 <i>z</i> 0.16567 occ
C 1 beq = bov; site C19 <i>x</i> 1.08095 <i>y</i> 0.75422 <i>z</i> 0.06235 occ
C 1 beq = bov; site C20 <i>x</i> 1.13893 <i>y</i> 0.62747 <i>z</i> 0.03215 occ
C 1 beq = bov; site C21 <i>x</i> 1.15240 <i>y</i> 0.75090 <i>z</i> - 0.07250
occ C 1 beq = bov; site C22 <i>x</i> 1.20903 <i>y</i> 0.62113 <i>z</i> -
0.10588 occ C 1 beq = bov; site C23 <i>x</i> 1.22089 <i>y</i> 0.74136 <i>z</i>
- 0.21235 occ C 1 beq = bov; site C24 <i>x</i> 1.27714 <i>y</i> 0.61038
<i>z</i> - 0.24657 occ C 1 beq = bov; site C25 <i>x</i> 1.28917 <i>y</i>
0.72838 <i>z</i> - 0.35312 occ C 1 beq = bov; site C26 <i>x</i> 0.65250
<i>y</i> 0.71267 <i>z</i> 0.61315 occ C 1 beq = bov; site H11 <i>x</i> 0.48755
<i>y</i> 0.65923 <i>z</i> 1.43319 occ H 1 beq = bov; site H12 <i>x</i> 0.43793
<i>y</i> 0.76164 <i>z</i> 1.30022 occ H 1 beq = bov; site H13 <i>x</i> 0.50220
<i>y</i> 0.97203 <i>z</i> 1.37436 occ H 1 beq = bov; site H21 <i>x</i> 0.51936
<i>y</i> 0.40778 <i>z</i> 1.27951 occ H 1 beq = bov; site H22 <i>x</i> 0.58288
<i>y</i> 0.61717 <i>z</i> 1.35308 occ H 1 beq = bov; site H31 <i>x</i> 0.54786
<i>y</i> 0.97326 <i>z</i> 1.20201 occ H 1 beq = bov; site H32 <i>x</i> 0.48581
<i>y</i> 0.75615 <i>z</i> 1.12807 occ H 1 beq = bov; site H41 <i>x</i> 0.57047
<i>y</i> 0.40891 <i>z</i> 1.11607 occ H 1 beq = bov; site H42 <i>x</i> 0.63106
<i>y</i> 0.63212 <i>z</i> 1.18845 occ H 1 beq = bov; site H51 <i>x</i> 0.59390
<i>y</i> 0.97287 <i>z</i> 1.03059 occ H 1 beq = bov; site H52 <i>x</i> 0.53777
<i>y</i> 0.73356 <i>z</i> 0.95651 occ H 1 beq = bov; site H61 <i>x</i> 0.62848
<i>y</i> 0.40868 <i>z</i> 0.96008 occ H 1 beq = bov; site H62 <i>x</i> 0.68460
<i>y</i> 0.64435 <i>z</i> 1.03704 occ H 1 beq = bov; site H71 <i>x</i> 0.65269
<i>y</i> 0.97243 <i>z</i> 0.87517 occ H 1 beq = bov; site H72 <i>x</i> 0.59744
<i>y</i> 0.73249 <i>z</i> 0.79871 occ H 1 beq = bov; site H81 <i>x</i> 0.68937
<i>y</i> 0.40658 <i>z</i> 0.80901 occ H 1 beq = bov; site H82 <i>x</i> 0.74385
<i>y</i> 0.64107 <i>z</i> 0.89106 occ H 1 beq = bov; site H91 <i>x</i> 0.71830
<i>y</i> 0.96942 <i>z</i> 0.73100 occ H 1 beq = bov; site H101 <i>x</i>
0.76600 <i>y</i> 0.41106 <i>z</i> 0.68131 occ H 1 beq = bov; site H102
<i>x</i> 0.81261 <i>y</i> 0.65441 <i>z</i> 0.77265 occ H 1 beq = bov; site
H111 <i>x</i> 0.80021 <i>y</i> 0.97683 <i>z</i> 0.61204 occ H 1 beq = bov;
site H112 <i>x</i> 0.75201 <i>y</i> 0.74100 <i>z</i> 0.52006 occ H 1 beq =
bov; site H121 <i>x</i> 0.84547 <i>y</i> 0.41285 <i>z</i> 0.56173 occ H 1 beq
= bov; site H122 <i>x</i> 0.89458 <i>y</i> 0.66061 <i>z</i> 0.64568 occ H 1
beq = bov; site H131 <i>x</i> 0.87362 <i>y</i> 0.97388 <i>z</i> 0.47918 occ H
1 beq = bov; site H132 <i>x</i> 0.82290 <i>y</i> 0.72960 <i>z</i> 0.39619 occ
H 1 beq = bov; site H141 <i>x</i> 0.91681 <i>y</i> 0.40953 <i>z</i> 0.42502
occ H 1 beq = bov; site H142 <i>x</i> 0.96788 <i>y</i> 0.65360 <i>z</i>
0.50758 occ H 1 beq = bov; site H151 <i>x</i> 0.94379 <i>y</i> 0.97261
<i>z</i> 0.34275 occ H 1 beq = bov; site H152 <i>x</i> 0.89267 <i>y</i>
0.72874 <i>z</i> 0.26020 occ H 1 beq = bov; site H161 <i>x</i> 0.98648
<i>y</i> 0.40928 <i>z</i> 0.28633 occ H 1 beq = bov; site H162 <i>x</i>
1.03771 <i>y</i> 0.64950 <i>z</i> 0.37107 occ H 1 beq = bov; site H171
<i>x</i> 1.01549 <i>y</i> 0.97333 <i>z</i> 0.20798 occ H 1 beq = bov; site
H172 <i>x</i> 0.96474 <i>y</i> 0.73168 <i>z</i> 0.12306 occ H 1 beq = bov;
site H181 <i>x</i> 1.05843 <i>y</i> 0.40979 <i>z</i> 0.15198 occ H 1 beq =
bov; site H182 <i>x</i> 1.10925 <i>y</i> 0.64881 <i>z</i> 0.23825 occ H 1 beq
= bov; site H191 <i>x</i> 1.08947 <i>y</i> 0.97361 <i>z</i> 0.07637 occ H 1
beq = bov; site H192 <i>x</i> 1.03787 <i>y</i> 0.73683 <i>z</i> - 0.01005 occ
H 1 beq = bov; site H201 <i>x</i> 1.13046 <i>y</i> 0.40808 <i>z</i> 0.01872
occ H 1 beq = bov; site H202 <i>x</i> 1.18233 <i>y</i> 0.64607 <i>z</i>
0.10395 occ H 1 beq = bov; site H211 <i>x</i> 1.16171 <i>y</i> 0.96987
<i>z</i> - 0.05875 occ H 1 beq = bov; site H212 <i>x</i> 1.10847 <i>y</i>
0.73535 <i>z</i> - 0.14328 occ H 1 beq = bov; site H221 <i>x</i> 1.20005
<i>y</i> 0.40156 <i>z</i> - 0.11811 occ H 1 beq = bov; site H222 <i>x</i>
1.25331 <i>y</i> 0.63951 <i>z</i> - 0.03578 occ H 1 beq = bov; site H231
<i>x</i> 1.23016 <i>y</i> 0.96073 <i>z</i> - 0.20004 occ H 1 beq = bov; site
H232 <i>x</i> 1.17640 <i>y</i> 0.72400 <i>z</i> - 0.28194 occ H 1 beq = bov;
site H241 <i>x</i> 1.26798 <i>y</i> 0.39101 <i>z</i> - 0.25795 occ H 1 beq =
bov; site H242 <i>x</i> 1.32128 <i>y</i> 0.62917 <i>z</i> - 0.17655 occ H 1
beq = bov; site H251 <i>x</i> 1.24721 <i>y</i> 0.70003 <i>z</i> - 0.42607 occ
H 1 beq = bov; site H252 <i>x</i> 1.33122 <i>y</i> 0.63375 <i>z</i> - 0.37284
occ H 1 beq = bov; site H253 <i>x</i> 1.29883 <i>y</i> 0.94713 <i>z</i> -
0.34479 occ H 1 beq = bov; site H261 <i>x</i> 0.64607 <i>y</i> 0.49790
<i>z</i> 0.58862 occ H 1 beq = bov; site H262 <i>x</i> 0.65845 <i>y</i>
0.82675 <i>z</i> 0.54023 occ H 1 beq = bov; site H263 <i>x</i> 0.60731
<i>y</i> 0.78286 <i>z</i> 0.62912 occ H 1 beq = bov;

rigid point_for_site C1 ux 3.666 uy 2.561 uz 21.702 point_for_site C2 ux 4.848
uy 1.883 uz 21.027 point_for_site C3 ux 5.258 uy 2.555 uz 19.720
point_for_site C4 ux 6.472 uy 1.908 uz 19.068 point_for_site C5 ux 6.914 uy
2.537 uz 17.754 point_for_site C6 ux 8.205 uy 1.925 uz 17.223 point_for_site
C7 ux 8.716 uy 2.541 uz 15.926 point_for_site C8 ux 10.032 uy 1.920 uz 15.461
point_for_site C9 ux 10.654 uy 2.532 uz 14.199 point_for_site C10 ux 12.061 uy
1.956 uz 13.973 point_for_site C11 ux 12.820 uy 2.581 uz 12.809 point_for_site
C12 ux 14.193 uy 1.975 uz 12.539 point_for_site C13 ux 14.853 uy 2.567 uz
11.299 point_for_site C14 ux 16.207 uy 1.964 uz 10.948 point_for_site C15 ux
16.833 uy 2.569 uz 9.696 point_for_site C16 ux 18.186 uy 1.967 uz 9.340
point_for_site C17 ux 18.836 uy 2.582 uz 8.106 point_for_site C18 ux 20.195 uy
1.976 uz 7.773 point_for_site C19 ux 20.864 uy 2.594 uz 6.552 point_for_site
C20 ux 22.215 uy 1.974 uz 6.210 point_for_site C21 ux 22.864 uy 2.585 uz 4.973
point_for_site C22 ux 24.197 uy 1.950 uz 4.593 point_for_site C23 ux 24.818 uy
2.545 uz 3.334 point_for_site C24 ux 26.146 uy 1.904 uz 2.944 point_for_site
C25 ux 26.771 uy 2.488 uz 1.684 point_for_site C26 ux 9.767 uy 2.345 uz 12.966
point_for_site H11 ux 3.386 uy 2.063 uz 22.639 point_for_site H12 ux 2.781 uy
2.564 uz 21.050 point_for_site H13 ux 3.897 uy 3.609 uz 21.944 point_for_site
H21 ux 4.607 uy 0.825 uz 20.828 point_for_site H22 ux 5.709 uy 1.865 uz 21.715
point_for_site H31 ux 5.474 uy 3.620 uz 19.914 point_for_site H32 ux 4.405 uy
2.542 uz 19.023 point_for_site H41 ux 6.270 uy 0.836 uz 18.905 point_for_site
H42 ux 7.313 uy 1.944 uz 19.777 point_for_site H51 ux 7.056 uy 3.623 uz 17.895
point_for_site H52 ux 6.115 uy 2.436 uz 17.004 point_for_site H61 ux 8.055 uy
0.841 uz 17.072 point_for_site H62 ux 8.986 uy 2.010 uz 17.997 point_for_site
H71 ux 8.856 uy 3.627 uz 16.069 point_for_site H72 ux 7.942 uy 2.437 uz 15.150
point_for_site H81 ux 9.885 uy 0.837 uz 15.298 point_for_site H82 ux 10.763 uy
2.000 uz 16.283 point_for_site H91 ux 10.763 uy 3.619 uz 14.378 point_for_site
H101 ux 11.971 uy 0.867 uz 13.805 point_for_site H102 ux 12.648 uy 2.073 uz
14.898 point_for_site H111 ux 12.932 uy 3.664 uz 12.990 point_for_site H112 ux
12.223 uy 2.495 uz 11.889 point_for_site H121 ux 14.090 uy 0.884 uz 12.409
point_for_site H122 ux 14.846 uy 2.112 uz 13.415 point_for_site H131 ux 14.967
uy 3.657 uz 11.435 point_for_site H132 ux 14.173 uy 2.446 uz 10.440
point_for_site H141 ux 16.094 uy 0.875 uz 10.808 point_for_site H142 ux 16.897
uy 2.085 uz 11.798 point_for_site H151 ux 16.945 uy 3.658 uz 9.837
point_for_site H152 ux 16.141 uy 2.449 uz 8.847 point_for_site H161 ux 18.069
uy 0.881 uz 9.183 point_for_site H162 ux 18.868 uy 2.072 uz 10.199
point_for_site H171 ux 18.950 uy 3.669 uz 8.259 point_for_site H172 ux 18.162
uy 2.471 uz 7.241 point_for_site H181 ux 20.078 uy 0.891 uz 7.610
point_for_site H182 ux 20.863 uy 2.076 uz 8.644 point_for_site H191 ux 20.993
uy 3.678 uz 6.719 point_for_site H192 ux 20.192 uy 2.504 uz 5.683
point_for_site H201 ux 22.085 uy 0.890 uz 6.050 point_for_site H202 ux 22.896
uy 2.070 uz 7.072 point_for_site H211 ux 23.011 uy 3.667 uz 5.137
point_for_site H212 ux 22.168 uy 2.504 uz 4.123 point_for_site H221 ux 24.052
uy 0.865 uz 4.447 point_for_site H222 ux 24.903 uy 2.045 uz 5.435
point_for_site H231 ux 24.969 uy 3.629 uz 3.481 point_for_site H232 ux 24.106
uy 2.455 uz 2.498 point_for_site H241 ux 25.994 uy 0.820 uz 2.808
point_for_site H242 ux 26.849 uy 2.001 uz 3.785 point_for_site H251 ux 26.125
uy 2.344 uz 0.809 point_for_site H252 ux 27.743 uy 2.025 uz 1.462
point_for_site H253 ux 26.944 uy 3.569 uz 1.784 point_for_site H261 ux 9.719
uy 1.284 uz 12.675 point_for_site H262 ux 10.145 uy 2.909 uz 12.103
point_for_site H263 ux 8.741 uy 2.687 uz 13.143

Rotate_about_axies(@ -0.00997`_0.05925, @ 0.69855`_0.00591, @
-0.27660`_0.06479) Translate(@ 0.02163`_0.00017, 1/4, @ -0.46753`_0.00032)
;
data_9MeC27H55
_publcif_datablock.id '{8ccf4750-5d9f-4eaa-bdff-4c8997fa7b74}'

_database_code_depnum_ccdc_archive 'CCDC 1407153'

_chemical_name_systematic 
;
(<i>S</i>)-9-methylheptacosane
;

_chemical_formula_moiety		'C28 H58'

_chemical_formula_sum     'C28 H58'

_chemical_formula_weight      394.76

_chemical_absolute_configuration  S

_exptl_crystal_colour			'white'

_exptl_crystal_description		'powder'

_cell_length_a 23.4884(13)
_cell_length_b 4.93921(10)
_cell_length_c 12.33521(59)
_cell_angle_alpha 90
_cell_angle_beta 109.2946(24)
_cell_angle_gamma 90
_cell_volume 1350.68(10)

_symmetry_cell_setting         monoclinic

_symmetry_space_group_name_H-M P21
loop_
_symmetry_equiv_pos_as_xyz
	'-x, y+1/2, -z'
	'x, y, z'

_cell_formula_units_Z 			2

_exptl_crystal_density_diffrn		0.971

_diffrn_ambient_temperature 		100

_cell_measurement_temperature  100

_diffrn_radiation_monochromator  'Si 111'
_diffrn_radiation_type      'Synchrotron ID31 at ESRF'
_diffrn_radiation_wavelength      0.80105

loop_
_atom_site_label
_atom_site_type_symbol
_atom_site_fract_x
_atom_site_fract_y
_atom_site_fract_z
_atom_site_occupancy
_atom_site_B_iso_or_equiv
C1 C   0.4834177 0.7700944 1.34713 1 1.128(43)
C2 C   0.5272606 0.6319481 1.297629 1 1.128(43)
C3 C   0.5292953 0.765018 1.187297 1 1.128(43)
C4 C   0.5743267 0.6332035 1.138783 1 1.128(43)
C5 C   0.577734 0.7594358 1.028452 1 1.128(43)
C6 C   0.6273871 0.6346125 0.990167 1 1.128(43)
C7 C   0.6339088 0.7589547 0.8817664 1 1.128(43)
C8 C   0.6848361 0.6301957 0.8482127 1 1.128(43)
C9 C   0.6965427 0.7537541 0.743338 1 1.128(43)
C10 C   0.7543247 0.633638 0.7306513 1 1.128(43)
C11 C   0.7729083 0.7587753 0.6345189 1 1.128(43)
C12 C   0.8290237 0.6357172 0.6184273 1 1.128(43)
C13 C   0.8421478 0.7555023 0.515264 1 1.128(43)
C14 C   0.8964208 0.6334851 0.4917053 1 1.128(43)
C15 C   0.907438 0.754792 0.3867658 1 1.128(43)
C16 C   0.9613236 0.63274 0.3617494 1 1.128(43)
C17 C   0.9729435 0.7548886 0.257571 1 1.128(43)
C18 C   1.027538 0.6333 0.2348665 1 1.128(43)
C19 C   1.040579 0.755722 0.1322119 1 1.128(43)
C20 C   1.09595 0.6356103 0.1117279 1 1.128(43)
C21 C   1.109422 0.7594757 0.009835349 1 1.128(43)
C22 C   1.164179 0.6374941 -0.01243984 1 1.128(43)
C23 C   1.176186 0.7606757 -0.1161122 1 1.128(43)
C24 C   1.229696 0.6361673 -0.1420603 1 1.128(43)
C25 C   1.240281 0.7564358 -0.2477634 1 1.128(43)
C26 C   1.293734 0.6315192 -0.2737951 1 1.128(43)
C27 C   1.304924 0.7497911 -0.3789849 1 1.128(43)
C28 C   0.6427245 0.7209203 0.6328643 1 1.128(43)
H11 H   0.482392 0.6724333 1.426372 1 1.128(43)
H12 H   0.4372253 0.7672045 1.285695 1 1.128(43)
H13 H   0.4957647 0.9834165 1.367552 1 1.128(43)
H21 H   0.5148041 0.4170501 1.280404 1 1.128(43)
H22 H   0.572889 0.6314182 1.361845 1 1.128(43)
H31 H   0.5407235 0.9812908 1.204018 1 1.128(43)
H32 H   0.4838139 0.7602823 1.122667 1 1.128(43)
H41 H   0.5636344 0.4159727 1.124034 1 1.128(43)
H42 H   0.6194181 0.6409771 1.204357 1 1.128(43)
H51 H   0.5856467 0.9791717 1.041003 1 1.128(43)
H52 H   0.5339139 0.7386986 0.9596284 1 1.128(43)
H61 H   0.6189348 0.4154492 0.9765035 1 1.128(43)
H62 H   0.6706872 0.6519173 1.060823 1 1.128(43)
H71 H   0.6423961 0.9783139 0.8949114 1 1.128(43)
H72 H   0.5906694 0.740236 0.8112012 1 1.128(43)
H81 H   0.6758105 0.4113948 0.8330074 1 1.128(43)
H82 H   0.7267891 0.6436584 0.9222689 1 1.128(43)
H91 H   0.7042569 0.97314 0.7600306 1 1.128(43)
H101 H  0.7477515 0.4135052 0.7155777 1 1.128(43)
H102 H  0.7914022 0.655357 0.8127817 1 1.128(43)
H111 H  0.7799175 0.978327 0.6503622 1 1.128(43)
H112 H  0.7355595 0.7409005 0.5528099 1 1.128(43)
H121 H  0.8229521 0.414844 0.6068804 1 1.128(43)
H122 H  0.8682582 0.6635261 0.6967025 1 1.128(43)
H131 H  0.8488095 0.9760007 0.5274907 1 1.128(43)
H132 H  0.8019359 0.7309217 0.4384597 1 1.128(43)
H141 H  0.8899752 0.4127954 0.4797338 1 1.128(43)
H142 H  0.9370712 0.6592825 0.567635 1 1.128(43)
H151 H  0.9140572 0.975289 0.3989933 1 1.128(43)
H152 H  0.8665919 0.7300055 0.3111806 1 1.128(43)
H161 H  0.9545273 0.4124318 0.3490074 1 1.128(43)
H162 H  1.001967 0.6563125 0.43786 1 1.128(43)
H171 H  0.9793658 0.9753802 0.2698884 1 1.128(43)
H172 H  0.9325398 0.7294967 0.1811181 1 1.128(43)
H181 H  1.020951 0.412995 0.221862 1 1.128(43)
H182 H  1.067547 0.6570716 0.3121947 1 1.128(43)
H191 H  1.046707 0.9764101 0.1447925 1 1.128(43)
H192 H  1.00088 0.7301322 0.05445391 1 1.128(43)
H201 H  1.089614 0.4151074 0.09846097 1 1.128(43)
H202 H  1.135485 0.6599837 0.189752 1 1.128(43)
H211 H  1.11629 0.9796005 0.02369702 1 1.128(43)
H212 H  1.069545 0.7375242 -0.06793306 1 1.128(43)
H221 H  1.157492 0.416982 -0.02552781 1 1.128(43)
H222 H  1.204424 0.6610661 0.06453998 1 1.128(43)
H231 H  1.183661 0.9804135 -0.1024327 1 1.128(43)
H232 H  1.135381 0.7401359 -0.1921451 1 1.128(43)
H241 H  1.22264 0.4158607 -0.154108 1 1.128(43)
H242 H  1.270753 0.6601472 -0.0667345 1 1.128(43)
H251 H  1.247479 0.9767485 -0.2356322 1 1.128(43)
H252 H  1.199115 0.7328623 -0.322744 1 1.128(43)
H261 H  1.286573 0.4112181 -0.2852376 1 1.128(43)
H262 H  1.33447 0.6556959 -0.1981193 1 1.128(43)
H271 H  1.344935 0.6598392 -0.3922302 1 1.128(43)
H272 H  1.312542 0.9694567 -0.3704784 1 1.128(43)
H273 H  1.266367 0.7157273 -0.4573352 1 1.128(43)
H281 H  0.6365065 0.5071061 0.6062123 1 1.128(43)
H282 H  0.6488129 0.8372981 0.5616446 1 1.128(43)
H283 H  0.6005653 0.7913184 0.6432075 1 1.128(43)

loop_
_geom_bond_atom_site_label_1
_geom_bond_atom_site_label_2
_geom_bond_distance
_geom_bond_site_symmetry_2
_ccdc_geom_bond_type
C1   C2   1.522  .   S
C1   H11   1.098  .   S
C1   H12   1.099  .   S
C1   H13   1.100  .   S
C2   C3   1.526  .   S
C2   H21   1.103  .   S
C2   H22   1.102  .   S
C3   C4   1.523  .   S
C3   H31   1.104  .   S
C3   H32   1.102  .   S
C4   C5   1.524  .   S
C4   H41   1.103  .   S
C4   H42   1.100  .   S
C5   C6   1.525  .   S
C5   H51   1.104  .   S
C5   H52   1.101  .   S
C6   C7   1.525  .   S
C6   H61   1.104  .   S
C6   H62   1.102  .   S
C7   C8   1.527  .   S
C7   H71   1.104  .   S
C7   H72   1.101  .   S
C8   C9   1.535  .   S
C8   H81   1.105  .   S
C8   H82   1.103  .   S
C9   C10   1.536  .   S
C9   C28   1.531  .   S
C9   H91   1.107  .   S
C10  C11   1.523  .   S
C10  H101  1.105  .   S
C10  H102  1.102  .   S
C11  C12   1.523  .   S
C11  H111  1.104  .   S
C11  H112  1.100  .   S
C12  C13   1.524  .   S
C12  H121  1.104  .   S
C12  H122  1.101  .   S
C13  C14   1.522  .   S
C13  H131  1.104  .   S
C13  H132  1.102  .   S
C14  C15   1.524  .   S
C14  H141  1.104  .   S
C14  H142  1.101  .   S
C15  C16   1.523  .   S
C15  H151  1.104  .   S
C15  H152  1.102  .   S
C16  C17   1.524  .   S
C16  H161  1.104  .   S
C16  H162  1.102  .   S
C17  C18   1.524  .   S
C17  H171  1.104  .   S
C17  H172  1.102  .   S
C18  C19   1.523  .   S
C18  H181  1.104  .   S
C18  H182  1.102  .   S
C19  C20   1.525  .   S
C19  H191  1.104  .   S
C19  H192  1.102  .   S
C20  C21   1.523  .   S
C20  H201  1.104  .   S
C20  H202  1.102  .   S
C21  C22   1.525  .   S
C21  H211  1.104  .   S
C21  H212  1.102  .   S
C22  C23   1.525  .   S
C22  H221  1.104  .   S
C22  H222  1.103  .   S
C23  C24   1.524  .   S
C23  H231  1.104  .   S
C23  H232  1.102  .   S
C24  C25   1.526  .   S
C24  H241  1.104  .   S
C24  H242  1.102  .   S
C25  C26   1.525  .   S
C25  H251  1.104  .   S
C25  H252  1.102  .   S
C26  C27   1.523  .   S
C26  H261  1.103  .   S
C26  H262  1.100  .   S
C27  H271  1.099  .   S
C27  H272  1.099  .   S
C27  H273  1.097  .   S
C28  H281  1.102  .   S
C28  H282  1.098  .   S
C28  H283  1.096  .   S

_refine_special_details
;
Atomic positions and cell parameters were optimized by DFT-D using the program
Castep, as integrated into Accelrys Materials Studio 6.1, using the PBE
functional, plane-wave energy cut off of 520 eV, and dispersion interactions
<i>via</i> the TS scheme. The Materials Studio "ultrafine" geometry
convergence criteria were adopted, with final Cartesian displacements of less
than 5 <i>x</i> 10--4 Angstrom, a maximum force of 0.01 eV / Angstrom and
maximum energy difference of 5 <i>x</i> 10--6 eV per atom. The DFT-optimized
molecule was taken and a final fine tune of the structure performed <i>via</i>
Rietveld refinement with Topas by a rigid-body optimization (3 rotations plus
2 translations) as returning the lattice parameters from the DFT (0 K) to the
powder-diffraction values at 100 K moves the molecules slightly with respect
to each other. The rigid-body refinement allows compensation for this.

comment: CASTEP calculation from Materials Studio task: GeometryOptimization
xc_functional: PBE sedc_apply: true sedc_scheme: TS spin_polarized: false
opt_strategy: Default page_wvfns: 0 cut_off_energy: 520.000000000000000
grid_scale: 2.000000000000000 fine_grid_scale: 3.000000000000000
finite_basis_corr: 2 finite_basis_npoints: 3 elec_energy_tol:
5.000000000000000 e-007 max_scf_cycles: 400 fix_occupancy: true metals_method:
dm mixing_scheme: Pulay mix_charge_amp: 0.500000000000000 mix_charge_gmax:
1.500000000000000 mix_history_length: 20 nextra_bands: 0 geom_energy_tol:
5.000000000000000 e-006 geom_force_tol: 0.010000000000000 geom_stress_tol:
0.020000000000000 geom_disp_tol: 5.000000000000000 e-004 geom_max_iter: 400
geom_method: BFGS fixed_npw: false geom_modulus_est: 500.000000000000000 GPa
calculate_ELF: false calculate_stress: true popn_calculate: false
calculate_hirshfeld: false calculate_densdiff: false pdos_calculate_weights:
false num_dump_cycles: 0

Topas Rietveld refinement instructions (*.inp file)

r_wp 5.674 r_exp 2.212 gof 2.566 iters 100000000 do_errors
chi2_convergence_criteria 1 e-4

xdd lee_C27Me9_100Kfast.xye xye_format x_calculation_step = Yobs_dx_at(Xo);
convolution_step 4

weighting = 1 / SigmaYobs^2; LP_Factor(90)^

lam ymin_on_ymax 0.00001 la 1 lo 0.80105 l h 0.1 start_X 1.5 finish_X 40
extra_X_right 0.05

Zero_Error(@, 0.01002`_0.00024)

Rs 800 Rp 45000

Full_Axial_Model(0.093, 2, @ 11.0545453`_0.101579327, 50, 50)

bkg @ 981.024244`_205214204 - 392.697959`_240348111 243.34737`_95998654.4 -
91.412427`_40590819.7 67.4165865`_10528723.5 - 122.872256`_3186591.19
121.488157`_1535250.28 - 69.3907569`_411006.88 - 22.3849912`_158039.749
56.8818432`_70026.9176 - 24.5154901`_3657.8529 - 19.8267219`_7526.03606
37.6244893`_1281.25934 - 10.0001099`_335.882532 - 3.5149606`_147.405092 PV (@,
@, @, @, 2472.08386`_4002070613.07658, 9.01606`_22624364.19052,
39.75219`_144927488.40664, 0.57330`_18254189.33009_LIMIT_MIN_0)

str local !phase_number 1

a @ 23.48840`_0.00129 b @ 4.93921`_0.00010 c @ 12.33521`_0.00059 al 90.0000 be
@ 109.29463`_0.00240 ga 90.0000

MVW (789.540, 1350.67879`_0.104200541, 100.000`_0.000)

macro Stephens_monoclinic(s400,s040,s004,s220,s202,s022,s301,s121,s103,eta)
{prm mhkl = H4 s400 + K^4 s040 +^ <i>^L^</i>4 s004 + H^2 K^2 s220 + H^2^
<i>^L^</i>2 s202 + K^2^ <i>^L^</i>2 s022 + H K^2^ <i>^L^</i> ^s121 + H^
<i>^L^</i>3 s103 + H^3^ <i>^L^</i> ^s301; prm pp = D_spacing^2 *
Sqrt(Max(mhkl,0)) / 1000; gauss_fwhm = 1.8/3.1415927 pp (1-eta) Tan(Th);
lor_fwhm = 1.8/3.1415927 pp eta Tan(Th);}

prm s400 41.32668`_0.93716 prm s040 6571.16759`_88.23679 prm s004
530.11865`_11.69732 prm s220 485.54529`_28.97440 prm s202 49.41909`_5.66009
prm s022 1663.44208`_114.91453 prm s301 45.79543`_3.38366 prm s121 -
282.88115`_44.21629 prm s103 397.29043`_12.55955 prm eta 0.24731`_0.00374 min
0 max 1

Stephens_monoclinic(s400,s040,s004,s220,s202,s022,s301,s121,s103,eta)

PO(march1, 1.08815`_0.00203, march2, 0 0 1)

scale @ 0.000528229685`_1.28 e-006 r_bragg 3.17407433 space_group "P21"

site C1 <i>x</i> 0.48342 <i>y</i> 0.77009 <i>z</i> 1.34713 occ C 1 beq bov
1.1277`_0.0426 site C2 <i>x</i> 0.52726 <i>y</i> 0.63195 <i>z</i> 1.29763 occ
C 1 beq = bov; site C3 <i>x</i> 0.52930 <i>y</i> 0.76502 <i>z</i> 1.18730 occ
C 1 beq = bov; site C4 <i>x</i> 0.57433 <i>y</i> 0.63320 <i>z</i> 1.13878 occ
C 1 beq = bov; site C5 <i>x</i> 0.57773 <i>y</i> 0.75944 <i>z</i> 1.02845 occ
C 1 beq = bov; site C6 <i>x</i> 0.62739 <i>y</i> 0.63461 <i>z</i> 0.99017 occ
C 1 beq = bov; site C7 <i>x</i> 0.63391 <i>y</i> 0.75895 <i>z</i> 0.88177 occ
C 1 beq = bov; site C8 <i>x</i> 0.68484 <i>y</i> 0.63020 <i>z</i> 0.84821 occ
C 1 beq = bov; site C9 <i>x</i> 0.69654 <i>y</i> 0.75375 <i>z</i> 0.74334 occ
C 1 beq = bov; site C10 <i>x</i> 0.75432 <i>y</i> 0.63364 <i>z</i> 0.73065 occ
C 1 beq = bov; site C11 <i>x</i> 0.77291 <i>y</i> 0.75878 <i>z</i> 0.63452 occ
C 1 beq = bov; site C12 <i>x</i> 0.82902 <i>y</i> 0.63572 <i>z</i> 0.61843 occ
C 1 beq = bov; site C13 <i>x</i> 0.84215 <i>y</i> 0.75550 <i>z</i> 0.51526 occ
C 1 beq = bov; site C14 <i>x</i> 0.89642 <i>y</i> 0.63349 <i>z</i> 0.49171 occ
C 1 beq = bov; site C15 <i>x</i> 0.90744 <i>y</i> 0.75479 <i>z</i> 0.38677 occ
C 1 beq = bov; site C16 <i>x</i> 0.96132 <i>y</i> 0.63274 <i>z</i> 0.36175 occ
C 1 beq = bov; site C17 <i>x</i> 0.97294 <i>y</i> 0.75489 <i>z</i> 0.25757 occ
C 1 beq = bov; site C18 <i>x</i> 1.02754 <i>y</i> 0.63330 <i>z</i> 0.23487 occ
C 1 beq = bov; site C19 <i>x</i> 1.04058 <i>y</i> 0.75572 <i>z</i> 0.13221 occ
C 1 beq = bov; site C20 <i>x</i> 1.09595 <i>y</i> 0.63561 <i>z</i> 0.11173 occ
C 1 beq = bov; site C21 <i>x</i> 1.10942 <i>y</i> 0.75948 <i>z</i> 0.00984 occ
C 1 beq = bov; site C22 <i>x</i> 1.16418 <i>y</i> 0.63749 <i>z</i> - 0.01244
occ C 1 beq = bov; site C23 <i>x</i> 1.17619 <i>y</i> 0.76068 <i>z</i> -
0.11611 occ C 1 beq = bov; site C24 <i>x</i> 1.22970 <i>y</i> 0.63617 <i>z</i>
- 0.14206 occ C 1 beq = bov; site C25 <i>x</i> 1.24028 <i>y</i> 0.75644
<i>z</i> - 0.24776 occ C 1 beq = bov; site C26 <i>x</i> 1.29373 <i>y</i>
0.63152 <i>z</i> - 0.27380 occ C 1 beq = bov; site C27 <i>x</i> 1.30492
<i>y</i> 0.74979 <i>z</i> - 0.37898 occ C 1 beq = bov; site C28 <i>x</i>
0.64272 <i>y</i> 0.72092 <i>z</i> 0.63286 occ C 1 beq = bov; site H11 <i>x</i>
0.48239 <i>y</i> 0.67243 <i>z</i> 1.42637 occ H 1 beq = bov; site H12 <i>x</i>
0.43723 <i>y</i> 0.76720 <i>z</i> 1.28570 occ H 1 beq = bov; site H13 <i>x</i>
0.49576 <i>y</i> 0.98342 <i>z</i> 1.36755 occ H 1 beq = bov; site H21 <i>x</i>
0.51480 <i>y</i> 0.41705 <i>z</i> 1.28040 occ H 1 beq = bov; site H22 <i>x</i>
0.57289 <i>y</i> 0.63142 <i>z</i> 1.36185 occ H 1 beq = bov; site H31 <i>x</i>
0.54072 <i>y</i> 0.98129 <i>z</i> 1.20402 occ H 1 beq = bov; site H32 <i>x</i>
0.48381 <i>y</i> 0.76028 <i>z</i> 1.12267 occ H 1 beq = bov; site H41 <i>x</i>
0.56363 <i>y</i> 0.41597 <i>z</i> 1.12403 occ H 1 beq = bov; site H42 <i>x</i>
0.61942 <i>y</i> 0.64098 <i>z</i> 1.20436 occ H 1 beq = bov; site H51 <i>x</i>
0.58565 <i>y</i> 0.97917 <i>z</i> 1.04100 occ H 1 beq = bov; site H52 <i>x</i>
0.53391 <i>y</i> 0.73870 <i>z</i> 0.95963 occ H 1 beq = bov; site H61 <i>x</i>
0.61893 <i>y</i> 0.41545 <i>z</i> 0.97650 occ H 1 beq = bov; site H62 <i>x</i>
0.67069 <i>y</i> 0.65192 <i>z</i> 1.06082 occ H 1 beq = bov; site H71 <i>x</i>
0.64240 <i>y</i> 0.97831 <i>z</i> 0.89491 occ H 1 beq = bov; site H72 <i>x</i>
0.59067 <i>y</i> 0.74024 <i>z</i> 0.81120 occ H 1 beq = bov; site H81 <i>x</i>
0.67581 <i>y</i> 0.41139 <i>z</i> 0.83301 occ H 1 beq = bov; site H82 <i>x</i>
0.72679 <i>y</i> 0.64366 <i>z</i> 0.92227 occ H 1 beq = bov; site H91 <i>x</i>
0.70426 <i>y</i> 0.97314 <i>z</i> 0.76003 occ H 1 beq = bov; site H101
<i>x</i> 0.74775 <i>y</i> 0.41351 <i>z</i> 0.71558 occ H 1 beq = bov; site
H102 <i>x</i> 0.79140 <i>y</i> 0.65536 <i>z</i> 0.81278 occ H 1 beq = bov;
site H111 <i>x</i> 0.77992 <i>y</i> 0.97833 <i>z</i> 0.65036 occ H 1 beq =
bov; site H112 <i>x</i> 0.73556 <i>y</i> 0.74090 <i>z</i> 0.55281 occ H 1 beq
= bov; site H121 <i>x</i> 0.82295 <i>y</i> 0.41484 <i>z</i> 0.60688 occ H 1
beq = bov; site H122 <i>x</i> 0.86826 <i>y</i> 0.66353 <i>z</i> 0.69670 occ H
1 beq = bov; site H131 <i>x</i> 0.84881 <i>y</i> 0.97600 <i>z</i> 0.52749 occ
H 1 beq = bov; site H132 <i>x</i> 0.80194 <i>y</i> 0.73092 <i>z</i> 0.43846
occ H 1 beq = bov; site H141 <i>x</i> 0.88998 <i>y</i> 0.41280 <i>z</i>
0.47973 occ H 1 beq = bov; site H142 <i>x</i> 0.93707 <i>y</i> 0.65928
<i>z</i> 0.56763 occ H 1 beq = bov; site H151 <i>x</i> 0.91406 <i>y</i>
0.97529 <i>z</i> 0.39899 occ H 1 beq = bov; site H152 <i>x</i> 0.86659
<i>y</i> 0.73001 <i>z</i> 0.31118 occ H 1 beq = bov; site H161 <i>x</i>
0.95453 <i>y</i> 0.41243 <i>z</i> 0.34901 occ H 1 beq = bov; site H162
<i>x</i> 1.00197 <i>y</i> 0.65631 <i>z</i> 0.43786 occ H 1 beq = bov; site
H171 <i>x</i> 0.97937 <i>y</i> 0.97538 <i>z</i> 0.26989 occ H 1 beq = bov;
site H172 <i>x</i> 0.93254 <i>y</i> 0.72950 <i>z</i> 0.18112 occ H 1 beq =
bov; site H181 <i>x</i> 1.02095 <i>y</i> 0.41300 <i>z</i> 0.22186 occ H 1 beq
= bov; site H182 <i>x</i> 1.06755 <i>y</i> 0.65707 <i>z</i> 0.31219 occ H 1
beq = bov; site H191 <i>x</i> 1.04671 <i>y</i> 0.97641 <i>z</i> 0.14479 occ H
1 beq = bov; site H192 <i>x</i> 1.00088 <i>y</i> 0.73013 <i>z</i> 0.05445 occ
H 1 beq = bov; site H201 <i>x</i> 1.08961 <i>y</i> 0.41511 <i>z</i> 0.09846
occ H 1 beq = bov; site H202 <i>x</i> 1.13549 <i>y</i> 0.65998 <i>z</i>
0.18975 occ H 1 beq = bov; site H211 <i>x</i> 1.11629 <i>y</i> 0.97960
<i>z</i> 0.02370 occ H 1 beq = bov; site H212 <i>x</i> 1.06955 <i>y</i>
0.73752 <i>z</i> - 0.06793 occ H 1 beq = bov; site H221 <i>x</i> 1.15749
<i>y</i> 0.41698 <i>z</i> - 0.02553 occ H 1 beq = bov; site H222 <i>x</i>
1.20442 <i>y</i> 0.66107 <i>z</i> 0.06454 occ H 1 beq = bov; site H231
<i>x</i> 1.18366 <i>y</i> 0.98041 <i>z</i> - 0.10243 occ H 1 beq = bov; site
H232 <i>x</i> 1.13538 <i>y</i> 0.74014 <i>z</i> - 0.19215 occ H 1 beq = bov;
site H241 <i>x</i> 1.22264 <i>y</i> 0.41586 <i>z</i> - 0.15411 occ H 1 beq =
bov; site H242 <i>x</i> 1.27075 <i>y</i> 0.66015 <i>z</i> - 0.06673 occ H 1
beq = bov; site H251 <i>x</i> 1.24748 <i>y</i> 0.97675 <i>z</i> - 0.23563 occ
H 1 beq = bov; site H252 <i>x</i> 1.19911 <i>y</i> 0.73286 <i>z</i> - 0.32274
occ H 1 beq = bov; site H261 <i>x</i> 1.28657 <i>y</i> 0.41122 <i>z</i> -
0.28524 occ H 1 beq = bov; site H262 <i>x</i> 1.33447 <i>y</i> 0.65570
<i>z</i> - 0.19812 occ H 1 beq = bov; site H271 <i>x</i> 1.34494 <i>y</i>
0.65984 <i>z</i> - 0.39223 occ H 1 beq = bov; site H272 <i>x</i> 1.31254
<i>y</i> 0.96946 <i>z</i> - 0.37048 occ H 1 beq = bov; site H273 <i>x</i>
1.26637 <i>y</i> 0.71573 <i>z</i> - 0.45734 occ H 1 beq = bov; site H281
<i>x</i> 0.63651 <i>y</i> 0.50711 <i>z</i> 0.60621 occ H 1 beq = bov; site
H282 <i>x</i> 0.64881 <i>y</i> 0.83730 <i>z</i> 0.56164 occ H 1 beq = bov;
site H283 <i>x</i> 0.60057 <i>y</i> 0.79132 <i>z</i> 0.64321 occ H 1 beq =
bov;

rigid point_for_site C1 ux 3.263 uy 2.506 uz 21.164 point_for_site C2 ux 4.495
uy 1.820 uz 20.593 point_for_site C3 ux 5.009 uy 2.485 uz 19.319
point_for_site C4 ux 6.265 uy 1.830 uz 18.760 point_for_site C5 ux 6.811 uy
2.461 uz 17.486 point_for_site C6 ux 8.133 uy 1.839 uz 17.047 point_for_site
C7 ux 8.744 uy 2.460 uz 15.796 point_for_site C8 ux 10.076 uy 1.818 uz 15.412
point_for_site C9 ux 10.794 uy 2.434 uz 14.203 point_for_site C10 ux 12.200 uy
1.832 uz 14.063 point_for_site C11 ux 13.043 uy 2.454 uz 12.957 point_for_site
C12 ux 14.424 uy 1.838 uz 12.777 point_for_site C13 ux 15.168 uy 2.435 uz
11.588 point_for_site C14 ux 16.537 uy 1.825 uz 11.321 point_for_site C15 ux
17.239 uy 2.430 uz 10.111 point_for_site C16 ux 18.605 uy 1.820 uz 9.827
point_for_site C17 ux 19.318 uy 2.429 uz 8.626 point_for_site C18 ux 20.691 uy
1.821 uz 8.369 point_for_site C19 ux 21.431 uy 2.431 uz 7.186 point_for_site
C20 ux 22.813 uy 1.830 uz 6.955 point_for_site C21 ux 23.560 uy 2.447 uz 5.781
point_for_site C22 ux 24.935 uy 1.837 uz 5.529 point_for_site C23 ux 25.655 uy
2.451 uz 4.334 point_for_site C24 ux 27.016 uy 1.829 uz 4.039 point_for_site
C25 ux 27.711 uy 2.429 uz 2.820 point_for_site C26 ux 29.071 uy 1.805 uz 2.524
point_for_site C27 ux 29.778 uy 2.395 uz 1.311 point_for_site C28 ux 9.991 uy
2.289 uz 12.908 point_for_site H11 ux 2.904 uy 2.018 uz 22.079 point_for_site
H12 ux 2.435 uy 2.504 uz 20.441 point_for_site H13 ux 3.475 uy 3.556 uz 21.413
point_for_site H21 ux 4.267 uy 0.762 uz 20.381 point_for_site H22 ux 5.298 uy
1.805 uz 21.348 point_for_site H31 ux 5.215 uy 3.550 uz 19.525 point_for_site
H32 ux 4.211 uy 2.474 uz 18.559 point_for_site H41 ux 6.068 uy 0.760 uz 18.577
point_for_site H42 ux 7.050 uy 1.856 uz 19.531 point_for_site H51 ux 6.952 uy
3.544 uz 17.643 point_for_site H52 ux 6.069 uy 2.371 uz 16.677 point_for_site
H61 ux 7.984 uy 0.759 uz 16.877 point_for_site H62 ux 8.855 uy 1.912 uz 17.877
point_for_site H71 ux 8.896 uy 3.541 uz 15.960 point_for_site H72 ux 8.023 uy
2.380 uz 14.967 point_for_site H81 ux 9.920 uy 0.740 uz 15.224 point_for_site
H82 ux 10.752 uy 1.872 uz 16.281 point_for_site H91 ux 10.913 uy 3.515 uz
14.408 point_for_site H101 ux 12.101 uy 0.747 uz 13.877 point_for_site H102 ux
12.728 uy 1.927 uz 15.025 point_for_site H111 ux 13.149 uy 3.536 uz 13.152
point_for_site H112 ux 12.507 uy 2.378 uz 12.000 point_for_site H121 ux 14.322
uy 0.749 uz 12.632 point_for_site H122 ux 15.019 uy 1.963 uz 13.695
point_for_site H131 ux 15.281 uy 3.522 uz 11.741 point_for_site H132 ux 14.544
uy 2.326 uz 10.687 point_for_site H141 ux 16.428 uy 0.737 uz 11.171
point_for_site H142 ux 17.175 uy 1.940 uz 12.212 point_for_site H151 ux 17.351
uy 3.517 uz 10.264 point_for_site H152 ux 16.595 uy 2.320 uz 9.224
point_for_site H161 ux 18.491 uy 0.734 uz 9.668 point_for_site H162 ux 19.242
uy 1.924 uz 10.720 point_for_site H171 ux 19.425 uy 3.516 uz 8.780
point_for_site H172 ux 18.688 uy 2.316 uz 7.729 point_for_site H181 ux 20.583
uy 0.735 uz 8.207 point_for_site H182 ux 21.308 uy 1.926 uz 9.276
point_for_site H191 ux 21.530 uy 3.519 uz 7.343 point_for_site H192 ux 20.823
uy 2.317 uz 6.274 point_for_site H201 ux 22.712 uy 0.743 uz 6.790
point_for_site H202 ux 23.416 uy 1.938 uz 7.870 point_for_site H211 ux 23.671
uy 3.532 uz 5.953 point_for_site H212 ux 22.948 uy 2.351 uz 4.869
point_for_site H221 ux 24.825 uy 0.750 uz 5.366 point_for_site H222 ux 25.559
uy 1.941 uz 6.432 point_for_site H231 ux 25.781 uy 3.534 uz 4.504
point_for_site H232 ux 25.014 uy 2.362 uz 3.442 point_for_site H241 ux 26.893
uy 0.743 uz 3.888 point_for_site H242 ux 27.666 uy 1.935 uz 4.923
point_for_site H251 ux 27.837 uy 3.515 uz 2.972 point_for_site H252 ux 27.057
uy 2.325 uz 1.940 point_for_site H261 ux 28.943 uy 0.719 uz 2.380
point_for_site H262 ux 29.712 uy 1.912 uz 3.412 point_for_site H271 ux 30.770
uy 1.945 uz 1.162 point_for_site H272 ux 29.929 uy 3.478 uz 1.421
point_for_site H273 ux 29.199 uy 2.239 uz 0.392 point_for_site H281 ux 9.949
uy 1.236 uz 12.588 point_for_site H282 ux 10.436 uy 2.868 uz 12.088
point_for_site H283 ux 8.960 uy 2.643 uz 13.022

Rotate_about_axies(@ -0.36355`_0.04489, @ 0.53036`_0.00547, @ 0.43003`_0.04344)
Translate(@ 0.02234`_0.00010, 0.22, @ -0.46607`_0.00029)
;

data_9MeC29H59
_publcif_datablock.id '{7fd36ea1-8562-4ed7-9ead-8489a4b58ee9}'

_database_code_depnum_ccdc_archive 'CCDC 1407154'

_chemical_name_systematic 
;
(<i>S</i>)-9-methylnonacosane
;

_chemical_formula_moiety		'C30 H62'

_chemical_formula_sum     'C30 H62'

_chemical_formula_weight      422.81

_chemical_absolute_configuration  S

_exptl_crystal_colour			'white'

_exptl_crystal_description		'powder'

_cell_length_a 25.6203(18)
_cell_length_b 4.93638(18)
_cell_length_c 12.32668(91)
_cell_angle_alpha 90
_cell_angle_beta 112.4482(40)
_cell_angle_gamma 90
_cell_volume 1440.84(16)

_symmetry_cell_setting         monoclinic

_symmetry_space_group_name_H-M P21
loop_
_symmetry_equiv_pos_as_xyz
	'-x, y+1/2, -z'
	'x, y, z'

_cell_formula_units_Z 			2

_exptl_crystal_density_diffrn		0.975

_diffrn_ambient_temperature 		100

_cell_measurement_temperature  100

_diffrn_radiation_monochromator  'Si 111'
_diffrn_radiation_type      'Synchrotron ID31 at ESRF'
_diffrn_radiation_wavelength      0.80105

loop_
_atom_site_label
_atom_site_type_symbol
_atom_site_fract_x
_atom_site_fract_y
_atom_site_fract_z
_atom_site_occupancy
_atom_site_B_iso_or_equiv
C1 C   0.4873454 0.7861232 1.351689 1 0.567(55)
C2 C   0.5277572 0.6484819 1.305249 1 0.567(55)
C3 C   0.5292782 0.7837753 1.195205 1 0.567(55)
C4 C   0.5710139 0.6523818 1.150598 1 0.567(55)
C5 C   0.5740333 0.7809762 1.040848 1 0.567(55)
C6 C   0.6201447 0.6563043 1.006992 1 0.567(55)
C7 C   0.6260237 0.7824214 0.8993647 1 0.567(55)
C8 C   0.6734218 0.6538262 0.8706683 1 0.567(55)
C9 C   0.6847464 0.7806527 0.7681013 1 0.567(55)
C10 C   0.7385383 0.6586273 0.7610401 1 0.567(55)
C11 C   0.7562765 0.7856967 0.6678287 1 0.567(55)
C12 C   0.8086147 0.6608849 0.6576234 1 0.567(55)
C13 C   0.8214492 0.7828164 0.5568554 1 0.567(55)
C14 C   0.872051 0.6593275 0.5391136 1 0.567(55)
C15 C   0.8828579 0.7835272 0.4362889 1 0.567(55)
C16 C   0.9329451 0.6600685 0.4164437 1 0.567(55)
C17 C   0.9438964 0.7848705 0.3139696 1 0.567(55)
C18 C   0.994332 0.6609887 0.295349 1 0.567(55)
C19 C   1.006126 0.7853678 0.1938215 1 0.567(55)
C20 C   1.057299 0.6630706 0.1776554 1 0.567(55)
C21 C   1.070007 0.7874292 0.07725004 1 0.567(55)
C22 C   1.121602 0.6657191 0.06248562 1 0.567(55)
C23 C   1.134416 0.7914906 -0.03756599 1 0.567(55)
C24 C   1.185217 0.6675897 -0.05487316 1 0.567(55)
C25 C   1.19654 0.7925852 -0.1568275 1 0.567(55)
C26 C   1.246249 0.6665078 -0.1776397 1 0.567(55)
C27 C   1.256445 0.7893057 -0.2814221 1 0.567(55)
C28 C   1.30602 0.6620148 -0.3023222 1 0.567(55)
C29 C   1.316802 0.7819673 -0.4056867 1 0.567(55)
C30 C   0.6342615 0.753307 0.6511751 1 0.567(55)
H11 H   0.4867127 0.6860623 1.430662 1 0.567(55)
H12 H   0.4439224 0.7856338 1.285722 1 0.567(55)
H13 H   0.4993211 0.9986656 1.374512 1 0.567(55)
H21 H   0.5158055 0.4338699 1.285861 1 0.567(55)
H22 H   0.5706048 0.6459016 1.373958 1 0.567(55)
H31 H   0.5403156 0.9996153 1.214091 1 0.567(55)
H32 H   0.4865436 0.7810958 1.125861 1 0.567(55)
H41 H   0.5606845 0.4354975 1.133807 1 0.567(55)
H42 H   0.6133449 0.658088 1.221107 1 0.567(55)
H51 H   0.5817252 1.000542 1.055247 1 0.567(55)
H52 H   0.5328763 0.7621331 0.9672731 1 0.567(55)
H61 H   0.6119987 0.4371586 0.9916362 1 0.567(55)
H62 H   0.6608542 0.671684 1.082334 1 0.567(55)
H71 H   0.6341646 1.001775 0.9142801 1 0.567(55)
H72 H   0.5854239 0.7654182 0.8241915 1 0.567(55)
H81 H   0.6645236 0.4357308 0.8527772 1 0.567(55)
H82 H   0.7127493 0.663902 0.9496508 1 0.567(55)
H91 H   0.6925346 0.9993462 0.7873471 1 0.567(55)
H101 H  0.7318245 0.4390886 0.7439686 1 0.567(55)
H102 H  0.7732847 0.6771464 0.8475783 1 0.567(55)
H111 H  0.7634276 1.004614 0.685769 1 0.567(55)
H112 H  0.7213498 0.7712268 0.5815707 1 0.567(55)
H121 H  0.8023753 0.4404903 0.6438891 1 0.567(55)
H122 H  0.8452982 0.6853089 0.7407728 1 0.567(55)
H131 H  0.8281541 1.002998 0.5711941 1 0.567(55)
H132 H  0.7838519 0.7616226 0.4750624 1 0.567(55)
H141 H  0.8654238 0.4391458 0.5247728 1 0.567(55)
H142 H  0.9101046 0.6815424 0.6200149 1 0.567(55)
H151 H  0.8897067 1.0035 0.450976 1 0.567(55)
H152 H  0.8445613 0.7631325 0.3557518 1 0.567(55)
H161 H  0.9259911 0.4401004 0.4014066 1 0.567(55)
H162 H  0.9711192 0.6800565 0.4971595 1 0.567(55)
H171 H  0.950817 1.004638 0.3288307 1 0.567(55)
H172 H  0.905844 0.7642762 0.2330725 1 0.567(55)
H181 H  0.9874169 0.4410204 0.2803108 1 0.567(55)
H182 H  1.032173 0.6807673 0.3767789 1 0.567(55)
H191 H  1.012592 1.005548 0.2083431 1 0.567(55)
H192 H  0.9685444 0.7633626 0.1121141 1 0.567(55)
H201 H  1.05075 0.4428962 0.162695 1 0.567(55)
H202 H  1.09463 0.6840578 0.2598961 1 0.567(55)
H211 H  1.07628 1.007814 0.09177735 1 0.567(55)
H212 H  1.032881 0.7650271 -0.005352816 1 0.567(55)
H221 H  1.115253 0.4457483 0.04734394 1 0.567(55)
H222 H  1.158766 0.6873107 0.1450853 1 0.567(55)
H231 H  1.141386 1.011044 -0.02182458 1 0.567(55)
H232 H  1.096971 0.7727324 -0.1197978 1 0.567(55)
H241 H  1.178363 0.4476222 -0.07000125 1 0.567(55)
H242 H  1.223075 0.6877723 0.02664557 1 0.567(55)
H251 H  1.204076 1.011934 -0.14119 1 0.567(55)
H252 H  1.158213 0.7752316 -0.2375322 1 0.567(55)
H261 H  1.238912 0.4467392 -0.192225 1 0.567(55)
H262 H  1.284789 0.6862976 -0.09746366 1 0.567(55)
H271 H  1.263921 1.009075 -0.2669288 1 0.567(55)
H272 H  1.217799 0.7701209 -0.3613291 1 0.567(55)
H281 H  1.298538 0.4424385 -0.3160209 1 0.567(55)
H282 H  1.344222 0.682006 -0.2218718 1 0.567(55)
H291 H  1.280591 0.75227 -0.4885981 1 0.567(55)
H292 H  1.353928 0.6898632 -0.4150439 1 0.567(55)
H293 H  1.324706 1.001173 -0.3949116 1 0.567(55)
H301 H  0.6280315 0.5403989 0.6221987 1 0.567(55)
H302 H  0.6401618 0.8722574 0.5814618 1 0.567(55)
H303 H  0.5949294 0.8237901 0.6573587 1 0.567(55)

loop_
_geom_bond_atom_site_label_1
_geom_bond_atom_site_label_2
_geom_bond_distance
_geom_bond_site_symmetry_2
_ccdc_geom_bond_type
C1   C2   1.521  .   S
C1   H11   1.097  .   S
C1   H12   1.099  .   S
C1   H13   1.100  .   S
C2   C3   1.526  .   S
C2   H21   1.103  .   S
C2   H22   1.102  .   S
C3   C4   1.522  .   S
C3   H31   1.104  .   S
C3   H32   1.102  .   S
C4   C5   1.523  .   S
C4   H41   1.103  .   S
C4   H42   1.100  .   S
C5   C6   1.525  .   S
C5   H51   1.104  .   S
C5   H52   1.101  .   S
C6   C7   1.524  .   S
C6   H61   1.104  .   S
C6   H62   1.102  .   S
C7   C8   1.527  .   S
C7   H71   1.104  .   S
C7   H72   1.101  .   S
C8   C9   1.534  .   S
C8   H81   1.105  .   S
C8   H82   1.103  .   S
C9   C10   1.536  .   S
C9   C30   1.531  .   S
C9   H91   1.107  .   S
C10  C11   1.523  .   S
C10  H101  1.105  .   S
C10  H102  1.102  .   S
C11  C12   1.524  .   S
C11  H111  1.104  .   S
C11  H112  1.100  .   S
C12  C13   1.524  .   S
C12  H121  1.104  .   S
C12  H122  1.101  .   S
C13  C14   1.522  .   S
C13  H131  1.104  .   S
C13  H132  1.102  .   S
C14  C15   1.524  .   S
C14  H141  1.104  .   S
C14  H142  1.102  .   S
C15  C16   1.523  .   S
C15  H151  1.104  .   S
C15  H152  1.102  .   S
C16  C17   1.524  .   S
C16  H161  1.104  .   S
C16  H162  1.102  .   S
C17  C18   1.524  .   S
C17  H171  1.104  .   S
C17  H172  1.102  .   S
C18  C19   1.524  .   S
C18  H181  1.104  .   S
C18  H182  1.102  .   S
C19  C20   1.524  .   S
C19  H191  1.104  .   S
C19  H192  1.102  .   S
C20  C21   1.524  .   S
C20  H201  1.104  .   S
C20  H202  1.102  .   S
C21  C22   1.525  .   S
C21  H211  1.104  .   S
C21  H212  1.102  .   S
C22  C23   1.524  .   S
C22  H221  1.104  .   S
C22  H222  1.102  .   S
C23  C24   1.525  .   S
C23  H231  1.104  .   S
C23  H232  1.102  .   S
C24  C25   1.525  .   S
C24  H241  1.104  .   S
C24  H242  1.103  .   S
C25  C26   1.524  .   S
C25  H251  1.104  .   S
C25  H252  1.102  .   S
C26  C27   1.526  .   S
C26  H261  1.104  .   S
C26  H262  1.103  .   S
C27  C28   1.525  .   S
C27  H271  1.104  .   S
C27  H272  1.102  .   S
C28  C29   1.523  .   S
C28  H281  1.103  .   S
C28  H282  1.100  .   S
C29  H291  1.097  .   S
C29  H292  1.099  .   S
C29  H293  1.099  .   S
C30  H301  1.102  .   S
C30  H302  1.098  .   S
C30  H303  1.096  .   S

_refine_special_details
;
Atomic positions and cell parameters were optimised by DFT-D using the program 
Castep, as integrated into Accelrys Materials Studio 6.1, using the PBE 
functional, plane-wave energy cut off of 520 eV, and dispersion interactions via
the TS scheme. The Materials Studio "ultrafine" geometry convergence criteria 
were adopted, with final Cartesian displacements of less than 5 x 10-4 Angstrom,
a maximum force of 0.01 eV / Angstrom and maximum energy difference of 
5 x 10-6 eV per atom. 
The DFT-optimised molecule was taken and a final fine tune of the structure 
performed via Rietveld refinement with Topas by a rigid-body optimization 
(3 rotations plus 2 translations) as returning the lattice parameters from the 
DFT (0 K) to the powder-diffraction values at 100 K moves the molecules slightly
with respect to each other. The rigid-body refinement allows compensation for 
this.

comment : CASTEP calculation from Materials Studio
task : GeometryOptimization
xc_functional : PBE
sedc_apply : true
sedc_scheme : TS
spin_polarized : false
opt_strategy : Default
page_wvfns :    0
cut_off_energy :   520.000000000000000
grid_scale :    2.000000000000000
fine_grid_scale :    3.000000000000000
finite_basis_corr :    2
finite_basis_npoints :    3
elec_energy_tol :  5.000000000000000e-007
max_scf_cycles :   400
fix_occupancy : true
metals_method : dm
mixing_scheme : Pulay
mix_charge_amp :    0.500000000000000
mix_charge_gmax :    1.500000000000000
mix_history_length :    20
nextra_bands : 0
geom_energy_tol :  5.000000000000000e-006
geom_force_tol :    0.010000000000000
geom_stress_tol :    0.020000000000000
geom_disp_tol :  5.000000000000000e-004
geom_max_iter :   400
geom_method : BFGS
fixed_npw : false
geom_modulus_est :   500.000000000000000 GPa
calculate_ELF : false
calculate_stress : true
popn_calculate : false
calculate_hirshfeld : false
calculate_densdiff : false
pdos_calculate_weights : false
num_dump_cycles : 0

Topas Rietveld refinement instructions (*.inp file)
r_wp 6.762
r_exp 3.088
gof 2.190
iters 700000
do_errors 
chi2_convergence_criteria 1e-4

xdd lee_C29Me9_100Kfast.xye xye_format 
x_calculation_step = Yobs_dx_at(Xo) ;
convolution_step 4

weighting = 1 / SigmaYobs^2; 
LP_Factor(90)

	lam
	ymin_on_ymax 0.00001
	la 1 lo 0.80105   lh   0.1
	start_X  1.2
	finish_X 40
	extra_X_right 0.05

	Zero_Error(@ , 0.01019`_0.00042)

Rs 800
Rp 45000

Full_Axial_Model(0.093, 2 , @ 11.0469965`_0.189549522 , 50 , 50 )

bkg @  539.667235`_1.19212755 -203.17795`_1.98264153 90.9615111`_1.62518065 
-19.3746996`_1.5310209 25.1153585`_1.4155502 -63.2203582`_1.38355238 
57.8430749`_1.39933988 -26.0893818`_1.31830444 -31.9373267`_1.27438367 
43.2385139`_1.20395488 -16.3621188`_1.18124509 -22.0137811`_1.15643895 
25.5851307`_1.1326877 -3.3505327`_0.897409977 -11.008996`_0.765568657
PV( @, @ ,@ , @, 609.32073`_22.83145, 11.41984`_0.00056 , 0.07157`_0.00126, 
1.00000`_0.08393_LIMIT_MAX_1)

str
local !phase_number 1 

  a   @     25.62031`_0.00179
  b   @     4.93638`_0.00018
  c   @     12.32668`_0.00091
  al      90.0000
  be  @     112.44822`_0.00402
  ga      90.0000

  MVW( 845.648, 1440.84326`_0.161483458, 100.000`_0.000)	

 prm  p1 0.17997`_0.01504 min 0 
 prm  p2 0.02430`_0.00113 min 0 
 prm  p3 1.16619`_0.01846 min 0 
 prm  p4 0.00000`_0.00175_LIMIT_MIN_0 min 0 

 lor_fwhm = p1 Tan(Th) + p2 / Cos(Th) ;
 gauss_fwhm = p3 Tan(Th) + p4 / Cos(Th) ;

PO(march1 , 0.92468`_0.00204 , march2 , 1 0 0)

  scale @ 0.000187172909`_9.52e-007
  r_bragg 2.81199887
  space_group "P21"

 site C1    x 0.48735  y  0.78612  z  1.35169   occ C 1  beq  bov 0.5675`_0.0550
 site C2    x 0.52776  y  0.64848  z  1.30525   occ C 1  beq = bov;
 site C3    x 0.52928  y  0.78378  z  1.19520   occ C 1  beq = bov;
 site C4    x 0.57101  y  0.65238  z  1.15060   occ C 1  beq = bov;
 site C5    x 0.57403  y  0.78098  z  1.04085   occ C 1  beq = bov;
 site C6    x 0.62014  y  0.65630  z  1.00699   occ C 1  beq = bov;
 site C7    x 0.62602  y  0.78242  z  0.89936   occ C 1  beq = bov;
 site C8    x 0.67342  y  0.65383  z  0.87067   occ C 1  beq = bov;
 site C9    x 0.68475  y  0.78065  z  0.76810   occ C 1  beq = bov;
 site C10   x 0.73854  y  0.65863  z  0.76104   occ C 1  beq = bov;
 site C11   x 0.75628  y  0.78570  z  0.66783   occ C 1  beq = bov;
 site C12   x 0.80861  y  0.66088  z  0.65762   occ C 1  beq = bov;
 site C13   x 0.82145  y  0.78282  z  0.55686   occ C 1  beq = bov;
 site C14   x 0.87205  y  0.65933  z  0.53911   occ C 1  beq = bov;
 site C15   x 0.88286  y  0.78353  z  0.43629   occ C 1  beq = bov;
 site C16   x 0.93295  y  0.66007  z  0.41644   occ C 1  beq = bov;
 site C17   x 0.94390  y  0.78487  z  0.31397   occ C 1  beq = bov;
 site C18   x 0.99433  y  0.66099  z  0.29535   occ C 1  beq = bov; 
 site C19   x 1.00613  y  0.78537  z  0.19382   occ C 1  beq = bov;
 site C20   x 1.05730  y  0.66307  z  0.17766   occ C 1  beq = bov;
 site C21   x 1.07001  y  0.78743  z  0.07725   occ C 1  beq = bov;
 site C22   x 1.12160  y  0.66572  z  0.06249   occ C 1  beq = bov;
 site C23   x 1.13442  y  0.79149  z -0.03757   occ C 1  beq = bov;
 site C24   x 1.18522  y  0.66759  z -0.05487   occ C 1  beq = bov;
 site C25   x 1.19654  y  0.79259  z -0.15683   occ C 1  beq = bov;
 site C26   x 1.24625  y  0.66651  z -0.17764   occ C 1  beq = bov;
 site C27   x 1.25645  y  0.78931  z -0.28142   occ C 1  beq = bov;
 site C28   x 1.30602  y  0.66201  z -0.30232   occ C 1  beq = bov;
 site C29   x 1.31680  y  0.78197  z -0.40569   occ C 1  beq = bov;
 site C30   x 0.63426  y  0.75331  z  0.65118   occ C 1  beq = bov;
 site H11   x 0.48671  y  0.68606  z  1.43066   occ H 1  beq = bov;
 site H12   x 0.44392  y  0.78563  z  1.28572   occ H 1  beq = bov; 
 site H13   x 0.49932  y  0.99867  z  1.37451   occ H 1  beq = bov;
 site H21   x 0.51581  y  0.43387 z  1.28586   occ H 1  beq = bov;
 site H22   x 0.57060  y  0.64590  z  1.37396   occ H 1  beq = bov;
 site H31   x 0.54032  y  0.99962  z  1.21409   occ H 1  beq = bov;
 site H32   x 0.48654  y  0.78110  z  1.12586   occ H 1  beq = bov;
 site H41   x 0.56068  y  0.43550 z  1.13381   occ H 1  beq = bov;
 site H42   x 0.61334  y  0.65809  z  1.22111   occ H 1  beq = bov;
 site H51   x 0.58173  y  1.00054  z  1.05525   occ H 1  beq = bov;
 site H52   x 0.53288  y  0.76213  z  0.96727   occ H 1  beq = bov;
 site H61   x 0.61200  y  0.43716 z  0.99164   occ H 1  beq = bov;
 site H62   x 0.66085  y  0.67168  z  1.08233   occ H 1  beq = bov;
 site H71   x 0.63416  y  1.00178  z  0.91428   occ H 1  beq = bov;
 site H72   x 0.58542  y  0.76542  z  0.82419   occ H 1  beq = bov;
 site H81   x 0.66452  y  0.43573 z  0.85278   occ H 1  beq = bov;
 site H82   x 0.71275  y  0.66390  z  0.94965   occ H 1  beq = bov;
 site H91   x 0.69253  y  0.99935  z  0.78735   occ H 1  beq = bov;
 site H101   x 0.73182  y  0.43909 z  0.74397   occ H 1  beq = bov;
 site H102   x 0.77328  y  0.67715  z  0.84758   occ H 1  beq = bov; 
 site H111   x 0.76343  y  1.00461  z  0.68577   occ H 1  beq = bov;
 site H112   x 0.72135  y  0.77123  z  0.58157   occ H 1  beq = bov;
 site H121   x 0.80238  y  0.44049 z  0.64389   occ H 1  beq = bov;
 site H122   x 0.84530  y  0.68531  z  0.74077   occ H 1  beq = bov;
 site H131   x 0.82815  y  1.00300  z  0.57119   occ H 1  beq = bov;
 site H132   x 0.78385  y  0.76162  z  0.47506   occ H 1  beq = bov;
 site H141   x 0.86542  y  0.43915 z  0.52477   occ H 1  beq = bov;
 site H142   x 0.91010  y  0.68154  z  0.62001   occ H 1  beq = bov;
 site H151   x 0.88971  y  1.00350  z  0.45098   occ H 1  beq = bov;
 site H152   x 0.84456  y  0.76313  z  0.35575   occ H 1  beq = bov; 
 site H161   x 0.92599  y  0.44010 z  0.40141   occ H 1  beq = bov;
 site H162   x 0.97112  y  0.68006  z  0.49716   occ H 1  beq = bov;
 site H171   x 0.95082  y  1.00464  z  0.32883   occ H 1  beq = bov;
 site H172   x 0.90584  y  0.76428  z  0.23307   occ H 1  beq = bov;
 site H181   x 0.98742  y  0.44102 z  0.28031   occ H 1  beq = bov;
 site H182   x 1.03217  y  0.68077  z  0.37678   occ H 1  beq = bov;
 site H191   x 1.01259  y  1.00555  z  0.20834   occ H 1  beq = bov;
 site H192   x 0.96854  y  0.76336  z  0.11211   occ H 1  beq = bov;
 site H201   x 1.05075  y  0.44290 z  0.16269   occ H 1  beq = bov;
 site H202   x 1.09463  y  0.68406  z  0.25990   occ H 1  beq = bov; 
 site H211   x 1.07628  y  1.00781  z  0.09178   occ H 1  beq = bov;
 site H212   x 1.03288  y  0.76503  z -0.00535   occ H 1  beq = bov;
 site H221   x 1.11525  y  0.44575 z  0.04734   occ H 1  beq = bov;
 site H222   x 1.15877  y  0.68731  z  0.14509   occ H 1  beq = bov;
 site H231   x 1.14139  y  1.01104  z -0.02182   occ H 1  beq = bov;
 site H232   x 1.09697  y  0.77273  z -0.11980   occ H 1  beq = bov;
 site H241   x 1.17836  y  0.44762 z -0.07000   occ H 1  beq = bov;
 site H242   x 1.22307  y  0.68777  z  0.02665   occ H 1  beq = bov;
 site H251   x 1.20408  y  1.01193  z -0.14119   occ H 1  beq = bov;
 site H252   x 1.15821  y  0.77523  z -0.23753   occ H 1  beq = bov; 
 site H261   x 1.23891  y  0.44674 z -0.19223   occ H 1  beq = bov;
 site H262   x 1.28479  y  0.68630  z -0.09746   occ H 1  beq = bov;
 site H271   x 1.26392  y  1.00907  z -0.26693   occ H 1  beq = bov; 
 site H272   x 1.21780  y  0.77012  z -0.36133   occ H 1  beq = bov;
 site H281   x 1.29854  y  0.44244 z -0.31602   occ H 1  beq = bov;
 site H282   x 1.34422  y  0.68201  z -0.22187   occ H 1  beq = bov;
 site H291   x 1.28059  y  0.75227  z -0.48860   occ H 1  beq = bov;
 site H292   x 1.35393  y  0.68986  z -0.41504   occ H 1  beq = bov; 
 site H293   x 1.32471  y  1.00117  z -0.39491   occ H 1  beq = bov;
 site H301   x 0.62803  y  0.54040  z  0.62220   occ H 1  beq = bov;
 site H302   x 0.64016  y  0.87226  z  0.58146   occ H 1  beq = bov; 
 site H303   x 0.59493  y  0.82379  z  0.65736   occ H 1  beq = bov;

 rigid
point_for_site C1   ux   5.553  uy  2.745  uz  15.128 
point_for_site C2   ux   6.814  uy  2.064  uz  14.618 
point_for_site C3   ux   7.385  uy  2.725  uz  13.367 
point_for_site C4   ux   8.671  uy  2.075  uz  12.878 
point_for_site C5   ux   9.279  uy  2.703  uz  11.631 
point_for_site C6   ux  10.625  uy  2.087  uz  11.265 
point_for_site C7   ux  11.296  uy  2.703  uz  10.043 
point_for_site C8   ux  12.650  uy  2.068  uz  9.736 
point_for_site C9   ux  13.436  uy  2.688  uz  8.573 
point_for_site C10  ux  14.849  uy  2.087  uz  8.513 
point_for_site C11  ux  15.754  uy  2.709  uz  7.458 
point_for_site C12  ux  17.145  uy  2.094  uz  7.362 
point_for_site C13  ux  17.961  uy  2.690  uz  6.220 
point_for_site C14  ux  19.344  uy  2.081  uz  6.038 
point_for_site C15  ux  20.118  uy  2.688  uz  4.872 
point_for_site C16  ux  21.498  uy  2.079  uz  4.666 
point_for_site C17  ux  22.274  uy  2.689  uz  3.504 
point_for_site C18  ux  23.657  uy  2.078  uz  3.312 
point_for_site C19  ux  24.450  uy  2.686  uz  2.161 
point_for_site C20  ux  25.840  uy  2.083  uz  1.997 
point_for_site C21  ux  26.651  uy  2.691  uz  0.859 
point_for_site C22  ux  28.045  uy  2.091  uz  0.711 
point_for_site C23  ux  28.857  uy  2.706  uz  -0.423 
point_for_site C24  ux  30.243  uy  2.095  uz  -0.600 
point_for_site C25  ux  31.026  uy  2.706  uz  -1.756 
point_for_site C26  ux  32.401  uy  2.084  uz  -1.973 
point_for_site C27  ux  33.164  uy  2.684  uz  -3.150 
point_for_site C28  ux  34.536  uy  2.056  uz  -3.368 
point_for_site C29  ux  35.312  uy  2.642  uz  -4.540 
point_for_site C30  ux  12.709  uy  2.544  uz  7.233 
point_for_site H11  ux   5.155  uy  2.256  uz  16.026 
point_for_site H12  ux   4.760  uy  2.737  uz  14.367 
point_for_site H13  ux   5.748  uy  3.796  uz  15.384 
point_for_site H21  ux   6.603  uy  1.003  uz  14.401 
point_for_site H22  ux   7.579  uy  2.057  uz  15.410 
point_for_site H31  ux   7.575  uy  3.792  uz  13.578 
point_for_site H32  ux   6.626  uy  2.706  uz  12.568 
point_for_site H41  ux   8.489  uy  1.003  uz  12.691 
point_for_site H42  ux   9.414  uy  2.109  uz  13.690 
point_for_site H51  ux   9.405  uy  3.788  uz  11.790 
point_for_site H52  ux   8.581  uy  2.604  uz  10.785 
point_for_site H61  ux  10.492  uy  1.004  uz  11.095 
point_for_site H62  ux  11.303  uy  2.169  uz  12.131 
point_for_site H71  ux  11.431  uy  3.787  uz  10.208 
point_for_site H72  ux  10.620  uy  2.613  uz  9.179 
point_for_site H81  ux  12.510  uy  0.990  uz  9.537 
point_for_site H82  ux  13.275  uy  2.124  uz  10.643 
point_for_site H91  ux  13.541  uy  3.769  uz  8.787 
point_for_site H101  ux  14.761  uy  1.002  uz  8.324 
point_for_site H102  ux  15.320  uy  2.185  uz  9.504 
point_for_site H111  ux  15.849  uy  3.791  uz  7.657 
point_for_site H112  ux  15.277  uy  2.631  uz  6.470 
point_for_site H121  ux  17.053  uy  1.005  uz  7.211 
point_for_site H122  ux  17.682  uy  2.221  uz  8.315 
point_for_site H131  ux  18.062  uy  3.778  uz  6.378 
point_for_site H132  ux  17.394  uy  2.579  uz  5.282 
point_for_site H141  ux  19.245  uy  0.993  uz  5.880 
point_for_site H142  ux  19.927  uy  2.197  uz  6.966 
point_for_site H151  ux  20.221  uy  3.775  uz  5.034 
point_for_site H152  ux  19.527  uy  2.581  uz  3.948 
point_for_site H161  ux  21.394  uy  0.992  uz  4.500 
point_for_site H162  ux  22.085  uy  2.184  uz  5.592 
point_for_site H171  ux  22.378  uy  3.775  uz  3.668 
point_for_site H172  ux  21.691  uy  2.581  uz  2.576 
point_for_site H181  ux  23.554  uy  0.991  uz  3.146 
point_for_site H182  ux  24.232  uy  2.182  uz  4.246 
point_for_site H191  ux  24.544  uy  3.774  uz  2.321 
point_for_site H192  ux  23.883  uy  2.571  uz  1.224 
point_for_site H201  ux  25.746  uy  0.995  uz  1.832 
point_for_site H202  ux  26.398  uy  2.193  uz  2.940 
point_for_site H211  ux  26.740  uy  3.780  uz  1.019 
point_for_site H212  ux  26.100  uy  2.574  uz  -0.088 
point_for_site H221  ux  27.957  uy  1.004  uz  0.544 
point_for_site H222  ux  28.597  uy  2.204  uz  1.658 
point_for_site H231  ux  28.958  uy  3.791  uz  -0.249 
point_for_site H232  ux  28.296  uy  2.607  uz  -1.366 
point_for_site H241  ux  30.142  uy  1.008  uz  -0.767 
point_for_site H242  ux  30.818  uy  2.201  uz  0.335 
point_for_site H251  ux  31.142  uy  3.790  uz  -1.583 
point_for_site H252  ux  30.435  uy  2.614  uz  -2.682 
point_for_site H261  ux  32.285  uy  0.998  uz  -2.134 
point_for_site H262  ux  33.000  uy  2.188  uz  -1.053 
point_for_site H271  ux  33.284  uy  3.770  uz  -2.990 
point_for_site H272  ux  32.561  uy  2.583  uz  -4.067 
point_for_site H281  ux  34.412  uy  0.971  uz  -3.519 
point_for_site H282  ux  35.125  uy  2.161  uz  -2.445 
point_for_site H291  ux  34.786  uy  2.489  uz  -5.490 
point_for_site H292  ux  36.309  uy  2.188  uz  -4.632 
point_for_site H293  ux  35.461  uy  3.725  uz  -4.422 
point_for_site H301  ux  12.691  uy  1.491  uz  6.909 
point_for_site H302  ux  13.197  uy  3.127  uz  6.441 
point_for_site H303  ux  11.671  uy  2.891  uz  7.289 

Rotate_about_axies(@ 0.31684`_0.07758 ,@ 0.68206`_0.00637 ,@ -0.07666`_0.07044)
Translate( @ 0.02032`_0.00017 , 0.25 , @ 0.02828`_0.00043)

;

data_9MeC31H63
_publcif_datablock.id '{9d67a276-decb-4a58-bd35-697e72e737bb}'

_database_code_depnum_ccdc_archive 'CCDC 1407155'

_chemical_name_systematic 
;
(<i>S</i>)-9-methyltriacontane
;

_chemical_formula_moiety		'C32 H66'

_chemical_formula_sum     'C32 H66'

_chemical_formula_weight      450.87

_chemical_absolute_configuration  S

_exptl_crystal_colour			'white'

_exptl_crystal_description		'powder'

_cell_length_a 27.78145(44)
_cell_length_b 4.933812(40)
_cell_length_c 12.38987(21)
_cell_angle_alpha 90
_cell_angle_beta 115.67967(77)
_cell_angle_gamma 90
_cell_volume 1530.525(39)

_symmetry_cell_setting         monoclinic

_symmetry_space_group_name_H-M P21
loop_
_symmetry_equiv_pos_as_xyz
	'-x, y+1/2, -z'
	'x, y, z'

_cell_formula_units_Z 			2

_exptl_crystal_density_diffrn		0.978

_diffrn_ambient_temperature 		100

_cell_measurement_temperature  100

_diffrn_radiation_monochromator  'Si 111'
_diffrn_radiation_type      'Synchrotron ID31 at ESRF'
_diffrn_radiation_wavelength      0.80105

loop_
_atom_site_label
_atom_site_type_symbol
_atom_site_fract_x
_atom_site_fract_y
_atom_site_fract_z
_atom_site_occupancy
_atom_site_B_iso_or_equiv
C1 C   0.4898414 0.7543062 1.348879 1 0.339(36)
C2 C   0.5274783 0.6154862 1.306453 1 0.339(36)
C3 C   0.5281299 0.7497689 1.196117 1 0.339(36)
C4 C   0.5670184 0.6179342 1.155426 1 0.339(36)
C5 C   0.5696063 0.7480253 1.046552 1 0.339(36)
C6 C   0.6129337 0.6231424 1.017963 1 0.339(36)
C7 C   0.6184612 0.7503767 0.9117999 1 0.339(36)
C8 C   0.6629381 0.6208377 0.8883704 1 0.339(36)
C9 C   0.6733954 0.7486892 0.7876928 1 0.339(36)
C10 C   0.7237233 0.624765 0.7857689 1 0.339(36)
C11 C   0.7401114 0.7514537 0.6945906 1 0.339(36)
C12 C   0.789405 0.6264279 0.6903409 1 0.339(36)
C13 C   0.8013625 0.7488792 0.5916639 1 0.339(36)
C14 C   0.8490576 0.6251515 0.5798124 1 0.339(36)
C15 C   0.8593282 0.7507781 0.479302 1 0.339(36)
C16 C   0.9065644 0.6269236 0.4654805 1 0.339(36)
C17 C   0.917034 0.7539421 0.3656057 1 0.339(36)
C18 C   0.9643726 0.6290546 0.3523142 1 0.339(36)
C19 C   0.9754642 0.7550117 0.2530494 1 0.339(36)
C20 C   1.023115 0.6288444 0.2415408 1 0.339(36)
C21 C   1.034756 0.7533432 0.1427046 1 0.339(36)
C22 C   1.082602 0.6273471 0.1320026 1 0.339(36)
C23 C   1.094601 0.7526194 0.03388448 1 0.339(36)
C24 C   1.142771 0.6280066 0.02390553 1 0.339(36)
C25 C   1.154809 0.7548887 -0.07384217 1 0.339(36)
C26 C   1.202139 0.6279557 -0.08642905 1 0.339(36)
C27 C   1.213018 0.7543384 -0.1860464 1 0.339(36)
C28 C   1.2594 0.6242894 -0.2016045 1 0.339(36)
C29 C   1.269307 0.7469229 -0.3032083 1 0.339(36)
C30 C   1.315378 0.6144694 -0.3192274 1 0.339(36)
C31 C   1.325706 0.7342347 -0.4205001 1 0.339(36)
C32 C   0.6252246 0.7260229 0.6653656 1 0.339(36)
H11 H   0.4898463 0.6552836 1.428173 1 0.339(36)
H12 H   0.4485283 0.7538165 1.278722 1 0.339(36)
H13 H   0.5013445 0.9669565 1.372577 1 0.339(36)
H21 H   0.5161166 0.4007083 1.286243 1 0.339(36)
H22 H   0.5682531 0.6134962 1.379389 1 0.339(36)
H31 H   0.5386901 0.9658151 1.215902 1 0.339(36)
H32 H   0.4874515 0.7473096 1.122608 1 0.339(36)
H41 H   0.5569013 0.4014339 1.136618 1 0.339(36)
H42 H   0.6071933 0.621601 1.230212 1 0.339(36)
H51 H   0.5770537 0.967376 1.062373 1 0.339(36)
H52 H   0.5305683 0.7304057 0.968318 1 0.339(36)
H61 H   0.6049362 0.4042558 1.000986 1 0.339(36)
H62 H   0.6515221 0.6366828 1.097974 1 0.339(36)
H71 H   0.6265142 0.9692725 0.9283262 1 0.339(36)
H72 H   0.5799396 0.7354094 0.8319576 1 0.339(36)
H81 H   0.654342 0.4028496 0.8692539 1 0.339(36)
H82 H   0.7002981 0.6298869 0.9718776 1 0.339(36)
H91 H   0.6813564 0.9668564 0.8088901 1 0.339(36)
H101 H  0.7169124 0.4052447 0.7675069 1 0.339(36)
H102 H  0.7569736 0.6413436 0.8759696 1 0.339(36)
H111 H  0.7469543 0.97035 0.7133869 1 0.339(36)
H112 H  0.7068671 0.7370995 0.6045856 1 0.339(36)
H121 H  0.7833847 0.4059634 0.6755632 1 0.339(36)
H122 H  0.8242645 0.6496912 0.7776829 1 0.339(36)
H131 H  0.8078462 0.9691034 0.6069706 1 0.339(36)
H132 H  0.7656458 0.7284627 0.505617 1 0.339(36)
H141 H  0.8425942 0.405141 0.5640574 1 0.339(36)
H142 H  0.8850652 0.6459781 0.6651376 1 0.339(36)
H151 H  0.8660582 0.9705605 0.4954999 1 0.339(36)
H152 H  0.8230932 0.7319872 0.3940856 1 0.339(36)
H161 H  0.8996761 0.4073686 0.448658 1 0.339(36)
H162 H  0.9426875 0.6444991 0.5508701 1 0.339(36)
H171 H  0.9239927 0.973286 0.3826052 1 0.339(36)
H172 H  0.8808756 0.736571 0.2802183 1 0.339(36)
H181 H  0.9573239 0.4095149 0.3352252 1 0.339(36)
H182 H  1.000348 0.6458172 0.4380603 1 0.339(36)
H191 H  0.9824784 0.9745628 0.2697796 1 0.339(36)
H192 H  0.9396301 0.7374361 0.167115 1 0.339(36)
H201 H  1.016082 0.4092919 0.2249008 1 0.339(36)
H202 H  1.058786 0.6462183 0.3277464 1 0.339(36)
H211 H  1.041682 0.9729059 0.1591669 1 0.339(36)
H212 H  0.9991187 0.7351569 0.05649249 1 0.339(36)
H221 H  1.075641 0.4077958 0.1151815 1 0.339(36)
H222 H  1.11811 0.6447219 0.218481 1 0.339(36)
H231 H  1.101276 0.9721947 0.05035154 1 0.339(36)
H232 H  1.059197 0.7340281 -0.0527844 1 0.339(36)
H241 H  1.136045 0.4084507 0.006810315 1 0.339(36)
H242 H  1.178189 0.6455814 0.1106567 1 0.339(36)
H251 H  1.162212 0.9739813 -0.05586401 1 0.339(36)
H252 H  1.119041 0.7405647 -0.1602038 1 0.339(36)
H261 H  1.19486 0.4088401 -0.1037804 1 0.339(36)
H262 H  1.23822 0.6436996 -0.0006922595 1 0.339(36)
H271 H  1.220993 0.9727942 -0.1680835 1 0.339(36)
H272 H  1.176567 0.741231 -0.271128 1 0.339(36)
H281 H  1.251632 0.4051718 -0.2179579 1 0.339(36)
H282 H  1.295987 0.6402395 -0.1169545 1 0.339(36)
H291 H  1.277396 0.9658169 -0.2866828 1 0.339(36)
H292 H  1.232507 0.7323925 -0.3874846 1 0.339(36)
H301 H  1.307251 0.3957607 -0.3350317 1 0.339(36)
H302 H  1.351784 0.6298205 -0.2345782 1 0.339(36)
H311 H  1.291074 0.7097318 -0.5074058 1 0.339(36)
H312 H  1.360155 0.6377799 -0.4265137 1 0.339(36)
H313 H  1.334344 0.9523819 -0.4074062 1 0.339(36)
H321 H  0.6187565 0.5143335 0.6341187 1 0.339(36)
H322 H  0.6306769 0.8473788 0.597187 1 0.339(36)
H323 H  0.5883832 0.7975569 0.6678286 1 0.339(36)

loop_
_geom_bond_atom_site_label_1
_geom_bond_atom_site_label_2
_geom_bond_distance
_geom_bond_site_symmetry_2
_ccdc_geom_bond_type
C1   C2   1.522  .   S
C1   H11   1.098  .   S
C1   H12   1.099  .   S
C1   H13   1.100  .   S
C2   C3   1.526  .   S
C2   H21   1.103  .   S
C2   H22   1.101  .   S
C3   C4   1.522  .   S
C3   H31   1.104  .   S
C3   H32   1.102  .   S
C4   C5   1.523  .   S
C4   H41   1.103  .   S
C4   H42   1.100  .   S
C5   C6   1.524  .   S
C5   H51   1.104  .   S
C5   H52   1.101  .   S
C6   C7   1.524  .   S
C6   H61   1.104  .   S
C6   H62   1.102  .   S
C7   C8   1.527  .   S
C7   H71   1.104  .   S
C7   H72   1.101  .   S
C8   C9   1.534  .   S
C8   H81   1.105  .   S
C8   H82   1.103  .   S
C9   C10   1.536  .   S
C9   C32   1.531  .   S
C9   H91   1.107  .   S
C10  C11   1.523  .   S
C10  H101  1.105  .   S
C10  H102  1.102  .   S
C11  C12   1.524  .   S
C11  H111  1.104  .   S
C11  H112  1.100  .   S
C12  C13   1.524  .   S
C12  H121  1.104  .   S
C12  H122  1.101  .   S
C13  C14   1.522  .   S
C13  H131  1.104  .   S
C13  H132  1.102  .   S
C14  C15   1.524  .   S
C14  H141  1.104  .   S
C14  H142  1.101  .   S
C15  C16   1.523  .   S
C15  H151  1.104  .   S
C15  H152  1.102  .   S
C16  C17   1.524  .   S
C16  H161  1.104  .   S
C16  H162  1.102  .   S
C17  C18   1.524  .   S
C17  H171  1.104  .   S
C17  H172  1.102  .   S
C18  C19   1.524  .   S
C18  H181  1.104  .   S
C18  H182  1.102  .   S
C19  C20   1.524  .   S
C19  H191  1.104  .   S
C19  H192  1.102  .   S
C20  C21   1.524  .   S
C20  H201  1.104  .   S
C20  H202  1.102  .   S
C21  C22   1.524  .   S
C21  H211  1.104  .   S
C21  H212  1.102  .   S
C22  C23   1.524  .   S
C22  H221  1.104  .   S
C22  H222  1.102  .   S
C23  C24   1.525  .   S
C23  H231  1.104  .   S
C23  H232  1.102  .   S
C24  C25   1.524  .   S
C24  H241  1.104  .   S
C24  H242  1.102  .   S
C25  C26   1.525  .   S
C25  H251  1.104  .   S
C25  H252  1.102  .   S
C26  C27   1.525  .   S
C26  H261  1.104  .   S
C26  H262  1.103  .   S
C27  C28   1.524  .   S
C27  H271  1.104  .   S
C27  H272  1.102  .   S
C28  C29   1.526  .   S
C28  H281  1.104  .   S
C28  H282  1.103  .   S
C29  C30   1.525  .   S
C29  H291  1.104  .   S
C29  H292  1.102  .   S
C30  C31   1.523  .   S
C30  H301  1.103  .   S
C30  H302  1.100  .   S
C31  H311  1.097  .   S
C31  H312  1.100  .   S
C31  H313  1.099  .   S
C32  H321  1.102  .   S
C32  H322  1.098  .   S
C32  H323  1.096  .   S

_refine_special_details
;
Atomic positions and cell parameters were optimized by DFT-D using the program
Castep, as integrated into Accelrys Materials Studio 6.1, using the PBE
functional, plane-wave energy cut off of 520 eV, and dispersion interactions
<i>via</i> the TS scheme. The Materials Studio "ultrafine" geometry
convergence criteria were adopted, with final Cartesian displacements of less
than 5 <i>x</i> 10--4 Angstrom, a maximum force of 0.01 eV / Angstrom and
maximum energy difference of 5 <i>x</i> 10--6 eV per atom. The DFT-optimized
molecule was taken and a final fine tune of the structure performed <i>via</i>
Rietveld refinement with Topas by a rigid-body optimization (3 rotations plus
2 translations) as returning the lattice parameters from the DFT (0 K) to the
powder-diffraction values at 100 K moves the molecules slightly with respect
to each other. The rigid-body refinement allows compensation for this.

comment: CASTEP calculation from Materials Studio task: GeometryOptimization
xc_functional: PBE sedc_apply: true sedc_scheme: TS spin_polarized: false
opt_strategy: Default page_wvfns: 0 cut_off_energy: 520.000000000000000
grid_scale: 2.000000000000000 fine_grid_scale: 3.000000000000000
finite_basis_corr: 2 finite_basis_npoints: 3 elec_energy_tol:
5.000000000000000 e-007 max_scf_cycles: 400 fix_occupancy: true metals_method:
dm mixing_scheme: Pulay mix_charge_amp: 0.500000000000000 mix_charge_gmax:
1.500000000000000 mix_history_length: 20 nextra_bands: 0 geom_energy_tol:
5.000000000000000 e-006 geom_force_tol: 0.010000000000000 geom_stress_tol:
0.020000000000000 geom_disp_tol: 5.000000000000000 e-004 geom_max_iter: 400
geom_method: BFGS fixed_npw: false geom_modulus_est: 500.000000000000000 GPa
calculate_ELF: false calculate_stress: true popn_calculate: false
calculate_hirshfeld: false calculate_densdiff: false pdos_calculate_weights:
false num_dump_cycles: 0

Topas Rietveld refinement instructions (*.inp file)

r_wp 6.279 r_exp 2.779 gof 2.260 iters 200000 do_errors
chi2_convergence_criteria 1 e-4

xdd lee_C31Me9_100K.xye xye_format x_calculation_step = Yobs_dx_at(Xo);
convolution_step 4

weighting = 1 / SigmaYobs^2; LP_Factor(90)^

lam ymin_on_ymax 0.00001 la 1 lo 0.80105 l h 0.1 start_X 1.5 finish_X 40
extra_X_right 0.05

Zero_Error(@, 0.00178`_0.00007)

Rs 800 Rp 45000

Full_Axial_Model(0.093, 2, @ 9.81835067`_0.0368145852, 50, 50)

bkg @ 859.204491`_16.0232685 - 189.133371`_16.4097513 88.3360071`_9.02893335 -
17.6781093`_18.8980889 - 3.13639948`_10.0184436 0.32045688`_5.18564159
22.7601442`_10.8986666 - 13.784052`_6.24407892 - 9.53268768`_2.64780354
7.58430973`_5.26954887 - 8.24997639`_3.11718109 - 12.3362215`_2.00970358
7.49448353`_3.11368621 6.85346054`_2.27356602 - 19.014985`_1.21399383 PV (@,
@, @, @, 1027.46938`_842.50817, 10.88087`_0.05744, 3.22652`_0.81853,
0.17288`_0.47346_LIMIT_MIN_0)

str local !phase_number 1

a @ 27.78145`_0.00044 b @ 4.93381`_0.00004 c @ 12.38987`_0.00021 al 90.0000 be
@ 115.67967`_0.00077 ga 90.0000

MVW (901.756, 1530.52451`_0.0392801519, 100.000`_0.000)

macro Stephens_monoclinic(s400,s040,s004,s220,s202,s022,s301,s121,s103,eta)
{prm mhkl = H4 s400 + K^4 s040 +^ <i>^L^</i>4 s004 + H^2 K^2 s220 + H^2^
<i>^L^</i>2 s202 + K^2^ <i>^L^</i>2 s022 + H K^2^ <i>^L^</i> ^s121 + H^
<i>^L^</i>3 s103 + H^3^ <i>^L^</i> ^s301; prm pp = D_spacing^2 *
Sqrt(Max(mhkl,0)) / 1000; gauss_fwhm = 1.8/3.1415927 pp (1-eta) Tan(Th);
lor_fwhm = 1.8/3.1415927 pp eta Tan(Th);}

prm s400 2.34398`_0.04393 prm s040 863.14012`_17.03355 prm s004
64.10449`_1.66872 prm s220 29.63595`_2.94411 prm s202 19.40717`_0.50150 prm
s022 80.33324`_13.58065 prm s301 9.00618`_0.23676 prm s121 53.79696`_5.19755
prm s103 47.75374`_1.12806 prm eta 0.12969`_0.00365 min 0 max 1

Stephens_monoclinic(s400,s040,s004,s220,s202,s022,s301,s121,s103,eta)

PO(march1, 0.79967`_0.00135, march2, 1 0 0)

scale @ 0.000144529576`_3.91 e-007 r_bragg 4.7588773 space_group "P21"

site C1 <i>x</i> 0.48984 <i>y</i> 0.75431 <i>z</i> 1.34888 occ C 1 beq bov
0.3388`_0.0357 site C2 <i>x</i> 0.52748 <i>y</i> 0.61549 <i>z</i> 1.30645 occ
C 1 beq = bov; site C3 <i>x</i> 0.52813 <i>y</i> 0.74977 <i>z</i> 1.19612 occ
C 1 beq = bov; site C4 <i>x</i> 0.56702 <i>y</i> 0.61793 <i>z</i> 1.15543 occ
C 1 beq = bov; site C5 <i>x</i> 0.56961 <i>y</i> 0.74803 <i>z</i> 1.04655 occ
C 1 beq = bov; site C6 <i>x</i> 0.61293 <i>y</i> 0.62314 <i>z</i> 1.01796 occ
C 1 beq = bov; site C7 <i>x</i> 0.61846 <i>y</i> 0.75038 <i>z</i> 0.91180 occ
C 1 beq = bov; site C8 <i>x</i> 0.66294 <i>y</i> 0.62084 <i>z</i> 0.88837 occ
C 1 beq = bov; site C9 <i>x</i> 0.67340 <i>y</i> 0.74869 <i>z</i> 0.78769 occ
C 1 beq = bov; site C10 <i>x</i> 0.72372 <i>y</i> 0.62477 <i>z</i> 0.78577 occ
C 1 beq = bov; site C11 <i>x</i> 0.74011 <i>y</i> 0.75145 <i>z</i> 0.69459 occ
C 1 beq = bov; site C12 <i>x</i> 0.78941 <i>y</i> 0.62643 <i>z</i> 0.69034 occ
C 1 beq = bov; site C13 <i>x</i> 0.80136 <i>y</i> 0.74888 <i>z</i> 0.59166 occ
C 1 beq = bov; site C14 <i>x</i> 0.84906 <i>y</i> 0.62515 <i>z</i> 0.57981 occ
C 1 beq = bov; site C15 <i>x</i> 0.85933 <i>y</i> 0.75078 <i>z</i> 0.47930 occ
C 1 beq = bov; site C16 <i>x</i> 0.90656 <i>y</i> 0.62692 <i>z</i> 0.46548 occ
C 1 beq = bov; site C17 <i>x</i> 0.91703 <i>y</i> 0.75394 <i>z</i> 0.36561 occ
C 1 beq = bov; site C18 <i>x</i> 0.96437 <i>y</i> 0.62905 <i>z</i> 0.35231 occ
C 1 beq = bov; site C19 <i>x</i> 0.97546 <i>y</i> 0.75501 <i>z</i> 0.25305 occ
C 1 beq = bov; site C20 <i>x</i> 1.02311 <i>y</i> 0.62884 <i>z</i> 0.24154 occ
C 1 beq = bov; site C21 <i>x</i> 1.03476 <i>y</i> 0.75334 <i>z</i> 0.14270 occ
C 1 beq = bov; site C22 <i>x</i> 1.08260 <i>y</i> 0.62735 <i>z</i> 0.13200 occ
C 1 beq = bov; site C23 <i>x</i> 1.09460 <i>y</i> 0.75262 <i>z</i> 0.03388 occ
C 1 beq = bov; site C24 <i>x</i> 1.14277 <i>y</i> 0.62801 <i>z</i> 0.02391 occ
C 1 beq = bov; site C25 <i>x</i> 1.15481 <i>y</i> 0.75489 <i>z</i> - 0.07384
occ C 1 beq = bov; site C26 <i>x</i> 1.20214 <i>y</i> 0.62796 <i>z</i> -
0.08643 occ C 1 beq = bov; site C27 <i>x</i> 1.21302 <i>y</i> 0.75434 <i>z</i>
- 0.18605 occ C 1 beq = bov; site C28 <i>x</i> 1.25940 <i>y</i> 0.62429
<i>z</i> - 0.20160 occ C 1 beq = bov; site C29 <i>x</i> 1.26931 <i>y</i>
0.74692 <i>z</i> - 0.30321 occ C 1 beq = bov; site C30 <i>x</i> 1.31538
<i>y</i> 0.61447 <i>z</i> - 0.31923 occ C 1 beq = bov; site C31 <i>x</i>
1.32571 <i>y</i> 0.73423 <i>z</i> - 0.42050 occ C 1 beq = bov; site C32
<i>x</i> 0.62522 <i>y</i> 0.72602 <i>z</i> 0.66537 occ C 1 beq = bov; site H11
<i>x</i> 0.48985 <i>y</i> 0.65528 <i>z</i> 1.42817 occ H 1 beq = bov; site H12
<i>x</i> 0.44853 <i>y</i> 0.75382 <i>z</i> 1.27872 occ H 1 beq = bov; site H13
<i>x</i> 0.50134 <i>y</i> 0.96696 <i>z</i> 1.37258 occ H 1 beq = bov; site H21
<i>x</i> 0.51612 <i>y</i> 0.40071 <i>z</i> 1.28624 occ H 1 beq = bov; site H22
<i>x</i> 0.56825 <i>y</i> 0.61350 <i>z</i> 1.37939 occ H 1 beq = bov; site H31
<i>x</i> 0.53869 <i>y</i> 0.96582 <i>z</i> 1.21590 occ H 1 beq = bov; site H32
<i>x</i> 0.48745 <i>y</i> 0.74731 <i>z</i> 1.12261 occ H 1 beq = bov; site H41
<i>x</i> 0.55690 <i>y</i> 0.40143 <i>z</i> 1.13662 occ H 1 beq = bov; site H42
<i>x</i> 0.60719 <i>y</i> 0.62160 <i>z</i> 1.23021 occ H 1 beq = bov; site H51
<i>x</i> 0.57705 <i>y</i> 0.96738 <i>z</i> 1.06237 occ H 1 beq = bov; site H52
<i>x</i> 0.53057 <i>y</i> 0.73041 <i>z</i> 0.96832 occ H 1 beq = bov; site H61
<i>x</i> 0.60494 <i>y</i> 0.40426 <i>z</i> 1.00099 occ H 1 beq = bov; site H62
<i>x</i> 0.65152 <i>y</i> 0.63668 <i>z</i> 1.09797 occ H 1 beq = bov; site H71
<i>x</i> 0.62651 <i>y</i> 0.96927 <i>z</i> 0.92833 occ H 1 beq = bov; site H72
<i>x</i> 0.57994 <i>y</i> 0.73541 <i>z</i> 0.83196 occ H 1 beq = bov; site H81
<i>x</i> 0.65434 <i>y</i> 0.40285 <i>z</i> 0.86925 occ H 1 beq = bov; site H82
<i>x</i> 0.70030 <i>y</i> 0.62989 <i>z</i> 0.97188 occ H 1 beq = bov; site H91
<i>x</i> 0.68136 <i>y</i> 0.96686 <i>z</i> 0.80889 occ H 1 beq = bov; site
H101 <i>x</i> 0.71691 <i>y</i> 0.40524 <i>z</i> 0.76751 occ H 1 beq = bov;
site H102 <i>x</i> 0.75697 <i>y</i> 0.64134 <i>z</i> 0.87597 occ H 1 beq =
bov; site H111 <i>x</i> 0.74695 <i>y</i> 0.97035 <i>z</i> 0.71339 occ H 1 beq
= bov; site H112 <i>x</i> 0.70687 <i>y</i> 0.73710 <i>z</i> 0.60459 occ H 1
beq = bov; site H121 <i>x</i> 0.78338 <i>y</i> 0.40596 <i>z</i> 0.67556 occ H
1 beq = bov; site H122 <i>x</i> 0.82426 <i>y</i> 0.64969 <i>z</i> 0.77768 occ
H 1 beq = bov; site H131 <i>x</i> 0.80785 <i>y</i> 0.96910 <i>z</i> 0.60697
occ H 1 beq = bov; site H132 <i>x</i> 0.76565 <i>y</i> 0.72846 <i>z</i>
0.50562 occ H 1 beq = bov; site H141 <i>x</i> 0.84259 <i>y</i> 0.40514
<i>z</i> 0.56406 occ H 1 beq = bov; site H142 <i>x</i> 0.88507 <i>y</i>
0.64598 <i>z</i> 0.66514 occ H 1 beq = bov; site H151 <i>x</i> 0.86606
<i>y</i> 0.97056 <i>z</i> 0.49550 occ H 1 beq = bov; site H152 <i>x</i>
0.82309 <i>y</i> 0.73199 <i>z</i> 0.39409 occ H 1 beq = bov; site H161
<i>x</i> 0.89968 <i>y</i> 0.40737 <i>z</i> 0.44866 occ H 1 beq = bov; site
H162 <i>x</i> 0.94269 <i>y</i> 0.64450 <i>z</i> 0.55087 occ H 1 beq = bov;
site H171 <i>x</i> 0.92399 <i>y</i> 0.97329 <i>z</i> 0.38261 occ H 1 beq =
bov; site H172 <i>x</i> 0.88088 <i>y</i> 0.73657 <i>z</i> 0.28022 occ H 1 beq
= bov; site H181 <i>x</i> 0.95732 <i>y</i> 0.40951 <i>z</i> 0.33523 occ H 1
beq = bov; site H182 <i>x</i> 1.00035 <i>y</i> 0.64582 <i>z</i> 0.43806 occ H
1 beq = bov; site H191 <i>x</i> 0.98248 <i>y</i> 0.97456 <i>z</i> 0.26978 occ
H 1 beq = bov; site H192 <i>x</i> 0.93963 <i>y</i> 0.73744 <i>z</i> 0.16712
occ H 1 beq = bov; site H201 <i>x</i> 1.01608 <i>y</i> 0.40929 <i>z</i>
0.22490 occ H 1 beq = bov; site H202 <i>x</i> 1.05879 <i>y</i> 0.64622
<i>z</i> 0.32775 occ H 1 beq = bov; site H211 <i>x</i> 1.04168 <i>y</i>
0.97291 <i>z</i> 0.15917 occ H 1 beq = bov; site H212 <i>x</i> 0.99912
<i>y</i> 0.73516 <i>z</i> 0.05649 occ H 1 beq = bov; site H221 <i>x</i>
1.07564 <i>y</i> 0.40780 <i>z</i> 0.11518 occ H 1 beq = bov; site H222
<i>x</i> 1.11811 <i>y</i> 0.64472 <i>z</i> 0.21848 occ H 1 beq = bov; site
H231 <i>x</i> 1.10128 <i>y</i> 0.97219 <i>z</i> 0.05035 occ H 1 beq = bov;
site H232 <i>x</i> 1.05920 <i>y</i> 0.73403 <i>z</i> - 0.05278 occ H 1 beq =
bov; site H241 <i>x</i> 1.13604 <i>y</i> 0.40845 <i>z</i> 0.00681 occ H 1 beq
= bov; site H242 <i>x</i> 1.17819 <i>y</i> 0.64558 <i>z</i> 0.11066 occ H 1
beq = bov; site H251 <i>x</i> 1.16221 <i>y</i> 0.97398 <i>z</i> - 0.05586 occ
H 1 beq = bov; site H252 <i>x</i> 1.11904 <i>y</i> 0.74056 <i>z</i> - 0.16020
occ H 1 beq = bov; site H261 <i>x</i> 1.19486 <i>y</i> 0.40884 <i>z</i> -
0.10378 occ H 1 beq = bov; site H262 <i>x</i> 1.23822 <i>y</i> 0.64370
<i>z</i> - 0.00069 occ H 1 beq = bov; site H271 <i>x</i> 1.22099 <i>y</i>
0.97279 <i>z</i> - 0.16808 occ H 1 beq = bov; site H272 <i>x</i> 1.17657
<i>y</i> 0.74123 <i>z</i> - 0.27113 occ H 1 beq = bov; site H281 <i>x</i>
1.25163 <i>y</i> 0.40517 <i>z</i> - 0.21796 occ H 1 beq = bov; site H282
<i>x</i> 1.29599 <i>y</i> 0.64024 <i>z</i> - 0.11695 occ H 1 beq = bov; site
H291 <i>x</i> 1.27740 <i>y</i> 0.96582 <i>z</i> - 0.28668 occ H 1 beq = bov;
site H292 <i>x</i> 1.23251 <i>y</i> 0.73239 <i>z</i> - 0.38748 occ H 1 beq =
bov; site H301 <i>x</i> 1.30725 <i>y</i> 0.39576 <i>z</i> - 0.33503 occ H 1
beq = bov; site H302 <i>x</i> 1.35178 <i>y</i> 0.62982 <i>z</i> - 0.23458 occ
H 1 beq = bov; site H311 <i>x</i> 1.29107 <i>y</i> 0.70973 <i>z</i> - 0.50741
occ H 1 beq = bov; site H312 <i>x</i> 1.36016 <i>y</i> 0.63778 <i>z</i> -
0.42651 occ H 1 beq = bov; site H313 <i>x</i> 1.33434 <i>y</i> 0.95238
<i>z</i> - 0.40741 occ H 1 beq = bov; site H321 <i>x</i> 0.61876 <i>y</i>
0.51433 <i>z</i> 0.63412 occ H 1 beq = bov; site H322 <i>x</i> 0.63068
<i>y</i> 0.84738 <i>z</i> 0.59719 occ H 1 beq = bov; site H323 <i>x</i>
0.58838 <i>y</i> 0.79756 <i>z</i> 0.66783 occ H 1 beq = bov;

rigid point_for_site C1 ux -10.609 uy 2.576 uz 20.314 point_for_site C2 ux
-9.326 uy 1.895 uz 19.861 point_for_site C3 ux -8.712 uy 2.543 uz 18.623
point_for_site C4 ux -7.404 uy 1.897 uz 18.189 point_for_site C5 ux -6.744 uy
2.525 uz 16.968 point_for_site C6 ux -5.379 uy 1.916 uz 16.669 point_for_site
C7 ux -4.652 uy 2.531 uz 15.479 point_for_site C8 ux -3.283 uy 1.900 uz 15.238
point_for_site C9 ux -2.449 uy 2.520 uz 14.110 point_for_site C10 ux -1.035 uy
1.921 uz 14.109 point_for_site C11 ux -0.088 uy 2.538 uz 13.088 point_for_site
C12 ux 1.310 uy 1.933 uz 13.061 point_for_site C13 ux 2.175 uy 2.527 uz 11.956
point_for_site C14 ux 3.570 uy 1.927 uz 11.844 point_for_site C15 ux 4.398 uy
2.536 uz 10.718 point_for_site C16 ux 5.791 uy 1.935 uz 10.584 point_for_site
C17 ux 6.621 uy 2.551 uz 9.465 point_for_site C18 ux 8.014 uy 1.945 uz 9.337
point_for_site C19 ux 8.858 uy 2.556 uz 8.225 point_for_site C20 ux 10.250 uy
1.944 uz 8.117 point_for_site C21 ux 11.107 uy 2.548 uz 7.010 point_for_site
C22 ux 12.500 uy 1.937 uz 6.911 point_for_site C23 ux 13.363 uy 2.545 uz 5.812
point_for_site C24 ux 14.761 uy 1.941 uz 5.721 point_for_site C25 ux 15.623 uy
2.557 uz 4.626 point_for_site C26 ux 17.012 uy 1.941 uz 4.506 point_for_site
C27 ux 17.852 uy 2.554 uz 3.390 point_for_site C28 ux 19.231 uy 1.922 uz 3.237
point_for_site C29 ux 20.055 uy 2.516 uz 2.099 point_for_site C30 ux 21.428 uy
1.872 uz 1.941 point_for_site C31 ux 22.262 uy 2.452 uz 0.807 point_for_site
C32 ux -3.119 uy 2.380 uz 12.741 point_for_site H11 ux -11.037 uy 2.098 uz
21.204 point_for_site H12 ux -11.374 uy 2.554 uz 19.525 point_for_site H13 ux
-10.428 uy 3.631 uz 20.563 point_for_site H21 ux -9.522 uy 0.830 uz 19.651
point_for_site H22 ux -8.591 uy 1.905 uz 20.681 point_for_site H31 ux -8.536
uy 3.614 uz 18.828 point_for_site H32 ux -9.441 uy 2.511 uz 17.797
point_for_site H41 ux -7.573 uy 0.824 uz 17.995 point_for_site H42 ux -6.696
uy 1.935 uz 19.029 point_for_site H51 ux -6.633 uy 3.611 uz 17.128
point_for_site H52 ux -7.401 uy 2.418 uz 16.091 point_for_site H61 ux -5.499
uy 0.832 uz 16.496 point_for_site H62 ux -4.744 uy 2.003 uz 17.566
point_for_site H71 ux -4.528 uy 3.615 uz 15.647 point_for_site H72 ux -5.286
uy 2.437 uz 14.584 point_for_site H81 ux -3.408 uy 0.820 uz 15.041
point_for_site H82 ux -2.701 uy 1.965 uz 16.174 point_for_site H91 ux -2.353
uy 3.601 uz 14.330 point_for_site H101 ux -1.115 uy 0.834 uz 13.922
point_for_site H102 ux -0.604 uy 2.023 uz 15.118 point_for_site H111 ux -0.010
uy 3.622 uz 13.281 point_for_site H112 ux -0.520 uy 2.447 uz 12.081
point_for_site H121 ux 1.233 uy 0.842 uz 12.913 point_for_site H122 ux 1.801
uy 2.068 uz 14.038 point_for_site H131 ux 2.262 uy 3.617 uz 12.110
point_for_site H132 ux 1.653 uy 2.406 uz 10.993 point_for_site H141 ux 3.486
uy 0.838 uz 11.685 point_for_site H142 ux 4.104 uy 2.050 uz 12.799
point_for_site H151 ux 4.487 uy 3.624 uz 10.882 point_for_site H152 ux 3.857
uy 2.423 uz 9.764 point_for_site H161 ux 5.701 uy 0.848 uz 10.413
point_for_site H162 ux 6.328 uy 2.042 uz 11.540 point_for_site H171 ux 6.712
uy 3.637 uz 9.638 point_for_site H172 ux 6.083 uy 2.445 uz 8.509
point_for_site H181 ux 7.921 uy 0.858 uz 9.163 point_for_site H182 ux 8.545 uy
2.048 uz 10.297 point_for_site H191 ux 8.952 uy 3.643 uz 8.395 point_for_site
H192 ux 8.332 uy 2.449 uz 7.263 point_for_site H201 ux 10.155 uy 0.857 uz
7.948 point_for_site H202 ux 10.770 uy 2.050 uz 9.082 point_for_site H211 ux
11.200 uy 3.635 uz 7.177 point_for_site H212 ux 10.588 uy 2.438 uz 6.045
point_for_site H221 ux 12.408 uy 0.850 uz 6.740 point_for_site H222 ux 13.014
uy 2.043 uz 7.879 point_for_site H231 ux 13.449 uy 3.632 uz 5.979
point_for_site H232 ux 12.853 uy 2.433 uz 4.842 point_for_site H241 ux 14.677
uy 0.854 uz 5.547 point_for_site H242 ux 15.271 uy 2.048 uz 6.692
point_for_site H251 ux 15.721 uy 3.642 uz 4.810 point_for_site H252 ux 15.101
uy 2.466 uz 3.659 point_for_site H261 ux 16.914 uy 0.856 uz 4.329
point_for_site H262 ux 17.546 uy 2.039 uz 5.466 point_for_site H271 ux 17.966
uy 3.636 uz 3.574 point_for_site H272 ux 17.304 uy 2.469 uz 2.437
point_for_site H281 ux 19.114 uy 0.837 uz 3.071 point_for_site H282 ux 19.785
uy 2.021 uz 4.185 point_for_site H291 ux 20.180 uy 3.600 uz 2.267
point_for_site H292 ux 19.493 uy 2.424 uz 1.155 point_for_site H301 ux 21.298
uy 0.789 uz 1.781 point_for_site H302 ux 21.977 uy 1.968 uz 2.889
point_for_site H311 ux 21.775 uy 2.311 uz -0.165 point_for_site H312 ux 23.256
uy 1.984 uz 0.755 point_for_site H313 ux 22.421 uy 3.532 uz 0.937
point_for_site H321 ux -3.119 uy 1.330 uz 12.409 point_for_site H322 ux -2.601
uy 2.971 uz 11.974 point_for_site H323 ux -4.159 uy 2.724 uz 12.755

Rotate_about_axies(@ 0.68033`_0.07637, @ 0.43683`_0.00539, @ -0.56578`_0.06249)
Translate(@ 0.51172`_0.00016, 0.28, @ -0.48107`_0.00035)
;

data_7MeC29H59
_publcif_datablock.id '{159b0e8b-ad10-4793-ada3-0e4064d7c8d1}'

_database_code_depnum_ccdc_archive 'CCDC 1407156'

_chemical_name_systematic 
;
(<i>S</i>)-7-methylnonacosane
;

_chemical_formula_moiety		'C30 H62'

_chemical_formula_sum     'C30 H62'

_chemical_formula_weight      422.81

_chemical_absolute_configuration  S

_exptl_crystal_colour			'white'

_exptl_crystal_description		'powder'

_cell_length_a 28.09291(37)
_cell_length_b 4.932501(29)
_cell_length_c 10.36893(12)
_cell_angle_alpha 90
_cell_angle_beta 90.40592(59)
_cell_angle_gamma 90
_cell_volume 1436.769(26)

_symmetry_cell_setting         monoclinic

_symmetry_space_group_name_H-M P21
loop_
_symmetry_equiv_pos_as_xyz
	'-x, y+1/2, -z'
	'x, y, z'

_cell_formula_units_Z 			2

_exptl_crystal_density_diffrn		0.977

_diffrn_ambient_temperature 		100

_cell_measurement_temperature  100

_diffrn_radiation_monochromator  'Si 111'
_diffrn_radiation_type      'Synchrotron ID31 at ESRF'
_diffrn_radiation_wavelength      0.80105

loop_
_atom_site_label
_atom_site_type_symbol
_atom_site_fract_x
_atom_site_fract_y
_atom_site_fract_z
_atom_site_occupancy
_atom_site_B_iso_or_equiv
C1 C   0.5036039 0.7970656 1.325594 1 1.288(29)
C2 C   0.5397743 0.6577462 1.239388 1 1.288(29)
C3 C   0.5430786 0.7828286 1.105079 1 1.288(29)
C4 C   0.5803256 0.646042 1.021055 1 1.288(29)
C5 C   0.5870187 0.7690696 0.8874546 1 1.288(29)
C6 C   0.6286402 0.6376553 0.8168125 1 1.288(29)
C7 C   0.643115 0.7662351 0.6884168 1 1.288(29)
C8 C   0.6899557 0.6398688 0.6420396 1 1.288(29)
C9 C   0.710023 0.763773 0.5194307 1 1.288(29)
C10 C   0.7571622 0.6413504 0.4764993 1 1.288(29)
C11 C   0.7746148 0.7597644 0.3496346 1 1.288(29)
C12 C   0.8208647 0.6379749 0.3006424 1 1.288(29)
C13 C   0.8369203 0.7591425 0.1729257 1 1.288(29)
C14 C   0.8829459 0.6372994 0.1220094 1 1.288(29)
C15 C   0.8990023 0.7586741 -0.005515473 1 1.288(29)
C16 C   0.9451029 0.6364419 -0.0558526 1 1.288(29)
C17 C   0.9613737 0.7572184 -0.1833791 1 1.288(29)
C18 C   1.007511 0.635195 -0.2335251 1 1.288(29)
C19 C   1.023853 0.7563825 -0.3609588 1 1.288(29)
C20 C   1.070063 0.6343712 -0.4107207 1 1.288(29)
C21 C   1.086728 0.7553796 -0.5377746 1 1.288(29)
C22 C   1.133121 0.633806 -0.5864816 1 1.288(29)
C23 C   1.150071 0.7554425 -0.7132556 1 1.288(29)
C24 C   1.196463 0.6342678 -0.762254 1 1.288(29)
C25 C   1.212912 0.75587 -0.8894992 1 1.288(29)
C26 C   1.258726 0.6313728 -0.9407831 1 1.288(29)
C27 C   1.274567 0.750488 -1.06916 1 1.288(29)
C28 C   1.319812 0.6214804 -1.121469 1 1.288(29)
C29 C   1.335513 0.735499 -1.250781 1 1.288(29)
C30 C   0.6037669 0.7470818 0.5860609 1 1.288(29)
H11 H   0.5013208 0.6999407 1.420575 1 1.288(29)
H12 H   0.5130342 1.010968 1.34175 1 1.288(29)
H13 H   0.4678385 0.792984 1.282019 1 1.288(29)
H21 H   0.5750925 0.6630926 1.286052 1 1.288(29)
H22 H   0.5307776 0.4409742 1.229989 1 1.288(29)
H31 H   0.5516104 1.000386 1.114291 1 1.288(29)
H32 H   0.5079037 0.7732099 1.057468 1 1.288(29)
H41 H   0.6147445 0.6508399 1.072275 1 1.288(29)
H42 H   0.5714297 0.4292508 1.010593 1 1.288(29)
H51 H   0.5936252 0.9887668 0.8966973 1 1.288(29)
H52 H   0.5537683 0.7496191 0.8313647 1 1.288(29)
H61 H   0.6598621 0.6418004 0.8818028 1 1.288(29)
H62 H   0.6207818 0.4205865 0.8008314 1 1.288(29)
H71 H   0.6499551 0.9837203 0.7070223 1 1.288(29)
H81 H   0.7166404 0.6566637 0.7200852 1 1.288(29)
H82 H   0.6842771 0.4202856 0.6268923 1 1.288(29)
H91 H   0.7145558 0.9842948 0.5336335 1 1.288(29)
H92 H   0.6840495 0.7423181 0.4400432 1 1.288(29)
H101 H  0.7843861 0.6702846 0.5522523 1 1.288(29)
H102 H  0.7530072 0.4199147 0.4659585 1 1.288(29)
H111 H  0.7791637 0.9810243 0.3605537 1 1.288(29)
H112 H  0.746684 0.7336722 0.2755221 1 1.288(29)
H121 H  0.8491446 0.6646678 0.3736831 1 1.288(29)
H122 H  0.8164916 0.4167145 0.2893337 1 1.288(29)
H131 H  0.8415092 0.980014 0.1845211 1 1.288(29)
H132 H  0.8084277 0.7336669 0.1003655 1 1.288(29)
H141 H  0.9114037 0.6625728 0.1946678 1 1.288(29)
H142 H  0.8783574 0.4162252 0.110415 1 1.288(29)
H151 H  0.9035906 0.9795434 0.005983488 1 1.288(29)
H152 H  0.8705793 0.7331952 -0.07836646 1 1.288(29)
H161 H  0.9734205 0.6617174 0.01719462 1 1.288(29)
H162 H  0.9404793 0.4153682 -0.06734975 1 1.288(29)
H171 H  0.9659979 0.9782943 -0.1717855 1 1.288(29)
H172 H  0.9330211 0.7319434 -0.2563291 1 1.288(29)
H181 H  1.035794 0.6602683 -0.1603797 1 1.288(29)
H182 H  1.002886 0.414117 -0.2452152 1 1.288(29)
H191 H  1.028406 0.9772523 -0.3493626 1 1.288(29)
H192 H  0.9955707 0.730701 -0.4341012 1 1.288(29)
H201 H  1.098206 0.6592461 -0.3370889 1 1.288(29)
H202 H  1.065438 0.4132909 -0.4225071 1 1.288(29)
H211 H  1.091209 0.9764488 -0.5261779 1 1.288(29)
H212 H  1.058691 0.7296944 -0.6115975 1 1.288(29)
H221 H  1.161089 0.6588863 -0.5123648 1 1.288(29)
H222 H  1.128602 0.4127264 -0.5984633 1 1.288(29)
H231 H  1.15452 0.9763161 -0.7012713 1 1.288(29)
H232 H  1.122104 0.7301617 -0.787275 1 1.288(29)
H241 H  1.22464 0.6603585 -0.6887256 1 1.288(29)
H242 H  1.192087 0.4132014 -0.7739495 1 1.288(29)
H251 H  1.217932 0.9763691 -0.8773325 1 1.288(29)
H252 H  1.18445 0.7330249 -0.9623628 1 1.288(29)
H261 H  1.287432 0.6556333 -0.8686072 1 1.288(29)
H262 H  1.253748 0.410494 -0.9518877 1 1.288(29)
H271 H  1.280222 0.9707924 -1.05797 1 1.288(29)
H272 H  1.245612 0.7290693 -1.14067 1 1.288(29)
H281 H  1.348621 0.6461381 -1.049876 1 1.288(29)
H282 H  1.31424 0.4010247 -1.130538 1 1.288(29)
H291 H  1.368748 0.6414367 -1.283718 1 1.288(29)
H292 H  1.341886 0.9551032 -1.245199 1 1.288(29)
H293 H  1.308405 0.7027334 -1.325842 1 1.288(29)
H301 H  0.5696887 0.8223286 0.6225851 1 1.288(29)
H302 H  0.6121545 0.867405 0.5000884 1 1.288(29)
H303 H  0.5983779 0.5358706 0.5548521 1 1.288(29)

loop_
_geom_bond_atom_site_label_1
_geom_bond_atom_site_label_2
_geom_bond_distance
_geom_bond_site_symmetry_2
_ccdc_geom_bond_type
C1   C2   1.522  .   S
C1   H11   1.098  .   S
C1   H12   1.100  .   S
C1   H13   1.099  .   S
C2   C3   1.527  .   S
C2   H21   1.101  .   S
C2   H22   1.103  .   S
C3   C4   1.523  .   S
C3   H31   1.104  .   S
C3   H32   1.102  .   S
C4   C5   1.525  .   S
C4   H41   1.100  .   S
C4   H42   1.104  .   S
C5   C6   1.528  .   S
C5   H51   1.104  .   S
C5   H52   1.101  .   S
C6   C7   1.533  .   S
C6   H61   1.103  .   S
C6   H62   1.105  .   S
C7   C8   1.536  .   S
C7   C30   1.530  .   S
C7   H71   1.107  .   S
C8   C9   1.523  .   S
C8   H81   1.102  .   S
C8   H82   1.105  .   S
C9   C10   1.524  .   S
C9   H91   1.104  .   S
C9   H92   1.100  .   S
C10  C11   1.524  .   S
C10  H101  1.102  .   S
C10  H102  1.104  .   S
C11  C12   1.523  .   S
C11  H111  1.104  .   S
C11  H112  1.102  .   S
C12  C13   1.524  .   S
C12  H121  1.102  .   S
C12  H122  1.104  .   S
C13  C14   1.523  .   S
C13  H131  1.104  .   S
C13  H132  1.102  .   S
C14  C15   1.523  .   S
C14  H141  1.102  .   S
C14  H142  1.104  .   S
C15  C16   1.524  .   S
C15  H151  1.104  .   S
C15  H152  1.102  .   S
C16  C17   1.523  .   S
C16  H161  1.102  .   S
C16  H162  1.104  .   S
C17  C18   1.524  .   S
C17  H171  1.104  .   S
C17  H172  1.102  .   S
C18  C19   1.524  .   S
C18  H181  1.102  .   S
C18  H182  1.104  .   S
C19  C20   1.524  .   S
C19  H191  1.104  .   S
C19  H192  1.102  .   S
C20  C21   1.524  .   S
C20  H201  1.102  .   S
C20  H202  1.104  .   S
C21  C22   1.524  .   S
C21  H211  1.104  .   S
C21  H212  1.102  .   S
C22  C23   1.524  .   S
C22  H221  1.102  .   S
C22  H222  1.104  .   S
C23  C24   1.525  .   S
C23  H231  1.104  .   S
C23  H232  1.102  .   S
C24  C25   1.524  .   S
C24  H241  1.102  .   S
C24  H242  1.104  .   S
C25  C26   1.525  .   S
C25  H251  1.104  .   S
C25  H252  1.102  .   S
C26  C27   1.525  .   S
C26  H261  1.103  .   S
C26  H262  1.104  .   S
C27  C28   1.525  .   S
C27  H271  1.104  .   S
C27  H272  1.102  .   S
C28  C29   1.523  .   S
C28  H281  1.100  .   S
C28  H282  1.103  .   S
C29  H291  1.099  .   S
C29  H292  1.099  .   S
C29  H293  1.097  .   S
C30  H301  1.096  .   S
C30  H302  1.098  .   S
C30  H303  1.102  .   S

_refine_special_details
;
Atomic positions and cell parameters were optimized by DFT-D using the program
Castep, as integrated into Accelrys Materials Studio 6.1, using the PBE
functional, plane-wave energy cut off of 520 eV, and dispersion interactions
<i>via</i> the TS scheme. The Materials Studio "ultrafine" geometry
convergence criteria were adopted, with final Cartesian displacements of less
than 5 <i>x</i> 10--4 Angstrom, a maximum force of 0.01 eV / Angstrom and
maximum energy difference of 5 <i>x</i> 10--6 eV per atom. The DFT-optimized
molecule was taken and a final fine tune of the structure performed <i>via</i>
Rietveld refinement with Topas by a rigid-body optimization (3 rotations plus
2 translations) as returning the lattice parameters from the DFT (0 K) to the
powder-diffraction values at 100 K moves the molecules slightly with respect
to each other. The rigid-body refinement allows compensation for this.

comment: CASTEP calculation from Materials Studio task: GeometryOptimization
xc_functional: PBE sedc_apply: true sedc_scheme: TS spin_polarized: false
opt_strategy: Default page_wvfns: 0 cut_off_energy: 520.000000000000000
grid_scale: 2.000000000000000 fine_grid_scale: 3.000000000000000
finite_basis_corr: 2 finite_basis_npoints: 3 elec_energy_tol:
5.000000000000000 e-007 max_scf_cycles: 400 fix_occupancy: true metals_method:
dm mixing_scheme: Pulay mix_charge_amp: 0.500000000000000 mix_charge_gmax:
1.500000000000000 mix_history_length: 20 nextra_bands: 0 geom_energy_tol:
5.000000000000000 e-006 geom_force_tol: 0.010000000000000 geom_stress_tol:
0.020000000000000 geom_disp_tol: 5.000000000000000 e-004 geom_max_iter: 400
geom_method: BFGS fixed_npw: false geom_modulus_est: 500.000000000000000 GPa
calculate_ELF: false calculate_stress: true popn_calculate: false
calculate_hirshfeld: false calculate_densdiff: false pdos_calculate_weights:
false num_dump_cycles: 0

Topas Rietveld refinement instructions (*.inp file)

r_wp 4.740 r_exp 3.338 gof 1.420 iters 100000000 do_errors
chi2_convergence_criteria 1 e-4

xdd lee_C29Me7_100K.xye xye_format x_calculation_step = Yobs_dx_at(Xo);
convolution_step 4

weighting = 1 / SigmaYobs^2; LP_Factor(90)^

lam ymin_on_ymax 0.00001 la 1 lo 0.80105 l h 0.1 start_X 1.3 finish_X 40
extra_X_right 0.05

Zero_Error(@, 0.00172`_0.00005)

Rs 800 Rp 45000

Full_Axial_Model(0.093, 2, @ 9.82151685`_0.0282585843, 50, 50)

bkg @ 577.867208`_9.72535378 - 142.624864`_9.65386489 76.7630773`_5.80926073 -
16.6725046`_11.2709561 - 2.34386074`_5.37119935 - 3.37464819`_3.49749429
16.7872353`_6.20391457 0.82353633`_2.94619864 - 15.6632132`_1.88117967
12.792622`_2.88972873 - 5.59170406`_1.34955276 - 5.64639839`_1.25857222
6.14495383`_1.51188278 3.10894685`_0.924466095 - 6.97856007`_0.58741571

PV (@, @, @, @, 798.33997`_521.32615, 10.99173`_0.03421, 3.08321`_0.70045,
0.00000`_0.31524_LIMIT_MIN_0)

str local !phase_number 1

a @ 28.09291`_0.00037 b @ 4.93250`_0.00003 c @ 10.36893`_0.00012 al 90.0000 be
@ 90.40592`_0.00059 ga 90.0000

MVW (845.648, 1436.769`_0.0263752726, 100.000`_0.000)

macro Stephens_monoclinic(s400,s040,s004,s220,s202,s022,s301,s121,s103,eta)
{prm mhkl = H4 s400 + K^4 s040 +^ <i>^L^</i>4 s004 + H^2 K^2 s220 + H^2^
<i>^L^</i>2 s202 + K^2^ <i>^L^</i>2 s022 + H K^2^ <i>^L^</i> ^s121 + H^
<i>^L^</i>3 s103 + H^3^ <i>^L^</i> ^s301; prm pp = D_spacing^2 *
Sqrt(Max(mhkl,0)) / 1000; gauss_fwhm = 1.8/3.1415927 pp (1-eta) Tan(Th);
lor_fwhm = 1.8/3.1415927 pp eta Tan(Th);}

prm s400 1.14676`_0.02109 prm s040 891.43579`_10.96262 prm s004
66.80936`_1.32444 prm s220 30.58450`_1.69336 prm s202 6.33568`_0.30611 prm
s022 237.43747`_13.31283 prm s301 4.58887`_0.12909 prm s121 48.01492`_3.61760
prm s103 15.25145`_1.02082 prm eta 0.11699`_0.00283 min 0 max 1

Stephens_monoclinic(s400,s040,s004,s220,s202,s022,s301,s121,s103,eta)

PO(march1, 0.94657`_0.00155, march2, 0 0 1)

scale @ 0.000126639394`_2.86 e-007 r_bragg 1.89937929 space_group "P21"

site C1 <i>x</i> 0.50360 <i>y</i> 0.79707 <i>z</i> 1.32559 occ C 1 beq bov
1.2882`_0.0291 site C2 <i>x</i> 0.53977 <i>y</i> 0.65775 <i>z</i> 1.23939 occ
C 1 beq = bov; site C3 <i>x</i> 0.54308 <i>y</i> 0.78283 <i>z</i> 1.10508 occ
C 1 beq = bov; site C4 <i>x</i> 0.58033 <i>y</i> 0.64604 <i>z</i> 1.02105 occ
C 1 beq = bov; site C5 <i>x</i> 0.58702 <i>y</i> 0.76907 <i>z</i> 0.88745 occ
C 1 beq = bov; site C6 <i>x</i> 0.62864 <i>y</i> 0.63766 <i>z</i> 0.81681 occ
C 1 beq = bov; site C7 <i>x</i> 0.64311 <i>y</i> 0.76624 <i>z</i> 0.68842 occ
C 1 beq = bov; site C8 <i>x</i> 0.68996 <i>y</i> 0.63987 <i>z</i> 0.64204 occ
C 1 beq = bov; site C9 <i>x</i> 0.71002 <i>y</i> 0.76377 <i>z</i> 0.51943 occ
C 1 beq = bov; site C10 <i>x</i> 0.75716 <i>y</i> 0.64135 <i>z</i> 0.47650 occ
C 1 beq = bov; site C11 <i>x</i> 0.77461 <i>y</i> 0.75976 <i>z</i> 0.34963 occ
C 1 beq = bov; site C12 <i>x</i> 0.82086 <i>y</i> 0.63797 <i>z</i> 0.30064 occ
C 1 beq = bov; site C13 <i>x</i> 0.83692 <i>y</i> 0.75914 <i>z</i> 0.17293 occ
C 1 beq = bov; site C14 <i>x</i> 0.88295 <i>y</i> 0.63730 <i>z</i> 0.12201 occ
C 1 beq = bov; site C15 <i>x</i> 0.89900 <i>y</i> 0.75867 <i>z</i> - 0.00552
occ C 1 beq = bov; site C16 <i>x</i> 0.94510 <i>y</i> 0.63644 <i>z</i> -
0.05585 occ C 1 beq = bov; site C17 <i>x</i> 0.96137 <i>y</i> 0.75722 <i>z</i>
- 0.18338 occ C 1 beq = bov; site C18 <i>x</i> 1.00751 <i>y</i> 0.63520
<i>z</i> - 0.23353 occ C 1 beq = bov; site C19 <i>x</i> 1.02385 <i>y</i>
0.75638 <i>z</i> - 0.36096 occ C 1 beq = bov; site C20 <i>x</i> 1.07006
<i>y</i> 0.63437 <i>z</i> - 0.41072 occ C 1 beq = bov; site C21 <i>x</i>
1.08673 <i>y</i> 0.75538 <i>z</i> - 0.53777 occ C 1 beq = bov; site C22
<i>x</i> 1.13312 <i>y</i> 0.63381 <i>z</i> - 0.58648 occ C 1 beq = bov; site
C23 <i>x</i> 1.15007 <i>y</i> 0.75544 <i>z</i> - 0.71326 occ C 1 beq = bov;
site C24 <i>x</i> 1.19646 <i>y</i> 0.63427 <i>z</i> - 0.76225 occ C 1 beq =
bov; site C25 <i>x</i> 1.21291 <i>y</i> 0.75587 <i>z</i> - 0.88950 occ C 1 beq
= bov; site C26 <i>x</i> 1.25873 <i>y</i> 0.63137 <i>z</i> - 0.94078 occ C 1
beq = bov; site C27 <i>x</i> 1.27457 <i>y</i> 0.75049 <i>z</i> - 1.06916 occ C
1 beq = bov; site C28 <i>x</i> 1.31981 <i>y</i> 0.62148 <i>z</i> - 1.12147 occ
C 1 beq = bov; site C29 <i>x</i> 1.33551 <i>y</i> 0.73550 <i>z</i> - 1.25078
occ C 1 beq = bov; site C30 <i>x</i> 0.60377 <i>y</i> 0.74708 <i>z</i> 0.58606
occ C 1 beq = bov; site H11 <i>x</i> 0.50132 <i>y</i> 0.69994 <i>z</i> 1.42057
occ H 1 beq = bov; site H12 <i>x</i> 0.51303 <i>y</i> 1.01097 <i>z</i> 1.34175
occ H 1 beq = bov; site H13 <i>x</i> 0.46784 <i>y</i> 0.79298 <i>z</i> 1.28202
occ H 1 beq = bov; site H21 <i>x</i> 0.57509 <i>y</i> 0.66309 <i>z</i> 1.28605
occ H 1 beq = bov; site H22 <i>x</i> 0.53078 <i>y</i> 0.44097 <i>z</i> 1.22999
occ H 1 beq = bov; site H31 <i>x</i> 0.55161 <i>y</i> 1.00039 <i>z</i> 1.11429
occ H 1 beq = bov; site H32 <i>x</i> 0.50790 <i>y</i> 0.77321 <i>z</i> 1.05747
occ H 1 beq = bov; site H41 <i>x</i> 0.61474 <i>y</i> 0.65084 <i>z</i> 1.07228
occ H 1 beq = bov; site H42 <i>x</i> 0.57143 <i>y</i> 0.42925 <i>z</i> 1.01059
occ H 1 beq = bov; site H51 <i>x</i> 0.59363 <i>y</i> 0.98877 <i>z</i> 0.89670
occ H 1 beq = bov; site H52 <i>x</i> 0.55377 <i>y</i> 0.74962 <i>z</i> 0.83136
occ H 1 beq = bov; site H61 <i>x</i> 0.65986 <i>y</i> 0.64180 <i>z</i> 0.88180
occ H 1 beq = bov; site H62 <i>x</i> 0.62078 <i>y</i> 0.42059 <i>z</i> 0.80083
occ H 1 beq = bov; site H71 <i>x</i> 0.64996 <i>y</i> 0.98372 <i>z</i> 0.70702
occ H 1 beq = bov; site H81 <i>x</i> 0.71664 <i>y</i> 0.65666 <i>z</i> 0.72009
occ H 1 beq = bov; site H82 <i>x</i> 0.68428 <i>y</i> 0.42029 <i>z</i> 0.62689
occ H 1 beq = bov; site H91 <i>x</i> 0.71456 <i>y</i> 0.98429 <i>z</i> 0.53363
occ H 1 beq = bov; site H92 <i>x</i> 0.68405 <i>y</i> 0.74232 <i>z</i> 0.44004
occ H 1 beq = bov; site H101 <i>x</i> 0.78439 <i>y</i> 0.67028 <i>z</i>
0.55225 occ H 1 beq = bov; site H102 <i>x</i> 0.75301 <i>y</i> 0.41991
<i>z</i> 0.46596 occ H 1 beq = bov; site H111 <i>x</i> 0.77916 <i>y</i>
0.98102 <i>z</i> 0.36055 occ H 1 beq = bov; site H112 <i>x</i> 0.74668
<i>y</i> 0.73367 <i>z</i> 0.27552 occ H 1 beq = bov; site H121 <i>x</i>
0.84914 <i>y</i> 0.66467 <i>z</i> 0.37368 occ H 1 beq = bov; site H122
<i>x</i> 0.81649 <i>y</i> 0.41671 <i>z</i> 0.28933 occ H 1 beq = bov; site
H131 <i>x</i> 0.84151 <i>y</i> 0.98001 <i>z</i> 0.18452 occ H 1 beq = bov;
site H132 <i>x</i> 0.80843 <i>y</i> 0.73367 <i>z</i> 0.10037 occ H 1 beq =
bov; site H141 <i>x</i> 0.91140 <i>y</i> 0.66257 <i>z</i> 0.19467 occ H 1 beq
= bov; site H142 <i>x</i> 0.87836 <i>y</i> 0.41623 <i>z</i> 0.11042 occ H 1
beq = bov; site H151 <i>x</i> 0.90359 <i>y</i> 0.97954 <i>z</i> 0.00598 occ H
1 beq = bov; site H152 <i>x</i> 0.87058 <i>y</i> 0.73320 <i>z</i> - 0.07837
occ H 1 beq = bov; site H161 <i>x</i> 0.97342 <i>y</i> 0.66172 <i>z</i>
0.01719 occ H 1 beq = bov; site H162 <i>x</i> 0.94048 <i>y</i> 0.41537
<i>z</i> - 0.06735 occ H 1 beq = bov; site H171 <i>x</i> 0.96600 <i>y</i>
0.97829 <i>z</i> - 0.17179 occ H 1 beq = bov; site H172 <i>x</i> 0.93302
<i>y</i> 0.73194 <i>z</i> - 0.25633 occ H 1 beq = bov; site H181 <i>x</i>
1.03579 <i>y</i> 0.66027 <i>z</i> - 0.16038 occ H 1 beq = bov; site H182
<i>x</i> 1.00289 <i>y</i> 0.41412 <i>z</i> - 0.24522 occ H 1 beq = bov; site
H191 <i>x</i> 1.02841 <i>y</i> 0.97725 <i>z</i> - 0.34936 occ H 1 beq = bov;
site H192 <i>x</i> 0.99557 <i>y</i> 0.73070 <i>z</i> - 0.43410 occ H 1 beq =
bov; site H201 <i>x</i> 1.09821 <i>y</i> 0.65925 <i>z</i> - 0.33709 occ H 1
beq = bov; site H202 <i>x</i> 1.06544 <i>y</i> 0.41329 <i>z</i> - 0.42251 occ
H 1 beq = bov; site H211 <i>x</i> 1.09121 <i>y</i> 0.97645 <i>z</i> - 0.52618
occ H 1 beq = bov; site H212 <i>x</i> 1.05869 <i>y</i> 0.72969 <i>z</i> -
0.61160 occ H 1 beq = bov; site H221 <i>x</i> 1.16109 <i>y</i> 0.65889
<i>z</i> - 0.51236 occ H 1 beq = bov; site H222 <i>x</i> 1.12860 <i>y</i>
0.41273 <i>z</i> - 0.59846 occ H 1 beq = bov; site H231 <i>x</i> 1.15452
<i>y</i> 0.97632 <i>z</i> - 0.70127 occ H 1 beq = bov; site H232 <i>x</i>
1.12210 <i>y</i> 0.73016 <i>z</i> - 0.78727 occ H 1 beq = bov; site H241
<i>x</i> 1.22464 <i>y</i> 0.66036 <i>z</i> - 0.68873 occ H 1 beq = bov; site
H242 <i>x</i> 1.19209 <i>y</i> 0.41320 <i>z</i> - 0.77395 occ H 1 beq = bov;
site H251 <i>x</i> 1.21793 <i>y</i> 0.97637 <i>z</i> - 0.87733 occ H 1 beq =
bov; site H252 <i>x</i> 1.18445 <i>y</i> 0.73302 <i>z</i> - 0.96236 occ H 1
beq = bov; site H261 <i>x</i> 1.28743 <i>y</i> 0.65563 <i>z</i> - 0.86861 occ
H 1 beq = bov; site H262 <i>x</i> 1.25375 <i>y</i> 0.41049 <i>z</i> - 0.95189
occ H 1 beq = bov; site H271 <i>x</i> 1.28022 <i>y</i> 0.97079 <i>z</i> -
1.05797 occ H 1 beq = bov; site H272 <i>x</i> 1.24561 <i>y</i> 0.72907
<i>z</i> - 1.14067 occ H 1 beq = bov; site H281 <i>x</i> 1.34862 <i>y</i>
0.64614 <i>z</i> - 1.04988 occ H 1 beq = bov; site H282 <i>x</i> 1.31424
<i>y</i> 0.40102 <i>z</i> - 1.13054 occ H 1 beq = bov; site H291 <i>x</i>
1.36875 <i>y</i> 0.64144 <i>z</i> - 1.28372 occ H 1 beq = bov; site H292
<i>x</i> 1.34189 <i>y</i> 0.95510 <i>z</i> - 1.24520 occ H 1 beq = bov; site
H293 <i>x</i> 1.30841 <i>y</i> 0.70273 <i>z</i> - 1.32584 occ H 1 beq = bov;
site H301 <i>x</i> 0.56969 <i>y</i> 0.82233 <i>z</i> 0.62259 occ H 1 beq =
bov; site H302 <i>x</i> 0.61215 <i>y</i> 0.86741 <i>z</i> 0.50009 occ H 1 beq
= bov; site H303 <i>x</i> 0.59838 <i>y</i> 0.53587 <i>z</i> 0.55485 occ H 1
beq = bov;

rigid point_for_site C1 ux 13.194 uy 3.621 uz 18.797 point_for_site C2 ux
14.218 uy 2.935 uz 17.904 point_for_site C3 ux 14.337 uy 3.566 uz 16.519
point_for_site C4 ux 15.391 uy 2.892 uz 15.649 point_for_site C5 ux 15.605 uy
3.512 uz 14.272 point_for_site C6 ux 16.780 uy 2.862 uz 13.542 point_for_site
C7 ux 17.212 uy 3.507 uz 12.221 point_for_site C8 ux 18.530 uy 2.878 uz 11.744
point_for_site C9 ux 19.118 uy 3.498 uz 10.484 point_for_site C10 ux 20.444 uy
2.888 uz 10.043 point_for_site C11 ux 20.959 uy 3.482 uz 8.738 point_for_site
C12 ux 22.261 uy 2.876 uz 8.234 point_for_site C13 ux 22.737 uy 3.484 uz 6.920
point_for_site C14 ux 24.033 uy 2.878 uz 6.396 point_for_site C15 ux 24.509 uy
3.487 uz 5.084 point_for_site C16 ux 25.807 uy 2.879 uz 4.566 point_for_site
C17 ux 26.289 uy 3.485 uz 3.254 point_for_site C18 ux 27.588 uy 2.878 uz 2.738
point_for_site C19 ux 28.072 uy 3.486 uz 1.427 point_for_site C20 ux 29.373 uy
2.879 uz 0.915 point_for_site C21 ux 29.866 uy 3.486 uz -0.392 point_for_site
C22 ux 31.172 uy 2.881 uz -0.893 point_for_site C23 ux 31.673 uy 3.491 uz
-2.197 point_for_site C24 ux 32.979 uy 2.888 uz -2.701 point_for_site C25 ux
33.466 uy 3.498 uz -4.010 point_for_site C26 ux 34.756 uy 2.879 uz -4.538
point_for_site C27 ux 35.226 uy 3.477 uz -5.859 point_for_site C28 ux 36.500
uy 2.836 uz -6.398 point_for_site C29 ux 36.966 uy 3.409 uz -7.729
point_for_site C30 ux 16.122 uy 3.433 uz 11.150 point_for_site H11 ux 13.111
uy 3.132 uz 19.776 point_for_site H12 ux 13.465 uy 4.672 uz 18.978
point_for_site H13 ux 12.196 uy 3.614 uz 18.337 point_for_site H21 ux 15.203
uy 2.948 uz 18.396 point_for_site H22 ux 13.958 uy 1.869 uz 17.793
point_for_site H31 ux 14.584 uy 4.636 uz 16.628 point_for_site H32 ux 13.356
uy 3.532 uz 16.017 point_for_site H41 ux 16.350 uy 2.902 uz 16.188
point_for_site H42 ux 15.134 uy 1.826 uz 15.527 point_for_site H51 ux 15.798
uy 4.593 uz 14.381 point_for_site H52 ux 14.679 uy 3.430 uz 13.682
point_for_site H61 ux 17.647 uy 2.868 uz 14.223 point_for_site H62 ux 16.553
uy 1.795 uz 13.363 point_for_site H71 ux 17.410 uy 4.576 uz 12.427
point_for_site H81 ux 19.268 uy 2.946 uz 12.560 point_for_site H82 ux 18.364
uy 1.798 uz 11.574 point_for_site H91 ux 19.252 uy 4.583 uz 10.644
point_for_site H92 ux 18.400 uy 3.407 uz 9.654 point_for_site H101 ux 21.198
uy 3.016 uz 10.836 point_for_site H102 ux 20.320 uy 1.798 uz 9.921
point_for_site H111 ux 21.094 uy 4.571 uz 8.864 point_for_site H112 ux 20.185
uy 3.368 uz 7.962 point_for_site H121 ux 23.045 uy 2.993 uz 8.999
point_for_site H122 ux 22.131 uy 1.787 uz 8.104 point_for_site H131 ux 22.873
uy 4.571 uz 7.053 point_for_site H132 ux 21.947 uy 3.373 uz 6.160
point_for_site H141 ux 24.822 uy 2.988 uz 7.157 point_for_site H142 ux 23.897
uy 1.790 uz 6.263 point_for_site H151 ux 24.645 uy 4.574 uz 5.216
point_for_site H152 ux 23.721 uy 3.376 uz 4.321 point_for_site H161 ux 26.592
uy 2.989 uz 5.331 point_for_site H162 ux 25.670 uy 1.791 uz 4.434
point_for_site H171 ux 26.426 uy 4.573 uz 3.387 point_for_site H172 ux 25.503
uy 3.375 uz 2.490 point_for_site H181 ux 28.372 uy 2.987 uz 3.504
point_for_site H182 ux 27.451 uy 1.790 uz 2.604 point_for_site H191 ux 28.207
uy 4.573 uz 1.560 point_for_site H192 ux 27.288 uy 3.374 uz 0.661
point_for_site H201 ux 30.153 uy 2.987 uz 1.686 point_for_site H202 ux 29.236
uy 1.791 uz 0.780 point_for_site H211 ux 29.999 uy 4.574 uz -0.259
point_for_site H212 ux 29.089 uy 3.374 uz -1.165 point_for_site H221 ux 31.947
uy 2.990 uz -0.117 point_for_site H222 ux 31.038 uy 1.793 uz -1.030
point_for_site H231 ux 31.805 uy 4.578 uz -2.060 point_for_site H232 ux 30.898
uy 3.381 uz -2.972 point_for_site H241 ux 33.760 uy 3.002 uz -1.931
point_for_site H242 ux 32.849 uy 1.800 uz -2.835 point_for_site H251 ux 33.614
uy 4.583 uz -3.871 point_for_site H252 ux 32.677 uy 3.400 uz -4.773
point_for_site H261 ux 35.552 uy 2.984 uz -3.782 point_for_site H262 ux 34.609
uy 1.792 uz -4.666 point_for_site H271 ux 35.392 uy 4.561 uz -5.730
point_for_site H272 ux 34.423 uy 3.386 uz -6.608 point_for_site H281 ux 37.299
uy 2.943 uz -5.648 point_for_site H282 ux 36.336 uy 1.751 uz -6.505
point_for_site H291 ux 37.901 uy 2.941 uz -8.068 point_for_site H292 ux 37.153
uy 4.490 uz -7.658 point_for_site H293 ux 36.215 uy 3.262 uz -8.515
point_for_site H301 ux 15.162 uy 3.808 uz 11.525 point_for_site H302 ux 16.376
uy 4.034 uz 10.267 point_for_site H303 ux 15.967 uy 2.396 uz 10.814

Rotate_about_axies(@ -0.61127`_0.05781, @ 0.46336`_0.00434, @ 0.46904`_0.05988)
Translate(@ 0.02499`_0.00015, 0, @ -0.47307`_0.00042)
;

_publcif_info_exptl_table_max_cols 4
_publcif_info_exptl_table_use_headnotes n

loop_
_publcif_info_datablock.id
_publcif_info_datablock.publ_exptl
_publcif_info_datablock.publ_geom
_publcif_info_datablock.structure
'{bf95e2e8-93dd-4f9f-a1f8-a55e39106173}' y y y
'{df4e7d8d-c614-4ad8-805b-b5d34c44b5be}' y y y
'{84f48488-ac22-4cf5-adb1-d579b6cac11f}' y y y
'{154ac6c1-6142-4191-84bf-21fdd3498118}' y y y
'{9fb0a388-eec5-44ab-b47c-7077ee28c2b9}' y y y
'{8ccf4750-5d9f-4eaa-bdff-4c8997fa7b74}' y y y
'{7fd36ea1-8562-4ed7-9ead-8489a4b58ee9}' y y y
'{9d67a276-decb-4a58-bd35-697e72e737bb}' y y y
'{159b0e8b-ad10-4793-ada3-0e4064d7c8d1}' y y y

loop_
_publcif_info_exptl_table_extra_item
sin_theta_over_lambda_max

loop_
_publcif_info_exptl_table_header_item
?
