# Supplementary material for: Crystal structures of eight mono-methyl alkanes (C26–C32) via single-crystal and powder diffraction and DFT-D optimization
Source: IUCrJ. 2015 Jul 5;2(Pt 5):490–7. doi: 10.1107/S2052252515010271 (PMC4547817; doi:10.1107/S2052252515010271)
Supplement: Supplementary file 2 [file m-02-00490-Isup2.hkl]

data_C29Me7_SX 
#  CRYSTALS_cif                            
_audit_creation_date        "13-10-15"
_audit_creation_method      CRYSTALS 

_cell_length_a                    28.172
_cell_angle_alpha                 90
_cell_length_b                    4.935
_cell_angle_beta                  90.30
_cell_length_c                    10.375
_cell_angle_gamma                 90
loop_
 _symmetry_equiv_pos_as_xyz
 'x,y,z'
 '-x,y+1/2,-z'

# NOTE Fc on scale of Fo,     10.07290
# Status flags: 
#    o - used in refinement 
#    < - excluded by I/sigmaI cutoff 
#    l - excluded at low resolution  
#    h - excluded at high resolution  
#    x - excluded for another reason  

loop_
_refln_index_h
_refln_index_k
_refln_index_l
_refln_F_meas
_refln_F_calc
_refln_F_sigma
_refln_observed_status
_refln_refinement_weight
   2   0   0        3.90        0.00        0.49 l   0.0000E+00
   3   0   0       49.39        0.00        0.14 l   0.0000E+00
   4   0   0        7.78        0.00        0.77 l   0.0000E+00
   5   0   0       17.99        0.00        0.53 l   0.0000E+00
   6   0   0       18.70       16.29        0.61 o   0.2095E-01
   7   0   0       11.80        5.78        0.81 o   0.1216E-01
   8   0   0       25.12       21.23        0.49 o   0.2195E-01
   9   0   0        4.81        1.78        2.34 <   0.0000E+00
  10   0   0       48.34       52.41        0.31 o   0.3080E-01
  11   0   0       87.98       93.49        0.26 o   0.2434E-01
  12   0   0       65.07       66.45        0.38 o   0.3086E-01
  13   0   0       16.82        9.58        1.31 o   0.1535E-01
  14   0   0       27.00       20.81        0.99 o   0.1811E-01
  15   0   0       14.85       10.04        1.51 o   0.1057E-01
  16   0   0       79.45       78.59        0.41 o   0.2910E-01
  17   0   0       13.48        3.66        1.25 o   0.1133E-01
  18   0   0       30.54       27.24        0.77 o   0.1814E-01
  19   0   0       45.91       43.14        0.62 o   0.2937E-01
  20   0   0       21.99       22.25        0.89 o   0.2207E-01
  21   0   0       96.18       96.99        0.41 o   0.2525E-01
  22   0   0      119.12      125.60        0.35 o   0.1671E-01
  23   0   0      106.79      110.11        0.37 o   0.2398E-01
  24   0   0       74.29       75.22        0.36 o   0.2894E-01
  25   0   0       44.25       44.96        0.53 o   0.3044E-01
  26   0   0       30.82       33.28        0.81 o   0.2598E-01
  27   0   0       43.01       45.58        0.69 o   0.3026E-01
  28   0   0       48.22       56.44        0.63 o   0.2435E-01
   5   1   0      170.92      181.96        0.07 o   0.1297E-01
   6   1   0       22.91       24.07        0.29 o   0.2291E-01
   7   1   0       86.25       97.97        0.13 o   0.1926E-01
   8   1   0       80.37       84.44        0.15 o   0.2763E-01
   9   1   0       22.37       19.98        0.42 o   0.2046E-01
  10   1   0       57.76       66.87        0.23 o   0.3040E-01
  11   1   0      106.72      117.63        0.18 o   0.1543E-01
  12   1   0       96.69       98.61        0.20 o   0.2576E-01
  13   1   0       20.43       13.01        0.67 o   0.1648E-01
  14   1   0      131.80      135.04        0.20 o   0.1649E-01
  15   1   0      251.13      250.70        0.12 o   0.8262E-02
  16   1   0      606.89      598.44        0.16 o   0.2080E-02
  17   1   0      195.88      200.80        0.18 o   0.1118E-01
  18   1   0      146.71      147.00        0.19 o   0.1722E-01
  19   1   0      122.85      123.84        0.26 o   0.2112E-01
  20   1   0       82.26       83.71        0.29 o   0.2704E-01
  21   1   0       55.46       56.54        0.46 o   0.3111E-01
  22   1   0       51.02       50.53        0.42 o   0.3093E-01
  23   1   0       46.67       46.93        0.39 o   0.3056E-01
  24   1   0       42.76       36.29        0.39 o   0.2572E-01
  25   1   0       27.08       29.14        0.62 o   0.2612E-01
  26   1   0       16.40       17.95        0.68 o   0.1762E-01
  27   1   0       18.37       24.89        0.65 o   0.2261E-01
   2   2   0      124.39      123.86        0.11 o   0.2084E-01
   3   2   0       98.23       98.14        0.16 o   0.2582E-01
   4   2   0       58.97       60.66        0.12 o   0.3027E-01
   5   2   0       20.53       23.38        0.35 o   0.2347E-01
   6   2   0       25.80       23.98        0.38 o   0.2421E-01
   7   2   0       40.17       41.43        0.23 o   0.2776E-01
   8   2   0       55.75       62.75        0.20 o   0.2779E-01
   9   2   0       57.37       62.57        0.24 o   0.2769E-01
  10   2   0       38.00       42.17        0.40 o   0.2931E-01
  11   2   0       17.40       21.65        0.54 o   0.2197E-01
  12   2   0       17.36       18.81        0.57 o   0.2031E-01
  13   2   0       29.45       30.81        0.39 o   0.2690E-01
  14   2   0       93.25       99.04        0.18 o   0.2556E-01
  15   2   0      135.64      146.57        0.20 o   0.1430E-01
  16   2   0      368.65      387.07        0.17 o   0.3983E-02
  17   2   0      108.78      114.75        0.19 o   0.1966E-01
  18   2   0       99.16      105.98        0.22 o   0.2230E-01
  19   2   0      102.57      102.95        0.22 o   0.2449E-01
  20   2   0       73.09       73.81        0.33 o   0.3003E-01
  21   2   0       63.51       63.42        0.31 o   0.3065E-01
  22   2   0       66.61       68.65        0.27 o   0.2930E-01
  23   2   0       59.08       61.67        0.32 o   0.3101E-01
  24   2   0       43.89       45.03        0.46 o   0.3038E-01
  25   2   0       25.77       26.48        0.48 o   0.2533E-01
   3   3   0       82.61       88.46        0.08 o   0.2437E-01
   4   3   0       70.44       78.20        0.13 o   0.2523E-01
   5   3   0       35.70       39.37        0.28 o   0.2862E-01
   6   3   0       14.78        5.56        0.74 o   0.1280E-01
   7   3   0       21.43       23.29        0.55 o   0.2378E-01
   8   3   0       21.12       22.87        0.29 o   0.2254E-01
   9   3   0       11.41       12.51        0.54 o   0.1774E-01
  10   3   0       10.56       13.85        0.72 o   0.1708E-01
  11   3   0       23.83       33.64        0.39 o   0.2169E-01
  12   3   0       29.13       37.81        0.39 o   0.2343E-01
  13   3   0       13.09       10.63        0.70 o   0.1482E-01
  14   3   0       46.33       44.86        0.41 o   0.3061E-01
  15   3   0       85.96       84.16        0.27 o   0.2799E-01
  16   3   0      184.23      182.74        0.12 o   0.1308E-01
  17   3   0       63.92       62.37        0.25 o   0.3041E-01
  18   3   0       66.42       66.92        0.24 o   0.3026E-01
  19   3   0       67.75       65.70        0.26 o   0.3051E-01
  20   3   0       34.13       31.45        0.53 o   0.2660E-01
  21   3   0       43.58       44.26        0.31 o   0.3032E-01
  22   3   0       59.46       61.50        0.30 o   0.3112E-01
   6   4   0       13.24       16.91        0.25 o   0.2026E-01
   7   4   0       12.85       17.96        0.53 o   0.2000E-01
   8   4   0       22.54       31.15        0.37 o   0.2401E-01
   9   4   0       28.27       35.92        0.37 o   0.2547E-01
  10   4   0       22.78       28.39        0.47 o   0.2329E-01
  11   4   0       19.08       11.01        0.75 o   0.1484E-01
  12   4   0       13.48        8.86        0.86 o   0.1104E-01
  13   4   0       10.22       17.19        0.52 o   0.1888E-01
  14   4   0       62.01       75.15        0.20 o   0.2186E-01
  15   4   0      120.59      131.90        0.13 o   0.1613E-01
  16   4   0      354.74      379.17        0.10 o   0.3783E-02
 -28   0   1       36.75       33.55        0.73 o   0.2738E-01
 -27   0   1       17.85       10.65        0.77 o   0.1862E-01
 -26   0   1       62.95       63.05        0.50 o   0.3095E-01
 -25   0   1       64.51       59.66        0.51 o   0.2828E-01
 -24   0   1       46.17       37.46        0.65 o   0.2402E-01
 -23   0   1       33.61       19.07        0.85 o   0.1065E-01
 -22   0   1       16.57        2.81        1.16 o   0.1059E-01
 -21   0   1       25.40       20.96        0.90 o   0.2300E-01
 -20   0   1       51.93       50.99        0.45 o   0.3107E-01
 -19   0   1      113.18       71.67        0.34 o   0.0000E+00
 -18   0   1       92.84       80.88        0.37 o   0.2366E-01
 -17   0   1       90.73       94.93        0.32 o   0.2220E-01
 -16   0   1      101.39      105.69        0.32 o   0.2348E-01
 -15   0   1      150.75      152.91        0.25 o   0.1633E-01
 -14   0   1      362.28      356.06        0.17 o   0.4780E-02
 -12   0   1      207.28      205.76        0.21 o   0.1124E-01
 -11   0   1      229.67      228.12        0.18 o   0.8980E-02
 -10   0   1      139.00      139.15        0.23 o   0.1823E-01
  -9   0   1       36.99       28.25        0.45 o   0.2706E-01
  -8   0   1      103.89      100.22        0.23 o   0.2457E-01
  -7   0   1      178.18      175.84        0.19 o   0.1361E-01
  -6   0   1      176.15      168.99        0.18 o   0.1425E-01
  -5   0   1       95.66       93.99        0.23 o   0.2645E-01
  -4   0   1       12.75        0.00        0.92 l   0.0000E+00
  -3   0   1       54.09        0.00        0.25 l   0.0000E+00
  -2   0   1       33.26        0.00        0.24 l   0.0000E+00
  -1   0   1      104.04        0.00        0.10 l   0.0000E+00
   0   0   1        4.35        0.00        0.63 l   0.0000E+00
   1   0   1        4.15        0.00        0.85 <   0.0000E+00
   3   0   1      128.61        0.00        0.09 l   0.0000E+00
   4   0   1       67.60        0.00        0.18 l   0.0000E+00
   9   0   1      199.04      214.31        0.14 o   0.8619E-02
  10   0   1       88.62       88.98        0.21 o   0.2755E-01
  11   0   1       33.42       22.34        0.54 o   0.2175E-01
  12   0   1       32.52       12.76        0.70 o   0.9528E-02
  13   0   1      110.26        4.99        0.26 o   0.0000E+00
  14   0   1       48.35       32.24        0.44 o   0.2066E-01
  15   0   1       42.30       41.90        0.63 o   0.2884E-01
  16   0   1       20.28       14.85        0.85 o   0.1735E-01
  17   0   1      114.73      118.49        0.21 o   0.1758E-01
  18   0   1      341.88      344.11        0.15 o   0.5021E-02
  19   0   1      695.55      679.77        0.16 o   0.1682E-02
  20   0   1       63.02       60.99        0.41 o   0.3098E-01
  21   0   1       83.07       78.21        0.28 o   0.2837E-01
  22   0   1      110.11      104.14        0.29 o   0.2302E-01
  23   0   1      116.27      114.11        0.29 o   0.2232E-01
  24   0   1       92.47       89.03        0.33 o   0.2699E-01
  25   0   1       50.94       48.95        0.49 o   0.3100E-01
  26   0   1        9.88        0.26        1.24 o   0.7496E-02
  27   0   1       45.14       45.79        0.54 o   0.3054E-01
  28   0   1       70.72       73.93        0.40 o   0.2525E-01
 -27   1   1       50.27       44.37        0.48 o   0.2309E-01
 -26   1   1       20.16        8.75        0.68 o   0.1253E-01
 -25   1   1       36.79       40.50        0.64 o   0.2858E-01
 -24   1   1       64.83       58.22        0.28 o   0.2830E-01
 -23   1   1       62.14       60.96        0.40 o   0.3070E-01
 -22   1   1       72.93       69.82        0.29 o   0.3008E-01
 -21   1   1       85.39       82.22        0.30 o   0.2815E-01
 -20   1   1       90.81       91.04        0.27 o   0.2732E-01
 -19   1   1       86.79       84.97        0.24 o   0.2741E-01
 -18   1   1       57.84       61.51        0.26 o   0.2949E-01
 -17   1   1       62.41       63.98        0.24 o   0.3046E-01
 -16   1   1      121.95      124.04        0.16 o   0.2036E-01
 -15   1   1      154.07      158.26        0.14 o   0.1608E-01
 -14   1   1      246.92      255.37        0.11 o   0.7608E-02
 -12   1   1      114.81      118.08        0.18 o   0.2080E-01
 -11   1   1      135.27      135.13        0.18 o   0.1936E-01
 -10   1   1       72.52       70.64        0.23 o   0.3013E-01
  -9   1   1       18.34       17.38        0.56 o   0.1816E-01
  -8   1   1       38.38       36.61        0.31 o   0.2903E-01
  -7   1   1       63.68       60.52        0.21 o   0.2955E-01
  -6   1   1       58.76       53.64        0.23 o   0.2834E-01
  -5   1   1       68.72       71.66        0.16 o   0.2878E-01
  -4   1   1      150.17      159.46        0.09 o   0.1248E-01
   0   1   1       31.64       31.38        0.15 o   0.2661E-01
   4   1   1      133.78      138.26        0.07 o   0.1903E-01
   5   1   1      125.15      128.53        0.08 o   0.1933E-01
   6   1   1      155.93      158.93        0.07 o   0.1572E-01
   7   1   1      129.42      140.45        0.10 o   0.1483E-01
   8   1   1       79.06       85.05        0.13 o   0.2633E-01
   9   1   1       28.55       30.89        0.32 o   0.2623E-01
  10   1   1       55.87       59.96        0.22 o   0.2872E-01
  11   1   1      103.84      109.94        0.15 o   0.2213E-01
  12   1   1      110.50      117.43        0.18 o   0.1955E-01
  13   1   1       95.63       65.73        0.18 o   0.4003E-02
  14   1   1       35.14       13.48        0.37 o   0.1125E-01
  15   1   1       53.15       48.02        0.24 o   0.2994E-01
  16   1   1       27.78       22.33        0.40 o   0.2256E-01
  17   1   1       77.15       80.08        0.22 o   0.2881E-01
  18   1   1      150.00      158.45        0.13 o   0.1442E-01
  19   1   1      219.98      226.46        0.11 o   0.9734E-02
  20   1   1       20.51       17.30        0.51 o   0.2061E-01
  21   1   1       55.34       53.42        0.31 o   0.2825E-01
  22   1   1      105.56      103.43        0.20 o   0.2464E-01
  23   1   1       55.73       56.20        0.33 o   0.3117E-01
  24   1   1       61.36       60.14        0.30 o   0.3096E-01
  25   1   1      121.78      123.20        0.22 o   0.1936E-01
  26   1   1      137.00      136.97        0.19 o   0.1883E-01
  27   1   1      107.17      110.32        0.21 o   0.2254E-01
 -25   2   1       35.54       37.14        0.42 o   0.2786E-01
 -24   2   1       20.35       17.41        0.81 o   0.1950E-01
 -23   2   1       14.15        2.59        0.83 o   0.1074E-01
 -22   2   1       27.35       17.65        0.43 o   0.1633E-01
 -21   2   1       38.72       34.12        0.37 o   0.2657E-01
 -20   2   1       51.34       54.45        0.38 o   0.3003E-01
 -19   2   1       78.53       63.79        0.30 o   0.2150E-01
 -18   2   1       62.14       60.39        0.38 o   0.3104E-01
 -17   2   1       58.36       56.10        0.33 o   0.3120E-01
 -16   2   1       84.88       86.73        0.24 o   0.2755E-01
 -15   2   1      104.47      108.01        0.21 o   0.2323E-01
 -14   2   1      162.67      171.99        0.21 o   0.1387E-01
 -13   2   1      411.00      415.01        0.08 o   0.3672E-02
 -12   2   1       83.25       89.78        0.22 o   0.2366E-01
 -11   2   1       94.75      104.24        0.17 o   0.1834E-01
 -10   2   1       51.57       53.38        0.29 o   0.2971E-01
  -9   2   1       26.46       20.40        0.45 o   0.2278E-01
  -8   2   1       48.20       50.40        0.22 o   0.2942E-01
  -7   2   1       62.01       66.53        0.20 o   0.2978E-01
  -6   2   1       58.00       58.20        0.31 o   0.3115E-01
  -5   2   1       17.56       23.12        0.42 o   0.2221E-01
  -4   2   1       16.29        7.61        0.33 o   0.1286E-01
  -3   2   1       51.23       15.66        0.24 o   0.4756E-02
  -2   2   1       28.30       18.77        0.33 o   0.1614E-01
  -1   2   1       58.55       57.10        0.15 o   0.3117E-01
   0   2   1       75.30       76.22        0.14 o   0.2946E-01
   1   2   1       82.42       87.02        0.06 o   0.2616E-01
   2   2   1      120.74      122.84        0.07 o   0.2152E-01
   4   2   1       38.15       37.19        0.20 o   0.2754E-01
   5   2   1       88.44       90.14        0.11 o   0.2771E-01
   6   2   1      155.11      157.87        0.09 o   0.1581E-01
   7   2   1      150.86      160.35        0.09 o   0.1359E-01
   8   2   1      113.38      125.61        0.11 o   0.1720E-01
   9   2   1       86.27       95.05        0.14 o   0.2516E-01
  10   2   1       67.63       71.11        0.17 o   0.2974E-01
  11   2   1       50.02       50.89        0.21 o   0.3093E-01
  12   2   1       35.57       32.78        0.27 o   0.2642E-01
  13   2   1       59.38       23.84        0.24 o   0.3633E-02
  14   2   1       26.78       11.37        0.36 o   0.1438E-01
  15   2   1       20.53       16.90        0.58 o   0.1987E-01
  16   2   1       17.53        8.48        0.56 o   0.1234E-01
  17   2   1       75.20       75.93        0.25 o   0.2826E-01
  18   2   1      191.71      192.32        0.19 o   0.1230E-01
  19   2   1      347.90      357.16        0.11 o   0.4542E-02
  20   2   1       40.39       43.06        0.48 o   0.2895E-01
  21   2   1       49.26       49.75        0.36 o   0.3094E-01
  22   2   1       83.17       82.03        0.29 o   0.2860E-01
  23   2   1       81.64       79.28        0.24 o   0.2885E-01
  24   2   1       62.28       63.74        0.31 o   0.3095E-01
  25   2   1       38.71       43.42        0.41 o   0.2900E-01
 -22   3   1       22.50       26.59        0.59 o   0.2410E-01
 -21   3   1       26.75       31.03        0.44 o   0.2590E-01
 -20   3   1       21.93       22.64        0.57 o   0.2300E-01
 -19   3   1       27.97       17.15        0.49 o   0.1698E-01
 -18   3   1       33.13       28.79        0.40 o   0.2625E-01
 -17   3   1       54.47       56.79        0.34 o   0.3089E-01
 -16   3   1       94.11       97.55        0.19 o   0.2493E-01
 -15   3   1      140.19      145.30        0.13 o   0.1686E-01
 -14   3   1      241.74      251.57        0.10 o   0.7431E-02
 -13   3   1      480.20      481.15        0.08 o   0.3000E-02
 -12   3   1      103.06      109.96        0.14 o   0.1933E-01
 -11   3   1      102.23      106.53        0.13 o   0.2340E-01
 -10   3   1       41.49       39.93        0.22 o   0.2993E-01
  -9   3   1       19.98       16.22        0.33 o   0.1808E-01
  -8   3   1       33.72       38.64        0.21 o   0.2792E-01
  -7   3   1       33.95       33.90        0.39 o   0.2830E-01
  -6   3   1       27.89       28.42        0.37 o   0.2392E-01
  -5   3   1       39.81       44.82        0.32 o   0.2937E-01
  -4   3   1       44.50       55.22        0.17 o   0.1707E-01
  -3   3   1       75.59       55.30        0.10 o   0.1104E-01
  -2   3   1       37.54       38.12        0.16 o   0.2920E-01
  -1   3   1       23.86       23.91        0.16 o   0.2417E-01
   4   3   1       69.60       68.05        0.13 o   0.3023E-01
   5   3   1      103.03      108.69        0.12 o   0.2344E-01
   6   3   1      132.31      140.74        0.09 o   0.1701E-01
   7   3   1      112.14      122.52        0.09 o   0.1689E-01
   8   3   1       63.25       71.17        0.14 o   0.2579E-01
   9   3   1       33.33       39.83        0.27 o   0.2705E-01
  10   3   1       31.17       34.37        0.31 o   0.2734E-01
  11   3   1       39.08       41.77        0.35 o   0.2955E-01
  12   3   1       36.72       40.42        0.26 o   0.2880E-01
  13   3   1       65.75       30.85        0.20 o   0.1379E-02
  14   3   1       30.07        6.87        0.41 o   0.7784E-02
  15   3   1       22.47       13.93        0.42 o   0.1624E-01
  16   3   1       17.70       15.03        0.58 o   0.2093E-01
  17   3   1       69.99       72.12        0.25 o   0.3038E-01
  18   3   1      144.48      151.95        0.15 o   0.1581E-01
  19   3   1      226.29      234.23        0.15 o   0.9180E-02
  20   3   1       12.61       15.84        0.83 o   0.1962E-01
  21   3   1       25.25       30.89        0.44 o   0.2545E-01
  22   3   1       41.73       47.73        0.31 o   0.2811E-01
 -16   4   1       36.20       40.75        0.29 o   0.2865E-01
 -15   4   1       54.01       56.89        0.20 o   0.3106E-01
 -14   4   1       35.08       31.69        0.24 o   0.2234E-01
 -13   4   1       69.73       86.93        0.13 o   0.1433E-01
 -12   4   1       13.66        8.61        0.90 o   0.1521E-01
 -11   4   1       11.15       17.20        1.07 o   0.1931E-01
 -10   4   1       18.18       23.63        0.74 o   0.2253E-01
  -9   4   1       26.09       25.74        0.46 o   0.2556E-01
  -8   4   1       17.45       20.19        0.54 o   0.2203E-01
  -7   4   1       12.74       13.95        0.52 o   0.1948E-01
  -6   4   1        8.52       12.02        0.51 o   0.1666E-01
  -5   4   1        4.13        2.88        0.74 <   0.0000E+00
   6   4   1        6.53        7.95        0.38 o   0.1287E-01
   7   4   1       15.63       24.22        0.45 o   0.2098E-01
   8   4   1       30.85       35.05        0.39 o   0.2740E-01
   9   4   1       31.51       40.92        0.40 o   0.2558E-01
  10   4   1       28.16       37.29        0.51 o   0.2607E-01
  11   4   1       20.35       25.34        0.45 o   0.2323E-01
  12   4   1       16.60       15.51        0.37 o   0.1831E-01
  13   4   1       17.40       19.10        0.40 o   0.2138E-01
  14   4   1       14.76       17.80        0.45 o   0.1981E-01
  15   4   1       12.02        6.18        0.57 o   0.1133E-01
  16   4   1       19.07       16.56        0.45 o   0.1642E-01
 -27   0   2      142.44      153.67        0.32 o   0.1448E-01
 -26   0   2      343.04      347.15        0.21 o   0.4977E-02
 -25   0   2       20.68        6.92        0.98 o   0.1318E-01
 -24   0   2       30.43       38.94        0.74 o   0.2712E-01
 -23   0   2       17.06       20.38        1.15 o   0.2092E-01
 -22   0   2       13.88       16.52        1.24 o   0.1934E-01
 -21   0   2       21.60       30.19        0.74 o   0.2395E-01
 -20   0   2       13.85       25.09        1.07 o   0.1978E-01
 -19   0   2       26.06       28.91        0.81 o   0.2520E-01
 -18   0   2       52.33       53.15        0.52 o   0.3076E-01
 -17   0   2       93.38       91.76        0.36 o   0.2503E-01
 -16   0   2      121.92      123.93        0.29 o   0.1911E-01
 -15   0   2      114.99      115.02        0.30 o   0.2249E-01
 -14   0   2       49.20       45.80        0.47 o   0.2876E-01
 -13   0   2       65.52       61.03        0.50 o   0.3040E-01
 -12   0   2      132.10      122.78        0.31 o   0.1680E-01
 -11   0   2      138.79      130.69        0.29 o   0.1885E-01
 -10   0   2      201.28      195.48        0.19 o   0.1164E-01
  -9   0   2      107.25      110.85        0.23 o   0.2303E-01
  -8   0   2       22.53        8.30        0.70 o   0.1263E-01
  -7   0   2      143.65      142.68        0.19 o   0.1819E-01
  -5   0   2      202.13      157.97        0.14 o   0.1665E-02
  -4   0   2       51.91       47.66        0.31 o   0.2661E-01
  -3   0   2       69.49       54.99        0.29 o   0.2049E-01
  -2   0   2      102.35      100.50        0.15 o   0.2487E-01
  -1   0   2       55.93        0.00        0.17 l   0.0000E+00
   0   0   2       75.80        0.00        0.14 l   0.0000E+00
   4   0   2       78.66       79.88        0.27 o   0.2917E-01
   7   0   2      211.42      219.21        0.12 o   0.1040E-01
   8   0   2       44.10       42.20        0.34 o   0.2886E-01
   9   0   2      143.96      139.85        0.16 o   0.1822E-01
  10   0   2      135.04      128.84        0.24 o   0.1870E-01
  11   0   2       76.22       74.99        0.38 o   0.2910E-01
  12   0   2       34.89       29.34        0.85 o   0.2152E-01
  13   0   2       18.02       18.45        0.81 o   0.1960E-01
  14   0   2       45.68       52.83        0.39 o   0.2893E-01
  15   0   2       80.87       87.92        0.25 o   0.2293E-01
  16   0   2       80.39       84.18        0.30 o   0.2561E-01
  17   0   2       34.73       34.76        0.61 o   0.2770E-01
  18   0   2        7.28       13.95        1.56 <   0.0000E+00
  19   0   2       48.50       58.38        0.41 o   0.2498E-01
  20   0   2       26.25       29.52        0.90 o   0.2494E-01
  21   0   2       51.21       50.59        0.42 o   0.2977E-01
  22   0   2       24.33       22.90        0.93 o   0.2409E-01
  23   0   2       88.87       86.85        0.44 o   0.2744E-01
  24   0   2       32.79       32.46        0.79 o   0.2628E-01
  25   0   2       90.40       86.54        0.41 o   0.2680E-01
  26   0   2      106.67       92.91        0.39 o   0.2136E-01
  27   0   2       26.94       15.49        0.65 o   0.1590E-01
 -27   1   2      109.46      103.95        0.34 o   0.2364E-01
 -26   1   2      176.96      162.81        0.23 o   0.1337E-01
 -25   1   2       45.81       46.80        0.52 o   0.3052E-01
 -24   1   2       50.98       49.34        0.38 o   0.3025E-01
 -23   1   2       17.01       14.96        0.65 o   0.1822E-01
 -22   1   2       60.05        5.85        0.31 o   0.8581E-06
 -21   1   2       54.22       10.09        0.31 o   0.8927E-03
 -20   1   2       12.70        5.79        0.77 o   0.1524E-01
 -19   1   2       10.94       10.30        0.84 o   0.1576E-01
 -18   1   2       21.48       21.08        0.53 o   0.2176E-01
 -17   1   2       43.70       45.91        0.31 o   0.3028E-01
 -16   1   2       73.48       74.35        0.21 o   0.2944E-01
 -15   1   2      105.98      106.73        0.20 o   0.2422E-01
 -14   1   2      137.92      140.76        0.18 o   0.1704E-01
 -13   1   2      180.30      179.52        0.13 o   0.1338E-01
 -12   1   2      219.63      214.31        0.20 o   0.1040E-01
 -11   1   2      366.18      347.38        0.12 o   0.4618E-02
  -9   1   2      110.39      102.98        0.18 o   0.2369E-01
  -8   1   2       59.17       47.19        0.28 o   0.2518E-01
  -7   1   2       23.76       13.68        0.71 o   0.1857E-01
  -6   1   2       54.12       21.82        0.26 o   0.3171E-02
  -5   1   2       59.44       46.06        0.21 o   0.2026E-01
  -4   1   2       81.47       75.45        0.21 o   0.2781E-01
  -3   1   2       99.09       98.55        0.10 o   0.2578E-01
  -2   1   2       92.78       92.69        0.10 o   0.2690E-01
  -1   1   2       53.65       54.18        0.11 o   0.3108E-01
   0   1   2       14.60       16.70        0.30 o   0.1720E-01
   1   1   2       84.38       95.11        0.08 o   0.2282E-01
   2   1   2       92.97       98.46        0.08 o   0.2470E-01
   3   1   2       16.98        9.29        0.34 o   0.1222E-01
   4   1   2       90.99       98.28        0.09 o   0.2085E-01
   5   1   2      312.71      303.86        0.17 o   0.6078E-02
   7   1   2       94.25       99.45        0.12 o   0.2641E-01
   8   1   2      167.25      177.71        0.10 o   0.1333E-01
   9   1   2      239.50      246.72        0.10 o   0.8341E-02
  10   1   2      211.62      206.65        0.10 o   0.1101E-01
  11   1   2      117.28      115.76        0.16 o   0.2251E-01
  12   1   2       60.29       60.35        0.28 o   0.3113E-01
  13   1   2       53.77       52.81        0.24 o   0.3114E-01
  14   1   2       48.68       49.68        0.25 o   0.3057E-01
  15   1   2       39.03       44.42        0.28 o   0.2880E-01
  16   1   2       37.60       45.06        0.29 o   0.2811E-01
  17   1   2       43.63       55.80        0.26 o   0.2027E-01
  18   1   2       48.88       57.20        0.24 o   0.2782E-01
  19   1   2       25.23       28.88        0.41 o   0.2516E-01
  20   1   2      104.33      110.37        0.16 o   0.1814E-01
  21   1   2      424.70      422.66        0.09 o   0.3626E-02
  22   1   2      464.82      465.32        0.09 o   0.3102E-02
  23   1   2       31.60       29.24        0.40 o   0.2704E-01
  24   1   2       15.88       12.58        0.58 o   0.1572E-01
  25   1   2       25.01       26.46        0.45 o   0.2275E-01
  26   1   2       49.89       42.14        0.38 o   0.2501E-01
  27   1   2       45.69       46.85        0.49 o   0.3043E-01
 -25   2   2        9.86        6.67        1.00 o   0.1545E-01
 -24   2   2       11.68       11.96        0.83 o   0.1256E-01
 -23   2   2       12.20       11.04        0.95 o   0.1394E-01
 -22   2   2       14.72        6.27        0.95 o   0.1035E-01
 -21   2   2       19.45       16.22        0.82 o   0.1969E-01
 -20   2   2        7.82        8.48        1.12 o   0.1352E-01
 -19   2   2       19.36       20.11        0.62 o   0.2172E-01
 -18   2   2       46.89       46.03        0.33 o   0.3041E-01
 -17   2   2       62.02       64.71        0.27 o   0.3075E-01
 -16   2   2       62.91       68.00        0.26 o   0.2787E-01
 -15   2   2       51.80       54.22        0.25 o   0.2983E-01
 -14   2   2       62.04       61.21        0.26 o   0.3102E-01
 -13   2   2      126.80      123.39        0.14 o   0.2085E-01
 -12   2   2      212.24      212.23        0.11 o   0.1086E-01
 -11   2   2      481.96      472.95        0.11 o   0.3012E-02
  -9   2   2       62.88       60.52        0.31 o   0.3066E-01
  -8   2   2       72.22       74.88        0.19 o   0.2966E-01
  -7   2   2       78.09       84.19        0.27 o   0.2659E-01
  -6   2   2      101.01       83.13        0.18 o   0.1641E-01
  -5   2   2       59.99       49.13        0.22 o   0.2801E-01
  -4   2   2       35.95       38.10        0.27 o   0.2768E-01
  -3   2   2       40.73       45.92        0.21 o   0.2911E-01
  -2   2   2       30.38       33.01        0.32 o   0.2544E-01
  -1   2   2        9.60        8.11        0.87 o   0.1194E-01
   0   2   2       28.26       33.14        0.21 o   0.2626E-01
   1   2   2       60.99       70.40        0.13 o   0.2576E-01
   2   2   2       84.68       96.06        0.11 o   0.2037E-01
   3   2   2       73.09       80.39        0.12 o   0.2705E-01
   4   2   2       36.61       38.42        0.24 o   0.2877E-01
   5   2   2      304.20      295.77        0.08 o   0.6354E-02
   7   2   2       43.03       35.58        0.21 o   0.2483E-01
   8   2   2       69.32       77.69        0.21 o   0.2470E-01
   9   2   2      128.16      134.78        0.12 o   0.1723E-01
  10   2   2      155.42      131.66        0.11 o   0.1077E-01
  11   2   2       99.29       86.14        0.14 o   0.2238E-01
  12   2   2       45.82       44.50        0.22 o   0.3005E-01
  13   2   2       22.28       22.07        0.37 o   0.2421E-01
  14   2   2       22.70       19.72        0.39 o   0.2048E-01
  15   2   2       32.74       34.26        0.36 o   0.2794E-01
  16   2   2       31.77       34.62        0.32 o   0.2735E-01
  17   2   2       29.50       29.42        0.35 o   0.2550E-01
  18   2   2       48.89       49.75        0.30 o   0.3072E-01
  19   2   2       43.87       44.52        0.33 o   0.2964E-01
  20   2   2       26.52       25.43        0.41 o   0.2007E-01
  21   2   2      121.30      122.00        0.25 o   0.2156E-01
  22   2   2      100.22      104.90        0.21 o   0.2415E-01
  23   2   2       54.33       53.58        0.31 o   0.3120E-01
  24   2   2       20.31       21.07        0.54 o   0.2322E-01
  25   2   2       50.23       52.33        0.32 o   0.3096E-01
 -21   3   2       23.64       13.25        0.44 o   0.2026E-01
 -20   3   2       18.88        9.52        0.54 o   0.1517E-01
 -19   3   2       18.14       14.23        0.49 o   0.1731E-01
 -18   3   2       32.61       30.11        0.36 o   0.2544E-01
 -17   3   2       49.07       46.39        0.27 o   0.3096E-01
 -16   3   2       54.31       53.66        0.26 o   0.3104E-01
 -15   3   2       44.31       40.79        0.29 o   0.2893E-01
 -14   3   2       33.94       35.45        0.32 o   0.2831E-01
 -13   3   2       77.53       81.31        0.17 o   0.2710E-01
 -12   3   2      109.21      112.29        0.14 o   0.2229E-01
 -11   3   2      105.30      105.26        0.13 o   0.2469E-01
 -10   3   2      214.37      218.47        0.11 o   0.9713E-02
  -9   3   2       56.40       61.47        0.16 o   0.2939E-01
  -8   3   2       19.32       20.67        0.35 o   0.2256E-01
  -7   3   2       25.25       26.14        0.26 o   0.2457E-01
  -6   3   2       57.87       30.50        0.12 o   0.8842E-02
  -5   3   2       46.12       35.42        0.29 o   0.2681E-01
  -4   3   2       42.45       46.68        0.28 o   0.2887E-01
  -3   3   2       45.69       52.62        0.22 o   0.2607E-01
  -2   3   2       35.75       37.60        0.25 o   0.2863E-01
  -1   3   2       15.93       11.68        0.54 o   0.1532E-01
   0   3   2       19.00       21.09        0.45 o   0.2056E-01
   1   3   2       44.53       51.69        0.25 o   0.2940E-01
   2   3   2       41.62       46.74        0.13 o   0.2987E-01
   3   3   2       11.33       13.14        0.35 o   0.1679E-01
   4   3   2       65.34       79.52        0.10 o   0.1434E-01
   5   3   2      260.01      271.52        0.07 o   0.6843E-02
   6   3   2      382.77      389.29        0.06 o   0.4077E-02
   7   3   2       29.42       27.88        0.27 o   0.2366E-01
   8   3   2       24.70       23.50        0.27 o   0.2110E-01
   9   3   2       53.43       47.90        0.18 o   0.2787E-01
  10   3   2       59.52       47.21        0.17 o   0.2429E-01
  11   3   2       42.07       39.01        0.24 o   0.2886E-01
  12   3   2       53.96       52.77        0.21 o   0.3102E-01
  13   3   2       64.26       65.06        0.19 o   0.3081E-01
  14   3   2       63.25       68.87        0.19 o   0.2789E-01
  15   3   2       56.05       61.22        0.25 o   0.3044E-01
  16   3   2       46.28       53.28        0.26 o   0.2533E-01
  17   3   2       34.11       40.99        0.37 o   0.2607E-01
  18   3   2       12.31       17.72        0.62 o   0.1969E-01
  19   3   2       19.32       17.28        0.58 o   0.1711E-01
  20   3   2       44.46       50.89        0.36 o   0.2433E-01
  21   3   2      146.66      154.90        0.15 o   0.1437E-01
 -15   4   2       48.22       52.65        0.20 o   0.2950E-01
 -14   4   2       47.82       53.91        0.18 o   0.2952E-01
 -13   4   2       60.73       73.38        0.15 o   0.2208E-01
 -12   4   2      140.60      140.72        0.19 o   0.1835E-01
 -11   4   2      380.35      380.17        0.16 o   0.4282E-02
 -10   4   2      556.89      567.53        0.14 o   0.2238E-02
  -9   4   2       17.20       11.18        0.53 o   0.1926E-01
  -8   4   2       53.96       60.99        0.24 o   0.2669E-01
  -7   4   2       38.19       47.88        0.31 o   0.2436E-01
  -6   4   2       25.30       31.95        0.39 o   0.2488E-01
  -5   4   2       17.09       17.98        0.44 o   0.2002E-01
  -4   4   2       25.06       28.51        0.26 o   0.2483E-01
  -3   4   2       19.92       28.92        0.29 o   0.2277E-01
  -2   4   2        8.07       18.58        0.46 o   0.1709E-01
   6   4   2       52.58       44.98        0.17 o   0.2871E-01
   7   4   2       23.86       29.80        0.32 o   0.2453E-01
   8   4   2       47.82       49.69        0.25 o   0.3079E-01
   9   4   2       74.16       74.04        0.14 o   0.2984E-01
  10   4   2      105.85       81.13        0.12 o   0.1096E-01
  11   4   2       69.17       59.50        0.15 o   0.2781E-01
  12   4   2       33.19       35.46        0.26 o   0.2803E-01
  13   4   2       13.91       18.33        0.53 o   0.2060E-01
  14   4   2        7.80       11.48        0.91 o   0.1579E-01
  15   4   2        9.42        8.71        0.64 o   0.1292E-01
 -27   0   3       80.96       78.89        0.42 o   0.2892E-01
 -26   0   3       30.18       28.73        0.80 o   0.2565E-01
 -25   0   3       48.83        3.33        0.61 o   0.2061E-02
 -24   0   3       69.64       20.87        0.51 o   0.0000E+00
 -23   0   3       61.99       65.66        0.51 o   0.3053E-01
 -22   0   3       16.52       16.65        1.08 o   0.2053E-01
 -21   0   3       32.19       32.28        0.86 o   0.2640E-01
 -20   0   3       12.52        6.96        1.10 o   0.1213E-01
 -19   0   3       26.33       19.87        0.92 o   0.2191E-01
 -18   0   3       54.34       49.04        0.41 o   0.3068E-01
 -17   0   3       71.46       66.70        0.32 o   0.2861E-01
 -16   0   3       63.18       57.49        0.43 o   0.2877E-01
 -15   0   3       50.29       38.59        0.46 o   0.2687E-01
 -14   0   3       49.89       33.26        0.60 o   0.1414E-01
 -13   0   3       62.02       35.19        0.49 o   0.9647E-02
 -12   0   3       79.63       59.75        0.38 o   0.1018E-01
 -11   0   3      108.98       99.72        0.34 o   0.2249E-01
 -10   0   3      124.85      119.74        0.29 o   0.2124E-01
  -9   0   3      111.43      104.47        0.30 o   0.2272E-01
  -8   0   3       89.57       90.70        0.23 o   0.2730E-01
  -7   0   3      169.31      163.62        0.16 o   0.1499E-01
  -6   0   3      113.48      110.16        0.19 o   0.2305E-01
  -5   0   3       51.45       51.51        0.37 o   0.3105E-01
  -4   0   3       19.39       11.09        0.81 o   0.1831E-01
  -3   0   3       33.13       23.42        0.35 o   0.2212E-01
  -2   0   3       44.76       40.19        0.26 o   0.3044E-01
  -1   0   3       17.20       17.03        0.59 o   0.1883E-01
   0   0   3       57.68       54.12        0.21 o   0.3069E-01
   1   0   3      141.14      143.20        0.12 o   0.1792E-01
   2   0   3      205.73      211.59        0.11 o   0.9181E-02
   3   0   3      194.50      201.93        0.10 o   0.9813E-02
   4   0   3      107.23      110.75        0.14 o   0.2238E-01
   5   0   3       36.50       37.08        0.33 o   0.2803E-01
   6   0   3       51.75       52.54        0.41 o   0.3111E-01
   7   0   3       26.43       18.90        0.59 o   0.1877E-01
   8   0   3       49.89       44.95        0.31 o   0.2664E-01
   9   0   3       64.03       59.37        0.29 o   0.2439E-01
  10   0   3       28.31       18.58        0.89 o   0.2259E-01
  11   0   3      103.58      112.52        0.35 o   0.2156E-01
  12   0   3      279.11      288.15        0.13 o   0.6382E-02
  13   0   3      308.34      309.76        0.13 o   0.5937E-02
  14   0   3      207.22      211.74        0.22 o   0.1069E-01
  15   0   3       82.08       86.24        0.40 o   0.2562E-01
  16   0   3       20.86       13.62        0.71 o   0.2008E-01
  17   0   3       67.59       61.97        0.38 o   0.2774E-01
  18   0   3       76.95       75.29        0.31 o   0.2806E-01
  19   0   3       51.86       53.25        0.43 o   0.2736E-01
  20   0   3       10.11       10.76        1.53 o   0.1596E-01
  21   0   3       83.07       84.35        0.41 o   0.2821E-01
  22   0   3      121.32      124.32        0.26 o   0.2045E-01
  23   0   3       16.38        1.54        0.81 o   0.1022E-01
  24   0   3      526.55      524.89        0.13 o   0.2579E-02
  25   0   3      417.48      420.70        0.16 o   0.3607E-02
  26   0   3       19.26       22.10        0.68 o   0.2213E-01
  27   0   3       19.78        6.61        0.98 o   0.1065E-01
 -26   1   3        9.92        4.86        1.23 o   0.1178E-01
 -25   1   3       69.02       64.87        0.26 o   0.2981E-01
 -24   1   3      287.93      291.19        0.14 o   0.6535E-02
 -23   1   3      294.74      310.02        0.12 o   0.5541E-02
 -22   1   3       28.32       26.61        0.43 o   0.2544E-01
 -21   1   3       24.86       29.17        0.59 o   0.2435E-01
 -20   1   3       19.44       17.27        0.56 o   0.1854E-01
 -19   1   3       23.52       20.80        0.54 o   0.2174E-01
 -18   1   3       38.70       40.23        0.46 o   0.2944E-01
 -17   1   3       33.42       26.03        0.39 o   0.2152E-01
 -16   1   3       30.97       16.57        0.45 o   0.1619E-01
 -15   1   3       52.17       38.06        0.48 o   0.1978E-01
 -14   1   3       52.65       44.76        0.33 o   0.3090E-01
 -13   1   3       38.27       35.97        0.48 o   0.2775E-01
 -12   1   3       34.63       32.78        0.42 o   0.2747E-01
 -11   1   3       45.73       39.29        0.40 o   0.2683E-01
 -10   1   3       85.40       76.26        0.35 o   0.2622E-01
  -9   1   3      217.32      189.43        0.20 o   0.6584E-02
  -6   1   3      182.66      174.72        0.17 o   0.1355E-01
  -5   1   3      101.96      101.55        0.15 o   0.2517E-01
  -4   1   3       42.94       46.50        0.20 o   0.2853E-01
  -3   1   3       39.97       41.74        0.25 o   0.2971E-01
  -2   1   3       65.42       73.48        0.13 o   0.2400E-01
  -1   1   3       85.08       90.01        0.11 o   0.2430E-01
   0   1   3       83.29       87.52        0.09 o   0.2464E-01
   1   1   3       65.61       70.99        0.12 o   0.2333E-01
   2   1   3       39.40       43.27        0.19 o   0.2479E-01
   3   1   3       15.57       11.46        0.41 o   0.1437E-01
   4   1   3       20.65       20.85        0.32 o   0.2205E-01
   5   1   3       51.45       48.92        0.18 o   0.3032E-01
   6   1   3       43.50       35.08        0.23 o   0.1854E-01
   7   1   3      119.82       76.88        0.13 o   0.0000E+00
  10   1   3      175.67      181.23        0.16 o   0.1369E-01
  11   1   3       72.47       69.67        0.20 o   0.3001E-01
  12   1   3       62.56       67.25        0.23 o   0.2749E-01
  13   1   3       99.32      105.49        0.20 o   0.2343E-01
  14   1   3      106.57      110.75        0.15 o   0.2166E-01
  15   1   3       98.09      101.81        0.18 o   0.2497E-01
  16   1   3       83.55       83.00        0.19 o   0.2851E-01
  17   1   3       69.10       69.56        0.21 o   0.3047E-01
  18   1   3       52.08       56.69        0.27 o   0.2868E-01
  19   1   3       20.27       23.49        0.49 o   0.2336E-01
  20   1   3       34.90       34.11        0.37 o   0.2823E-01
  21   1   3       59.70       59.87        0.26 o   0.3060E-01
  22   1   3       44.06       47.03        0.33 o   0.3039E-01
  23   1   3       68.67       60.20        0.27 o   0.2667E-01
  24   1   3       49.27       36.81        0.32 o   0.1907E-01
  25   1   3       38.41       40.68        0.33 o   0.2935E-01
  26   1   3       63.78       67.88        0.25 o   0.2848E-01
 -24   2   3      214.20      192.36        0.14 o   0.8737E-02
 -23   2   3      226.46      202.91        0.14 o   0.8305E-02
 -22   2   3       11.56        8.90        1.02 o   0.1593E-01
 -21   2   3       34.41       32.93        0.40 o   0.2779E-01
 -20   2   3       32.37       25.18        0.39 o   0.2258E-01
 -19   2   3       14.88       15.38        0.84 o   0.2035E-01
 -18   2   3       34.02       31.05        0.39 o   0.2831E-01
 -17   2   3       62.95       49.05        0.27 o   0.2648E-01
 -16   2   3       45.61       42.06        0.34 o   0.2925E-01
 -15   2   3       24.45       21.89        0.51 o   0.2328E-01
 -14   2   3       23.33       18.94        0.67 o   0.2021E-01
 -13   2   3       43.40       41.15        0.32 o   0.2875E-01
 -12   2   3       45.14       44.08        0.40 o   0.3012E-01
 -11   2   3       25.62       30.75        0.57 o   0.2558E-01
 -10   2   3       79.97       83.77        0.20 o   0.2729E-01
  -9   2   3      151.28      146.68        0.14 o   0.1724E-01
  -8   2   3      181.31      172.56        0.15 o   0.1357E-01
  -7   2   3      282.20      279.02        0.09 o   0.6961E-02
  -6   2   3      201.75      204.56        0.11 o   0.1088E-01
  -5   2   3      112.24      115.80        0.11 o   0.2111E-01
  -4   2   3       49.07       44.95        0.20 o   0.2921E-01
  -3   2   3       61.77       68.42        0.16 o   0.2710E-01
  -2   2   3       49.55       59.15        0.16 o   0.2444E-01
  -1   2   3       24.13       20.57        0.33 o   0.2451E-01
   0   2   3       37.07       38.63        0.20 o   0.2910E-01
   1   2   3       73.83       82.25        0.13 o   0.2737E-01
   2   2   3       86.79       97.19        0.12 o   0.1959E-01
   3   2   3       62.25       73.20        0.13 o   0.1671E-01
   4   2   3       14.84       18.46        0.41 o   0.2084E-01
   5   2   3       46.31       45.27        0.21 o   0.3013E-01
   6   2   3       63.50       58.29        0.17 o   0.3078E-01
   7   2   3       41.75       24.99        0.25 o   0.1927E-01
   8   2   3      364.98      374.22        0.07 o   0.4297E-02
   9   2   3      390.06      397.30        0.07 o   0.3942E-02
  10   2   3       56.35       57.99        0.20 o   0.3115E-01
  11   2   3       35.59       41.81        0.28 o   0.2835E-01
  12   2   3       98.21      100.94        0.15 o   0.2528E-01
  13   2   3      113.20      118.23        0.14 o   0.2058E-01
  14   2   3       86.38       92.35        0.17 o   0.2407E-01
  15   2   3       64.63       72.37        0.20 o   0.2660E-01
  16   2   3       64.87       73.19        0.21 o   0.2419E-01
  17   2   3       66.64       75.89        0.21 o   0.2449E-01
  18   2   3       60.44       68.11        0.25 o   0.2946E-01
  19   2   3       49.46       56.36        0.27 o   0.2369E-01
  20   2   3       33.22       40.62        0.36 o   0.2567E-01
  21   2   3       50.63       54.89        0.29 o   0.2826E-01
  22   2   3       70.22       68.77        0.25 o   0.3039E-01
  23   2   3       31.14        7.88        0.36 o   0.1032E-01
  24   2   3      312.04      315.25        0.11 o   0.5779E-02
 -21   3   3       11.68        7.05        1.26 o   0.8626E-02
 -20   3   3       13.98        9.99        0.91 o   0.1270E-01
 -19   3   3       10.70        5.25        0.94 o   0.1203E-01
 -18   3   3        9.08        3.89        0.93 o   0.1053E-01
 -17   3   3       11.57        6.98        0.71 o   0.1620E-01
 -16   3   3       13.65       15.94        0.72 o   0.2028E-01
 -15   3   3       21.16       23.53        0.54 o   0.2354E-01
 -14   3   3       28.85       30.53        0.38 o   0.2674E-01
 -13   3   3       38.06       33.92        0.30 o   0.2717E-01
 -12   3   3       40.49       35.85        0.27 o   0.2827E-01
 -11   3   3       37.81       37.17        0.25 o   0.2897E-01
 -10   3   3       68.40       72.44        0.16 o   0.2867E-01
  -9   3   3      167.95      171.14        0.11 o   0.1433E-01
  -8   3   3      593.89      589.90        0.14 o   0.2130E-02
  -7   3   3      567.47      566.84        0.13 o   0.2288E-02
  -6   3   3      117.06      124.99        0.10 o   0.1898E-01
  -5   3   3       51.66       57.76        0.16 o   0.2924E-01
  -4   3   3       36.02       39.42        0.19 o   0.2873E-01
  -3   3   3       45.43       46.00        0.15 o   0.3044E-01
  -2   3   3       39.30       41.67        0.19 o   0.2931E-01
  -1   3   3       28.86       31.54        0.25 o   0.2672E-01
   0   3   3       20.11       19.88        0.29 o   0.2326E-01
   1   3   3       20.10       20.94        0.40 o   0.2336E-01
   2   3   3       15.89       21.31        0.32 o   0.1847E-01
   3   3   3        8.90        8.44        0.69 o   0.1316E-01
   4   3   3       22.34       22.84        0.30 o   0.2349E-01
   5   3   3       31.60       33.12        0.21 o   0.2715E-01
   6   3   3       19.16       12.51        0.30 o   0.1507E-01
   7   3   3       75.65       15.81        0.12 o   0.0000E+00
   8   3   3      166.12      134.10        0.09 o   0.4933E-02
   9   3   3      166.08      154.83        0.09 o   0.1493E-01
  10   3   3       24.92       23.71        0.36 o   0.2300E-01
  11   3   3       33.89       41.51        0.28 o   0.2756E-01
  12   3   3      101.52      104.90        0.13 o   0.2361E-01
  13   3   3      110.74      116.67        0.13 o   0.2009E-01
  14   3   3       71.21       76.60        0.20 o   0.2685E-01
  15   3   3       33.09       41.68        0.31 o   0.2668E-01
  16   3   3       26.20       33.13        0.38 o   0.2558E-01
  17   3   3       31.01       32.95        0.33 o   0.2661E-01
  18   3   3       18.80       23.16        0.46 o   0.2107E-01
  19   3   3       12.25        8.09        0.66 o   0.1456E-01
  20   3   3       22.57       24.63        0.48 o   0.2253E-01
 -14   4   3       25.45       32.24        0.34 o   0.2379E-01
 -13   4   3       49.15       62.52        0.19 o   0.2135E-01
 -12   4   3       55.00       68.45        0.16 o   0.1802E-01
 -11   4   3       26.05       32.25        0.30 o   0.2570E-01
 -10   4   3       33.40       36.23        0.37 o   0.2780E-01
  -9   4   3      103.89       96.11        0.20 o   0.2367E-01
  -8   4   3      122.46      118.25        0.16 o   0.2162E-01
  -7   4   3      182.85      189.46        0.15 o   0.1176E-01
  -6   4   3      123.96      129.61        0.15 o   0.1909E-01
  -5   4   3       57.08       61.98        0.25 o   0.2709E-01
  -4   4   3       35.78       36.89        0.40 o   0.2859E-01
  -3   4   3       60.83       70.07        0.22 o   0.2388E-01
  -2   4   3       51.21       60.69        0.29 o   0.2500E-01
  -1   4   3       21.99       28.33        0.37 o   0.2106E-01
   0   4   3       12.79       12.20        0.68 o   0.1896E-01
   1   4   3       26.56       31.06        0.37 o   0.2574E-01
   2   4   3       30.79       35.69        0.36 o   0.2726E-01
   3   4   3       17.18       21.29        0.45 o   0.2192E-01
   4   4   3       13.49       17.37        0.33 o   0.1710E-01
   5   4   3       39.51       44.35        0.17 o   0.2936E-01
   6   4   3       52.99       58.76        0.14 o   0.2618E-01
   7   4   3       23.14        9.85        0.25 o   0.1506E-01
   8   4   3      296.70      303.32        0.08 o   0.5996E-02
   9   4   3      326.53      338.80        0.08 o   0.4849E-02
  10   4   3       52.72       51.71        0.20 o   0.3106E-01
  11   4   3       15.52        8.10        0.43 o   0.1443E-01
  12   4   3       16.03       18.66        0.41 o   0.1937E-01
  13   4   3       27.86       38.63        0.29 o   0.2224E-01
  14   4   3       38.64       47.88        0.25 o   0.2649E-01
 -26   0   4       28.73       34.04        0.77 o   0.2651E-01
 -25   0   4       66.30       58.88        0.38 o   0.2578E-01
 -24   0   4       83.13       73.46        0.39 o   0.2706E-01
 -23   0   4       51.04       51.31        0.57 o   0.3033E-01
 -22   0   4       42.90       35.14        0.70 o   0.2358E-01
 -21   0   4      591.15      569.63        0.18 o   0.2158E-02
 -20   0   4      431.00      419.07        0.19 o   0.3626E-02
 -19   0   4       68.52       61.62        0.46 o   0.2898E-01
 -18   0   4       75.33       70.44        0.44 o   0.2922E-01
 -17   0   4      105.70       97.16        0.31 o   0.2410E-01
 -16   0   4       66.73       61.84        0.43 o   0.3070E-01
 -15   0   4       14.37        2.05        1.16 o   0.9242E-02
 -14   0   4       32.81       34.18        0.67 o   0.2672E-01
 -13   0   4       43.90       39.43        0.53 o   0.2851E-01
 -12   0   4       50.81       18.94        0.47 o   0.4804E-02
 -11   0   4       99.91       26.22        0.30 o   0.0000E+00
 -10   0   4       63.73       57.14        0.33 o   0.2587E-01
  -9   0   4       71.40       69.71        0.33 o   0.3006E-01
  -8   0   4       65.55       58.54        0.37 o   0.3069E-01
  -7   0   4       63.86       48.12        0.47 o   0.2330E-01
  -6   0   4       31.67        9.96        0.81 o   0.7794E-02
  -5   0   4       19.12       15.91        0.81 o   0.1660E-01
  -4   0   4      131.90      130.66        0.15 o   0.1926E-01
  -3   0   4      139.08      129.10        0.17 o   0.1801E-01
  -2   0   4      115.02      108.54        0.21 o   0.2289E-01
  -1   0   4       25.42       21.52        0.45 o   0.2186E-01
   0   0   4       78.58       81.12        0.17 o   0.2691E-01
   1   0   4      130.64      127.98        0.13 o   0.2031E-01
   2   0   4      134.25      127.34        0.17 o   0.1909E-01
   3   0   4       98.27       97.56        0.19 o   0.2517E-01
   4   0   4       52.36       49.79        0.27 o   0.2975E-01
   5   0   4       10.86        8.66        1.08 o   0.1127E-01
   6   0   4       16.16       16.11        0.70 o   0.1816E-01
   7   0   4       49.02       48.95        0.46 o   0.2971E-01
   8   0   4      108.15      105.03        0.35 o   0.2397E-01
   9   0   4      114.40      107.36        0.23 o   0.1862E-01
  10   0   4       19.22       26.30        0.78 o   0.2295E-01
  12   0   4      352.83      341.20        0.12 o   0.5004E-02
  13   0   4       78.35       79.20        0.25 o   0.2910E-01
  14   0   4       40.68       37.92        0.56 o   0.2832E-01
  15   0   4        8.59        2.29        1.42 o   0.8771E-02
  16   0   4       17.66       17.51        1.02 o   0.1663E-01
  17   0   4       35.09       38.09        0.58 o   0.2836E-01
  18   0   4       46.96       55.68        0.48 o   0.2900E-01
  19   0   4       58.47       64.43        0.36 o   0.2951E-01
  20   0   4       93.42       83.27        0.30 o   0.2049E-01
  21   0   4      120.69      102.10        0.27 o   0.1863E-01
  22   0   4       75.35       79.54        0.31 o   0.2565E-01
  23   0   4       14.15        6.93        0.88 o   0.1169E-01
  24   0   4       71.80       75.25        0.34 o   0.2739E-01
  25   0   4       14.32        7.64        0.95 o   0.1483E-01
  26   0   4       25.37       42.65        0.61 o   0.2069E-01
 -25   1   4       66.05       68.29        0.26 o   0.2954E-01
 -24   1   4       70.89       72.99        0.25 o   0.2986E-01
 -23   1   4       45.95       45.14        0.34 o   0.2983E-01
 -22   1   4       28.05       24.38        0.41 o   0.2014E-01
 -21   1   4      149.21      129.76        0.20 o   0.1488E-01
 -20   1   4      115.32       99.08        0.21 o   0.1643E-01
 -19   1   4       31.70       26.50        0.61 o   0.2667E-01
 -18   1   4       44.62       34.02        0.46 o   0.2360E-01
 -17   1   4       16.80       11.26        0.91 o   0.1633E-01
 -16   1   4       18.50       11.46        1.10 o   0.1690E-01
 -15   1   4        9.63       10.21        1.48 o   0.1562E-01
 -14   1   4       21.18       23.14        0.73 o   0.2374E-01
 -13   1   4       31.47       28.49        0.38 o   0.2366E-01
 -12   1   4       45.20       33.65        0.40 o   0.2350E-01
 -11   1   4       54.75       37.59        0.30 o   0.1196E-01
 -10   1   4       42.97       43.80        0.34 o   0.3002E-01
  -9   1   4       60.58       61.76        0.25 o   0.3114E-01
  -8   1   4       74.98       77.38        0.26 o   0.2919E-01
  -7   1   4       86.64       81.52        0.21 o   0.2800E-01
  -6   1   4      116.82      112.41        0.15 o   0.2259E-01
  -3   1   4      272.98      262.95        0.14 o   0.7532E-02
  -2   1   4      212.14      209.25        0.11 o   0.1091E-01
  -1   1   4      141.93      144.83        0.10 o   0.1573E-01
   0   1   4      112.51      116.14        0.10 o   0.2220E-01
   1   1   4       87.57       88.19        0.12 o   0.2773E-01
   2   1   4       61.78       48.56        0.17 o   0.2110E-01
   3   1   4       37.38       13.43        0.26 o   0.8748E-02
   4   1   4       69.00        6.03        0.18 o   0.0000E+00
   5   1   4       84.05       17.02        0.15 o   0.0000E+00
   6   1   4       25.00       26.67        0.37 o   0.2522E-01
   7   1   4       25.67       22.54        0.43 o   0.2499E-01
   8   1   4       39.17       42.40        0.27 o   0.2939E-01
   9   1   4       99.23      103.98        0.15 o   0.2369E-01
  10   1   4       98.52      104.67        0.14 o   0.2223E-01
  11   1   4      327.58      335.22        0.09 o   0.5093E-02
  12   1   4      210.82      212.82        0.11 o   0.1071E-01
  13   1   4       84.90       86.23        0.16 o   0.2587E-01
  14   1   4       55.36       52.46        0.29 o   0.3112E-01
  15   1   4       42.04       47.35        0.32 o   0.2947E-01
  16   1   4      100.57      105.45        0.20 o   0.2372E-01
  17   1   4      102.26      107.17        0.20 o   0.2339E-01
  18   1   4       79.63       84.83        0.22 o   0.2474E-01
  19   1   4       57.89       63.32        0.26 o   0.2996E-01
  20   1   4       44.53       49.14        0.31 o   0.2869E-01
  21   1   4       46.43       49.42        0.31 o   0.3042E-01
  22   1   4       60.18       66.67        0.25 o   0.2414E-01
  23   1   4       47.53       47.45        0.31 o   0.3082E-01
  24   1   4       14.44       23.34        0.56 o   0.2084E-01
  25   1   4       98.02      106.80        0.20 o   0.2284E-01
 -23   2   4       41.60       48.69        0.40 o   0.2620E-01
 -22   2   4       14.18       11.57        0.90 o   0.1833E-01
 -21   2   4      283.78      289.40        0.12 o   0.6608E-02
 -20   2   4      206.56      214.49        0.15 o   0.9899E-02
 -19   2   4       25.65       29.77        0.56 o   0.2525E-01
 -18   2   4       37.58       36.34        0.38 o   0.2801E-01
 -17   2   4       50.61       48.18        0.33 o   0.3074E-01
 -16   2   4       37.59       31.57        0.51 o   0.2683E-01
 -15   2   4       17.28       11.52        0.75 o   0.1671E-01
 -14   2   4       15.25       15.57        0.75 o   0.1457E-01
 -13   2   4       22.46       25.16        0.50 o   0.2381E-01
 -12   2   4       37.43       37.26        0.41 o   0.2856E-01
 -11   2   4       54.91       46.33        0.45 o   0.2955E-01
 -10   2   4       52.71       54.44        0.33 o   0.3109E-01
  -9   2   4       55.46       57.96        0.21 o   0.3017E-01
  -8   2   4       52.20       53.58        0.24 o   0.3069E-01
  -7   2   4       35.29       35.86        0.26 o   0.2867E-01
  -6   2   4       87.37       84.39        0.14 o   0.2725E-01
  -3   2   4      171.38      169.87        0.11 o   0.1471E-01
  -2   2   4      120.15      122.41        0.12 o   0.2025E-01
  -1   2   4       87.91       92.42        0.14 o   0.2498E-01
   0   2   4       76.65       78.60        0.15 o   0.2857E-01
   1   2   4       82.72       90.67        0.13 o   0.2311E-01
   2   2   4       83.75       92.12        0.13 o   0.2309E-01
   3   2   4       68.51       67.28        0.17 o   0.3006E-01
   4   2   4       64.68       26.70        0.15 o   0.2397E-03
   5   2   4      109.84       29.74        0.12 o   0.0000E+00
   6   2   4       38.53       46.50        0.23 o   0.2627E-01
   7   2   4       26.76       29.23        0.30 o   0.2580E-01
   8   2   4       30.49       25.69        0.31 o   0.2367E-01
   9   2   4       23.73        8.42        0.36 o   0.7885E-02
  10   2   4       15.57       23.69        0.52 o   0.1996E-01
  11   2   4      237.50      228.11        0.10 o   0.9308E-02
  12   2   4      128.37      114.81        0.13 o   0.1769E-01
  13   2   4       53.54       54.40        0.24 o   0.3072E-01
  14   2   4       25.96       25.84        0.44 o   0.2509E-01
  15   2   4       62.85       66.08        0.25 o   0.2974E-01
  16   2   4      109.62      116.39        0.17 o   0.1969E-01
  17   2   4       87.52       92.60        0.23 o   0.2463E-01
  18   2   4       37.53       43.41        0.31 o   0.2904E-01
  19   2   4       26.02       30.55        0.41 o   0.2573E-01
  20   2   4       62.19       61.26        0.24 o   0.3085E-01
  21   2   4       76.16       76.24        0.22 o   0.2963E-01
  22   2   4       51.18       58.93        0.28 o   0.2289E-01
  23   2   4       30.81       41.52        0.34 o   0.2548E-01
 -19   3   4       28.91       31.60        0.45 o   0.2636E-01
 -18   3   4       12.54       12.41        0.74 o   0.1580E-01
 -17   3   4       19.85       15.98        0.52 o   0.1840E-01
 -16   3   4       27.64       27.06        0.41 o   0.2561E-01
 -15   3   4       16.95       16.35        0.60 o   0.1583E-01
 -14   3   4       12.21        5.09        0.72 o   0.1310E-01
 -13   3   4       24.87       19.03        0.46 o   0.1928E-01
 -12   3   4       47.49       27.48        0.28 o   0.1462E-01
 -11   3   4       59.99       18.14        0.21 o   0.4794E-05
 -10   3   4       10.68        5.49        0.66 o   0.1110E-01
  -9   3   4       22.98       19.76        0.37 o   0.2184E-01
  -8   3   4       11.86        8.83        0.69 o   0.1381E-01
  -7   3   4       28.49       27.84        0.36 o   0.2641E-01
  -6   3   4       72.51       77.50        0.17 o   0.2775E-01
  -5   3   4      209.64      212.45        0.11 o   0.1029E-01
  -4   3   4      187.20      187.61        0.10 o   0.1274E-01
  -3   3   4      176.57      182.88        0.11 o   0.1242E-01
  -2   3   4      127.10      134.78        0.11 o   0.1696E-01
  -1   3   4       39.94       47.38        0.27 o   0.2675E-01
   0   3   4       17.06       14.44        0.38 o   0.1641E-01
   1   3   4       36.78       38.93        0.22 o   0.2893E-01
   2   3   4       37.46       37.99        0.20 o   0.2910E-01
   3   3   4       36.68       28.91        0.22 o   0.2154E-01
   4   3   4       26.43       12.15        0.32 o   0.1553E-01
   5   3   4       32.46       10.82        0.26 o   0.1034E-01
   6   3   4       18.00       17.42        0.47 o   0.2169E-01
   7   3   4        8.25        0.86        0.80 o   0.1057E-01
   8   3   4       30.82       27.55        0.27 o   0.2518E-01
   9   3   4       59.82       62.81        0.18 o   0.2924E-01
  10   3   4       21.52       23.88        0.38 o   0.2393E-01
  11   3   4      424.71      437.34        0.08 o   0.3254E-02
  12   3   4      292.07      299.06        0.09 o   0.6212E-02
  13   3   4       84.48       92.42        0.24 o   0.2361E-01
  14   3   4       47.34       52.41        0.28 o   0.2904E-01
  15   3   4       14.06        9.88        0.50 o   0.1526E-01
  16   3   4       29.80       38.44        0.34 o   0.2548E-01
  17   3   4       57.60       65.37        0.23 o   0.2551E-01
  18   3   4       78.70       87.73        0.21 o   0.2211E-01
  19   3   4       84.33       95.62        0.18 o   0.1962E-01
 -12   4   4       23.85       32.09        0.29 o   0.2419E-01
 -11   4   4       29.66       33.99        0.25 o   0.2699E-01
 -10   4   4       30.51       32.94        0.24 o   0.2729E-01
  -9   4   4       38.13       43.56        0.19 o   0.2838E-01
  -8   4   4       34.89       39.28        0.28 o   0.2847E-01
  -7   4   4       24.33       27.34        0.67 o   0.2495E-01
  -6   4   4       53.27       48.21        0.38 o   0.2782E-01
  -5   4   4      568.62      577.10        0.15 o   0.2185E-02
  -4   4   4      367.37      364.55        0.15 o   0.4619E-02
  -3   4   4      109.88      104.99        0.19 o   0.2367E-01
  -2   4   4       62.31       63.91        0.31 o   0.3089E-01
  -1   4   4       63.59       67.12        0.29 o   0.3034E-01
   0   4   4       68.13       69.75        0.26 o   0.3031E-01
   1   4   4       61.73       64.24        0.17 o   0.2924E-01
   2   4   4       51.44       54.26        0.16 o   0.3088E-01
   3   4   4       36.48       36.61        0.23 o   0.2897E-01
   4   4   4       47.71       19.40        0.21 o   0.8999E-02
   5   4   4       77.38       31.63        0.12 o   0.0000E+00
   6   4   4       30.90       43.70        0.27 o   0.1967E-01
   7   4   4       15.29       22.80        0.46 o   0.2103E-01
   8   4   4       13.09       11.83        0.49 o   0.1440E-01
   9   4   4       12.84       12.25        0.59 o   0.1755E-01
  10   4   4        9.84        7.74        0.57 o   0.1754E-01
  11   4   4       25.88       36.43        0.37 o   0.2056E-01
  12   4   4       30.10       36.36        0.29 o   0.2673E-01
 -24   0   5       35.12       24.18        0.70 o   0.2394E-01
 -23   0   5       84.23       71.26        0.38 o   0.2275E-01
 -22   0   5      127.47      118.09        0.31 o   0.2079E-01
 -21   0   5      136.00      127.65        0.29 o   0.1927E-01
 -20   0   5       90.12       87.33        0.38 o   0.2729E-01
 -19   0   5       39.39       37.90        0.63 o   0.2734E-01
 -18   0   5       98.95       97.94        0.32 o   0.2373E-01
 -17   0   5       99.29       98.53        0.30 o   0.2573E-01
 -16   0   5       55.26       57.33        0.43 o   0.3122E-01
 -15   0   5       13.81       21.77        1.31 o   0.2053E-01
 -14   0   5       23.36       15.84        0.81 o   0.1943E-01
 -13   0   5       54.23       54.97        0.42 o   0.3094E-01
 -12   0   5       64.92       61.20        0.37 o   0.3087E-01
 -11   0   5       36.23       36.16        0.52 o   0.2891E-01
 -10   0   5       19.80        9.02        0.88 o   0.1812E-01
  -9   0   5       64.09       54.24        0.38 o   0.2490E-01
  -8   0   5       68.95       67.98        0.33 o   0.2941E-01
  -7   0   5       44.73       43.21        0.45 o   0.3003E-01
  -6   0   5       25.61       23.18        0.52 o   0.2177E-01
  -5   0   5      113.64      110.67        0.18 o   0.2301E-01
  -4   0   5      190.82      189.38        0.18 o   0.1197E-01
  -3   0   5      135.09      131.50        0.20 o   0.1960E-01
   0   0   5      171.52      158.79        0.17 o   0.1424E-01
   1   0   5      123.92      105.20        0.17 o   0.1239E-01
   2   0   5      161.53      113.22        0.18 o   0.0000E+00
   3   0   5      116.78      111.92        0.18 o   0.2261E-01
   4   0   5      115.75      114.75        0.23 o   0.2271E-01
   5   0   5      105.26      109.33        0.17 o   0.2308E-01
   6   0   5       85.73       90.19        0.29 o   0.2417E-01
   7   0   5       61.44       64.91        0.30 o   0.3074E-01
   8   0   5       40.96       43.60        0.46 o   0.2707E-01
   9   0   5       16.33        0.75        1.04 o   0.1110E-01
  10   0   5       58.97       59.51        0.32 o   0.3047E-01
  11   0   5       90.15       85.59        0.22 o   0.2737E-01
  12   0   5       18.51       14.54        0.75 o   0.2003E-01
  13   0   5       47.36       55.51        0.40 o   0.2933E-01
  14   0   5       61.37       68.26        0.31 o   0.2826E-01
  15   0   5       38.03       37.17        0.42 o   0.2683E-01
  16   0   5       15.71       20.23        1.10 o   0.2124E-01
  17   0   5       38.81       38.54        0.73 o   0.2916E-01
  18   0   5       15.81       11.15        1.14 o   0.1561E-01
  19   0   5       30.18       31.04        0.85 o   0.2618E-01
  20   0   5       17.74       21.64        0.83 o   0.1998E-01
  21   0   5       17.88        7.57        0.70 o   0.1422E-01
  22   0   5       15.32        2.15        0.84 o   0.9913E-02
  23   0   5       11.22       15.43        1.26 o   0.1838E-01
  24   0   5        7.61       11.15        1.50 <   0.0000E+00
 -24   1   5       20.10       24.51        0.55 o   0.2336E-01
 -23   1   5       20.88       21.29        0.59 o   0.2294E-01
 -22   1   5       44.90       40.16        0.39 o   0.2819E-01
 -21   1   5       65.06       58.03        0.34 o   0.2828E-01
 -20   1   5       59.25       59.50        0.36 o   0.3107E-01
 -19   1   5       24.67       26.25        0.74 o   0.2515E-01
 -18   1   5      730.56      683.11        0.17 o   0.1408E-02
 -17   1   5      307.99      305.20        0.16 o   0.6160E-02
 -16   1   5       99.10       95.36        0.22 o   0.2580E-01
 -15   1   5        5.22       13.81        2.28 <   0.0000E+00
 -14   1   5       69.96       57.02        0.29 o   0.2295E-01
 -13   1   5       77.64       72.58        0.23 o   0.2940E-01
 -12   1   5       70.62       60.58        0.37 o   0.2724E-01
 -11   1   5       43.84       39.42        0.37 o   0.3034E-01
 -10   1   5       18.68       17.87        0.72 o   0.2098E-01
  -9   1   5       14.61       11.34        0.86 o   0.1443E-01
  -8   1   5       28.05       28.79        0.46 o   0.2644E-01
  -7   1   5       34.93       39.08        0.33 o   0.2857E-01
  -6   1   5       21.73       21.00        0.49 o   0.2262E-01
  -5   1   5       30.94       29.53        0.29 o   0.2591E-01
  -4   1   5       70.87       71.20        0.16 o   0.3032E-01
  -3   1   5       52.17       53.52        0.22 o   0.3079E-01
  -1   1   5      274.79      266.84        0.11 o   0.7450E-02
   0   1   5      175.64      170.66        0.09 o   0.1425E-01
   1   1   5      170.47      166.86        0.09 o   0.1453E-01
   2   1   5      129.22      114.63        0.11 o   0.1831E-01
   3   1   5       63.42       66.95        0.18 o   0.2942E-01
   4   1   5       63.04       67.59        0.17 o   0.2939E-01
   5   1   5       75.14       79.70        0.15 o   0.2863E-01
   6   1   5       82.71       88.85        0.15 o   0.2415E-01
   7   1   5       82.11       86.41        0.15 o   0.2650E-01
   8   1   5       80.67       81.40        0.16 o   0.2899E-01
   9   1   5       79.45       79.38        0.16 o   0.2905E-01
  10   1   5       54.93       56.37        0.21 o   0.2970E-01
  11   1   5       28.75       31.03        0.32 o   0.2665E-01
  12   1   5       77.48       68.01        0.18 o   0.1584E-01
  13   1   5       80.59       73.49        0.18 o   0.2630E-01
  14   1   5      285.51      272.55        0.10 o   0.6824E-02
  15   1   5      111.73       97.80        0.15 o   0.2071E-01
  16   1   5       43.49       36.46        0.31 o   0.2476E-01
  17   1   5       66.64       55.38        0.23 o   0.2661E-01
  18   1   5       97.96       41.21        0.23 o   0.0000E+00
  19   1   5       53.79       54.93        0.29 o   0.3120E-01
  20   1   5       49.40       50.00        0.30 o   0.3092E-01
  21   1   5       26.07       27.93        0.42 o   0.2494E-01
  22   1   5       17.84       16.11        0.50 o   0.1949E-01
  23   1   5       19.07       22.63        0.50 o   0.2263E-01
  24   1   5       24.90       40.93        0.50 o   0.1882E-01
 -22   2   5       69.10       67.91        0.30 o   0.2982E-01
 -21   2   5       61.75       61.61        0.27 o   0.3098E-01
 -20   2   5       30.74       34.37        0.52 o   0.2693E-01
 -19   2   5       11.83       10.87        0.89 o   0.1211E-01
 -18   2   5      150.02      136.59        0.19 o   0.1630E-01
 -17   2   5       57.16       56.98        0.30 o   0.3119E-01
 -16   2   5       20.25       21.49        0.61 o   0.2114E-01
 -15   2   5       26.88       13.23        0.89 o   0.1309E-01
 -14   2   5       57.66       19.70        0.36 o   0.7256E-03
 -13   2   5       27.12       25.38        0.73 o   0.2566E-01
 -12   2   5       28.13       24.14        0.51 o   0.2610E-01
 -11   2   5       14.69       11.01        0.71 o   0.1641E-01
 -10   2   5       27.64       20.22        0.36 o   0.2218E-01
  -9   2   5       42.67       44.22        0.23 o   0.3011E-01
  -8   2   5       47.76       46.42        0.22 o   0.3074E-01
  -7   2   5       36.92       37.36        0.32 o   0.2907E-01
  -6   2   5       20.32       11.19        0.40 o   0.1633E-01
  -5   2   5       45.84       50.13        0.22 o   0.2883E-01
  -4   2   5       86.65       95.67        0.13 o   0.1935E-01
  -3   2   5       69.03       75.47        0.16 o   0.2504E-01
  -2   2   5      442.90      440.28        0.15 o   0.3390E-02
  -1   2   5      199.82      195.00        0.10 o   0.1199E-01
   0   2   5      156.89      156.39        0.11 o   0.1604E-01
   1   2   5      129.36      128.30        0.11 o   0.2028E-01
   2   2   5       83.08       59.76        0.13 o   0.1030E-01
   3   2   5       48.62       50.10        0.18 o   0.3092E-01
   4   2   5       58.80       60.51        0.17 o   0.3057E-01
   5   2   5       53.30       58.62        0.21 o   0.3028E-01
   6   2   5       40.77       46.47        0.22 o   0.2848E-01
   7   2   5       30.52       32.82        0.26 o   0.2676E-01
   8   2   5       20.09       21.34        0.38 o   0.2259E-01
   9   2   5       10.86       11.87        0.72 o   0.1621E-01
  10   2   5       26.72       33.89        0.33 o   0.2590E-01
  11   2   5       60.05       61.34        0.22 o   0.3116E-01
  12   2   5      101.05      106.64        0.15 o   0.2180E-01
  13   2   5       95.45       94.03        0.16 o   0.2649E-01
  14   2   5      435.65      444.09        0.09 o   0.3275E-02
  15   2   5      174.21      172.02        0.18 o   0.1432E-01
  16   2   5       50.54       46.80        0.25 o   0.2928E-01
  17   2   5       31.44       32.81        0.42 o   0.2686E-01
  18   2   5       17.00       17.53        0.69 o   0.2007E-01
  19   2   5        9.52        1.62        0.78 o   0.9199E-02
  20   2   5       16.84       23.07        0.52 o   0.2172E-01
  21   2   5       39.22       49.11        0.33 o   0.2482E-01
 -17   3   5      118.94      125.08        0.19 o   0.1900E-01
 -16   3   5       47.68       50.93        0.28 o   0.2584E-01
 -15   3   5       28.44       31.03        0.39 o   0.2633E-01
 -14   3   5       21.14       18.23        0.52 o   0.1814E-01
 -13   3   5       21.80       23.38        0.47 o   0.2326E-01
 -12   3   5       28.31       34.06        0.36 o   0.2634E-01
 -11   3   5       27.02       31.14        0.37 o   0.2505E-01
 -10   3   5       13.87       15.92        0.58 o   0.1936E-01
  -9   3   5       10.98       12.06        0.71 o   0.1504E-01
  -8   3   5       29.75       33.99        0.33 o   0.2704E-01
  -7   3   5       39.52       43.47        0.26 o   0.2930E-01
  -6   3   5       29.45       30.25        0.29 o   0.2679E-01
  -5   3   5       18.15       15.30        0.44 o   0.1845E-01
  -4   3   5       62.37       65.12        0.18 o   0.3080E-01
  -3   3   5       60.57       58.68        0.19 o   0.3097E-01
  -2   3   5      494.40      481.41        0.15 o   0.2894E-02
  -1   3   5      242.87      245.26        0.13 o   0.8313E-02
   0   3   5      126.79      126.94        0.13 o   0.2044E-01
   1   3   5      105.86      103.70        0.13 o   0.2430E-01
   2   3   5       99.54       82.91        0.13 o   0.1851E-01
   3   3   5       55.02       57.74        0.23 o   0.3062E-01
   4   3   5       40.94       41.08        0.25 o   0.2991E-01
   5   3   5       38.71       40.27        0.22 o   0.2942E-01
   6   3   5       42.50       44.69        0.23 o   0.2994E-01
   7   3   5       34.26       37.86        0.29 o   0.2696E-01
   8   3   5       18.18       13.06        0.40 o   0.1246E-01
   9   3   5       11.50       11.30        0.66 o   0.1552E-01
  10   3   5        9.53        5.17        0.71 o   0.1083E-01
  11   3   5       27.72       29.71        0.36 o   0.2599E-01
  12   3   5       16.58       20.01        0.49 o   0.2059E-01
  13   3   5       44.24       50.86        0.28 o   0.2945E-01
  14   3   5       85.29       99.15        0.17 o   0.1732E-01
  15   3   5       39.99       42.99        0.31 o   0.2963E-01
  16   3   5       54.21       58.85        0.25 o   0.3096E-01
  17   3   5       79.81       85.32        0.19 o   0.2363E-01
  -9   4   5       11.20       14.91        0.55 o   0.1771E-01
  -8   4   5       14.30       17.42        0.40 o   0.2077E-01
  -7   4   5       20.72       23.50        0.34 o   0.2359E-01
  -6   4   5       28.20       27.07        0.30 o   0.2640E-01
  -5   4   5       27.77       29.61        0.30 o   0.2636E-01
  -4   4   5       25.48       33.17        0.29 o   0.2130E-01
  -3   4   5       35.98       38.24        0.34 o   0.2883E-01
  -2   4   5       87.49       85.10        0.14 o   0.2782E-01
  -1   4   5      107.60       92.24        0.13 o   0.1592E-01
   0   4   5      113.63      109.32        0.15 o   0.2317E-01
   1   4   5       88.08       84.62        0.15 o   0.2778E-01
   2   4   5       27.50       18.18        0.31 o   0.1779E-01
   3   4   5       38.86       41.36        0.35 o   0.2945E-01
   4   4   5       49.08       50.69        0.23 o   0.3087E-01
   5   4   5       35.86       37.61        0.35 o   0.2876E-01
   6   4   5       22.51       21.46        0.32 o   0.1787E-01
   7   4   5       16.87       18.86        0.40 o   0.1908E-01
   8   4   5       17.42       18.76        0.40 o   0.2115E-01
   9   4   5       15.03       12.25        0.45 o   0.1720E-01
 -23   0   6       15.41       19.65        1.07 o   0.1795E-01
 -22   0   6       13.51       15.85        1.18 o   0.1898E-01
 -21   0   6       12.25       16.69        1.40 o   0.1927E-01
 -20   0   6       18.76       19.71        0.85 o   0.2184E-01
 -19   0   6       43.76       37.99        0.55 o   0.2643E-01
 -18   0   6       72.75       68.57        0.36 o   0.2968E-01
 -17   0   6      102.63      102.05        0.33 o   0.2489E-01
 -16   0   6      102.11      115.69        0.30 o   0.1767E-01
 -14   0   6      137.27      141.94        0.26 o   0.1841E-01
 -13   0   6       26.16       24.45        0.74 o   0.2267E-01
 -12   0   6       32.51       31.98        0.66 o   0.2786E-01
 -11   0   6       43.58       40.81        0.36 o   0.2986E-01
 -10   0   6       42.13       38.44        0.44 o   0.3012E-01
  -9   0   6       30.67       18.71        0.57 o   0.1668E-01
  -8   0   6       16.20        1.70        1.00 o   0.8647E-02
  -7   0   6       14.42        6.80        1.01 o   0.1209E-01
  -6   0   6       13.62        8.48        1.01 o   0.1106E-01
  -5   0   6       47.31       44.60        0.39 o   0.3072E-01
  -4   0   6       78.50       79.07        0.23 o   0.2929E-01
  -3   0   6       55.20       57.61        0.30 o   0.3083E-01
  -2   0   6       22.48       23.54        0.62 o   0.2318E-01
  -1   0   6       56.08       52.60        0.28 o   0.2977E-01
   0   0   6       62.85       56.39        0.25 o   0.3001E-01
   1   0   6       12.48        6.69        1.01 o   0.1256E-01
   2   0   6       56.27       59.21        0.25 o   0.2859E-01
   3   0   6       76.83       79.59        0.28 o   0.2952E-01
   4   0   6       86.19       90.82        0.21 o   0.2343E-01
   5   0   6       11.32        7.49        0.86 o   0.1363E-01
   6   0   6       84.64       87.11        0.20 o   0.2566E-01
   7   0   6      113.95      119.33        0.20 o   0.1934E-01
   8   0   6       99.43      101.27        0.22 o   0.2524E-01
   9   0   6       61.22       66.96        0.26 o   0.2750E-01
  10   0   6       30.10       34.04        0.62 o   0.2713E-01
  11   0   6       24.38       31.08        0.73 o   0.2491E-01
  12   0   6       48.74       59.04        0.43 o   0.2717E-01
  13   0   6       75.73       86.27        0.32 o   0.1813E-01
  14   0   6       57.07       56.62        0.54 o   0.3106E-01
  15   0   6      143.35        7.58        0.19 o   0.0000E+00
  16   0   6       36.76       33.48        0.57 o   0.2288E-01
  17   0   6      139.00      138.72        0.23 o   0.1899E-01
  18   0   6       31.37       23.21        0.79 o   0.2410E-01
  19   0   6       33.29       22.83        0.49 o   0.1999E-01
  20   0   6       19.68       14.64        0.96 o   0.2011E-01
  21   0   6       11.13        9.68        1.36 o   0.1862E-01
  22   0   6       17.38       23.17        0.66 o   0.2160E-01
  23   0   6       20.29       27.14        0.78 o   0.2297E-01
 -22   1   6       32.42       29.40        0.72 o   0.2693E-01
 -21   1   6       19.70       19.08        0.90 o   0.2021E-01
 -20   1   6       42.08       37.36        0.46 o   0.2709E-01
 -19   1   6       93.98       90.15        0.26 o   0.2652E-01
 -18   1   6      126.85      119.02        0.20 o   0.2073E-01
 -17   1   6      124.47      112.27        0.29 o   0.1827E-01
 -16   1   6       87.68       79.71        0.28 o   0.2596E-01
 -15   1   6      151.76      146.46        0.18 o   0.1686E-01
 -14   1   6       62.22       56.28        0.49 o   0.2843E-01
 -13   1   6      112.87      106.99        0.20 o   0.2286E-01
 -12   1   6      135.24      133.34        0.15 o   0.1923E-01
 -11   1   6       93.17       94.12        0.16 o   0.2625E-01
 -10   1   6       25.42       24.61        0.46 o   0.2428E-01
  -9   1   6       27.15       24.85        0.40 o   0.2541E-01
  -8   1   6       44.30       40.70        0.27 o   0.2980E-01
  -7   1   6       29.80       28.50        0.33 o   0.2165E-01
  -6   1   6       23.23       20.38        0.41 o   0.1988E-01
  -5   1   6       50.15       48.20        0.20 o   0.3070E-01
  -4   1   6       72.84       71.37        0.17 o   0.3005E-01
  -3   1   6       66.01       60.90        0.16 o   0.3057E-01
  -2   1   6       35.10       19.56        0.30 o   0.1821E-01
  -1   1   6      139.41      115.61        0.11 o   0.1285E-01
   0   1   6      194.38      187.22        0.09 o   0.1245E-01
   2   1   6      233.16      221.33        0.09 o   0.9413E-02
   3   1   6      175.42      174.04        0.11 o   0.1388E-01
   4   1   6      156.84      160.52        0.10 o   0.1556E-01
   5   1   6      110.41      112.56        0.12 o   0.2075E-01
   6   1   6       72.44       72.21        0.17 o   0.2992E-01
   7   1   6       62.20       62.47        0.18 o   0.3090E-01
   8   1   6       54.38       61.26        0.20 o   0.2745E-01
   9   1   6       41.63       45.93        0.25 o   0.2999E-01
  10   1   6       26.45       30.68        0.37 o   0.2587E-01
  11   1   6       25.52       26.03        0.39 o   0.2549E-01
  12   1   6       27.57       24.84        0.38 o   0.2566E-01
  13   1   6       20.53       17.86        0.46 o   0.1780E-01
  14   1   6       40.61       40.38        0.30 o   0.2891E-01
  15   1   6       77.00       78.11        0.21 o   0.2835E-01
  16   1   6      118.64      120.35        0.15 o   0.2170E-01
  17   1   6      245.26      247.17        0.11 o   0.8481E-02
  18   1   6       87.50       80.72        0.20 o   0.2650E-01
  19   1   6       36.10       37.57        0.39 o   0.2794E-01
  20   1   6       21.23       16.33        0.40 o   0.1700E-01
  21   1   6       14.46       13.72        0.58 o   0.1831E-01
  22   1   6       16.29        9.92        0.48 o   0.1404E-01
 -20   2   6       22.01       21.24        0.57 o   0.2285E-01
 -19   2   6       48.65       40.00        0.52 o   0.2727E-01
 -18   2   6       70.26       60.78        0.45 o   0.2639E-01
 -17   2   6       81.33       75.54        0.28 o   0.2813E-01
 -16   2   6       87.10       87.67        0.21 o   0.2719E-01
 -15   2   6      521.21      515.79        0.11 o   0.2632E-02
 -14   2   6       97.06       96.95        0.22 o   0.2600E-01
 -13   2   6       31.07       26.81        0.41 o   0.2410E-01
 -12   2   6       10.45        6.88        0.84 o   0.1263E-01
 -11   2   6       10.32        8.70        0.76 o   0.1329E-01
 -10   2   6       10.20        8.51        0.79 o   0.1475E-01
  -9   2   6       10.17        6.11        0.89 o   0.1383E-01
  -8   2   6       20.63       19.25        0.57 o   0.2126E-01
  -7   2   6       28.32       26.73        0.41 o   0.2440E-01
  -6   2   6       24.85       21.20        0.41 o   0.2315E-01
  -5   2   6       24.28       20.03        0.37 o   0.2279E-01
  -4   2   6       31.25       34.81        0.28 o   0.2750E-01
  -3   2   6       23.63       23.37        0.34 o   0.2396E-01
  -2   2   6       29.60       27.06        0.27 o   0.2520E-01
  -1   2   6       95.11       82.98        0.15 o   0.1971E-01
   0   2   6      115.29      115.97        0.13 o   0.2139E-01
   1   2   6      376.30      376.80        0.09 o   0.4460E-02
   2   2   6      126.64      126.41        0.13 o   0.1980E-01
   3   2   6      109.19      109.60        0.13 o   0.2383E-01
   4   2   6      118.85      119.57        0.12 o   0.2111E-01
   5   2   6       93.91       99.77        0.14 o   0.2421E-01
   6   2   6       76.62       79.36        0.15 o   0.2785E-01
   7   2   6       65.21       68.49        0.17 o   0.2880E-01
   8   2   6       52.43       54.90        0.21 o   0.3093E-01
   9   2   6       37.86       39.58        0.26 o   0.2929E-01
  10   2   6       20.18       20.57        0.45 o   0.2296E-01
  11   2   6       15.67       16.10        0.49 o   0.1854E-01
  12   2   6       30.89       34.30        0.34 o   0.2741E-01
  13   2   6       29.26       35.37        0.37 o   0.2640E-01
  14   2   6       61.54       67.21        0.25 o   0.2826E-01
  15   2   6       76.29       41.81        0.22 o   0.2376E-02
  16   2   6       16.94       12.97        0.53 o   0.1778E-01
  17   2   6       44.50       42.08        0.32 o   0.2930E-01
  18   2   6       36.79       32.50        0.30 o   0.2792E-01
  19   2   6       26.35       29.26        0.44 o   0.2521E-01
 -15   3   6       45.11       49.03        0.33 o   0.2916E-01
 -14   3   6       35.10       37.79        0.36 o   0.2860E-01
 -13   3   6       43.49       45.30        0.30 o   0.3020E-01
 -12   3   6       41.45       44.44        0.27 o   0.2914E-01
 -11   3   6       31.46       33.16        0.36 o   0.2755E-01
 -10   3   6       13.10        9.89        0.67 o   0.1310E-01
  -9   3   6       10.03       12.60        0.86 o   0.1879E-01
  -8   3   6       20.54       22.72        0.48 o   0.2341E-01
  -7   3   6       24.15       23.51        0.38 o   0.2344E-01
  -6   3   6       23.15       26.12        0.42 o   0.2450E-01
  -5   3   6       23.15       24.19        0.39 o   0.2412E-01
  -4   3   6       34.03       34.07        0.31 o   0.2831E-01
  -3   3   6       40.75       41.04        0.25 o   0.2943E-01
  -2   3   6       21.88       21.34        0.38 o   0.2315E-01
  -1   3   6       37.27       27.72        0.25 o   0.2491E-01
   0   3   6       54.24       51.86        0.21 o   0.3109E-01
   1   3   6      204.80      199.46        0.11 o   0.1153E-01
   2   3   6       83.54       78.69        0.17 o   0.2675E-01
   3   3   6      101.23      102.62        0.13 o   0.2379E-01
   4   3   6       98.52      100.52        0.14 o   0.2510E-01
   5   3   6       41.16       38.27        0.29 o   0.2811E-01
   6   3   6       33.14       32.53        0.30 o   0.2713E-01
   7   3   6       57.29       61.12        0.20 o   0.2976E-01
   8   3   6       57.93       64.22        0.20 o   0.2516E-01
   9   3   6       43.54       47.76        0.24 o   0.3025E-01
  10   3   6       27.30       30.07        0.34 o   0.2574E-01
  11   3   6       17.89       25.60        0.48 o   0.2218E-01
  12   3   6       30.89       40.37        0.34 o   0.2345E-01
  13   3   6       35.04       39.10        0.35 o   0.2839E-01
  14   3   6       15.76       17.90        0.50 o   0.1754E-01
  15   3   6      107.38      114.34        0.16 o   0.2125E-01
  -3   4   6       17.83       13.61        0.46 o   0.1654E-01
  -2   4   6       45.66        9.24        0.22 o   0.4282E-02
  -1   4   6       77.64       59.32        0.18 o   0.1468E-01
   0   4   6      117.33      103.93        0.14 o   0.2051E-01
   1   4   6      367.50      372.26        0.10 o   0.4515E-02
   2   4   6      151.82      113.37        0.13 o   0.1968E-02
   3   4   6       87.06       81.87        0.29 o   0.2791E-01
 -21   0   7       31.86       28.98        0.92 o   0.2712E-01
 -20   0   7       27.58       24.93        0.74 o   0.2530E-01
 -19   0   7       14.00        7.84        1.08 o   0.1309E-01
 -18   0   7       13.93        2.73        1.19 o   0.8536E-02
 -17   0   7       28.55       23.79        0.74 o   0.2272E-01
 -16   0   7       60.74       61.21        0.45 o   0.2978E-01
 -15   0   7       84.12       80.72        0.32 o   0.2827E-01
 -14   0   7       92.28       86.90        0.29 o   0.2444E-01
 -13   0   7       81.63       72.97        0.26 o   0.2484E-01
 -12   0   7      208.12      197.36        0.17 o   0.1129E-01
 -11   0   7       26.73       14.74        0.73 o   0.1787E-01
 -10   0   7       93.10       88.63        0.29 o   0.2652E-01
  -9   0   7      187.86      182.03        0.21 o   0.1306E-01
  -8   0   7      182.03      172.06        0.17 o   0.1340E-01
  -7   0   7      117.78      111.55        0.20 o   0.2247E-01
  -6   0   7       61.06       55.85        0.24 o   0.2964E-01
  -5   0   7       28.39       23.39        0.58 o   0.2257E-01
  -4   0   7       93.41        7.78        0.27 o   0.0000E+00
  -3   0   7       40.77        9.36        0.39 o   0.6181E-02
  -2   0   7       17.56       14.98        0.76 o   0.1695E-01
  -1   0   7       21.34       27.89        0.63 o   0.2388E-01
   0   0   7       30.86       28.83        0.49 o   0.2513E-01
   1   0   7        2.36        2.38        4.71 <   0.0000E+00
   2   0   7      122.54      131.63        0.23 o   0.1424E-01
   3   0   7      320.10      311.64        0.12 o   0.5855E-02
   5   0   7       92.65       85.70        0.30 o   0.2582E-01
   6   0   7       87.87       84.62        0.25 o   0.2783E-01
   7   0   7      109.77      103.59        0.20 o   0.2227E-01
   8   0   7      133.06      130.22        0.19 o   0.1910E-01
   9   0   7      125.94      123.29        0.27 o   0.2071E-01
  10   0   7       93.78       94.18        0.23 o   0.2553E-01
  11   0   7       42.67       45.91        0.41 o   0.3013E-01
  12   0   7       27.08        7.50        0.57 o   0.7980E-02
  13   0   7       50.10       47.36        0.37 o   0.3103E-01
  14   0   7       64.54       61.63        0.39 o   0.3073E-01
  15   0   7       68.76       65.91        0.40 o   0.3038E-01
  16   0   7       65.06       63.20        0.37 o   0.2970E-01
  17   0   7       46.36       46.31        0.53 o   0.3021E-01
  18   0   7       21.98       23.92        0.77 o   0.2414E-01
  19   0   7       11.41        7.08        1.08 o   0.1450E-01
  20   0   7        7.88        7.49        1.71 <   0.0000E+00
 -20   1   7       23.45       20.95        0.63 o   0.1947E-01
 -19   1   7       25.12       15.89        0.58 o   0.2037E-01
 -18   1   7       38.67       24.94        0.46 o   0.1698E-01
 -17   1   7       38.99       31.67        0.44 o   0.2623E-01
 -16   1   7       26.00       22.10        0.42 o   0.2425E-01
 -15   1   7       31.88       27.72        0.35 o   0.2413E-01
 -14   1   7       96.73       94.73        0.18 o   0.2626E-01
 -13   1   7      215.67      217.92        0.12 o   0.1029E-01
 -11   1   7       46.00       32.49        0.28 o   0.2007E-01
 -10   1   7       65.71       49.32        0.22 o   0.1755E-01
  -9   1   7       77.91       68.33        0.18 o   0.2755E-01
  -8   1   7       69.60       61.00        0.19 o   0.2950E-01
  -7   1   7       47.70       39.95        0.28 o   0.3007E-01
  -6   1   7       17.75       12.29        0.50 o   0.1637E-01
  -5   1   7       28.80       30.53        0.31 o   0.2534E-01
  -4   1   7       63.36       56.98        0.19 o   0.2902E-01
  -3   1   7       63.64       61.24        0.17 o   0.3065E-01
  -2   1   7       31.95       32.32        0.30 o   0.2737E-01
  -1   1   7       28.06       24.82        0.36 o   0.2242E-01
   0   1   7       44.90       44.05        0.23 o   0.3032E-01
   1   1   7       20.39       15.46        0.42 o   0.1901E-01
   2   1   7       64.36       66.73        0.18 o   0.3092E-01
   3   1   7      127.00      131.98        0.13 o   0.1904E-01
   4   1   7      210.65      216.31        0.10 o   0.1043E-01
   5   1   7       34.12       36.22        0.31 o   0.2823E-01
   6   1   7       78.45       80.09        0.17 o   0.2930E-01
   7   1   7      136.01      139.04        0.13 o   0.1732E-01
   8   1   7       85.36       90.17        0.17 o   0.2480E-01
   9   1   7       57.06       58.33        0.22 o   0.3082E-01
  10   1   7      114.21      117.68        0.16 o   0.2030E-01
  11   1   7      141.91      144.00        0.14 o   0.1740E-01
  12   1   7      160.74      131.91        0.14 o   0.7136E-02
  13   1   7       88.44       88.56        0.21 o   0.2636E-01
  14   1   7       39.72       42.84        0.31 o   0.2835E-01
  15   1   7       29.53       32.38        0.41 o   0.2688E-01
  16   1   7       21.87       23.30        0.49 o   0.2366E-01
  17   1   7       16.70       19.87        0.53 o   0.2129E-01
  18   1   7       17.05       29.58        0.55 o   0.1261E-01
  19   1   7       50.48       54.24        0.32 o   0.2610E-01
  20   1   7       70.05       74.93        0.30 o   0.2806E-01
 -17   2   7       20.98       18.02        0.52 o   0.1839E-01
 -16   2   7       29.32       30.34        0.36 o   0.2686E-01
 -15   2   7       36.30       36.82        0.33 o   0.2877E-01
 -14   2   7       50.01       49.17        0.26 o   0.3095E-01
 -13   2   7       68.21       61.07        0.22 o   0.2864E-01
 -12   2   7      190.01      174.86        0.13 o   0.1210E-01
 -11   2   7       20.09       21.12        0.47 o   0.2281E-01
 -10   2   7       38.75       39.75        0.29 o   0.2875E-01
  -9   2   7       84.86       84.29        0.18 o   0.2817E-01
  -8   2   7       84.45       84.45        0.17 o   0.2811E-01
  -7   2   7       61.86       58.57        0.22 o   0.3101E-01
  -6   2   7       39.29       37.32        0.29 o   0.2667E-01
  -5   2   7       21.21       22.19        0.44 o   0.2212E-01
  -4   2   7       50.10        8.83        0.22 o   0.2140E-02
  -3   2   7       24.38        7.98        0.36 o   0.1003E-01
  -2   2   7       15.64       12.47        0.54 o   0.1674E-01
  -1   2   7       12.02        9.07        0.69 o   0.1256E-01
   0   2   7       14.82       15.01        0.57 o   0.1835E-01
   1   2   7       17.12       13.91        0.48 o   0.1769E-01
   2   2   7       69.61       72.11        0.19 o   0.2778E-01
   3   2   7      170.39      163.33        0.12 o   0.1485E-01
   4   2   7      371.59      370.24        0.09 o   0.4466E-02
   5   2   7       44.55       39.37        0.29 o   0.2811E-01
   6   2   7       60.41       59.17        0.19 o   0.3111E-01
   7   2   7       98.64       99.31        0.16 o   0.2574E-01
   8   2   7       94.86       94.05        0.17 o   0.2632E-01
   9   2   7       80.65       80.64        0.18 o   0.2874E-01
  10   2   7       64.67       63.78        0.20 o   0.3047E-01
  11   2   7       51.11       52.66        0.26 o   0.3039E-01
  12   2   7       51.40       51.29        0.28 o   0.3010E-01
  13   2   7       53.10       57.42        0.23 o   0.2979E-01
  14   2   7       50.03       50.13        0.26 o   0.3060E-01
  15   2   7       31.75       32.74        0.36 o   0.2745E-01
  16   2   7       41.22       47.02        0.32 o   0.2955E-01
  17   2   7       27.88       30.68        0.40 o   0.2595E-01
 -11   3   7       41.54       38.36        0.29 o   0.2961E-01
 -10   3   7       42.17       35.22        0.28 o   0.2191E-01
  -9   3   7       47.79       43.83        0.25 o   0.2957E-01
  -8   3   7       41.38       38.57        0.27 o   0.2992E-01
  -7   3   7       21.06       17.29        0.43 o   0.1950E-01
  -6   3   7       19.70       13.22        0.46 o   0.1840E-01
  -5   3   7       27.25       21.85        0.38 o   0.2136E-01
  -4   3   7       44.68       30.96        0.26 o   0.1874E-01
  -3   3   7       40.23       31.79        0.28 o   0.2498E-01
  -2   3   7       27.76       25.23        0.34 o   0.2517E-01
  -1   3   7       11.06        2.48        0.70 o   0.9757E-02
   0   3   7        7.41       12.24        1.00 o   0.1618E-01
   1   3   7       20.51       21.00        0.60 o   0.2346E-01
   2   3   7       73.57       71.84        0.19 o   0.2944E-01
   3   3   7      135.93      140.43        0.13 o   0.1755E-01
   4   3   7      216.78      218.33        0.16 o   0.1055E-01
   5   3   7       49.68       32.93        0.22 o   0.2224E-01
   6   3   7       41.24       41.37        0.24 o   0.2934E-01
   7   3   7       61.25       63.06        0.20 o   0.2972E-01
   8   3   7       58.61       60.50        0.21 o   0.3110E-01
   9   3   7       51.43       50.14        0.23 o   0.3088E-01
  10   3   7       49.12       51.91        0.23 o   0.3017E-01
  11   3   7       48.92       53.28        0.24 o   0.2994E-01
 -18   0   8       19.24       17.20        0.89 o   0.1996E-01
 -17   0   8       26.55       27.86        0.74 o   0.2351E-01
 -16   0   8       20.55       19.65        0.88 o   0.1942E-01
 -15   0   8       19.33        5.10        0.72 o   0.7709E-02
 -14   0   8       47.98       37.89        0.42 o   0.2427E-01
 -13   0   8       71.26       61.30        0.30 o   0.2821E-01
 -12   0   8       62.06       52.01        0.32 o   0.2658E-01
 -11   0   8       21.65       28.28        0.76 o   0.2352E-01
 -10   0   8      264.46      273.05        0.19 o   0.7331E-02
  -8   0   8      107.83       91.09        0.27 o   0.1586E-01
  -7   0   8       61.32       53.85        0.30 o   0.2753E-01
  -6   0   8       38.53       36.79        0.39 o   0.2817E-01
  -5   0   8       20.16       18.66        0.68 o   0.2123E-01
  -4   0   8       19.96       14.02        0.78 o   0.1955E-01
  -3   0   8       16.63        6.03        0.77 o   0.9525E-02
  -2   0   8       12.99        9.62        1.28 o   0.1062E-01
  -1   0   8       28.00       30.77        0.50 o   0.2585E-01
   0   0   8       54.25       52.92        0.41 o   0.3085E-01
   1   0   8       45.96       42.32        0.40 o   0.2968E-01
   2   0   8        9.11        3.08        1.56 <   0.0000E+00
   3   0   8       17.82       16.92        0.83 o   0.1841E-01
   4   0   8       45.47       47.93        0.33 o   0.2983E-01
   5   0   8       45.46       52.89        0.34 o   0.2789E-01
   6   0   8       16.39       18.78        0.76 o   0.2056E-01
   7   0   8       92.15       96.44        0.23 o   0.2393E-01
   8   0   8       87.39       85.77        0.28 o   0.2757E-01
   9   0   8      116.55       24.77        0.24 o   0.0000E+00
  10   0   8      106.71      103.99        0.23 o   0.2444E-01
  11   0   8      104.13      108.28        0.27 o   0.2222E-01
  12   0   8       22.32       22.56        0.86 o   0.2266E-01
  13   0   8       50.71       60.67        0.45 o   0.2303E-01
  14   0   8      103.20      112.95        0.26 o   0.1871E-01
  15   0   8      120.12      128.82        0.26 o   0.1903E-01
  16   0   8      105.90      113.99        0.24 o   0.2023E-01
  17   0   8       78.72       82.97        0.28 o   0.2173E-01
  18   0   8       40.21       45.98        0.57 o   0.2913E-01
 -17   1   8       13.92        9.41        0.61 o   0.1373E-01
 -16   1   8       12.10        6.60        0.68 o   0.1187E-01
 -15   1   8       23.39       14.31        0.47 o   0.1461E-01
 -14   1   8       44.70       36.16        0.28 o   0.2494E-01
 -13   1   8       57.98       55.64        0.24 o   0.3096E-01
 -12   1   8       47.09       45.58        0.27 o   0.3071E-01
 -11   1   8       46.45       41.11        0.26 o   0.2712E-01
 -10   1   8      103.36       86.00        0.22 o   0.1762E-01
  -9   1   8      178.79      161.00        0.13 o   0.1155E-01
  -8   1   8       18.06        7.50        0.51 o   0.1323E-01
  -7   1   8       91.47       62.72        0.21 o   0.3919E-02
  -6   1   8      143.17      132.29        0.14 o   0.1788E-01
  -5   1   8      122.29      124.42        0.14 o   0.2086E-01
  -4   1   8       75.45       76.29        0.21 o   0.2879E-01
  -3   1   8       37.62       37.82        0.29 o   0.2809E-01
  -2   1   8       31.76       26.44        0.30 o   0.2251E-01
  -1   1   8       32.24       26.31        0.34 o   0.2625E-01
   0   1   8       32.11       26.49        0.36 o   0.2614E-01
   1   1   8       32.00       29.01        0.32 o   0.2504E-01
   2   1   8       39.65       41.49        0.26 o   0.2953E-01
   3   1   8       47.92       51.26        0.23 o   0.3007E-01
   4   1   8       28.76       27.05        0.30 o   0.2514E-01
   5   1   8      115.06      115.87        0.18 o   0.2048E-01
   6   1   8      416.96      402.42        0.09 o   0.3826E-02
   7   1   8      486.84      470.51        0.09 o   0.2968E-02
   8   1   8       37.75       31.53        0.40 o   0.2702E-01
   9   1   8       30.76       20.82        0.39 o   0.2022E-01
  10   1   8       33.31       31.63        0.34 o   0.2477E-01
  11   1   8       46.02       47.22        0.28 o   0.3065E-01
  12   1   8       62.17       63.33        0.22 o   0.3098E-01
  13   1   8       65.78       71.41        0.23 o   0.2756E-01
  14   1   8       55.11       59.59        0.26 o   0.3041E-01
  15   1   8       28.84       33.76        0.42 o   0.2664E-01
  16   1   8       15.39       23.06        0.50 o   0.2121E-01
  17   1   8       41.27       50.08        0.47 o   0.2642E-01
 -14   2   8       18.69       15.64        0.58 o   0.1897E-01
 -13   2   8       30.57       29.37        0.41 o   0.2692E-01
 -12   2   8       38.25       34.37        0.29 o   0.2745E-01
 -11   2   8       29.39       26.20        0.37 o   0.2216E-01
 -10   2   8      139.17      147.12        0.14 o   0.1683E-01
  -9   2   8      323.71      320.42        0.12 o   0.5653E-02
  -8   2   8       36.24       32.24        0.32 o   0.2578E-01
  -7   2   8       36.60       28.61        0.30 o   0.1988E-01
  -6   2   8       67.11       55.31        0.23 o   0.2396E-01
  -5   2   8       71.65       60.38        0.19 o   0.2670E-01
  -4   2   8       53.97       41.10        0.25 o   0.2256E-01
  -3   2   8       33.36       28.48        0.34 o   0.2596E-01
  -2   2   8       25.96       24.49        0.39 o   0.2480E-01
  -1   2   8       26.83       27.52        0.37 o   0.2532E-01
   0   2   8       34.92       34.68        0.30 o   0.2857E-01
   1   2   8       31.47       30.21        0.35 o   0.2719E-01
   2   2   8       15.81        9.70        0.52 o   0.1359E-01
   3   2   8       20.63       25.38        0.42 o   0.2357E-01
   4   2   8       35.82       36.01        0.28 o   0.2807E-01
   5   2   8       47.24       46.75        0.25 o   0.2952E-01
   6   2   8      111.36      112.11        0.15 o   0.2345E-01
   7   2   8       98.51      101.53        0.15 o   0.2503E-01
   8   2   8       51.09       50.66        0.27 o   0.3097E-01
   9   2   8       47.04       17.86        0.25 o   0.9706E-02
  10   2   8       68.52       70.94        0.20 o   0.2945E-01
  11   2   8       67.34       73.73        0.21 o   0.2685E-01
  12   2   8       23.80       28.14        0.41 o   0.2485E-01
  13   2   8       26.56       31.28        0.38 o   0.2588E-01
  -5   3   8       35.28       35.58        0.32 o   0.2834E-01
  -4   3   8       17.07       15.30        0.53 o   0.1834E-01
  -3   3   8       18.39       15.86        0.50 o   0.1671E-01
  -2   3   8       29.97       26.30        0.35 o   0.2295E-01
  -1   3   8       33.54       32.50        0.32 o   0.2720E-01
   0   3   8       30.83       28.88        0.36 o   0.2622E-01
   1   3   8       25.35       25.10        0.44 o   0.2364E-01
   2   3   8       22.69       20.53        0.44 o   0.2252E-01
   3   3   8       11.43       14.29        0.79 o   0.1936E-01
   4   3   8       15.74       12.31        0.47 o   0.1368E-01
   5   3   8       47.77       49.77        0.26 o   0.2866E-01
 -14   0   9       15.35        2.34        1.02 o   0.6913E-02
 -13   0   9       31.39       17.63        0.51 o   0.1588E-01
 -12   0   9       30.44       22.98        0.47 o   0.2544E-01
 -11   0   9       12.78        5.67        1.12 o   0.1374E-01
 -10   0   9       62.38       20.16        0.42 o   0.1096E-05
  -9   0   9       69.19       16.49        0.37 o   0.0000E+00
  -8   0   9       14.82       11.25        0.90 o   0.1077E-01
  -7   0   9       14.61        8.76        0.95 o   0.1487E-01
  -6   0   9       86.85       89.16        0.32 o   0.2787E-01
  -5   0   9       20.52       31.73        0.68 o   0.1924E-01
  -4   0   9       55.26       45.19        0.37 o   0.2760E-01
  -3   0   9      156.42      150.05        0.23 o   0.1654E-01
  -2   0   9      177.75      169.75        0.19 o   0.1403E-01
  -1   0   9      137.19      125.63        0.26 o   0.1895E-01
   0   0   9       95.57       63.82        0.32 o   0.6678E-03
   1   0   9       24.02       10.16        0.51 o   0.8426E-02
   2   0   9       30.98       18.72        0.62 o   0.1205E-01
   3   0   9       34.65       28.33        0.46 o   0.2012E-01
   4   0   9       26.63       24.93        0.52 o   0.2544E-01
   5   0   9       13.49       13.01        1.00 o   0.1609E-01
   6   0   9       77.22       74.80        0.30 o   0.2943E-01
   7   0   9      114.53      113.30        0.29 o   0.2285E-01
   8   0   9       15.30       15.55        0.79 o   0.2024E-01
   9   0   9      514.48      498.01        0.15 o   0.2717E-02
  10   0   9      445.98      430.52        0.18 o   0.3425E-02
  11   0   9       20.54        6.19        0.62 o   0.1202E-01
  12   0   9       33.76       27.24        0.56 o   0.2560E-01
  13   0   9       27.87       24.27        0.71 o   0.2178E-01
  14   0   9       25.85       28.91        0.54 o   0.2487E-01
 -13   1   9       21.16       12.79        0.47 o   0.2017E-01
 -12   1   9       14.19        9.01        0.57 o   0.1259E-01
 -11   1   9       18.24       14.43        0.51 o   0.1759E-01
 -10   1   9       32.77       30.15        0.36 o   0.2656E-01
  -9   1   9       37.29       35.23        0.32 o   0.2594E-01
  -8   1   9       15.97        9.30        0.60 o   0.1210E-01
  -7   1   9      212.58      224.13        0.12 o   0.9461E-02
  -6   1   9      352.21      339.23        0.11 o   0.5020E-02
  -5   1   9      103.55       95.27        0.30 o   0.2311E-01
  -4   1   9       71.09       61.78        0.20 o   0.2561E-01
  -3   1   9       53.89       49.93        0.30 o   0.2978E-01
  -2   1   9       51.34       46.14        0.24 o   0.3016E-01
  -1   1   9       49.34       36.26        0.26 o   0.2029E-01
   0   1   9       46.64       40.68        0.29 o   0.2984E-01
   1   1   9       44.62       44.41        0.28 o   0.3034E-01
   2   1   9       46.66       45.62        0.25 o   0.2996E-01
   3   1   9       43.60       48.83        0.24 o   0.2690E-01
   4   1   9       27.03       25.08        0.35 o   0.2487E-01
   5   1   9       37.21       34.15        0.29 o   0.2699E-01
   6   1   9       75.20       59.01        0.20 o   0.2088E-01
   7   1   9       35.69       26.14        0.32 o   0.1910E-01
   8   1   9       59.81       65.06        0.22 o   0.2948E-01
   9   1   9       70.36       73.57        0.20 o   0.2946E-01
  10   1   9       37.56       46.13        0.31 o   0.2716E-01
  11   1   9       68.10       71.90        0.21 o   0.2817E-01
  12   1   9       55.01       58.36        0.25 o   0.2541E-01
  -8   2   9       26.10       21.73        0.37 o   0.2250E-01
  -7   2   9      222.57      190.50        0.13 o   0.5753E-02
  -6   2   9      247.44      220.41        0.15 o   0.6667E-02
  -5   2   9       29.74       26.44        0.46 o   0.2587E-01
  -4   2   9       26.48       24.80        0.48 o   0.2445E-01
  -3   2   9       79.91       77.68        0.19 o   0.2905E-01
  -2   2   9       91.62       88.67        0.19 o   0.2717E-01
  -1   2   9       64.43       62.96        0.23 o   0.3064E-01
   0   2   9       48.47       37.39        0.27 o   0.2255E-01
   1   2   9       41.46       34.53        0.29 o   0.2623E-01
   2   2   9       46.84       40.53        0.27 o   0.2656E-01
   3   2   9       48.89       38.62        0.26 o   0.2316E-01
   4   2   9       38.44       36.10        0.30 o   0.2904E-01
   5   2   9       29.17       25.24        0.37 o   0.2456E-01
   6   2   9       55.29       46.78        0.26 o   0.2966E-01
   7   2   9       69.50       65.31        0.20 o   0.3022E-01
   8   2   9       12.94       15.66        0.58 o   0.1973E-01
  -8   0  10       32.74       25.29        0.88 o   0.2308E-01
  -7   0  10       43.58       46.25        0.37 o   0.2955E-01
  -6   0  10       52.22       56.28        0.43 o   0.3103E-01
  -5   0  10       44.57       19.29        0.44 o   0.9101E-02
  -4   0  10      259.10      261.86        0.21 o   0.7918E-02
  -3   0  10      188.98      196.53        0.22 o   0.1142E-01
  -2   0  10       61.23       53.41        0.41 o   0.2399E-01
  -1   0  10       48.22       41.78        0.46 o   0.2550E-01
   0   0  10       46.04       36.94        0.51 o   0.1983E-01
   1   0  10       36.56       23.43        0.66 o   0.1996E-01
   2   0  10       24.39        4.16        0.79 o   0.9744E-02
   3   0  10       31.61       21.27        0.54 o   0.2063E-01
   4   0  10       49.10       43.22        0.41 o   0.2804E-01
   5   0  10       62.15       64.76        0.32 o   0.3106E-01
   6   0  10       89.79       91.21        0.27 o   0.2495E-01
   7   0  10       75.90       77.62        0.27 o   0.2729E-01
  -5   1  10       76.51       36.38        0.19 o   0.2305E-03
  -4   1  10      187.18      164.27        0.19 o   0.1013E-01
  -3   1  10      155.18      120.86        0.15 o   0.1453E-02
  -2   1  10       96.31       47.27        0.18 o   0.0000E+00
  -1   1  10       32.05       19.60        0.34 o   0.1649E-01
   0   1  10       53.32       51.89        0.32 o   0.3118E-01
   1   1  10       93.56       88.05        0.23 o   0.2578E-01
   2   1  10      104.14       87.77        0.18 o   0.1974E-01
   3   1  10       87.95       71.10        0.19 o   0.1868E-01
   4   1  10       71.08       51.43        0.20 o   0.9140E-02
   5   1  10       38.46       37.53        0.29 o   0.2939E-01
