# Supplementary material for: Crystal structures of eight mono-methyl alkanes (C26–C32) via single-crystal and powder diffraction and DFT-D optimization
Source: IUCrJ. 2015 Jul 5;2(Pt 5):490–7. doi: 10.1107/S2052252515010271 (PMC4547817; doi:10.1107/S2052252515010271)
Supplement: Supplementary file 3 [file m-02-00490-13MeC29H59sup3.rtv]

data_13MeC29H59

loop_
_pd_proc_point_id
_pd_meas_2theta_scan
_pd_proc_intensity_total
_pd_calc_intensity_total
_pd_proc_ls_weight
         1     2.001000  1105.059558  1098.044631     0.000515
         2     2.004000  1104.118854  1003.317307     0.000588
         3     2.007000  1103.179432  1049.117811     0.000554
         4     2.010000  1102.241304  1058.068511     0.000538
         5     2.013000  1101.304483  1097.287535     0.000527
         6     2.016000  1100.368981  1011.069892     0.000575
         7     2.019000  1099.434811  1057.237348     0.000549
         8     2.022000  1098.501985  1031.241869     0.000554
         9     2.025000  1097.570518  1037.066978     0.000572
        10     2.028000  1096.640423  1083.248693     0.000540
        11     2.031000  1095.711713  1030.729282     0.000544
        12     2.034000  1094.784402  1147.025771     0.000519
        13     2.037000  1093.858506  1020.050485     0.000575
        14     2.040000  1092.934038   970.362518     0.000580
        15     2.043000  1092.011015  1021.005593     0.000574
        16     2.046000  1091.089450  1045.440209     0.000551
        17     2.049000  1090.169360  1074.235375     0.000530
        18     2.052000  1089.250761  1019.600422     0.000562
        19     2.055000  1088.333670  1020.037944     0.000561
        20     2.058000  1087.418103  1008.625756     0.000579
        21     2.061000  1086.504078  1020.658028     0.000552
        22     2.064000  1085.591612  1005.325967     0.000584
        23     2.067000  1084.680724   986.980307     0.000595
        24     2.070000  1083.771435  1036.474864     0.000536
        25     2.073000  1082.863968  1124.040712     0.000518
        26     2.076000  1081.958671  1101.071574     0.000522
        27     2.079000  1081.055765   993.442686     0.000576
        28     2.082000  1080.155101  1096.239726     0.000523
        29     2.085000  1079.257619  1109.250816     0.000526
        30     2.088000  1078.360691  1021.972408     0.000570
        31     2.091000  1077.463149  1092.185112     0.000516
        32     2.094000  1076.567372   961.473673     0.000604
        33     2.097000  1075.673383  1022.761161     0.000559
        34     2.100000  1074.781208  1179.464958     0.000474
        35     2.103000  1073.890872  1025.793005     0.000562
        36     2.106000  1073.002429  1121.174939     0.000516
        37     2.109000  1072.115967   943.443235     0.000613
        38     2.112000  1071.231546  1024.484515     0.000558
        39     2.115000  1070.349172   949.505089     0.000615
        40     2.118000  1069.469133  1084.794583     0.000537
        41     2.121000  1068.590491  1088.320439     0.000515
        42     2.124000  1067.714036  1117.709889     0.000522
        43     2.127000  1066.840132  1020.470788     0.000578
        44     2.130000  1065.968913  1058.246778     0.000530
        45     2.133000  1065.100595  1062.039869     0.000551
        46     2.136000  1064.234992   965.580535     0.000598
        47     2.139000  1063.371227  1136.526026     0.000504
        48     2.142000  1062.510364  1091.693491     0.000531
        49     2.145000  1061.654318  1024.187557     0.000561
        50     2.148000  1060.797277  1033.792825     0.000567
        51     2.151000  1059.940585  1106.887949     0.000515
        52     2.154000  1059.086314  1086.115218     0.000534
        53     2.157000  1058.234510  1006.900167     0.000587
        54     2.160000  1057.385220   995.816153     0.000559
        55     2.163000  1056.538495  1119.483850     0.000518
        56     2.166000  1055.694386  1020.330485     0.000573
        57     2.169000  1054.852946  1104.338360     0.000514
        58     2.172000  1054.014233  1043.094291     0.000552
        59     2.175000  1053.178303  1051.218266     0.000563
        60     2.178000  1052.345217  1036.438121     0.000554
        61     2.181000  1051.515038  1115.312939     0.000505
        62     2.184000  1050.687832  1114.781428     0.000522
        63     2.187000  1049.863667  1013.589033     0.000576
        64     2.190000  1049.042613  1035.393781     0.000552
        65     2.193000  1048.224746  1031.242086     0.000561
        66     2.196000  1047.410142  1053.745655     0.000559
        67     2.199000  1046.598882  1100.474442     0.000515
        68     2.202000  1045.791051  1021.626537     0.000555
        69     2.205000  1044.986737  1062.202370     0.000547
        70     2.208000  1044.186032  1154.501598     0.000500
        71     2.211000  1043.389031  1026.550326     0.000542
        72     2.214000  1042.595837  1091.979393     0.000536
        73     2.217000  1041.806554  1090.214641     0.000538
        74     2.220000  1041.021293  1113.914513     0.000509
        75     2.223000  1040.240170  1151.614581     0.000505
        76     2.226000  1039.463306  1043.405543     0.000562
        77     2.229000  1038.690828  1116.142190     0.000506
        78     2.232000  1037.922869  1086.511549     0.000526
        79     2.235000  1037.159571  1004.220594     0.000585
        80     2.238000  1036.401080  1048.114348     0.000549
        81     2.241000  1035.647551   997.157417     0.000576
        82     2.244000  1034.899147  1013.512169     0.000568
        83     2.247000  1034.156039  1100.678737     0.000533
        84     2.250000  1033.418408  1136.930050     0.000505
        85     2.253000  1032.686444  1055.041175     0.000543
        86     2.256000  1031.960346  1070.120897     0.000551
        87     2.259000  1031.240327   935.879258     0.000610
        88     2.262000  1030.526609  1017.006524     0.000556
        89     2.265000  1029.819428  1103.098530     0.000535
        90     2.268000  1029.119033  1045.263195     0.000545
        91     2.271000  1028.425687  1097.396911     0.000520
        92     2.274000  1027.739668   973.201198     0.000601
        93     2.277000  1027.061272   974.666791     0.000585
        94     2.280000  1026.390811  1113.050864     0.000515
        95     2.283000  1025.728615  1042.512686     0.000553
        96     2.286000  1025.075038  1086.114002     0.000538
        97     2.289000  1024.430452  1098.190679     0.000531
        98     2.292000  1023.795254  1041.076587     0.000537
        99     2.295000  1023.169867  1051.356905     0.000562
       100     2.298000  1022.554742  1056.712863     0.000551
       101     2.301000  1021.950393   977.031222     0.000572
       102     2.304000  1021.357367  1081.646788     0.000548
       103     2.307000  1020.776203  1064.732958     0.000549
       104     2.310000  1020.207598   997.679945     0.000563
       105     2.313000  1019.651695  1060.311364     0.000547
       106     2.316000  1019.109386  1053.239469     0.000552
       107     2.319000  1018.581454  1047.156405     0.000551
       108     2.322000  1018.068663  1007.255578     0.000564
       109     2.325000  1017.571833  1045.752570     0.000558
       110     2.328000  1017.091846  1079.591759     0.000533
       111     2.331000  1016.629651  1069.421125     0.000516
       112     2.334000  1016.186268   988.231258     0.000597
       113     2.337000  1015.762799  1123.847576     0.000515
       114     2.340000  1015.360431   990.852143     0.000576
       115     2.343000  1014.980448  1007.279862     0.000572
       116     2.346000  1014.624238  1125.492722     0.000505
       117     2.349000  1014.293307  1022.290008     0.000568
       118     2.352000  1013.989287  1111.968821     0.000515
       119     2.355000  1013.713951  1113.620184     0.000530
       120     2.358000  1013.469228  1097.205543     0.000534
       121     2.361000  1013.257219  1021.805352     0.000539
       122     2.364000  1013.080219  1035.908672     0.000571
       123     2.367000  1012.940734   997.119871     0.000577
       124     2.370000  1012.841507   978.394131     0.000578
       125     2.373000  1012.785548  1063.250580     0.000551
       126     2.376000  1012.776162  1061.370463     0.000548
       127     2.379000  1012.816990  1034.022712     0.000550
       128     2.382000  1012.912044  1124.786147     0.000510
       129     2.385000  1013.065759  1104.319611     0.000533
       130     2.388000  1013.283047  1023.027940     0.000572
       131     2.391000  1013.569357  1069.241787     0.000511
       132     2.394000  1013.930755  1104.855856     0.000533
       133     2.397000  1014.374003   932.588768     0.000632
       134     2.400000  1014.906661  1009.470276     0.000556
       135     2.403000  1015.537211  1073.080604     0.000542
       136     2.406000  1016.275383   955.357329     0.000619
       137     2.409000  1017.132191  1060.675992     0.000528
       138     2.412000  1018.119761  1081.839121     0.000527
       139     2.415000  1019.252668  1062.414730     0.000545
       140     2.418000  1020.543164  1126.286109     0.000515
       141     2.421000  1022.011236  1106.269080     0.000519
       142     2.424000  1023.677651  1115.054113     0.000517
       143     2.427000  1025.566144  1150.953719     0.000510
       144     2.430000  1027.704187  1129.765187     0.000500
       145     2.433000  1030.123734  1100.236872     0.000529
       146     2.436000  1032.862143  1090.874813     0.000549
       147     2.439000  1035.963331  1039.995024     0.000535
       148     2.442000  1039.479237  1015.059486     0.000567
       149     2.445000  1043.471688  1209.241415     0.000488
       150     2.448000  1048.014799  1049.137134     0.000550
       151     2.451000  1053.198103  1040.036587     0.000549
       152     2.454000  1059.130678   933.302632     0.000622
       153     2.457000  1065.946671  1137.989570     0.000518
       154     2.460000  1073.812901  1204.498408     0.000469
       155     2.463000  1082.939931  1117.584049     0.000514
       156     2.466000  1093.600396  1172.092965     0.000504
       157     2.469000  1106.165850  1137.666149     0.000496
       158     2.472000  1121.193982  1129.418805     0.000505
       159     2.475000  1139.642674  1179.099193     0.000505
       160     2.478000  1163.356464  1288.726000     0.000446
       161     2.481000  1196.019923  1263.306714     0.000454
       162     2.484000  1244.683632  1364.226831     0.000434
       163     2.487000  1321.614172  1592.917540     0.000359
       164     2.490000  1445.655123  1454.160439     0.000392
       165     2.493000  1641.852911  1812.249927     0.000311
       166     2.496000  1938.227726  1941.215821     0.000306
       167     2.499000  2359.492386  2235.093419     0.000257
       168     2.502000  2920.128288  2759.412101     0.000203
       169     2.505000  3621.497847  3055.367872     0.000195
       170     2.508000  4453.488184  3764.430245     0.000150
       171     2.511000  5396.828178  4450.924666     0.000124
       172     2.514000  6425.269615  5346.431162     0.000109
       173     2.517000  7510.260886  6343.265525     0.000088
       174     2.520000  8629.972565  7333.972656     0.000077
       175     2.523000  9781.769298  8653.282080     0.000065
       176     2.526000 10989.315932  9896.496212     0.000058
       177     2.529000 12284.787953 11691.519006     0.000048
       178     2.532000 13655.590520 13110.418366     0.000042
       179     2.535000 14974.243114 14280.798493     0.000041
       180     2.538000 15956.727596 14685.895669     0.000038
       181     2.541000 16200.459853 14896.662548     0.000036
       182     2.544000 15333.865888 12849.831616     0.000045
       183     2.547000 13285.848962 10932.239433     0.000051
       184     2.550000 10491.629166  8790.540991     0.000063
       185     2.553000  7647.335210  6689.240241     0.000086
       186     2.556000  5274.602897  5028.574699     0.000113
       187     2.559000  3578.119009  3909.366300     0.000146
       188     2.562000  2513.662634  2860.946986     0.000195
       189     2.565000  1913.091822  2475.155676     0.000241
       190     2.568000  1595.712136  2037.058684     0.000284
       191     2.571000  1427.623372  1840.537201     0.000299
       192     2.574000  1330.744332  1555.442054     0.000383
       193     2.577000  1267.019160  1546.608675     0.000374
       194     2.580000  1220.036488  1469.110878     0.000379
       195     2.583000  1182.965332  1269.135733     0.000460
       196     2.586000  1152.689060  1226.718756     0.000461
       197     2.589000  1127.487707  1303.237298     0.000440
       198     2.592000  1106.233726  1190.269036     0.000481
       199     2.595000  1088.114897  1125.787009     0.000524
       200     2.598000  1072.521219  1190.012209     0.000487
       201     2.601000  1058.984801  1174.821319     0.000473
       202     2.604000  1047.141535  1139.603930     0.000522
       203     2.607000  1036.704612  1059.639262     0.000553
       204     2.610000  1027.445630  1028.758545     0.000548
       205     2.613000  1019.180875  1054.682945     0.000557
       206     2.616000  1011.761220  1034.968956     0.000560
       207     2.619000  1005.064586  1065.610060     0.000533
       208     2.622000   998.990258   935.407744     0.000619
       209     2.625000   993.454538  1019.176887     0.000576
       210     2.628000   988.387409  1061.352893     0.000548
       211     2.631000   983.729926  1100.807916     0.000507
       212     2.634000   979.432179   933.165540     0.000623
       213     2.637000   975.451679   970.018385     0.000603
       214     2.640000   971.752063   969.033882     0.000567
       215     2.643000   968.302071   977.069974     0.000599
       216     2.646000   965.074699  1053.662387     0.000554
       217     2.649000   962.046528   897.324650     0.000623
       218     2.652000   959.197164   957.902310     0.000610
       219     2.655000   956.508777   955.300027     0.000603
       220     2.658000   953.965729   915.556132     0.000631
       221     2.661000   951.554250   972.091174     0.000594
       222     2.664000   949.262185  1003.440263     0.000579
       223     2.667000   947.078763  1035.851835     0.000567
       224     2.670000   944.994417   930.753174     0.000610
       225     2.673000   943.000624  1003.618028     0.000574
       226     2.676000   941.089770   920.276283     0.000643
       227     2.679000   939.255039   947.934791     0.000596
       228     2.682000   937.490311   973.050660     0.000592
       229     2.685000   935.790080   959.644865     0.000613
       230     2.688000   934.149380   897.172054     0.000636
       231     2.691000   932.563726   919.028074     0.000628
       232     2.694000   931.029055   889.084501     0.000658
       233     2.697000   929.541681   977.287599     0.000581
       234     2.700000   928.098256   946.003337     0.000602
       235     2.703000   926.695736   895.024418     0.000642
       236     2.706000   925.331345   987.990006     0.000588
       237     2.709000   924.002541  1031.247138     0.000559
       238     2.712000   922.706995   859.626199     0.000661
       239     2.715000   921.442501   991.182244     0.000595
       240     2.718000   920.207159  1010.831807     0.000568
       241     2.721000   918.999167   908.608285     0.000617
       242     2.724000   917.816869   921.307969     0.000634
       243     2.727000   916.658735   984.571520     0.000586
       244     2.730000   915.523355   976.192915     0.000585
       245     2.733000   914.409426  1038.977818     0.000558
       246     2.736000   913.315740   870.633631     0.000671
       247     2.739000   912.241179   890.001519     0.000645
       248     2.742000   911.184706   938.587924     0.000602
       249     2.745000   910.145357   865.904145     0.000675
       250     2.748000   909.122238   915.190577     0.000632
       251     2.751000   908.114514   922.347432     0.000616
       252     2.754000   907.121410   952.985947     0.000615
       253     2.757000   906.142200   968.820934     0.000598
       254     2.760000   905.176210   927.110155     0.000611
       255     2.763000   904.222843   956.921978     0.000607
       256     2.766000   903.281558   899.320582     0.000657
       257     2.769000   902.351799   982.650957     0.000585
       258     2.772000   901.433098   891.571863     0.000640
       259     2.775000   900.524503   927.021528     0.000640
       260     2.778000   899.625891   866.031492     0.000663
       261     2.781000   898.736835   837.224436     0.000677
       262     2.784000   897.856932   874.313003     0.000671
       263     2.787000   896.985805   874.083260     0.000654
       264     2.790000   896.123096   965.386998     0.000587
       265     2.793000   895.268469   888.460936     0.000647
       266     2.796000   894.421609   869.830289     0.000672
       267     2.799000   893.582217   886.352258     0.000642
       268     2.802000   892.750010   926.701188     0.000611
       269     2.805000   891.924722   831.575951     0.000719
       270     2.808000   891.106101   910.118835     0.000621
       271     2.811000   890.293910   890.558969     0.000627
       272     2.814000   889.487923   877.706015     0.000670
       273     2.817000   888.687925   931.530078     0.000626
       274     2.820000   887.893716   906.019610     0.000630
       275     2.823000   887.105102   910.607141     0.000633
       276     2.826000   886.321903   889.709738     0.000661
       277     2.829000   885.543945   902.905078     0.000629
       278     2.832000   884.771063   936.854177     0.000613
       279     2.835000   884.003102   916.797747     0.000646
       280     2.838000   883.239914   792.551821     0.000727
       281     2.841000   882.481358   855.984143     0.000669
       282     2.844000   881.727298   860.329969     0.000686
       283     2.847000   880.977608   910.568824     0.000633
       284     2.850000   880.232164   847.671682     0.000667
       285     2.853000   879.490852   848.778393     0.000680
       286     2.856000   878.753560   839.303697     0.000690
       287     2.859000   878.020182   891.907321     0.000641
       288     2.862000   877.290617   876.046147     0.000649
       289     2.865000   876.564770   933.586861     0.000638
       290     2.868000   875.842548   864.826042     0.000663
       291     2.871000   875.123862   864.900486     0.000654
       292     2.874000   874.408629   863.273128     0.000691
       293     2.877000   873.696768   800.145391     0.000718
       294     2.880000   872.988202   883.788444     0.000643
       295     2.883000   872.283195   850.532289     0.000688
       296     2.886000   871.582589   884.322392     0.000644
       297     2.889000   870.886938   910.555645     0.000627
       298     2.892000   870.195903   844.387170     0.000682
       299     2.895000   869.510081   853.200207     0.000684
       300     2.898000   868.830599   710.653791     0.000807
       301     2.901000   868.143229   860.059177     0.000658
       302     2.904000   867.458642   896.128157     0.000654
       303     2.907000   866.776785   833.183311     0.000698
       304     2.910000   866.097607   844.104579     0.000670
       305     2.913000   865.421060   865.587374     0.000684
       306     2.916000   864.747096   954.638560     0.000615
       307     2.919000   864.075670   885.460445     0.000641
       308     2.922000   863.406739   818.433392     0.000708
       309     2.925000   862.740261   884.120167     0.000662
       310     2.928000   862.076195   882.347717     0.000638
       311     2.931000   861.414503   873.999217     0.000663
       312     2.934000   860.755148   825.556981     0.000707
       313     2.937000   860.098093   796.460638     0.000732
       314     2.940000   859.443303   855.717665     0.000672
       315     2.943000   858.790745   852.675120     0.000673
       316     2.946000   858.140387   846.240673     0.000683
       317     2.949000   857.492198   837.324523     0.000679
       318     2.952000   856.846147   850.909598     0.000677
       319     2.955000   856.202205   896.138076     0.000659
       320     2.958000   855.560345   879.858686     0.000646
       321     2.961000   854.920541   909.468939     0.000640
       322     2.964000   854.282776   912.383536     0.000966
       323     2.967000   853.647034   829.276135     0.000890
       324     2.970000   853.013241   805.377512     0.000889
       325     2.973000   852.381398   864.804563     0.000779
       326     2.976000   851.751486   884.437463     0.000761
       327     2.979000   851.123483   846.822185     0.000779
       328     2.982000   850.497367   897.922486     0.000706
       329     2.985000   849.873119   846.481991     0.000777
       330     2.988000   849.250717   826.959490     0.000774
       331     2.991000   848.630142   821.600485     0.000769
       332     2.994000   848.011376   893.174335     0.000722
       333     2.997000   847.394399   839.871452     0.000742
       334     3.000000   846.779194   893.980285     0.000716
       335     3.003000   846.165744   850.698678     0.000740
       336     3.006000   845.554032   790.942208     0.000797
       337     3.009000   844.944042   819.463128     0.000778
       338     3.012000   844.335758   901.762061     0.000687
       339     3.015000   843.729165   813.819368     0.000790
       340     3.018000   843.124247   779.077664     0.000811
       341     3.021000   842.520991   742.410311     0.000846
       342     3.024000   841.919382   831.106873     0.000770
       343     3.027000   841.319406   864.590778     0.000736
       344     3.030000   840.721051   839.534993     0.000757
       345     3.033000   840.124303   838.113745     0.000752
       346     3.036000   839.529157   769.991401     0.000832
       347     3.039000   838.935620   847.535958     0.000748
       348     3.042000   838.343712   835.813921     0.000738
       349     3.045000   837.753396   863.173823     0.000747
       350     3.048000   837.164649   849.588659     0.000747
       351     3.051000   836.577513   854.385665     0.000728
       352     3.054000   835.991725   872.376339     0.000735
       353     3.057000   835.407491   828.244134     0.000763
       354     3.060000   834.824705   893.501772     0.000695
       355     3.063000   834.243394   759.325042     0.000828
       356     3.066000   833.663569   853.395175     0.000750
       357     3.069000   833.085221   838.771166     0.000750
       358     3.072000   832.508340   858.556729     0.000728
       359     3.075000   831.932918   768.948372     0.000840
       360     3.078000   831.358946   791.968554     0.000799
       361     3.081000   830.786416   818.451481     0.000758
       362     3.084000   830.215318   817.732956     0.000778
       363     3.087000   829.645645   814.432070     0.000787
       364     3.090000   829.077390   868.317747     0.000712
       365     3.093000   828.510543   806.088774     0.000787
       366     3.096000   827.945098   770.594369     0.000830
       367     3.099000   827.381048   767.833368     0.000804
       368     3.102000   826.818384   820.692557     0.000770
       369     3.105000   826.257101   792.841609     0.000794
       370     3.108000   825.697190   811.303583     0.000786
       371     3.111000   825.138645   810.237497     0.000772
       372     3.114000   824.581460   796.039646     0.000789
       373     3.117000   824.025629   808.711374     0.000792
       374     3.120000   823.471143   805.638974     0.000772
       375     3.123000   822.918035   855.025763     0.000736
       376     3.126000   822.366763   785.245185     0.000820
       377     3.129000   821.817774   776.522558     0.000795
       378     3.132000   821.271146   835.824573     0.000756
       379     3.135000   820.725942   813.734309     0.000796
       380     3.138000   820.179527   804.733408     0.000776
       381     3.141000   819.634490   793.352675     0.000797
       382     3.144000   819.090571   849.555720     0.000744
       383     3.147000   818.547947   821.337688     0.000774
       384     3.150000   818.006613   860.803536     0.000735
       385     3.153000   817.466564   792.898982     0.000790
       386     3.156000   816.927794   806.486322     0.000790
       387     3.159000   816.390299   818.843925     0.000775
       388     3.162000   815.854075   795.946190     0.000780
       389     3.165000   815.319116   786.567337     0.000823
       390     3.168000   814.785418   796.514963     0.000779
       391     3.171000   814.252976   745.052925     0.000837
       392     3.174000   813.721792   760.048646     0.000841
       393     3.177000   813.191872   890.206465     0.000708
       394     3.180000   812.663218   800.830557     0.000786
       395     3.183000   812.135778   771.872672     0.000820
       396     3.186000   811.609551   776.028791     0.000833
       397     3.189000   811.084555   809.293731     0.000765
       398     3.192000   810.560786   727.042524     0.000857
       399     3.195000   810.038239   826.031817     0.000777
       400     3.198000   809.516912   806.095368     0.000778
       401     3.201000   808.996844   761.681813     0.000826
       402     3.204000   808.478081   756.880936     0.000851
       403     3.207000   807.960646   732.939281     0.000868
       404     3.210000   807.444506   783.789947     0.000804
       405     3.213000   806.929842   888.972397     0.000713
       406     3.216000   806.416117   830.722254     0.000764
       407     3.219000   805.903240   795.926284     0.000789
       408     3.222000   805.391530   813.675351     0.000775
       409     3.225000   804.881138   767.240306     0.000829
       410     3.228000   804.373289   786.337483     0.000807
       411     3.231000   803.869105   882.879219     0.000699
       412     3.234000   803.368334   837.184774     0.000767
       413     3.237000   802.874360   789.904177     0.000808
       414     3.240000   802.369910   754.011567     0.000809
       415     3.243000   801.866457   760.037651     0.000823
       416     3.246000   801.364168   870.425754     0.000736
       417     3.249000   800.863040   755.169678     0.000825
       418     3.252000   800.363070   725.065084     0.000873
       419     3.255000   799.864255   752.992526     0.000859
       420     3.258000   799.366592   860.047097     0.000726
       421     3.261000   798.870078   829.516481     0.000763
       422     3.264000   798.374711   777.248556     0.000815
       423     3.267000   797.880487   886.027062     0.000699
       424     3.270000   797.387404   818.741917     0.000772
       425     3.273000   796.895460   824.791085     0.000763
       426     3.276000   796.404717   833.240323     0.000767
       427     3.279000   795.915783   787.893792     0.000802
       428     3.282000   795.429182   805.644475     0.000777
       429     3.285000   794.945364   758.062377     0.000856
       430     3.288000   794.461368   826.538714     0.000766
       431     3.291000   793.976204   686.585678     0.000894
       432     3.294000   793.492161   822.900600     0.000783
       433     3.297000   793.009235   792.161391     0.000801
       434     3.300000   792.527428   817.325416     0.000760
       435     3.303000   792.047263   777.844408     0.000825
       436     3.306000   791.570307   708.884397     0.000892
       437     3.309000   791.097549   771.625067     0.000814
       438     3.312000   790.627838   811.020985     0.000784
       439     3.315000   790.163583   776.787252     0.000819
       440     3.318000   789.694822   792.762914     0.000803
       441     3.321000   789.220827   766.432850     0.000824
       442     3.324000   788.747976   819.984922     0.000773
       443     3.327000   788.276216   761.869809     0.000850
       444     3.330000   787.805684   773.676779     0.000809
       445     3.333000   787.337221   796.273507     0.000794
       446     3.336000   786.871290   763.828718     0.000847
       447     3.339000   786.408105   832.766354     0.000748
       448     3.342000   785.948528   839.067212     0.000753
       449     3.345000   785.483232   802.722816     0.000806
       450     3.348000   785.019017   788.103085     0.000797
       451     3.351000   784.555881   721.067457     0.000884
       452     3.354000   784.093822   822.928341     0.000766
       453     3.357000   783.632837   717.833191     0.000888
       454     3.360000   783.172926   725.951564     0.000876
       455     3.363000   782.714086   778.753454     0.000802
       456     3.366000   782.256315   830.821247     0.000772
       457     3.369000   781.799611   772.482440     0.000818
       458     3.372000   781.343973   828.307906     0.000746
       459     3.375000   780.889399   824.219486     0.000787
       460     3.378000   780.435888   837.471987     0.000756
       461     3.381000   779.983436   765.967748     0.000820
       462     3.384000   779.532043   716.296532     0.000883
       463     3.387000   779.081707   727.524663     0.000865
       464     3.390000   778.632427   852.723934     0.000726
       465     3.393000   778.184200   827.273141     0.000761
       466     3.396000   777.737025   748.806790     0.000855
       467     3.399000   777.290900   727.875322     0.000867
       468     3.402000   776.845825   759.788239     0.000818
       469     3.405000   776.401796   812.778702     0.000791
       470     3.408000   775.958813   706.205738     0.000895
       471     3.411000   775.516874   770.478584     0.000809
       472     3.414000   775.075978   693.678748     0.000923
       473     3.417000   774.636123   781.813553     0.000815
       474     3.420000   774.197308   778.129914     0.000801
       475     3.423000   773.759531   806.542846     0.000770
       476     3.426000   773.322791   764.850238     0.000830
       477     3.429000   772.887086   807.099979     0.000782
       478     3.432000   772.452416   847.544350     0.000732
       479     3.435000   772.018783   794.336658     0.000820
       480     3.438000   771.586186   723.671449     0.000879
       481     3.441000   771.154621   662.622607     0.000933
       482     3.444000   770.724073   822.969797     0.000780
       483     3.447000   770.294552   729.218762     0.000872
       484     3.450000   769.866057   795.190622     0.000790
       485     3.453000   769.438588   823.677737     0.000771
       486     3.456000   769.012141   792.346263     0.000805
       487     3.459000   768.586717   860.424926     0.000732
       488     3.462000   768.162315   779.567179     0.000805
       489     3.465000   767.738932   857.143529     0.000755
       490     3.468000   767.316569   806.454132     0.000784
       491     3.471000   766.895223   782.244420     0.000794
       492     3.474000   766.474895   808.972611     0.000794
       493     3.477000   766.055613   795.173668     0.000798
       494     3.480000   765.637604   747.875276     0.000831
       495     3.483000   765.220969   805.022099     0.000777
       496     3.486000   764.805710   758.954824     0.000838
       497     3.489000   764.390451   676.591845     0.000927
       498     3.492000   763.976202   766.077785     0.000816
       499     3.495000   763.562963   820.077613     0.000788
       500     3.498000   763.150734   840.915854     0.000741
       501     3.501000   762.739512   777.267305     0.000798
       502     3.504000   762.329297   739.459105     0.000865
       503     3.507000   761.920088   754.673228     0.000837
       504     3.510000   761.511886   750.173071     0.000835
       505     3.513000   761.104687   740.415222     0.000856
       506     3.516000   760.698493   714.760373     0.000891
       507     3.519000   760.293302   860.900542     0.000724
       508     3.522000   759.889113   744.649058     0.000830
       509     3.525000   759.485927   723.193721     0.000886
       510     3.528000   759.083741   858.337155     0.000734
       511     3.531000   758.682556   777.630795     0.000800
       512     3.534000   758.282371   806.174259     0.000793
       513     3.537000   757.883186   768.118682     0.000803
       514     3.540000   757.484999   716.353683     0.000885
       515     3.543000   757.087811   721.948859     0.000863
       516     3.546000   756.691621   784.757477     0.000806
       517     3.549000   756.296428   733.891624     0.000859
       518     3.552000   755.902232   763.571930     0.000811
       519     3.555000   755.509033   737.435143     0.000870
       520     3.558000   755.116831   720.675123     0.000882
       521     3.561000   754.725625   726.802675     0.000850
       522     3.564000   754.335417   729.433158     0.000888
       523     3.567000   753.947614   728.289090     0.000864
       524     3.570000   753.580596   722.542900     0.000856
       525     3.573000   753.249699   763.107224     0.000829
       526     3.576000   752.984252   770.825399     0.000816
       527     3.579000   752.601775   735.318101     0.000862
       528     3.582000   752.217667   717.213541     0.000874
       529     3.585000   751.834554   755.151450     0.000838
       530     3.588000   751.452436   753.278547     0.000849
       531     3.591000   751.071313   761.359763     0.000821
       532     3.594000   750.691185   704.860055     0.000910
       533     3.597000   750.312053   711.607979     0.000902
       534     3.600000   749.933916   806.774685     0.000777
       535     3.603000   749.556775   783.554678     0.000804
       536     3.606000   749.180630   771.253054     0.000834
       537     3.609000   748.805503   736.680371     0.000853
       538     3.612000   748.431717   693.608803     0.000907
       539     3.615000   748.059486   786.750882     0.000816
       540     3.618000   747.688868   771.542616     0.000822
       541     3.621000   747.317713   742.028253     0.000830
       542     3.624000   746.947555   752.498819     0.000843
       543     3.627000   746.578397   738.968767     0.000853
       544     3.630000   746.210239   636.775704     0.000984
       545     3.633000   745.843083   783.606435     0.000796
       546     3.636000   745.476928   671.416222     0.000947
       547     3.639000   745.111776   790.090891     0.000801
       548     3.642000   744.747627   706.814913     0.000866
       549     3.645000   744.384484   758.927457     0.000850
       550     3.648000   744.022346   787.287471     0.000809
       551     3.651000   743.661215   871.018705     0.000706
       552     3.654000   743.301092   843.190690     0.000756
       553     3.657000   742.941979   748.126714     0.000824
       554     3.660000   742.583877   774.036659     0.000811
       555     3.663000   742.226789   700.867318     0.000907
       556     3.666000   741.870766   677.142074     0.000945
       557     3.669000   741.515861   722.343974     0.000873
       558     3.672000   741.162249   730.077415     0.000851
       559     3.675000   740.809799   686.544602     0.000922
       560     3.678000   740.458850   725.759425     0.000874
       561     3.681000   740.109182   799.539454     0.000777
       562     3.684000   739.759229   688.088188     0.000920
       563     3.687000   739.410302   720.241210     0.000875
       564     3.690000   739.062405   709.540172     0.000882
       565     3.693000   738.715539   759.465564     0.000828
       566     3.696000   738.369707   726.143606     0.000880
       567     3.699000   738.024911   809.497209     0.000769
       568     3.702000   737.681155   704.193736     0.000886
       569     3.705000   737.338441   744.192639     0.000867
       570     3.708000   736.996772   677.986085     0.000926
       571     3.711000   736.656151   684.620751     0.000908
       572     3.714000   736.316592   784.347547     0.000822
       573     3.717000   735.978300   729.105289     0.000862
       574     3.720000   735.641440   779.193543     0.000804
       575     3.723000   735.306154   794.330469     0.000801
       576     3.726000   734.972455   713.653212     0.000884
       577     3.729000   734.640199   707.433634     0.000895
       578     3.732000   734.309815   715.273510     0.000868
       579     3.735000   733.982500   749.778556     0.000838
       580     3.738000   733.651529   763.392857     0.000833
       581     3.741000   733.321621   777.712355     0.000770
       582     3.744000   732.992805   798.375939     0.000803
       583     3.747000   732.665084   713.048120     0.000878
       584     3.750000   732.338464   633.304984     0.000984
       585     3.753000   732.012950   740.342436     0.000863
       586     3.756000   731.688548   814.226349     0.000776
       587     3.759000   731.365262   780.928602     0.000804
       588     3.762000   731.043100   717.335919     0.000866
       589     3.765000   730.722067   700.741150     0.000884
       590     3.768000   730.402170   746.254393     0.000848
       591     3.771000   730.083414   807.080245     0.000767
       592     3.774000   729.765808   745.163058     0.000865
       593     3.777000   729.449358   720.331202     0.000878
       594     3.780000   729.134071   686.547675     0.000914
       595     3.783000   728.819955   741.722537     0.000857
       596     3.786000   728.507018   744.138857     0.000839
       597     3.789000   728.195269   750.656690     0.000829
       598     3.792000   727.884715   699.952111     0.000902
       599     3.795000   727.575366   707.335938     0.000891
       600     3.798000   727.267232   748.765231     0.000849
       601     3.801000   726.960320   669.664513     0.000927
       602     3.804000   726.654642   654.645685     0.000977
       603     3.807000   726.350208   678.834432     0.000938
       604     3.810000   726.047028   703.498193     0.000883
       605     3.813000   725.745113   808.111544     0.000783
       606     3.816000   725.444476   867.444849     0.000733
       607     3.819000   725.145128   672.473730     0.000929
       608     3.822000   724.847081   746.909168     0.000845
       609     3.825000   724.550349   731.555865     0.000862
       610     3.828000   724.254953   679.334884     0.000933
       611     3.831000   723.960942   738.523395     0.000847
       612     3.834000   723.668317   714.471848     0.000892
       613     3.837000   723.376982   682.867111     0.000931
       614     3.840000   723.087034   827.497455     0.000746
       615     3.843000   722.798490   687.973097     0.000895
       616     3.846000   722.511366   703.202203     0.000910
       617     3.849000   722.225683   711.326499     0.000889
       618     3.852000   721.941458   721.191662     0.000867
       619     3.855000   721.658714   730.074293     0.000872
       620     3.858000   721.377486   730.720508     0.000865
       621     3.861000   721.097754   676.015116     0.000923
       622     3.864000   720.819548   708.361808     0.000881
       623     3.867000   720.542900   672.602197     0.000943
       624     3.870000   720.267836   806.576312     0.000770
       625     3.873000   719.994379   776.140771     0.000817
       626     3.876000   719.722554   765.626752     0.000813
       627     3.879000   719.452387   709.156400     0.000897
       628     3.882000   719.183907   767.415120     0.000804
       629     3.885000   718.917141   720.021029     0.000884
       630     3.888000   718.652120   693.328375     0.000922
       631     3.891000   718.388874   786.965730     0.000794
       632     3.894000   718.127436   714.188842     0.000891
       633     3.897000   717.867840   682.578503     0.000920
       634     3.900000   717.610121   700.972550     0.000898
       635     3.903000   717.354316   664.461784     0.000956
       636     3.906000   717.100464   691.568619     0.000918
       637     3.909000   716.848605   624.567011     0.001014
       638     3.912000   716.598780   731.675019     0.000852
       639     3.915000   716.351035   750.890463     0.000855
       640     3.918000   716.105415   721.224556     0.000887
       641     3.921000   715.861968   736.665151     0.000847
       642     3.924000   715.620745   761.729987     0.000825
       643     3.927000   715.381799   657.146201     0.000973
       644     3.930000   715.145184   713.395823     0.000879
       645     3.933000   714.910959   738.614217     0.000855
       646     3.936000   714.679190   728.846663     0.000878
       647     3.939000   714.449945   697.017887     0.000906
       648     3.942000   714.223295   661.449387     0.000942
       649     3.945000   713.999288   614.480649     0.001037
       650     3.948000   713.777985   692.480203     0.000918
       651     3.951000   713.559485   648.711263     0.000962
       652     3.954000   713.343868   713.789006     0.000881
       653     3.957000   713.131220   653.680762     0.000976
       654     3.960000   712.921632   692.048798     0.000888
       655     3.963000   712.715196   673.077284     0.000930
       656     3.966000   712.512015   709.621493     0.000892
       657     3.969000   712.312178   828.544073     0.000741
       658     3.972000   712.115318   677.872929     0.000919
       659     3.975000   711.922378   679.999229     0.000939
       660     3.978000   711.734807   783.775013     0.000810
       661     3.981000   711.552549   694.198220     0.000895
       662     3.984000   711.375557   703.798502     0.000891
       663     3.987000   711.191182   679.361671     0.000919
       664     3.990000   711.009204   719.741265     0.000850
       665     3.993000   710.829463   712.581033     0.000882
       666     3.996000   710.652732   670.724933     0.000945
       667     3.999000   710.479862   698.453035     0.000904
       668     4.002000   710.310800   744.646009     0.000839
       669     4.005000   710.145368   702.704658     0.000890
       670     4.008000   709.983140   704.857006     0.001422
       671     4.011000   709.823107   741.613737     0.001187
       672     4.014000   709.662368   680.995756     0.001220
       673     4.017000   709.481673   693.378014     0.001154
       674     4.020000   709.343234   763.772449     0.000983
       675     4.023000   709.231630   611.729193     0.001239
       676     4.026000   709.127061   674.371330     0.001119
       677     4.029000   709.029863   678.180577     0.001070
       678     4.032000   708.940399   749.415319     0.000965
       679     4.035000   708.859056   738.802871     0.000990
       680     4.038000   708.786247   798.470887     0.000896
       681     4.041000   708.722416   687.491616     0.001024
       682     4.044000   708.668042   675.613477     0.001058
       683     4.047000   708.623643   653.772817     0.001098
       684     4.050000   708.589758   765.239625     0.000925
       685     4.053000   708.566959   723.820415     0.000973
       686     4.056000   708.555897   663.655779     0.001093
       687     4.059000   708.557259   622.572374     0.001135
       688     4.062000   708.571782   642.745498     0.001090
       689     4.065000   708.600266   741.822532     0.000987
       690     4.068000   708.643575   744.784200     0.000947
       691     4.071000   708.702644   668.445315     0.001044
       692     4.074000   708.778489   718.358922     0.000997
       693     4.077000   708.872213   709.604513     0.000984
       694     4.080000   708.985013   731.265455     0.000968
       695     4.083000   709.118197   737.981785     0.000948
       696     4.086000   709.273187   693.817916     0.001047
       697     4.089000   709.451539   676.985155     0.001049
       698     4.092000   709.654956   769.178852     0.000911
       699     4.095000   709.885300   760.796492     0.000964
       700     4.098000   710.144621   760.721925     0.000934
       701     4.101000   710.435167   788.845053     0.000889
       702     4.104000   710.759418   680.928022     0.001062
       703     4.107000   711.120109   697.310660     0.001011
       704     4.110000   711.520267   764.334755     0.000929
       705     4.113000   711.963269   792.157043     0.000891
       706     4.116000   712.452857   700.429385     0.001018
       707     4.119000   712.993113   675.126576     0.001061
       708     4.122000   713.588783   775.611216     0.000894
       709     4.125000   714.245319   633.554027     0.001153
       710     4.128000   714.968679   703.786507     0.001011
       711     4.131000   715.763635   693.694089     0.001002
       712     4.134000   716.638636   679.623685     0.001051
       713     4.137000   717.601983   762.542153     0.000926
       714     4.140000   718.663068   725.667973     0.000969
       715     4.143000   719.832593   682.483988     0.001041
       716     4.146000   721.122830   720.706817     0.000999
       717     4.149000   722.547964   716.134010     0.000995
       718     4.152000   724.124590   713.568291     0.000973
       719     4.155000   725.872465   725.413635     0.000997
       720     4.158000   727.815684   677.050667     0.001052
       721     4.161000   729.984583   711.031007     0.000983
       722     4.164000   732.418825   752.243242     0.000963
       723     4.167000   735.172466   764.608723     0.000929
       724     4.170000   738.321833   763.664226     0.000925
       725     4.173000   741.977558   755.345083     0.000946
       726     4.176000   746.302699   692.149232     0.001041
       727     4.179000   751.540657   751.612870     0.000943
       728     4.182000   758.050528   757.846792     0.000925
       729     4.185000   766.355780   764.049814     0.000936
       730     4.188000   777.204206   796.979875     0.000905
       731     4.191000   791.637194   822.107506     0.000855
       732     4.194000   811.062430   849.626088     0.000848
       733     4.197000   837.319522   884.237593     0.000804
       734     4.200000   872.722935   922.179166     0.000761
       735     4.203000   920.061853   901.330534     0.000782
       736     4.206000   982.533523   969.798373     0.000736
       737     4.209000  1063.586769  1007.036662     0.000698
       738     4.212000  1166.657032  1139.676807     0.000612
       739     4.215000  1294.783430  1256.077982     0.000574
       740     4.218000  1450.114217  1238.564306     0.000575
       741     4.221000  1633.327152  1552.744555     0.000451
       742     4.224000  1843.019167  1707.863533     0.000417
       743     4.227000  2075.154838  1852.650362     0.000387
       744     4.230000  2322.698383  2178.833719     0.000321
       745     4.233000  2575.566713  2428.375271     0.000290
       746     4.236000  2821.006815  2647.373601     0.000270
       747     4.239000  3044.420864  2715.772136     0.000260
       748     4.242000  3230.572238  2913.764921     0.000240
       749     4.245000  3365.053764  2983.994175     0.000241
       750     4.248000  3435.919558  3229.331515     0.000219
       751     4.251000  3435.429219  3128.162126     0.000222
       752     4.254000  3361.747369  2921.046798     0.000241
       753     4.257000  3220.056145  2933.019642     0.000243
       754     4.260000  3022.237375  2794.619068     0.000251
       755     4.263000  2784.772536  2694.077228     0.000260
       756     4.266000  2525.649963  2352.049605     0.000301
       757     4.269000  2261.614890  2191.523734     0.000325
       758     4.272000  2006.513699  1967.512388     0.000354
       759     4.275000  1770.650816  1749.427437     0.000409
       760     4.278000  1560.765762  1508.756076     0.000475
       761     4.281000  1380.340784  1391.754354     0.000496
       762     4.284000  1230.101954  1299.249294     0.000551
       763     4.287000  1108.640063  1058.122936     0.000677
       764     4.290000  1013.076029  1004.984523     0.000704
       765     4.293000   939.703709  1056.387977     0.000676
       766     4.296000   884.541531   903.762411     0.000792
       767     4.299000   843.751991   883.163074     0.000803
       768     4.302000   813.915647   786.345172     0.000884
       769     4.305000   792.170242   886.610100     0.000813
       770     4.308000   776.244851   775.250988     0.000917
       771     4.311000   764.418462   802.769131     0.000868
       772     4.314000   755.438988   734.659757     0.000968
       773     4.317000   748.427413   755.583515     0.000936
       774     4.320000   742.784951   748.805356     0.000954
       775     4.323000   738.113188   713.150771     0.000992
       776     4.326000   734.151014   815.071559     0.000884
       777     4.329000   730.728055   786.255955     0.000910
       778     4.332000   727.732181   664.581952     0.001034
       779     4.335000   725.088018   762.892794     0.000956
       780     4.338000   722.743168   700.420727     0.001029
       781     4.341000   720.659665   724.998168     0.000965
       782     4.344000   718.807320   696.888008     0.001033
       783     4.347000   717.164422   671.788864     0.001046
       784     4.350000   715.713045   775.001034     0.000919
       785     4.353000   714.438722   700.287776     0.001007
       786     4.356000   713.329836   730.008928     0.000987
       787     4.359000   712.377176   716.849451     0.001003
       788     4.362000   711.573698   665.609304     0.001033
       789     4.365000   710.914341   743.905985     0.000973
       790     4.368000   710.395904   782.946561     0.000923
       791     4.371000   710.016990   650.177587     0.001064
       792     4.374000   709.778020   713.418996     0.001004
       793     4.377000   709.681281   701.600876     0.001022
       794     4.380000   709.731014   725.274811     0.000959
       795     4.383000   709.933717   729.875553     0.000960
       796     4.386000   710.298478   702.218604     0.001015
       797     4.389000   710.837614   674.428535     0.001054
       798     4.392000   711.567765   724.728109     0.000968
       799     4.395000   712.511756   717.240374     0.001005
       800     4.398000   713.701770   688.747717     0.001033
       801     4.401000   715.184685   733.677093     0.000950
       802     4.404000   717.030791   706.236028     0.001019
       803     4.407000   719.347581   764.646250     0.000937
       804     4.410000   722.300666   718.004273     0.000981
       805     4.413000   726.144084   704.428870     0.000990
       806     4.416000   731.261754   717.525949     0.001010
       807     4.419000   738.220550   749.977046     0.000950
       808     4.422000   747.841367   699.331130     0.000994
       809     4.425000   761.304944   812.067041     0.000895
       810     4.428000   780.151801   780.879034     0.000916
       811     4.431000   806.354220   801.731182     0.000865
       812     4.434000   841.916123   964.454207     0.000746
       813     4.437000   889.531911   910.349355     0.000790
       814     4.440000   952.156760  1026.850756     0.000687
       815     4.443000  1032.482585  1053.217492     0.000668
       816     4.446000  1132.671464  1211.083825     0.000588
       817     4.449000  1253.845938  1229.702346     0.000574
       818     4.452000  1395.522800  1422.214400     0.000491
       819     4.455000  1555.060897  1592.094171     0.000455
       820     4.458000  1727.259406  1843.380175     0.000391
       821     4.461000  1904.251079  1959.908198     0.000352
       822     4.464000  2075.809863  2031.828183     0.000353
       823     4.467000  2230.103930  2117.729236     0.000338
       824     4.470000  2354.823206  2343.250505     0.000298
       825     4.473000  2438.555041  2362.262350     0.000293
       826     4.476000  2472.313905  2380.010976     0.000302
       827     4.479000  2451.175718  2284.971183     0.000310
       828     4.482000  2375.775887  2276.393024     0.000307
       829     4.485000  2252.943789  2020.727976     0.000355
       830     4.488000  2094.645154  2007.792145     0.000354
       831     4.491000  1915.377531  1915.347565     0.000362
       832     4.494000  1729.315459  1719.060771     0.000413
       833     4.497000  1548.375529  1596.439968     0.000448
       834     4.500000  1381.405161  1450.552185     0.000482
       835     4.503000  1234.084320  1193.131731     0.000582
       836     4.506000  1109.207986  1221.887776     0.000594
       837     4.509000  1007.168562  1029.894759     0.000688
       838     4.512000   926.553779   966.556730     0.000714
       839     4.515000   864.782756   931.151314     0.000791
       840     4.518000   818.700191   914.923646     0.000779
       841     4.521000   785.062079   895.523854     0.000775
       842     4.524000   760.876729   823.979569     0.000871
       843     4.527000   743.600513   776.850038     0.000913
       844     4.530000   731.209020   783.027088     0.000910
       845     4.533000   722.179354   748.986087     0.000934
       846     4.536000   715.420710   764.529144     0.000938
       847     4.539000   710.184287   720.551525     0.000995
       848     4.542000   705.973972   788.452505     0.000874
       849     4.545000   702.469562   752.229215     0.000974
       850     4.548000   699.468000   708.590737     0.001012
       851     4.551000   696.840538   608.965560     0.001141
       852     4.554000   694.504184   671.997758     0.001085
       853     4.557000   692.403558   673.572844     0.001069
       854     4.560000   690.499831   753.806978     0.000936
       855     4.563000   688.764280   782.378616     0.000908
       856     4.566000   687.174553   601.829780     0.001196
       857     4.569000   685.712562   711.140044     0.001002
       858     4.572000   684.363259   654.892464     0.001062
       859     4.575000   683.113894   621.437010     0.001176
       860     4.578000   681.953536   718.158922     0.000986
       861     4.581000   680.872739   761.659320     0.000909
       862     4.584000   679.863311   690.829008     0.001026
       863     4.587000   678.918069   717.204626     0.000998
       864     4.590000   678.030719   657.155827     0.001058
       865     4.593000   677.195755   714.296908     0.000982
       866     4.596000   676.408309   675.797878     0.001071
       867     4.599000   675.664074   752.630754     0.000942
       868     4.602000   674.959227   691.062477     0.000999
       869     4.605000   674.290370   652.697307     0.001125
       870     4.608000   673.654470   710.322133     0.001008
       871     4.611000   673.048816   704.361230     0.000978
       872     4.614000   672.470978   725.544654     0.000992
       873     4.617000   671.918774   619.438839     0.001150
       874     4.620000   671.390249   677.035207     0.001032
       875     4.623000   670.883666   714.208199     0.000999
       876     4.626000   670.397317   701.553308     0.001025
       877     4.629000   669.929805   617.997612     0.001147
       878     4.632000   669.479814   699.621491     0.000996
       879     4.635000   669.046146   679.572723     0.001074
       880     4.638000   668.627710   653.457361     0.001097
       881     4.641000   668.223510   653.942077     0.001062
       882     4.644000   667.832636   626.754819     0.001141
       883     4.647000   667.454257   670.788937     0.001065
       884     4.650000   667.087610   659.279578     0.001054
       885     4.653000   666.731994   726.023126     0.000972
       886     4.656000   666.386766   686.069914     0.001055
       887     4.659000   666.051334   678.141285     0.001038
       888     4.662000   665.725156   585.220585     0.001175
       889     4.665000   665.407753   652.048365     0.001128
       890     4.668000   665.098610   695.999749     0.001010
       891     4.671000   664.797313   730.753346     0.000950
       892     4.674000   664.503474   633.603604     0.001134
       893     4.677000   664.216723   650.069216     0.001092
       894     4.680000   663.936721   701.790370     0.001007
       895     4.683000   663.663154   681.677404     0.001033
       896     4.686000   663.395722   685.583149     0.001055
       897     4.689000   663.134152   691.038178     0.001020
       898     4.692000   662.878193   681.545316     0.001007
       899     4.695000   662.627608   626.347105     0.001175
       900     4.698000   662.382179   660.424896     0.001054
       901     4.701000   662.141701   610.483986     0.001139
       902     4.704000   661.906010   632.671407     0.001142
       903     4.707000   661.675065   649.194708     0.001089
       904     4.710000   661.448782   607.115623     0.001161
       905     4.713000   661.226457   665.673832     0.001056
       906     4.716000   661.008142   581.054264     0.001225
       907     4.719000   660.793951   644.482012     0.001102
       908     4.722000   660.583820   718.954597     0.000949
       909     4.725000   660.377466   637.362789     0.001150
       910     4.728000   660.174429   732.428082     0.000966
       911     4.731000   659.974872   696.223292     0.000992
       912     4.734000   659.778767   664.383645     0.001090
       913     4.737000   659.586033   703.570551     0.001001
       914     4.740000   659.396569   678.299454     0.001033
       915     4.743000   659.210309   704.340236     0.001005
       916     4.746000   659.027191   613.994937     0.001168
       917     4.749000   658.847152   642.374147     0.001116
       918     4.752000   658.670136   649.619319     0.001065
       919     4.755000   658.496092   680.126395     0.001075
       920     4.758000   658.324973   657.315512     0.001087
       921     4.761000   658.156737   622.334331     0.001102
       922     4.764000   657.991348   687.736425     0.001060
       923     4.767000   657.828772   648.897184     0.001094
       924     4.770000   657.668983   591.985092     0.001183
       925     4.773000   657.511957   678.515098     0.001048
       926     4.776000   657.357677   651.066427     0.001101
       927     4.779000   657.206118   664.342797     0.001071
       928     4.782000   657.057290   701.207841     0.000992
       929     4.785000   656.911207   692.705995     0.001048
       930     4.788000   656.767844   604.614994     0.001172
       931     4.791000   656.627115   646.946789     0.001064
       932     4.794000   656.489096   675.772345     0.001067
       933     4.797000   656.353795   668.031059     0.001046
       934     4.800000   656.221226   659.147643     0.001075
       935     4.803000   656.091404   712.016992     0.000991
       936     4.806000   655.964371   675.858510     0.001046
       937     4.809000   655.840209   670.476154     0.001061
       938     4.812000   655.718999   667.269576     0.001036
       939     4.815000   655.600475   676.244542     0.001059
       940     4.818000   655.484809   674.749718     0.001062
       941     4.821000   655.372090   696.611269     0.000982
       942     4.824000   655.262371   677.280762     0.001058
       943     4.827000   655.155710   734.286980     0.000971
       944     4.830000   655.052157   667.100469     0.001052
       945     4.833000   654.951784   647.701108     0.001089
       946     4.836000   654.854666   636.771093     0.001134
       947     4.839000   654.760886   589.073774     0.001204
       948     4.842000   654.670529   641.923182     0.001085
       949     4.845000   654.583693   691.347346     0.001059
       950     4.848000   654.500492   638.998803     0.001118
       951     4.851000   654.421072   621.085162     0.001135
       952     4.854000   654.345503   619.660664     0.001145
       953     4.857000   654.273887   711.025907     0.001002
       954     4.860000   654.206491   626.563008     0.001140
       955     4.863000   654.143598   592.227732     0.001184
       956     4.866000   654.085533   651.377416     0.001113
       957     4.869000   654.031399   710.607374     0.001001
       958     4.872000   653.982106   707.953299     0.000970
       959     4.875000   653.937877   672.836196     0.001067
       960     4.878000   653.899052   695.163932     0.001034
       961     4.881000   653.871048   561.817724     0.001232
       962     4.884000   653.860092   676.718015     0.001069
       963     4.887000   653.839438   590.321512     0.001216
       964     4.890000   653.824112   674.239558     0.001038
       965     4.893000   653.815313   671.719496     0.001053
       966     4.896000   653.813536   706.626149     0.001019
       967     4.899000   653.819168   705.314097     0.001013
       968     4.902000   653.832629   649.221596     0.001065
       969     4.905000   653.854377   609.512532     0.001190
       970     4.908000   653.884908   681.084673     0.001050
       971     4.911000   653.924771   652.912005     0.001074
       972     4.914000   653.974588   644.800515     0.001109
       973     4.917000   654.034937   677.743323     0.001059
       974     4.920000   654.106517   674.955345     0.001045
       975     4.923000   654.190124   652.547235     0.001073
       976     4.926000   654.286598   680.391395     0.001061
       977     4.929000   654.396864   688.156304     0.001020
       978     4.932000   654.521938   647.681713     0.001051
       979     4.935000   654.662937   625.169352     0.001162
       980     4.938000   654.821127   662.882606     0.001074
       981     4.941000   654.997890   643.038488     0.001083
       982     4.944000   655.194594   679.210416     0.001060
       983     4.947000   655.412998   653.425968     0.001101
       984     4.950000   655.654960   717.282512     0.000982
       985     4.953000   655.922549   670.935872     0.001036
       986     4.956000   656.218078   647.457645     0.001130
       987     4.959000   656.544131   711.935340     0.000991
       988     4.962000   656.903608   681.956915     0.001010
       989     4.965000   657.299805   679.873656     0.001089
       990     4.968000   657.736412   684.595623     0.001032
       991     4.971000   658.217462   639.258096     0.001089
       992     4.974000   658.747754   682.803717     0.001062
       993     4.977000   659.332651   707.706833     0.001013
       994     4.980000   659.978272   635.673967     0.001107
       995     4.983000   660.691633   574.836993     0.001229
       996     4.986000   661.480841   621.256353     0.001165
       997     4.989000   662.355281   697.551166     0.001016
       998     4.992000   663.325925   650.350591     0.001057
       999     4.995000   664.405741   726.023531     0.001015
      1000     4.998000   665.610517   626.138206     0.001136
      1001     5.001000   666.959887   695.858948     0.001000
      1002     5.004000   668.479316   655.538703     0.001119
      1003     5.007000   670.203395   691.238023     0.001020
      1004     5.010000   672.181426   664.044743     0.001060
      1005     5.013000   674.486623   690.356295     0.001033
      1006     5.016000   677.230761   679.746319     0.001057
      1007     5.019000   680.586561   698.308455     0.001021
      1008     5.022000   684.820217   772.823909     0.000904
      1009     5.025000   690.336028   697.334843     0.001044
      1010     5.028000   697.733558   652.102305     0.001092
      1011     5.031000   707.874740   763.733211     0.000908
      1012     5.034000   721.953659   723.964000     0.000983
      1013     5.037000   741.555530   715.298855     0.001003
      1014     5.040000   768.684647   765.665214     0.000910
      1015     5.043000   805.735378   719.187562     0.000985
      1016     5.046000   855.378119   832.743251     0.000871
      1017     5.049000   920.335818   809.228130     0.000856
      1018     5.052000  1003.037997   946.495766     0.000736
      1019     5.055000  1105.158122   949.526190     0.000764
      1020     5.058000  1227.065408  1164.555452     0.000596
      1021     5.061000  1367.253013  1308.274892     0.000540
      1022     5.064000  1521.841929  1452.256254     0.000485
      1023     5.067000  1684.298734  1549.598858     0.000458
      1024     5.070000  1845.520676  1823.715195     0.000388
      1025     5.073000  1994.396293  1957.834731     0.000360
      1026     5.076000  2118.843570  2079.848167     0.000345
      1027     5.079000  2207.222929  2135.545477     0.000328
      1028     5.082000  2249.990303  2201.651306     0.000320
      1029     5.085000  2241.464894  2034.041714     0.000355
      1030     5.088000  2181.418007  2165.629901     0.000325
      1031     5.091000  2075.759840  1924.728706     0.000367
      1032     5.094000  1935.529703  1642.084051     0.000432
      1033     5.097000  1774.356765  1678.172320     0.000429
      1034     5.100000  1605.676030  1510.266280     0.000466
      1035     5.103000  1440.845618  1364.346233     0.000514
      1036     5.106000  1288.340535  1200.546022     0.000607
      1037     5.109000  1153.643742  1048.357133     0.000665
      1038     5.112000  1039.497266   972.154255     0.000727
      1039     5.115000   946.352834   923.255666     0.000787
      1040     5.118000   872.940001   943.170862     0.000739
      1041     5.121000   816.874292   834.128700     0.000857
      1042     5.124000   775.225072   797.451989     0.000884
      1043     5.127000   744.978748   815.267879     0.000869
      1044     5.130000   723.362758   764.078816     0.000929
      1045     5.133000   708.028356   723.123061     0.000955
      1046     5.136000   697.114855   767.296267     0.000943
      1047     5.139000   689.230108   690.850763     0.001032
      1048     5.142000   683.382755   670.765929     0.001033
      1049     5.145000   678.895749   675.537184     0.001077
      1050     5.148000   675.323698   730.562754     0.000963
      1051     5.151000   672.381254   707.229588     0.000993
      1052     5.154000   669.888063   654.804919     0.001099
      1053     5.157000   667.730225   671.417304     0.001047
      1054     5.160000   665.834478   723.854527     0.000991
      1055     5.163000   664.151938   705.065471     0.000991
      1056     5.166000   662.648292   672.772131     0.001048
      1057     5.169000   661.298107   684.559476     0.001056
      1058     5.172000   660.081584   738.924425     0.000935
      1059     5.175000   658.982714   628.166917     0.001146
      1060     5.178000   657.988221   666.114622     0.001073
      1061     5.181000   657.086905   668.587757     0.001043
      1062     5.184000   656.269276   664.243098     0.001060
      1063     5.187000   655.527125   670.390614     0.001050
      1064     5.190000   654.853311   697.916858     0.001017
      1065     5.193000   654.241839   720.052582     0.000974
      1066     5.196000   653.687538   739.547077     0.000976
      1067     5.199000   653.185766   620.557650     0.001141
      1068     5.202000   652.732575   639.747158     0.001083
      1069     5.205000   652.324651   632.625543     0.001140
      1070     5.208000   651.959096   666.814222     0.001066
      1071     5.211000   651.633433   659.929124     0.001070
      1072     5.214000   651.345562   659.618987     0.001066
      1073     5.217000   651.093721   677.126352     0.001039
      1074     5.220000   650.876459   680.397852     0.001039
      1075     5.223000   650.692607   636.828973     0.001097
      1076     5.226000   650.541259   612.139645     0.001169
      1077     5.229000   650.421764   640.032256     0.001106
      1078     5.232000   650.333716   623.024587     0.001120
      1079     5.235000   650.276918   613.039319     0.001176
      1080     5.238000   650.251365   637.773209     0.001115
      1081     5.241000   650.257348   686.245788     0.001025
      1082     5.244000   650.295356   621.408544     0.001141
      1083     5.247000   650.366110   718.075584     0.001007
      1084     5.250000   650.470577   742.402000     0.000957
      1085     5.253000   650.609978   647.934463     0.001067
      1086     5.256000   650.785815   654.789757     0.001111
      1087     5.259000   650.999890   624.635853     0.001127
      1088     5.262000   651.254337   659.470229     0.001055
      1089     5.265000   651.551672   626.683870     0.001163
      1090     5.268000   651.894850   600.317739     0.001177
      1091     5.271000   652.287353   676.566662     0.001039
      1092     5.274000   652.733311   690.854807     0.001037
      1093     5.277000   653.237690   674.549446     0.001063
      1094     5.280000   653.806567   655.255681     0.001069
      1095     5.283000   654.447553   559.218647     0.001256
      1096     5.286000   655.170426   659.773738     0.001093
      1097     5.289000   655.988076   613.040687     0.001154
      1098     5.292000   656.917908   628.663987     0.001114
      1099     5.295000   657.983861   659.648392     0.001097
      1100     5.298000   659.219267   739.835969     0.000964
      1101     5.301000   660.670800   625.198044     0.001121
      1102     5.304000   662.403757   666.855960     0.001068
      1103     5.307000   664.508904   670.455438     0.001075
      1104     5.310000   667.111031   689.325355     0.001006
      1105     5.313000   670.379177   675.767560     0.001040
      1106     5.316000   674.538304   754.426891     0.000968
      1107     5.319000   679.881354   698.045028     0.001001
      1108     5.322000   686.780989   721.551597     0.000963
      1109     5.325000   695.699830   693.499550     0.001053
      1110     5.328000   707.195060   649.454165     0.001076
      1111     5.331000   721.916669   779.709350     0.000897
      1112     5.334000   740.595515   770.205396     0.000930
      1113     5.337000   764.018618   800.396241     0.000885
      1114     5.340000   792.989604   807.844700     0.000881
      1115     5.343000   828.273390   816.345799     0.000858
      1116     5.346000   870.525805   880.809585     0.000817
      1117     5.349000   920.210938   919.072670     0.000775
      1118     5.352000   977.510387   977.792845     0.000701
      1119     5.355000  1042.232569  1006.088551     0.000728
      1120     5.358000  1113.727151  1062.820116     0.000663
      1121     5.361000  1190.814495  1173.278788     0.000596
      1122     5.364000  1271.738834  1222.202251     0.000580
      1123     5.367000  1354.155579  1436.563666     0.000496
      1124     5.370000  1435.165859  1365.499344     0.000521
      1125     5.373000  1511.413012  1486.610102     0.000469
      1126     5.376000  1579.253915  1475.119873     0.000489
      1127     5.379000  1635.013125  1614.233867     0.000433
      1128     5.382000  1675.308909  1618.132551     0.000430
      1129     5.385000  1697.429398  1644.100333     0.000437
      1130     5.388000  1699.707917  1681.719084     0.000417
      1131     5.391000  1681.817154  1523.354227     0.000462
      1132     5.394000  1644.882788  1631.990295     0.000439
      1133     5.397000  1591.346369  1521.390333     0.000463
      1134     5.400000  1524.597187  1453.992323     0.000486
      1135     5.403000  1448.490619  1417.957475     0.000491
      1136     5.406000  1366.898771  1429.028031     0.000503
      1137     5.409000  1283.384562  1207.800790     0.000591
      1138     5.412000  1201.011884  1165.581747     0.000597
      1139     5.415000  1122.258791  1224.571950     0.000598
      1140     5.418000  1048.995375  1096.052672     0.000639
      1141     5.421000   982.501511  1092.528435     0.000640
      1142     5.424000   923.511957  1009.019327     0.000720
      1143     5.427000   872.282396   906.339240     0.000777
      1144     5.430000   828.672736   834.010055     0.000855
      1145     5.433000   792.238060   822.242198     0.000861
      1146     5.436000   762.321838   786.321590     0.000892
      1147     5.439000   738.143005   818.757053     0.000872
      1148     5.442000   718.871522   748.988840     0.000929
      1149     5.445000   703.689209   719.919340     0.001002
      1150     5.448000   691.833614   723.852688     0.000993
      1151     5.451000   682.625701   714.291221     0.000970
      1152     5.454000   675.483772   740.960651     0.000976
      1153     5.457000   669.926125   689.027172     0.001028
      1154     5.460000   665.565515   677.982233     0.001026
      1155     5.463000   662.099438   668.032436     0.001059
      1156     5.466000   659.297148   624.794550     0.001151
      1157     5.469000   656.986400   636.797612     0.001121
      1158     5.472000   655.040909   660.082064     0.001050
      1159     5.475000   653.369662   645.954434     0.001117
      1160     5.478000   651.907759   715.797753     0.000995
      1161     5.481000   650.609189   672.594930     0.001038
      1162     5.484000   649.441097   690.337141     0.001032
      1163     5.487000   648.379404   675.972095     0.001047
      1164     5.490000   647.407418   698.520096     0.001011
      1165     5.493000   646.512369   645.340600     0.001086
      1166     5.496000   645.684452   656.080408     0.001089
      1167     5.499000   644.915912   654.933072     0.001089
      1168     5.502000   644.200426   608.462866     0.001138
      1169     5.505000   643.532705   617.084697     0.001158
      1170     5.508000   642.908233   677.290702     0.001053
      1171     5.511000   642.323099   650.751632     0.001072
      1172     5.514000   641.773870   577.571910     0.001248
      1173     5.517000   641.257447   623.482472     0.001140
      1174     5.520000   640.771140   685.505266     0.001033
      1175     5.523000   640.312514   659.600466     0.001061
      1176     5.526000   639.879382   609.611624     0.001184
      1177     5.529000   639.469774   631.001989     0.001126
      1178     5.532000   639.081908   647.111999     0.001065
      1179     5.535000   638.714181   710.827274     0.001016
      1180     5.538000   638.365147   713.637812     0.001003
      1181     5.541000   638.033447   663.550511     0.001050
      1182     5.544000   637.717993   669.004985     0.001081
      1183     5.547000   637.417474   655.437780     0.001082
      1184     5.550000   637.130952   630.345554     0.001117
      1185     5.553000   636.857543   666.981279     0.001062
      1186     5.556000   636.596405   630.584354     0.001124
      1187     5.559000   636.346770   685.383652     0.001046
      1188     5.562000   636.107929   643.257530     0.001082
      1189     5.565000   635.879233   658.903064     0.001082
      1190     5.568000   635.660086   660.947447     0.001063
      1191     5.571000   635.449970   599.795298     0.001152
      1192     5.574000   635.248439   604.321873     0.001198
      1193     5.577000   635.054810   632.542298     0.001132
      1194     5.580000   634.868764   665.317515     0.001056
      1195     5.583000   634.689915   615.324480     0.001156
      1196     5.586000   634.517899   682.301179     0.001055
      1197     5.589000   634.352346   670.220826     0.001042
      1198     5.592000   634.192962   654.730818     0.001065
      1199     5.595000   634.039525   600.233740     0.001192
      1200     5.598000   633.891636   674.571652     0.001066
      1201     5.601000   633.749055   609.465969     0.001145
      1202     5.604000   633.611587   673.010376     0.001071
      1203     5.607000   633.479115   651.596521     0.001098
      1204     5.610000   633.351331   621.562304     0.001127
      1205     5.613000   633.228102   671.803971     0.001061
      1206     5.616000   633.109046   672.660200     0.001056
      1207     5.619000   632.994164   648.211149     0.001080
      1208     5.622000   632.883301   587.571688     0.001200
      1209     5.625000   632.776351   584.853565     0.001222
      1210     5.628000   632.673605   624.664758     0.001152
      1211     5.631000   632.577464   641.359716     0.001084
      1212     5.634000   632.481427   646.655496     0.001114
      1213     5.637000   632.388783   673.235091     0.001070
      1214     5.640000   632.299475   634.003106     0.001108
      1215     5.643000   632.213420   622.519049     0.001141
      1216     5.646000   632.130541   594.266647     0.001208
      1217     5.649000   632.050771   657.441441     0.001077
      1218     5.652000   631.974062   613.320372     0.001131
      1219     5.655000   631.900339   611.570031     0.001165
      1220     5.658000   631.829550   654.206519     0.001096
      1221     5.661000   631.761663   599.935646     0.001164
      1222     5.664000   631.696642   628.507258     0.001146
      1223     5.667000   631.634461   654.699956     0.001084
      1224     5.670000   631.575102   542.340694     0.001302
      1225     5.673000   631.518536   664.613182     0.001057
      1226     5.676000   631.464751   613.654939     0.001165
      1227     5.679000   631.413748   649.450902     0.001093
      1228     5.682000   631.365529   672.479715     0.001029
      1229     5.685000   631.320102   595.846314     0.001193
      1230     5.688000   631.277482   694.604007     0.001033
      1231     5.691000   631.237688   649.851994     0.001072
      1232     5.694000   631.200751   631.398978     0.001130
      1233     5.697000   631.166705   674.117247     0.001063
      1234     5.700000   631.135593   709.048803     0.000975
      1235     5.703000   631.107465   674.514538     0.001035
      1236     5.706000   631.082380   692.819278     0.001035
      1237     5.709000   631.060406   689.138377     0.001027
      1238     5.712000   631.041620   642.271359     0.001088
      1239     5.715000   631.026112   616.859954     0.001157
      1240     5.718000   631.014050   637.648730     0.001120
      1241     5.721000   631.005394   593.988391     0.001187
      1242     5.724000   631.000339   616.495033     0.001145
      1243     5.727000   630.999021   629.981997     0.001138
      1244     5.730000   631.001588   579.974460     0.001203
      1245     5.733000   631.008206   670.966422     0.001050
      1246     5.736000   631.019057   626.349167     0.001131
      1247     5.739000   631.034340   640.548063     0.001119
      1248     5.742000   631.054278   624.443576     0.001122
      1249     5.745000   631.079114   708.962818     0.001013
      1250     5.748000   631.109117   701.283086     0.001030
      1251     5.751000   631.144588   680.147985     0.001023
      1252     5.754000   631.185995   612.673768     0.001165
      1253     5.757000   631.233797   652.050857     0.001105
      1254     5.760000   631.287964   620.004337     0.001125
      1255     5.763000   631.348949   633.386193     0.001102
      1256     5.766000   631.417387   566.155123     0.001262
      1257     5.769000   631.493852   607.744816     0.001152
      1258     5.772000   631.578945   629.158015     0.001108
      1259     5.775000   631.673338   668.431224     0.001076
      1260     5.778000   631.777777   675.844601     0.001062
      1261     5.781000   631.893099   622.239357     0.001122
      1262     5.784000   632.020236   618.505340     0.001143
      1263     5.787000   632.160236   621.175077     0.001157
      1264     5.790000   632.314278   657.338094     0.001069
      1265     5.793000   632.483710   634.810226     0.001113
      1266     5.796000   632.670058   619.816986     0.001163
      1267     5.799000   632.874896   642.519125     0.001091
      1268     5.802000   633.100224   594.562939     0.001170
      1269     5.805000   633.348242   673.893350     0.001072
      1270     5.808000   633.621463   643.161672     0.001114
      1271     5.811000   633.922789   675.269737     0.001026
      1272     5.814000   634.255609   597.039065     0.001202
      1273     5.817000   634.623633   668.682267     0.001053
      1274     5.820000   635.031301   712.559657     0.000987
      1275     5.823000   635.483872   556.364253     0.001253
      1276     5.826000   635.987449   628.682154     0.001147
      1277     5.829000   636.549246   698.109109     0.001009
      1278     5.832000   637.177625   601.854735     0.001138
      1279     5.835000   637.882735   602.091377     0.001194
      1280     5.838000   638.676689   617.992066     0.001156
      1281     5.841000   639.574105   645.390934     0.001061
      1282     5.844000   640.592848   688.437475     0.001048
      1283     5.847000   641.755149   618.568241     0.001143
      1284     5.850000   643.089555   643.027573     0.001070
      1285     5.853000   644.634646   591.633872     0.001198
      1286     5.856000   646.446507   591.821255     0.001209
      1287     5.859000   648.613783   631.094171     0.001109
      1288     5.862000   651.286746   681.937290     0.001034
      1289     5.865000   654.730512   705.643391     0.001023
      1290     5.868000   659.414806   639.983219     0.001116
      1291     5.871000   666.150164   720.042936     0.000972
      1292     5.874000   676.271850   670.492026     0.001068
      1293     5.877000   691.848183   741.214743     0.000969
      1294     5.880000   715.853572   789.992388     0.000885
      1295     5.883000   752.202671   868.270952     0.000810
      1296     5.886000   805.507724   888.969766     0.000816
      1297     5.889000   880.420401   910.949287     0.000777
      1298     5.892000   980.474128  1085.298080     0.000641
      1299     5.895000  1106.473079  1144.871692     0.000630
      1300     5.898000  1254.709623  1186.501738     0.000601
      1301     5.901000  1415.624363  1343.404737     0.000514
      1302     5.904000  1573.724973  1420.700188     0.000507
      1303     5.907000  1709.295476  1486.137463     0.000480
      1304     5.910000  1801.742092  1503.683072     0.000455
      1305     5.913000  1833.975624  1472.148511     0.000479
      1306     5.916000  1797.422676  1458.893946     0.000489
      1307     5.919000  1696.602943  1398.744842     0.000499
      1308     5.922000  1549.445122  1303.399222     0.000534
      1309     5.925000  1380.700301  1309.867010     0.000536
      1310     5.928000  1213.278799  1122.637108     0.000630
      1311     5.931000  1063.445607  1017.996125     0.000686
      1312     5.934000   939.996551  1037.020993     0.000690
      1313     5.937000   845.313613   853.994365     0.000840
      1314     5.940000   777.172217   870.402647     0.000796
      1315     5.943000   730.772854   787.386179     0.000899
      1316     5.946000   700.543574   781.452207     0.000923
      1317     5.949000   681.390435   780.895217     0.000898
      1318     5.952000   669.313903   763.778454     0.000924
      1319     5.955000   661.518155   767.868361     0.000930
      1320     5.958000   656.225102   699.552381     0.001005
      1321     5.961000   652.388030   712.595784     0.000977
      1322     5.964000   649.425266   628.925309     0.001118
      1323     5.967000   647.023300   682.915694     0.001060
      1324     5.970000   645.011923   667.420133     0.001043
      1325     5.973000   643.293606   643.413858     0.001092
      1326     5.976000   641.807185   668.999451     0.001078
      1327     5.979000   640.510370   585.187914     0.001207
      1328     5.982000   639.371588   660.980299     0.001572
      1329     5.985000   638.366092   592.845357     0.001753
      1330     5.988000   637.473948   637.645970     0.001471
      1331     5.991000   636.678846   643.477035     0.001359
      1332     5.994000   635.967312   644.153383     0.001335
      1333     5.997000   635.328122   640.893343     0.001343
      1334     6.000000   634.751874   625.500473     0.001324
      1335     6.003000   634.230642   627.957276     0.001301
      1336     6.006000   633.757711   676.838131     0.001218
      1337     6.009000   633.327361   643.804962     0.001245
      1338     6.012000   632.934702   698.265622     0.001147
      1339     6.015000   632.575507   644.568509     0.001259
      1340     6.018000   632.246150   666.953951     0.001180
      1341     6.021000   631.943481   655.083502     0.001204
      1342     6.024000   631.664756   642.257027     0.001222
      1343     6.027000   631.407581   653.116220     0.001221
      1344     6.030000   631.169854   626.985741     0.001275
      1345     6.033000   630.949728   717.642044     0.001102
      1346     6.036000   630.745576   647.172985     0.001256
      1347     6.039000   630.555956   616.868731     0.001279
      1348     6.042000   630.379590   593.681697     0.001315
      1349     6.045000   630.215332   670.607653     0.001215
      1350     6.048000   630.062170   610.899077     0.001302
      1351     6.051000   629.919195   592.171188     0.001331
      1352     6.054000   629.785594   652.829695     0.001224
      1353     6.057000   629.660633   589.405779     0.001354
      1354     6.060000   629.543654   614.695093     0.001295
      1355     6.063000   629.434061   628.157492     0.001256
      1356     6.066000   629.331323   654.170408     0.001230
      1357     6.069000   629.235004   663.334667     0.001175
      1358     6.072000   629.144602   701.853377     0.001108
      1359     6.075000   629.059669   665.628194     0.001197
      1360     6.078000   628.979933   613.003085     0.001299
      1361     6.081000   628.905158   675.568139     0.001180
      1362     6.084000   628.835077   619.498502     0.001279
      1363     6.087000   628.769373   653.216208     0.001239
      1364     6.090000   628.708199   690.382914     0.001153
      1365     6.093000   628.649881   682.697196     0.001147
      1366     6.096000   628.594847   586.541062     0.001385
      1367     6.099000   628.543128   645.983065     0.001241
      1368     6.102000   628.494540   689.792755     0.001126
      1369     6.105000   628.448914   588.225342     0.001386
      1370     6.108000   628.406091   618.156383     0.001266
      1371     6.111000   628.365927   628.759722     0.001262
      1372     6.114000   628.328287   634.890461     0.001260
      1373     6.117000   628.293045   581.143072     0.001370
      1374     6.120000   628.260084   622.552611     0.001290
      1375     6.123000   628.229298   655.857549     0.001191
      1376     6.126000   628.200670   632.042964     0.001278
      1377     6.129000   628.174237   587.282320     0.001370
      1378     6.132000   628.149400   636.965932     0.001223
      1379     6.135000   628.126369   652.495366     0.001234
      1380     6.138000   628.105072   629.781106     0.001239
      1381     6.141000   628.085440   665.532413     0.001178
      1382     6.144000   628.067407   712.920411     0.001120
      1383     6.147000   628.050908   582.610866     0.001379
      1384     6.150000   628.035887   594.617921     0.001344
      1385     6.153000   628.022280   629.900627     0.001243
      1386     6.156000   628.010042   635.751903     0.001278
      1387     6.159000   627.999126   631.736941     0.001261
      1388     6.162000   627.990631   651.669148     0.001204
      1389     6.165000   627.986603   593.715656     0.001371
      1390     6.168000   627.980253   631.009882     0.001262
      1391     6.171000   627.974194   628.915998     0.001253
      1392     6.174000   627.969268   623.486591     0.001274
      1393     6.177000   627.965414   626.057331     0.001277
      1394     6.180000   627.962617   661.265559     0.001214
      1395     6.183000   627.960860   603.679149     0.001293
      1396     6.186000   627.960079   639.030215     0.001250
      1397     6.189000   627.960259   655.580376     0.001218
      1398     6.192000   627.961379   622.455573     0.001248
      1399     6.195000   627.963417   611.999837     0.001331
      1400     6.198000   627.966350   674.126091     0.001180
      1401     6.201000   627.970157   666.112043     0.001174
      1402     6.204000   627.974816   577.049730     0.001376
      1403     6.207000   627.980309   625.311820     0.001290
      1404     6.210000   627.986617   590.173411     0.001342
      1405     6.213000   627.993722   647.467132     0.001228
      1406     6.216000   628.001609   617.627563     0.001313
      1407     6.219000   628.010266   647.386643     0.001216
      1408     6.222000   628.019732   656.668702     0.001195
      1409     6.225000   628.030028   624.699476     0.001302
      1410     6.228000   628.041257   611.078084     0.001302
      1411     6.231000   628.052830   728.200808     0.001085
      1412     6.234000   628.065099   659.596105     0.001189
      1413     6.237000   628.078072   650.043932     0.001235
      1414     6.240000   628.091754   591.846004     0.001333
      1415     6.243000   628.106048   603.794932     0.001308
      1416     6.246000   628.120997   631.354245     0.001281
      1417     6.249000   628.136600   651.776446     0.001204
      1418     6.252000   628.152974   635.817181     0.001218
      1419     6.255000   628.170186   661.224982     0.001229
      1420     6.258000   628.188027   680.921282     0.001176
      1421     6.261000   628.206120   613.414387     0.001283
      1422     6.264000   628.224812   592.477014     0.001358
      1423     6.267000   628.244101   627.311745     0.001271
      1424     6.270000   628.263981   650.007433     0.001225
      1425     6.273000   628.284444   646.241780     0.001221
      1426     6.276000   628.305485   641.780534     0.001249
      1427     6.279000   628.327098   649.695435     0.001232
      1428     6.282000   628.349277   612.141572     0.001278
      1429     6.285000   628.372027   607.725670     0.001337
      1430     6.288000   628.395333   651.623135     0.001221
      1431     6.291000   628.419200   606.431209     0.001294
      1432     6.294000   628.443595   623.691948     0.001298
      1433     6.297000   628.468533   606.066521     0.001322
      1434     6.300000   628.494009   617.082240     0.001258
      1435     6.303000   628.520021   640.054296     0.001239
      1436     6.306000   628.546564   626.283263     0.001296
      1437     6.309000   628.573635   631.590644     0.001267
      1438     6.312000   628.601230   606.057611     0.001297
      1439     6.315000   628.629348   656.676477     0.001239
      1440     6.318000   628.657984   693.053972     0.001138
      1441     6.321000   628.687136   635.426931     0.001234
      1442     6.324000   628.716801   658.901573     0.001220
      1443     6.327000   628.746979   662.723886     0.001210
      1444     6.330000   628.777691   626.323412     0.001280
      1445     6.333000   628.809025   639.901645     0.001218
      1446     6.336000   628.840811   608.235154     0.001321
      1447     6.339000   628.873013   613.388187     0.001301
      1448     6.342000   628.905716   656.874994     0.001185
      1449     6.345000   628.938928   644.397578     0.001266
      1450     6.348000   628.972664   712.093343     0.001109
      1451     6.351000   629.006944   645.021717     0.001217
      1452     6.354000   629.041680   607.832862     0.001317
      1453     6.357000   629.076879   648.364615     0.001228
      1454     6.360000   629.112577   548.739888     0.001440
      1455     6.363000   629.148759   647.999725     0.001211
      1456     6.366000   629.185434   596.511749     0.001362
      1457     6.369000   629.222602   645.717227     0.001222
      1458     6.372000   629.260327   683.210098     0.001134
      1459     6.375000   629.300309   608.576753     0.001348
      1460     6.378000   629.344207   658.095110     0.001197
      1461     6.381000   629.388911   638.192113     0.001230
      1462     6.384000   629.428550   644.099532     0.001246
      1463     6.387000   629.468688   628.272850     0.001265
      1464     6.390000   629.509312   596.305531     0.001324
      1465     6.393000   629.550440   599.170517     0.001331
      1466     6.396000   629.592099   574.931170     0.001390
      1467     6.399000   629.634308   628.114705     0.001268
      1468     6.402000   629.676931   616.789946     0.001274
      1469     6.405000   629.720028   665.715200     0.001220
      1470     6.408000   629.763621   631.392506     0.001261
      1471     6.411000   629.807713   612.689879     0.001268
      1472     6.414000   629.852304   619.087930     0.001296
      1473     6.417000   629.897396   560.267972     0.001419
      1474     6.420000   629.943023   620.289912     0.001283
      1475     6.423000   629.989250   617.821847     0.001272
      1476     6.426000   630.036093   603.278263     0.001342
      1477     6.429000   630.083230   600.090624     0.001330
      1478     6.432000   630.130866   636.898736     0.001227
      1479     6.435000   630.178998   634.561219     0.001283
      1480     6.438000   630.227642   617.406139     0.001286
      1481     6.441000   630.276800   628.574321     0.001253
      1482     6.444000   630.326477   639.909621     0.001249
      1483     6.447000   630.376686   650.569204     0.001226
      1484     6.450000   630.427441   653.129869     0.001231
      1485     6.453000   630.482264   623.740854     0.001261
      1486     6.456000   630.546616   602.829180     0.001334
      1487     6.459000   630.600787   660.628380     0.001195
      1488     6.462000   630.653637   624.743224     0.001252
      1489     6.465000   630.707034   674.557026     0.001206
      1490     6.468000   630.760986   630.575757     0.001257
      1491     6.471000   630.815466   635.367974     0.001244
      1492     6.474000   630.870617   639.404630     0.001254
      1493     6.477000   630.926443   657.996954     0.001183
      1494     6.480000   630.982610   608.343079     0.001314
      1495     6.483000   631.039333   566.910161     0.001369
      1496     6.486000   631.096626   632.160355     0.001271
      1497     6.489000   631.154473   641.516066     0.001238
      1498     6.492000   631.212895   612.117310     0.001277
      1499     6.495000   631.271900   625.159413     0.001302
      1500     6.498000   631.331493   697.108095     0.001137
      1501     6.501000   631.391682   643.136342     0.001234
      1502     6.504000   631.452471   679.312891     0.001178
      1503     6.507000   631.513878   606.094902     0.001298
      1504     6.510000   631.575941   600.792027     0.001309
      1505     6.513000   631.638592   684.039350     0.001157
      1506     6.516000   631.701863   598.266817     0.001339
      1507     6.519000   631.765765   586.448090     0.001354
      1508     6.522000   631.830494   633.264744     0.001247
      1509     6.525000   631.896243   618.716509     0.001299
      1510     6.528000   631.962100   633.619601     0.001272
      1511     6.531000   632.028616   684.418171     0.001163
      1512     6.534000   632.095811   676.290730     0.001171
      1513     6.537000   632.163692   641.893219     0.001246
      1514     6.540000   632.232272   621.966176     0.001279
      1515     6.543000   632.301560   609.741795     0.001293
      1516     6.546000   632.371567   603.961644     0.001343
      1517     6.549000   632.442318   644.758892     0.001248
      1518     6.552000   632.513805   601.537698     0.001307
      1519     6.555000   632.586060   664.952785     0.001194
      1520     6.558000   632.659071   629.101368     0.001268
      1521     6.561000   632.732859   587.965504     0.001346
      1522     6.564000   632.807453   606.479708     0.001312
      1523     6.567000   632.882851   630.339107     0.001251
      1524     6.570000   632.959076   663.580036     0.001195
      1525     6.573000   633.036168   641.002906     0.001230
      1526     6.576000   633.114111   671.597207     0.001181
      1527     6.579000   633.192921   588.426880     0.001375
      1528     6.582000   633.272636   667.891529     0.001164
      1529     6.585000   633.353322   596.224281     0.001359
      1530     6.588000   633.434971   667.143566     0.001202
      1531     6.591000   633.517579   656.277942     0.001194
      1532     6.594000   633.601094   654.875218     0.001230
      1533     6.597000   633.685625   654.446291     0.001216
      1534     6.600000   633.771260   607.488027     0.001318
      1535     6.603000   633.857926   668.881382     0.001170
      1536     6.606000   633.945640   659.529594     0.001205
      1537     6.609000   634.034476   684.829987     0.001172
      1538     6.612000   634.124464   610.688051     0.001280
      1539     6.615000   634.215638   638.388124     0.001271
      1540     6.618000   634.308039   675.316752     0.001188
      1541     6.621000   634.401725   614.054335     0.001261
      1542     6.624000   634.496680   622.889242     0.001292
      1543     6.627000   634.592970   632.167189     0.001253
      1544     6.630000   634.690642   626.361548     0.001257
      1545     6.633000   634.789749   634.501217     0.001249
      1546     6.636000   634.890588   604.428303     0.001326
      1547     6.639000   634.992761   665.540212     0.001213
      1548     6.642000   635.096492   601.989930     0.001284
      1549     6.645000   635.201835   574.587732     0.001388
      1550     6.648000   635.308891   596.975090     0.001339
      1551     6.651000   635.417738   655.610992     0.001169
      1552     6.654000   635.528438   588.243954     0.001352
      1553     6.657000   635.641025   665.854104     0.001201
      1554     6.660000   635.755612   657.272230     0.001202
      1555     6.663000   635.872284   600.461326     0.001302
      1556     6.666000   635.991133   700.249287     0.001136
      1557     6.669000   636.112255   650.226284     0.001242
      1558     6.672000   636.235757   624.183711     0.001244
      1559     6.675000   636.361767   618.849700     0.001300
      1560     6.678000   636.490772   630.608954     0.001259
      1561     6.681000   636.625271   597.791771     0.001291
      1562     6.684000   636.759536   615.287637     0.001310
      1563     6.687000   636.896766   641.963772     0.001230
      1564     6.690000   637.037176   643.204967     0.001239
      1565     6.693000   637.180938   649.385128     0.001211
      1566     6.696000   637.328246   711.078984     0.001109
      1567     6.699000   637.479287   629.170571     0.001286
      1568     6.702000   637.634289   633.548915     0.001221
      1569     6.705000   637.793450   640.268565     0.001260
      1570     6.708000   637.957045   668.802226     0.001210
      1571     6.711000   638.125344   643.595029     0.001208
      1572     6.714000   638.298648   641.227045     0.001257
      1573     6.717000   638.477305   707.718919     0.001130
      1574     6.720000   638.661649   612.500660     0.001278
      1575     6.723000   638.852054   651.918623     0.001223
      1576     6.726000   639.048951   647.606321     0.001228
      1577     6.729000   639.252804   679.195583     0.001170
      1578     6.732000   639.464176   591.006809     0.001322
      1579     6.735000   639.683653   649.116404     0.001236
      1580     6.738000   639.911928   612.766763     0.001324
      1581     6.741000   640.149799   682.135732     0.001143
      1582     6.744000   640.398217   638.106516     0.001254
      1583     6.747000   640.658323   667.673809     0.001202
      1584     6.750000   640.931534   664.503097     0.001186
      1585     6.753000   641.219619   661.530178     0.001188
      1586     6.756000   641.524655   698.362848     0.001141
      1587     6.759000   641.849538   677.071149     0.001187
      1588     6.762000   642.197925   664.175030     0.001168
      1589     6.765000   642.574574   687.105728     0.001166
      1590     6.768000   642.985773   624.001495     0.001267
      1591     6.771000   643.439662   669.038298     0.001158
      1592     6.774000   643.946305   589.859825     0.001369
      1593     6.777000   644.519331   667.604735     0.001199
      1594     6.780000   645.176033   670.352413     0.001187
      1595     6.783000   645.938200   627.636115     0.001270
      1596     6.786000   646.833073   615.336716     0.001280
      1597     6.789000   647.894273   654.045103     0.001216
      1598     6.792000   649.162683   626.813888     0.001249
      1599     6.795000   650.687278   678.844920     0.001167
      1600     6.798000   652.525726   713.900991     0.001128
      1601     6.801000   654.744686   712.008229     0.001081
      1602     6.804000   657.419719   646.610574     0.001218
      1603     6.807000   660.634515   689.207891     0.001164
      1604     6.810000   664.479371   643.742820     0.001225
      1605     6.813000   669.049332   717.117495     0.001110
      1606     6.816000   674.440775   609.779553     0.001317
      1607     6.819000   680.747463   674.903917     0.001187
      1608     6.822000   688.055638   720.856613     0.001078
      1609     6.825000   696.438345   733.026479     0.001097
      1610     6.828000   705.949185   710.440053     0.001126
      1611     6.831000   716.615753   638.220891     0.001203
      1612     6.834000   728.433132   746.387465     0.001081
      1613     6.837000   741.357635   777.661970     0.001011
      1614     6.840000   755.301372   730.294192     0.001085
      1615     6.843000   770.127771   797.298563     0.000997
      1616     6.846000   785.648288   746.777090     0.001066
      1617     6.849000   801.620626   791.466170     0.001012
      1618     6.852000   817.748640   668.484906     0.001162
      1619     6.855000   833.684416   820.892850     0.000973
      1620     6.858000   849.033229   782.046480     0.001027
      1621     6.861000   863.362585   848.172745     0.000921
      1622     6.864000   876.217225   809.734306     0.000995
      1623     6.867000   887.140808   861.153874     0.000927
      1624     6.870000   895.705251   807.275546     0.000979
      1625     6.873000   901.545679   790.446094     0.001004
      1626     6.876000   904.396734   793.543552     0.001005
      1627     6.879000   904.123427   786.265140     0.001024
      1628     6.882000   900.739108   844.222780     0.000932
      1629     6.885000   894.405289   889.382062     0.000899
      1630     6.888000   885.412761   829.210462     0.000964
      1631     6.891000   874.150640   870.640988     0.000900
      1632     6.894000   861.062590   796.385248     0.000999
      1633     6.897000   846.610761   827.143003     0.000968
      1634     6.900000   831.254874   804.466027     0.000980
      1635     6.903000   815.422630   811.892423     0.000964
      1636     6.906000   799.499320   789.376688     0.001017
      1637     6.909000   783.820551   793.852496     0.001009
      1638     6.912000   768.668648   770.323707     0.001018
      1639     6.915000   754.271652   762.808985     0.001050
      1640     6.918000   740.804080   710.795724     0.001098
      1641     6.921000   728.389184   737.483884     0.001064
      1642     6.924000   717.102527   675.804485     0.001177
      1643     6.927000   706.976724   702.597352     0.001129
      1644     6.930000   698.007172   683.702896     0.001175
      1645     6.933000   690.158304   734.791128     0.001058
      1646     6.936000   683.370285   690.273462     0.001161
      1647     6.939000   677.564661   751.936752     0.001071
      1648     6.942000   672.652175   773.073026     0.000992
      1649     6.945000   668.537310   739.485537     0.001104
      1650     6.948000   665.123063   617.387681     0.001280
      1651     6.951000   662.316299   702.831284     0.001111
      1652     6.954000   660.026907   625.890934     0.001284
      1653     6.957000   658.169963   639.908452     0.001226
      1654     6.960000   656.674244   683.225921     0.001172
      1655     6.963000   655.475353   626.932999     0.001256
      1656     6.966000   654.517940   656.858040     0.001208
      1657     6.969000   653.755296   724.225580     0.001104
      1658     6.972000   653.148734   720.092709     0.001071
      1659     6.975000   652.666422   689.812976     0.001168
      1660     6.978000   652.282882   676.799241     0.001194
      1661     6.981000   651.977841   624.519295     0.001244
      1662     6.984000   651.735305   660.376435     0.001221
      1663     6.987000   651.542855   648.907071     0.001228
      1664     6.990000   651.390895   649.969498     0.001230
      1665     6.993000   651.272068   649.006392     0.001218
      1666     6.996000   651.180793   648.516672     0.001226
      1667     6.999000   651.112749   676.761478     0.001176
      1668     7.002000   651.064515   650.078148     0.001208
      1669     7.005000   651.033644   656.277348     0.001224
      1670     7.008000   651.018158   658.537441     0.001209
      1671     7.011000   651.016506   757.786621     0.001038
      1672     7.014000   651.027555   644.376341     0.001244
      1673     7.017000   651.050331   647.056121     0.001229
      1674     7.020000   651.083628   728.086839     0.001097
      1675     7.023000   651.127042   650.394557     0.001213
      1676     7.026000   651.179913   640.521543     0.001236
      1677     7.029000   651.241735   726.179169     0.001110
      1678     7.032000   651.312097   670.463026     0.001140
      1679     7.035000   651.390621   681.569971     0.001173
      1680     7.038000   651.476975   694.307466     0.001152
      1681     7.041000   651.570874   667.331658     0.001161
      1682     7.044000   651.672077   685.367516     0.001170
      1683     7.047000   651.780411   668.397506     0.001183
      1684     7.050000   651.895657   695.349803     0.001133
      1685     7.053000   652.017610   700.541934     0.001138
      1686     7.056000   652.146152   671.404939     0.001166
      1687     7.059000   652.281213   600.332274     0.001331
      1688     7.062000   652.422750   660.262741     0.001184
      1689     7.065000   652.570668   674.787919     0.001181
      1690     7.068000   652.724945   594.972591     0.001352
      1691     7.071000   652.885592   651.223897     0.001204
      1692     7.074000   653.052628   692.967901     0.001141
      1693     7.077000   653.226096   718.008123     0.001094
      1694     7.080000   653.406087   642.205578     0.001248
      1695     7.083000   653.592814   683.973905     0.001144
      1696     7.086000   653.786201   665.972513     0.001192
      1697     7.089000   653.986292   680.608149     0.001174
      1698     7.092000   654.193384   650.894515     0.001158
      1699     7.095000   654.407668   660.016342     0.001232
      1700     7.098000   654.629362   664.252309     0.001197
      1701     7.101000   654.858719   645.165415     0.001214
      1702     7.104000   655.096007   703.481635     0.001156
      1703     7.107000   655.341549   675.021680     0.001155
      1704     7.110000   655.595700   659.054484     0.001215
      1705     7.113000   655.858858   691.086004     0.001132
      1706     7.116000   656.131473   706.157366     0.001115
      1707     7.119000   656.414072   648.802032     0.001255
      1708     7.122000   656.707165   684.762086     0.001120
      1709     7.125000   657.011433   631.876752     0.001269
      1710     7.128000   657.327624   647.607765     0.001244
      1711     7.131000   657.656608   671.211295     0.001161
      1712     7.134000   657.999426   688.014243     0.001177
      1713     7.137000   658.357367   688.910240     0.001147
      1714     7.140000   658.731808   644.302416     0.001231
      1715     7.143000   659.124615   706.026737     0.001126
      1716     7.146000   659.538125   683.254097     0.001167
      1717     7.149000   659.975252   618.930806     0.001285
      1718     7.152000   660.439708   706.082033     0.001077
      1719     7.155000   660.936264   667.946760     0.001208
      1720     7.158000   661.471051   706.650988     0.001118
      1721     7.161000   662.051818   674.209021     0.001154
      1722     7.164000   662.688664   692.394702     0.001165
      1723     7.167000   663.394406   659.491872     0.001191
      1724     7.170000   664.185279   641.664850     0.001245
      1725     7.173000   665.081692   656.473042     0.001199
      1726     7.176000   666.109060   675.515165     0.001163
      1727     7.179000   667.298697   712.872451     0.001131
      1728     7.182000   668.688738   646.637963     0.001206
      1729     7.185000   670.325030   628.271534     0.001280
      1730     7.188000   672.261954   684.289190     0.001165
      1731     7.191000   674.563002   713.793388     0.001079
      1732     7.194000   677.301168   697.730632     0.001146
      1733     7.197000   680.558922   756.924887     0.001056
      1734     7.200000   684.427640   739.050069     0.001059
      1735     7.203000   689.007866   715.874930     0.001099
      1736     7.206000   694.404705   663.563770     0.001199
      1737     7.209000   700.721521   630.385771     0.001229
      1738     7.212000   708.068913   686.302479     0.001127
      1739     7.215000   716.549624   692.170994     0.001170
      1740     7.218000   726.256335   731.735093     0.001084
      1741     7.221000   737.265775   743.219944     0.001068
      1742     7.224000   749.632427   756.544029     0.001056
      1743     7.227000   763.382001   798.560530     0.000988
      1744     7.230000   778.504989   808.830728     0.000985
      1745     7.233000   794.950611   776.634477     0.001015
      1746     7.236000   812.621444   807.543453     0.000981
      1747     7.239000   831.368999   815.393546     0.000970
      1748     7.242000   850.990436   811.186512     0.000945
      1749     7.245000   871.226619   828.590553     0.000967
      1750     7.248000   891.761528   909.026992     0.000875
      1751     7.251000   912.223599   857.414221     0.000918
      1752     7.254000   932.189356   873.117302     0.000918
      1753     7.257000   951.190212   905.312227     0.000879
      1754     7.260000   968.724017   939.481135     0.000832
      1755     7.263000   984.272789   996.265380     0.000788
      1756     7.266000   997.327794   949.605030     0.000847
      1757     7.269000  1007.421817  1062.035347     0.000748
      1758     7.272000  1014.166225   985.693568     0.000796
      1759     7.275000  1017.287823   973.314559     0.000830
      1760     7.278000  1016.658570   950.957941     0.000830
      1761     7.281000  1012.311233  1031.615104     0.000768
      1762     7.284000  1004.436691  1050.920023     0.000761
      1763     7.287000   993.363170   996.899140     0.000793
      1764     7.290000   979.522366   947.673991     0.000840
      1765     7.293000   963.410097   916.352744     0.000854
      1766     7.296000   945.548847   979.007270     0.000819
      1767     7.299000   926.457015   912.409327     0.000868
      1768     7.302000   906.626558   887.174030     0.000882
      1769     7.305000   886.508313   830.438172     0.000972
      1770     7.308000   866.503212   910.277188     0.000870
      1771     7.311000   846.957539   801.299041     0.000979
      1772     7.314000   828.160863   893.536605     0.000902
      1773     7.317000   810.345853   820.288420     0.000969
      1774     7.320000   793.689578   826.743516     0.000964
      1775     7.323000   778.316124   782.743668     0.001002
      1776     7.326000   764.300412   762.311269     0.001030
      1777     7.329000   751.673042   746.518268     0.001080
      1778     7.332000   740.426037   729.442242     0.001063
      1779     7.335000   730.519090   761.090930     0.001056
      1780     7.338000   721.886106   704.978691     0.001140
      1781     7.341000   714.441691   716.294222     0.001095
      1782     7.344000   708.087327   711.404646     0.001100
      1783     7.347000   702.716890   651.018926     0.001226
      1784     7.350000   698.221676   744.650453     0.001056
      1785     7.353000   694.494341   731.303938     0.001074
      1786     7.356000   691.432123   728.649390     0.001088
      1787     7.359000   688.939157   672.167264     0.001189
      1788     7.362000   686.928064   696.057476     0.001118
      1789     7.365000   685.322148   693.179521     0.001161
      1790     7.368000   684.050379   708.250601     0.001132
      1791     7.371000   683.054715   652.505269     0.001199
      1792     7.374000   682.285341   707.050338     0.001127
      1793     7.377000   681.700340   732.099200     0.001078
      1794     7.380000   681.265164   673.052797     0.001176
      1795     7.383000   680.951754   724.623635     0.001095
      1796     7.386000   680.737461   716.070168     0.001120
      1797     7.389000   680.604382   671.740301     0.001198
      1798     7.392000   680.538082   684.590642     0.001122
      1799     7.395000   680.527612   642.106181     0.001249
      1800     7.398000   680.564432   744.509742     0.001079
      1801     7.401000   680.641791   671.226755     0.001173
      1802     7.404000   680.754690   731.939134     0.001092
      1803     7.407000   680.899403   681.085870     0.001176
      1804     7.410000   681.072626   703.003406     0.001125
      1805     7.413000   681.271862   770.021512     0.001020
      1806     7.416000   681.495128   664.286139     0.001216
      1807     7.419000   681.740964   696.451490     0.001149
      1808     7.422000   682.008247   810.368966     0.000967
      1809     7.425000   682.296288   728.284767     0.001099
      1810     7.428000   682.604724   630.815087     0.001246
      1811     7.431000   682.933128   685.885216     0.001134
      1812     7.434000   683.280024   699.408354     0.001142
      1813     7.437000   683.646323   705.695207     0.001136
      1814     7.440000   684.033082   654.326479     0.001214
      1815     7.443000   684.450503   668.674720     0.001188
      1816     7.446000   684.888325   635.644619     0.001265
      1817     7.449000   685.347402   709.398658     0.001125
      1818     7.452000   685.827902   649.296039     0.001201
      1819     7.455000   686.330267   643.055848     0.001240
      1820     7.458000   686.855028   717.512804     0.001113
      1821     7.461000   687.402834   697.042183     0.001118
      1822     7.464000   687.974373   732.731800     0.001081
      1823     7.467000   688.570329   676.192469     0.001198
      1824     7.470000   689.191630   685.583325     0.001137
      1825     7.473000   689.839239   674.466498     0.001171
      1826     7.476000   690.514221   690.064706     0.001162
      1827     7.479000   691.217753   659.704864     0.001195
      1828     7.482000   691.951132   685.984148     0.001139
      1829     7.485000   692.715779   670.605461     0.001205
      1830     7.488000   693.513254   698.159476     0.001132
      1831     7.491000   694.345265   662.810967     0.001181
      1832     7.494000   695.213763   732.537308     0.001087
      1833     7.497000   696.120634   706.685859     0.001136
      1834     7.500000   697.068557   700.322856     0.001120
      1835     7.503000   698.060366   754.505564     0.001049
      1836     7.506000   699.096937   701.239224     0.001146
      1837     7.509000   700.182346   684.519794     0.001146
      1838     7.512000   701.319889   674.139927     0.001164
      1839     7.515000   702.513244   716.883069     0.001130
      1840     7.518000   703.766526   733.070519     0.001091
      1841     7.521000   705.084427   752.284078     0.001045
      1842     7.524000   706.472339   650.677287     0.001223
      1843     7.527000   707.936423   705.868755     0.001143
      1844     7.530000   709.484131   772.962783     0.001021
      1845     7.533000   711.124367   703.067730     0.001127
      1846     7.536000   712.868031   680.027122     0.001187
      1847     7.539000   714.728643   754.213392     0.001035
      1848     7.542000   716.723178   743.590520     0.001062
      1849     7.545000   718.873108   722.789744     0.001106
      1850     7.548000   721.205665   659.733981     0.001209
      1851     7.551000   723.755413   722.537631     0.001075
      1852     7.554000   726.566050   678.918849     0.001171
      1853     7.557000   729.692426   700.418582     0.001132
      1854     7.560000   733.202753   763.689557     0.001027
      1855     7.563000   737.180912   773.865206     0.001020
      1856     7.566000   741.728766   740.758358     0.001092
      1857     7.569000   746.968366   703.452135     0.001125
      1858     7.572000   753.043952   773.331041     0.001024
      1859     7.575000   760.123657   749.783951     0.001071
      1860     7.578000   768.401181   787.357210     0.001012
      1861     7.581000   778.097161   813.957132     0.000977
      1862     7.584000   789.460760   756.644183     0.001058
      1863     7.587000   802.771712   797.230825     0.000994
      1864     7.590000   818.343229   783.251595     0.001016
      1865     7.593000   836.525968   818.562889     0.000956
      1866     7.596000   857.713379   856.618931     0.000928
      1867     7.599000   882.348283   828.808051     0.000956
      1868     7.602000   910.929620   875.551708     0.000885
      1869     7.605000   944.018542   959.701931     0.000836
      1870     7.608000   982.241981  1071.539968     0.000746
      1871     7.611000  1026.291999  1026.592329     0.000766
      1872     7.614000  1076.919632  1006.287724     0.000797
      1873     7.617000  1134.923078  1145.030190     0.000699
      1874     7.620000  1201.132663  1184.702109     0.000658
      1875     7.623000  1276.388151  1290.159578     0.000610
      1876     7.626000  1361.507748  1285.606131     0.000623
      1877     7.629000  1457.272206  1393.440221     0.000563
      1878     7.632000  1564.358234  1453.491013     0.000540
      1879     7.635000  1683.262398  1567.932338     0.000510
      1880     7.638000  1814.188137  1699.880480     0.000471
      1881     7.641000  1956.907011  1714.911361     0.000459
      1882     7.644000  2110.612849  1806.463340     0.000440
      1883     7.647000  2273.791822  1907.540077     0.000421
      1884     7.650000  2444.125764  2085.173086     0.000373
      1885     7.653000  2618.437791  2186.957788     0.000357
      1886     7.656000  2792.684542  2416.740823     0.000330
      1887     7.659000  2962.004449  2501.519262     0.000315
      1888     7.662000  3120.819759  2622.359705     0.000299
      1889     7.665000  3263.045911  2772.977304     0.000288
      1890     7.668000  3382.450302  2998.720649     0.000264
      1891     7.671000  3473.099061  3032.105830     0.000251
      1892     7.674000  3529.949306  3015.509772     0.000258
      1893     7.677000  3549.461656  3075.989252     0.000262
      1894     7.680000  3530.105033  3093.356071     0.000252
      1895     7.683000  3472.608832  2908.488110     0.000272
      1896     7.686000  3379.874825  3023.670468     0.000264
      1897     7.689000  3256.570022  2931.220316     0.000267
      1898     7.692000  3108.525555  2759.943933     0.000285
      1899     7.695000  2942.106962  2812.757391     0.000284
      1900     7.698000  2763.684314  2546.285297     0.000313
      1901     7.701000  2579.256507  2402.120008     0.000327
      1902     7.704000  2394.220637  2342.389996     0.000339
      1903     7.707000  2213.248188  2064.235522     0.000389
      1904     7.710000  2040.230058  1926.784671     0.000410
      1905     7.713000  1878.265116  1885.811055     0.000416
      1906     7.716000  1729.679412  1663.270688     0.000488
      1907     7.719000  1596.070496  1606.314097     0.000491
      1908     7.722000  1478.373963  1538.562916     0.000504
      1909     7.725000  1376.948054  1352.412566     0.000601
      1910     7.728000  1291.671085  1260.229575     0.000633
      1911     7.731000  1222.045037  1253.581706     0.000625
      1912     7.734000  1167.298298  1190.061245     0.000667
      1913     7.737000  1126.480580  1151.475006     0.000689
      1914     7.740000  1098.545449  1204.352240     0.000653
      1915     7.743000  1082.416279  1103.458804     0.000713
      1916     7.746000  1077.034071  1039.111950     0.000775
      1917     7.749000  1081.387239  1106.906947     0.000705
      1918     7.752000  1094.524767  1100.069809     0.000713
      1919     7.755000  1115.555318  1144.810675     0.000703
      1920     7.758000  1143.635457  1212.032576     0.000661
      1921     7.761000  1177.952178  1172.480421     0.000671
      1922     7.764000  1217.695566  1173.498384     0.000678
      1923     7.767000  1262.031674  1178.666455     0.000683
      1924     7.770000  1310.091438  1189.665098     0.000656
      1925     7.773000  1360.938621  1260.743260     0.000624
      1926     7.776000  1413.556526  1384.491266     0.000586
      1927     7.779000  1466.836910  1351.081965     0.000578
      1928     7.782000  1519.575660  1360.658384     0.000567
      1929     7.785000  1570.477184  1438.315852     0.000558
      1930     7.788000  1618.170699  1461.891475     0.000532
      1931     7.791000  1661.242288  1545.423917     0.000506
      1932     7.794000  1698.285414  1579.161066     0.000505
      1933     7.797000  1727.972808  1465.403419     0.000546
      1934     7.800000  1749.140678  1607.301262     0.000490
      1935     7.803000  1760.886854  1664.576316     0.000477
      1936     7.806000  1762.655668  1583.457938     0.000498
      1937     7.809000  1754.295683  1604.150292     0.000482
      1938     7.812000  1736.077313  1548.089409     0.000511
      1939     7.815000  1708.662950  1589.280180     0.000489
      1940     7.818000  1673.036879  1479.650482     0.000538
      1941     7.821000  1630.410945  1514.986310     0.000518
      1942     7.824000  1582.125130  1509.832216     0.000526
      1943     7.827000  1529.558723  1489.720706     0.000545
      1944     7.830000  1474.060507  1378.968273     0.000561
      1945     7.833000  1416.899565  1300.137358     0.000609
      1946     7.836000  1359.233519  1316.963498     0.000612
      1947     7.839000  1302.089735  1188.036162     0.000656
      1948     7.842000  1246.355267  1233.593820     0.000641
      1949     7.845000  1192.772658  1088.337170     0.000742
      1950     7.848000  1141.939947  1113.774763     0.000710
      1951     7.851000  1094.314179  1083.179295     0.000732
      1952     7.854000  1050.218032  1056.101398     0.000751
      1953     7.857000  1009.850608  1051.400390     0.000760
      1954     7.860000   973.294597  1048.409427     0.000759
      1955     7.863000   940.537035   975.703178     0.000804
      1956     7.866000   911.481636   940.661054     0.000854
      1957     7.869000   885.965134   986.609028     0.000799
      1958     7.872000   863.774084   855.084847     0.000919
      1959     7.875000   844.660836   933.844091     0.000863
      1960     7.878000   828.358717   846.594363     0.000944
      1961     7.881000   814.596715   872.526346     0.000903
      1962     7.884000   803.115187   788.515963     0.001016
      1963     7.887000   793.686173   799.770125     0.001000
      1964     7.890000   786.145370   779.793779     0.001009
      1965     7.893000   780.445715   791.426563     0.000987
      1966     7.896000   776.741842   722.672891     0.001116
      1967     7.899000   775.502844   788.839399     0.001005
      1968     7.902000   777.621148   818.214769     0.000953
      1969     7.905000   784.441489   794.095803     0.001013
      1970     7.908000   797.594094   687.112587     0.001164
      1971     7.911000   818.520983   831.458414     0.000943
      1972     7.914000   847.667736   829.115718     0.000948
      1973     7.917000   883.494536   929.152725     0.001327
      1974     7.920000   921.743783   978.226508     0.001141
      1975     7.923000   955.619302   952.345542     0.001077
      1976     7.926000   977.262152   890.880644     0.001119
      1977     7.929000   980.272247   850.051114     0.001115
      1978     7.932000   962.703467   938.656109     0.001004
      1979     7.935000   928.926869   930.868788     0.001008
      1980     7.938000   887.581838   889.191044     0.001037
      1981     7.941000   847.013020   864.992173     0.001029
      1982     7.944000   812.611135   883.597682     0.001027
      1983     7.947000   786.574479   812.450217     0.001109
      1984     7.950000   768.674675   741.369043     0.001191
      1985     7.953000   757.316323   762.617730     0.001172
      1986     7.956000   750.517402   783.655125     0.001144
      1987     7.959000   746.551027   758.429265     0.001171
      1988     7.962000   744.195388   802.178643     0.001091
      1989     7.965000   742.709346   781.754587     0.001151
      1990     7.968000   741.694051   751.632285     0.001201
      1991     7.971000   740.952198   755.760747     0.001161
      1992     7.974000   740.389371   766.675319     0.001171
      1993     7.977000   739.958634   786.879651     0.001146
      1994     7.980000   739.633633   742.431695     0.001186
      1995     7.983000   739.397654   753.121063     0.001185
      1996     7.986000   739.238723   749.734454     0.001209
      1997     7.989000   739.147786   766.588696     0.001140
      1998     7.992000   739.117855   753.902681     0.001162
      1999     7.995000   739.143353   715.656333     0.001256
      2000     7.998000   739.220004   728.742331     0.001228
      2001     8.001000   739.344438   688.877664     0.001278
      2002     8.004000   739.514071   732.744342     0.001221
      2003     8.007000   739.727014   744.260627     0.001206
      2004     8.010000   739.981906   700.592883     0.001253
      2005     8.013000   740.277818   812.240897     0.001089
      2006     8.016000   740.614505   789.183243     0.001150
      2007     8.019000   740.993330   708.383134     0.001251
      2008     8.022000   741.414521   762.282831     0.001158
      2009     8.025000   741.878606   732.264696     0.001232
      2010     8.028000   742.389331   728.309808     0.001217
      2011     8.031000   742.949373   760.826644     0.001160
      2012     8.034000   743.565312   722.806296     0.001227
      2013     8.037000   744.247411   770.466429     0.001160
      2014     8.040000   744.999857   730.714839     0.001202
      2015     8.043000   745.833017   769.970725     0.001151
      2016     8.046000   746.759863   817.683996     0.001111
      2017     8.049000   747.796440   848.370454     0.001025
      2018     8.052000   748.962441   745.206490     0.001180
      2019     8.055000   750.281791   740.567223     0.001224
      2020     8.058000   751.783243   756.559460     0.001159
      2021     8.061000   753.501017   710.596952     0.001244
      2022     8.064000   755.475510   772.213651     0.001165
      2023     8.067000   757.753673   715.281953     0.001239
      2024     8.070000   760.389738   738.623735     0.001203
      2025     8.073000   763.445371   751.708307     0.001180
      2026     8.076000   766.989852   821.849789     0.001092
      2027     8.079000   771.099934   852.692015     0.001042
      2028     8.082000   775.859339   803.634516     0.001094
      2029     8.085000   781.357751   823.593418     0.001087
      2030     8.088000   787.689791   805.512872     0.001085
      2031     8.091000   794.953143   886.625137     0.000975
      2032     8.094000   803.246474   838.583308     0.001078
      2033     8.097000   812.666327   854.484989     0.001047
      2034     8.100000   823.303161   805.860396     0.001096
      2035     8.103000   835.239362   830.923795     0.001076
      2036     8.106000   848.547894   909.846202     0.000976
      2037     8.109000   863.275884   852.732686     0.001034
      2038     8.112000   879.452011   896.117890     0.000996
      2039     8.115000   897.078249   863.772273     0.001052
      2040     8.118000   916.125604   966.147404     0.000924
      2041     8.121000   936.530207   878.112170     0.001007
      2042     8.124000   958.189933   963.403488     0.000933
      2043     8.127000   980.961628   933.774438     0.000957
      2044     8.130000  1004.659065   988.100637     0.000899
      2045     8.133000  1029.051581   995.645628     0.000880
      2046     8.136000  1053.863886  1021.247778     0.000881
      2047     8.139000  1078.776384  1079.805759     0.000816
      2048     8.142000  1103.426906  1059.458762     0.000829
      2049     8.145000  1127.414009  1111.633999     0.000814
      2050     8.148000  1150.302512  1145.667970     0.000777
      2051     8.151000  1171.631790  1123.750220     0.000771
      2052     8.154000  1190.928479  1151.365592     0.000788
      2053     8.157000  1207.725027  1087.409950     0.000818
      2054     8.160000  1221.581410  1147.439655     0.000769
      2055     8.163000  1232.111923  1170.220948     0.000763
      2056     8.166000  1239.012966  1185.455050     0.000747
      2057     8.169000  1242.088203  1165.910542     0.000762
      2058     8.172000  1241.266565  1232.637665     0.000717
      2059     8.175000  1236.609505  1112.218603     0.000797
      2060     8.178000  1228.305789  1198.889978     0.000744
      2061     8.181000  1216.654853  1171.980459     0.000754
      2062     8.184000  1202.042071  1067.902679     0.000833
      2063     8.187000  1184.910507  1174.431009     0.000761
      2064     8.190000  1165.733460  1113.109960     0.000791
      2065     8.193000  1144.990850  1070.474830     0.000832
      2066     8.196000  1123.150841  1052.049301     0.000862
      2067     8.199000  1100.656689  1079.141904     0.000815
      2068     8.202000  1077.917970   999.906238     0.000879
      2069     8.205000  1055.305816  1081.689779     0.000840
      2070     8.208000  1033.147738   989.990904     0.000891
      2071     8.211000  1011.727319   965.274205     0.000917
      2072     8.214000   991.285321  1008.780240     0.000889
      2073     8.217000   972.018071   944.184090     0.000939
      2074     8.220000   954.079541   931.817684     0.000953
      2075     8.223000   937.583552   874.832870     0.001005
      2076     8.226000   922.606739   897.786064     0.000998
      2077     8.229000   909.192265   876.556413     0.001014
      2078     8.232000   897.354166   886.074644     0.000994
      2079     8.235000   887.082273   914.683687     0.000977
      2080     8.238000   878.347554   950.005855     0.000937
      2081     8.241000   871.107880   962.955279     0.000911
      2082     8.244000   865.314593   843.573609     0.001054
      2083     8.247000   860.916938   839.020057     0.001071
      2084     8.250000   857.870898   801.125167     0.001099
      2085     8.253000   856.145719   891.579617     0.000983
      2086     8.256000   855.730994   902.559956     0.000997
      2087     8.259000   856.645167   853.773151     0.001035
      2088     8.262000   858.944654   910.620112     0.000971
      2089     8.265000   862.733921   930.128643     0.000979
      2090     8.268000   868.176576   839.349998     0.001052
      2091     8.271000   875.507420   970.667701     0.000903
      2092     8.274000   885.045183   933.426948     0.000958
      2093     8.277000   897.205526   906.283676     0.000979
      2094     8.280000   912.513389   902.694727     0.000990
      2095     8.283000   931.613549   991.523926     0.000891
      2096     8.286000   955.278644   996.469668     0.000889
      2097     8.289000   984.411620  1019.208609     0.000880
      2098     8.292000  1020.041771  1098.322687     0.000801
      2099     8.295000  1063.311821  1107.919028     0.000817
      2100     8.298000  1115.454172  1099.601837     0.000805
      2101     8.301000  1177.754692  1186.659305     0.000738
      2102     8.304000  1251.503023  1221.121581     0.000734
      2103     8.307000  1337.929276  1366.188452     0.000641
      2104     8.310000  1438.128035  1435.290637     0.000625
      2105     8.313000  1552.971909  1524.585215     0.000581
      2106     8.316000  1683.018094  1574.530727     0.000570
      2107     8.319000  1828.412434  1695.937139     0.000526
      2108     8.322000  1988.796330  1830.162099     0.000474
      2109     8.325000  2163.221512  2069.956033     0.000436
      2110     8.328000  2350.078156  2126.127272     0.000422
      2111     8.331000  2547.040432  2286.298212     0.000382
      2112     8.334000  2751.031515  2412.566417     0.000373
      2113     8.337000  2958.212016  2645.193433     0.000331
      2114     8.340000  3163.996106  2883.125438     0.000307
      2115     8.343000  3363.105099  3066.427266     0.000286
      2116     8.346000  3549.676216  3149.959042     0.000281
      2117     8.349000  3717.452501  3264.094016     0.000275
      2118     8.352000  3860.082015  3438.863278     0.000251
      2119     8.355000  3971.541349  3596.696659     0.000250
      2120     8.358000  4046.664206  3544.904405     0.000247
      2121     8.361000  4081.704867  3761.610558     0.000230
      2122     8.364000  4074.819080  3666.239804     0.000245
      2123     8.367000  4026.332404  3726.750748     0.000237
      2124     8.370000  3938.709552  3742.097717     0.000236
      2125     8.373000  3816.227889  3472.739403     0.000254
      2126     8.376000  3664.450097  3316.498008     0.000268
      2127     8.379000  3489.636355  3312.791912     0.000269
      2128     8.382000  3298.218911  3124.595590     0.000276
      2129     8.385000  3096.403906  2896.641119     0.000305
      2130     8.388000  2889.908179  2754.987725     0.000323
      2131     8.391000  2683.804346  2512.451108     0.000343
      2132     8.394000  2482.439898  2383.317175     0.000374
      2133     8.397000  2289.403303  2253.594959     0.000391
      2134     8.400000  2107.521415  2001.072942     0.000440
      2135     8.403000  1938.880699  1930.432865     0.000457
      2136     8.406000  1784.869351  1731.021759     0.000512
      2137     8.409000  1646.238151  1652.701448     0.000544
      2138     8.412000  1523.177134  1450.115489     0.000598
      2139     8.415000  1415.403888  1475.438152     0.000614
      2140     8.418000  1322.258336  1383.189770     0.000636
      2141     8.421000  1242.798483  1290.049598     0.000667
      2142     8.424000  1175.891961  1326.454801     0.000682
      2143     8.427000  1120.299053  1167.993803     0.000767
      2144     8.430000  1074.744078  1115.620147     0.000787
      2145     8.433000  1037.973153  1057.867994     0.000837
      2146     8.436000  1008.797889  1132.286802     0.000784
      2147     8.439000   986.125575   991.647271     0.000903
      2148     8.442000   968.976735  1060.389627     0.000823
      2149     8.445000   956.492325  1052.394215     0.000846
      2150     8.448000   947.932493   997.852616     0.000896
      2151     8.451000   942.669081   962.073601     0.000896
      2152     8.454000   940.173947  1021.976105     0.000881
      2153     8.457000   940.004843   999.239813     0.000902
      2154     8.460000   941.790372   920.481898     0.000951
      2155     8.463000   945.215131   986.715084     0.000900
      2156     8.466000   950.005861  1042.291655     0.000844
      2157     8.469000   955.919080  1025.307088     0.000875
      2158     8.472000   962.730523  1037.153094     0.000846
      2159     8.475000   970.226435  1062.764594     0.000850
      2160     8.478000   978.196719  1010.058174     0.000891
      2161     8.481000   986.429865  1018.937665     0.000846
      2162     8.484000   994.709621  1008.421085     0.000892
      2163     8.487000  1002.813451  1020.668074     0.000880
      2164     8.490000  1010.513813  1022.144192     0.000853
      2165     8.493000  1017.582657  1002.481658     0.000887
      2166     8.496000  1023.784240  1119.026784     0.000793
      2167     8.499000  1028.896859  1129.401349     0.000789
      2168     8.502000  1032.724270  1037.793247     0.000848
      2169     8.505000  1035.098428  1129.045673     0.000804
      2170     8.508000  1035.894773  1088.359452     0.000830
      2171     8.511000  1035.041915  1071.466436     0.000803
      2172     8.514000  1032.527488  1124.051076     0.000803
      2173     8.517000  1028.398607  1057.891422     0.000843
      2174     8.520000  1022.756919  1038.454818     0.000846
      2175     8.523000  1015.749139  1104.172691     0.000812
      2176     8.526000  1007.554937  1013.310321     0.000883
      2177     8.529000   998.374218  1028.372982     0.000864
      2178     8.532000   988.415513   978.695202     0.000893
      2179     8.535000   977.886422   977.886522     0.000918
      2180     8.538000   966.986609   980.723517     0.000905
      2181     8.541000   955.902804   984.861479     0.000881
      2182     8.544000   944.805669   978.506449     0.000918
      2183     8.547000   933.847848  1040.573239     0.000859
      2184     8.550000   923.162911  1000.128348     0.000864
      2185     8.553000   912.864887   946.461778     0.000944
      2186     8.556000   903.048250   859.369376     0.001040
      2187     8.559000   893.788287   937.980299     0.000951
      2188     8.562000   885.141792   977.391237     0.000898
      2189     8.565000   877.148256   900.434254     0.000976
      2190     8.568000   869.831175   912.428176     0.000992
      2191     8.571000   863.199746   872.325601     0.000990
      2192     8.574000   857.250779   896.866941     0.001000
      2193     8.577000   851.970673   863.024608     0.001034
      2194     8.580000   847.337689   856.123524     0.001015
      2195     8.583000   843.324035   838.143442     0.001075
      2196     8.586000   839.897954   844.247387     0.001041
      2197     8.589000   837.025718   836.587150     0.001056
      2198     8.592000   834.673440   831.617163     0.001062
      2199     8.595000   832.808705   872.443244     0.001022
      2200     8.598000   831.401892   870.136104     0.001031
      2201     8.601000   830.427411   835.907592     0.001042
      2202     8.604000   829.864557   820.324565     0.001095
      2203     8.607000   829.698093   856.171724     0.001048
      2204     8.610000   829.918594   865.815914     0.001007
      2205     8.613000   830.522599   897.562803     0.000999
      2206     8.616000   831.512930   823.828204     0.001083
      2207     8.619000   832.897935   852.110592     0.001043
      2208     8.622000   834.691146   845.497955     0.001038
      2209     8.625000   836.910571   818.608031     0.001090
      2210     8.628000   839.577817   848.747965     0.001049
      2211     8.631000   842.716965   925.189679     0.000944
      2212     8.634000   846.353459   852.891148     0.001048
      2213     8.637000   850.512608   880.165025     0.001010
      2214     8.640000   855.217726   869.088313     0.001008
      2215     8.643000   860.489417   869.824718     0.001019
      2216     8.646000   866.343202   904.180737     0.000976
      2217     8.649000   872.788029   879.328107     0.001011
      2218     8.652000   879.824615   885.312720     0.000994
      2219     8.655000   887.443877   892.399594     0.000998
      2220     8.658000   895.625462   868.230269     0.001033
      2221     8.661000   904.336459   873.677012     0.000999
      2222     8.664000   913.530303   969.902013     0.000925
      2223     8.667000   923.145907   830.850740     0.001075
      2224     8.670000   933.107039   973.800489     0.000904
      2225     8.673000   943.321960   978.348204     0.000905
      2226     8.676000   953.683329  1016.266857     0.000875
      2227     8.679000   964.068418   983.875327     0.000905
      2228     8.682000   974.339700  1023.126134     0.000860
      2229     8.685000   984.345944  1028.153823     0.000867
      2230     8.688000   993.924012   991.970101     0.000897
      2231     8.691000  1002.901642   938.835016     0.000914
      2232     8.694000  1011.101558   991.057894     0.000893
      2233     8.697000  1018.347082   999.953856     0.000885
      2234     8.700000  1024.469453  1020.731149     0.000860
      2235     8.703000  1029.316587  1046.297445     0.000848
      2236     8.706000  1032.762474  1003.821374     0.000878
      2237     8.709000  1034.715994  1048.775401     0.000849
      2238     8.712000  1035.127744  1066.061061     0.000818
      2239     8.715000  1033.995669  1064.598129     0.000833
      2240     8.718000  1031.364043  1025.328569     0.000877
      2241     8.721000  1027.320193  1043.737620     0.000830
      2242     8.724000  1021.987527  1018.618665     0.000861
      2243     8.727000  1015.516390   917.913472     0.000967
      2244     8.730000  1008.074760   939.157384     0.000935
      2245     8.733000   999.839213  1010.612027     0.000871
      2246     8.736000   990.987282  1006.842081     0.000888
      2247     8.739000   981.691634   953.745806     0.000927
      2248     8.742000   972.115851  1019.094097     0.000861
      2249     8.745000   962.412760   925.872803     0.000958
      2250     8.748000   952.722680   951.899028     0.000942
      2251     8.751000   943.160487  1040.734081     0.000847
      2252     8.754000   933.837728   967.415579     0.000925
      2253     8.757000   924.846609   914.428872     0.000981
      2254     8.760000   916.265036   896.387448     0.000982
      2255     8.763000   908.156705   931.572256     0.000946
      2256     8.766000   900.556299   926.069851     0.000965
      2257     8.769000   893.502153   814.751514     0.001091
      2258     8.772000   887.013300   871.685161     0.001001
      2259     8.775000   881.096838   896.966552     0.000996
      2260     8.778000   875.749386   895.938427     0.000984
      2261     8.781000   870.958533   879.383013     0.000995
      2262     8.784000   866.704259   875.736533     0.001020
      2263     8.787000   862.960479   871.915141     0.001013
      2264     8.790000   859.696559   890.385109     0.000984
      2265     8.793000   856.878604   888.810336     0.000999
      2266     8.796000   854.470745   911.928404     0.000969
      2267     8.799000   852.436271   909.474566     0.000979
      2268     8.802000   850.738581   878.245528     0.000992
      2269     8.805000   849.341996   867.184148     0.001026
      2270     8.808000   848.212393   834.378020     0.001075
      2271     8.811000   847.317761   816.809215     0.001065
      2272     8.814000   846.628292   897.862652     0.000998
      2273     8.817000   846.116876   912.050881     0.000984
      2274     8.820000   845.759184   862.156144     0.001021
      2275     8.823000   845.533461   893.679115     0.000985
      2276     8.826000   845.420526   830.778861     0.001067
      2277     8.829000   845.403899   911.824491     0.000964
      2278     8.832000   845.469381   899.593785     0.000976
      2279     8.835000   845.604968   899.042101     0.000994
      2280     8.838000   845.800646   865.578503     0.001032
      2281     8.841000   846.048235   922.309424     0.000952
      2282     8.844000   846.341211   867.517430     0.001030
      2283     8.847000   846.674558   949.473778     0.000936
      2284     8.850000   847.044623   936.725212     0.000939
      2285     8.853000   847.449092   976.498857     0.000911
      2286     8.856000   847.886670   891.118702     0.000987
      2287     8.859000   848.357380   903.090800     0.000972
      2288     8.862000   848.862298   922.781136     0.000946
      2289     8.865000   849.403600   795.478593     0.001110
      2290     8.868000   849.984560   893.736323     0.000996
      2291     8.871000   850.609550   905.545990     0.000965
      2292     8.874000   851.284039   902.296882     0.000977
      2293     8.877000   852.014568   916.013075     0.000974
      2294     8.880000   852.808742   916.843933     0.000959
      2295     8.883000   853.675819   811.367400     0.001085
      2296     8.886000   854.625565   963.652724     0.000934
      2297     8.889000   855.666167   839.438832     0.001052
      2298     8.892000   856.808780   901.090677     0.000977
      2299     8.895000   858.063381   865.175206     0.001044
      2300     8.898000   859.441062   806.068506     0.001096
      2301     8.901000   860.951440   901.771160     0.000982
      2302     8.904000   862.602893   896.941915     0.000999
      2303     8.907000   864.402019   828.280810     0.001062
      2304     8.910000   866.353055   862.976211     0.001038
      2305     8.913000   868.457294   969.138188     0.000905
      2306     8.916000   870.712509   877.823173     0.001006
      2307     8.919000   873.112429   862.252476     0.001035
      2308     8.922000   875.646296   975.604318     0.000890
      2309     8.925000   878.298469   900.527237     0.000985
      2310     8.928000   881.048136   990.943549     0.000894
      2311     8.931000   883.869183   891.286858     0.000977
      2312     8.934000   886.730113   864.870397     0.001034
      2313     8.937000   889.594130   933.320951     0.000949
      2314     8.940000   892.419386   898.619214     0.000991
      2315     8.943000   895.159476   927.855246     0.000951
      2316     8.946000   897.764282   953.445233     0.000937
      2317     8.949000   900.181317   919.278875     0.000972
      2318     8.952000   902.357707   915.137423     0.000955
      2319     8.955000   904.242890   921.201191     0.000977
      2320     8.958000   905.791934   948.598585     0.000927
      2321     8.961000   906.969154   909.667105     0.000969
      2322     8.964000   907.751466   925.030960     0.000963
      2323     8.967000   908.130799  1010.596191     0.000873
      2324     8.970000   908.115010   950.462646     0.000939
      2325     8.973000   907.727105  1003.800891     0.000869
      2326     8.976000   907.002827  1018.539509     0.000870
      2327     8.979000   905.987282   919.083825     0.000980
      2328     8.982000   904.731251   896.765381     0.000967
      2329     8.985000   903.287783   900.841420     0.000991
      2330     8.988000   901.709453   935.394381     0.000955
      2331     8.991000   900.046385   915.765256     0.000944
      2332     8.994000   898.344743   900.613555     0.001000
      2333     8.997000   896.646221   962.377409     0.000927
      2334     9.000000   894.987361   910.569402     0.000958
      2335     9.003000   893.399379   963.009470     0.000922
      2336     9.006000   891.908102   980.402271     0.000907
      2337     9.009000   890.534034   994.102852     0.000893
      2338     9.012000   889.292514   908.258904     0.000958
      2339     9.015000   888.193984   895.618084     0.000992
      2340     9.018000   887.244425   823.741557     0.001078
      2341     9.021000   886.445767   915.152303     0.000960
      2342     9.024000   885.796398   888.942632     0.000996
      2343     9.027000   885.291779  1000.037220     0.000890
      2344     9.030000   884.925008   911.360872     0.000971
      2345     9.033000   884.687376   915.038628     0.000960
      2346     9.036000   884.568939   975.933745     0.000910
      2347     9.039000   884.559027   899.984845     0.000992
      2348     9.042000   884.646670   861.722777     0.001014
      2349     9.045000   884.820974   947.330200     0.000954
      2350     9.048000   885.071417   931.513949     0.000957
      2351     9.051000   885.388085   907.944446     0.000957
      2352     9.054000   885.761824   931.887936     0.000939
      2353     9.057000   886.184341   901.328592     0.000989
      2354     9.060000   886.648251   867.935586     0.001018
      2355     9.063000   887.147079   903.303529     0.000978
      2356     9.066000   887.675228  1010.351423     0.000876
      2357     9.069000   888.227933   921.353452     0.000957
      2358     9.072000   888.801178   879.670899     0.001003
      2359     9.075000   889.391623   936.579843     0.000957
      2360     9.078000   889.996501   932.642532     0.000952
      2361     9.081000   890.613584   915.219563     0.000959
      2362     9.084000   891.241067   881.721546     0.001004
      2363     9.087000   891.877502   840.139625     0.001044
      2364     9.090000   892.521741   955.608381     0.000934
      2365     9.093000   893.172876   945.359622     0.000931
      2366     9.096000   893.830193   931.213676     0.000946
      2367     9.099000   894.493136   939.539469     0.000937
      2368     9.102000   895.161300   914.265695     0.000951
      2369     9.105000   895.834328   961.576443     0.000937
      2370     9.108000   896.511906   966.500686     0.000919
      2371     9.111000   897.193854   924.631948     0.000946
      2372     9.114000   897.880020   946.453646     0.000951
      2373     9.117000   898.570293   892.593310     0.000979
      2374     9.120000   899.264538   960.831341     0.000917
      2375     9.123000   899.962699   982.000620     0.000907
      2376     9.126000   900.664719   928.717655     0.000938
      2377     9.129000   901.370569   916.319199     0.000973
      2378     9.132000   902.080210  1030.995924     0.000850
      2379     9.135000   902.793602   926.087353     0.000942
      2380     9.138000   903.510734   936.297688     0.000954
      2381     9.141000   904.231621   908.834832     0.000964
      2382     9.144000   904.956255   929.095857     0.000961
      2383     9.147000   905.684674   952.222507     0.000931
      2384     9.150000   906.416861   835.074599     0.001064
      2385     9.153000   907.152862   922.708314     0.000962
      2386     9.156000   907.892718   931.359054     0.000952
      2387     9.159000   908.636470   938.508619     0.000945
      2388     9.162000   909.384149   898.949884     0.000956
      2389     9.165000   910.135832   922.863505     0.000965
      2390     9.168000   910.891578   963.678516     0.000914
      2391     9.171000   911.651442   949.694009     0.000925
      2392     9.174000   912.415525   938.571968     0.000963
      2393     9.177000   913.183937   959.751944     0.000900
      2394     9.180000   913.956729   929.524223     0.000951
      2395     9.183000   914.734040  1007.773749     0.000882
      2396     9.186000   915.516704   967.938218     0.000912
      2397     9.189000   916.303428   913.647969     0.000972
      2398     9.192000   917.095070   889.149995     0.000991
      2399     9.195000   917.891819   928.621713     0.000956
      2400     9.198000   918.693876   922.741324     0.000961
      2401     9.201000   919.501474   971.302302     0.000906
      2402     9.204000   920.314873  1021.796858     0.000877
      2403     9.207000   921.134370   970.003780     0.000912
      2404     9.210000   921.960337   962.384912     0.000918
      2405     9.213000   922.793195   965.294326     0.000916
      2406     9.216000   923.633455   948.983499     0.000937
      2407     9.219000   924.481745   965.018219     0.000914
      2408     9.222000   925.338790   971.770888     0.000912
      2409     9.225000   926.205498  1010.325107     0.000884
      2410     9.228000   927.082972   924.014185     0.000945
      2411     9.231000   927.972552   907.371618     0.000970
      2412     9.234000   928.875874   927.364091     0.000940
      2413     9.237000   929.794927   926.108779     0.000950
      2414     9.240000   930.732143   985.564883     0.000904
      2415     9.243000   931.690457   967.839259     0.000911
      2416     9.246000   932.673340   956.390183     0.000923
      2417     9.249000   933.684997   923.633989     0.000969
      2418     9.252000   934.730453   918.062026     0.000955
      2419     9.255000   935.815620   971.017253     0.000918
      2420     9.258000   936.947456   986.730584     0.000894
      2421     9.261000   938.134045   985.828035     0.000876
      2422     9.264000   939.384711   976.832897     0.000916
      2423     9.267000   940.710114   974.614680     0.000910
      2424     9.270000   942.122323   917.004688     0.000965
      2425     9.273000   943.634864   991.966772     0.000898
      2426     9.276000   945.262669   941.320608     0.000945
      2427     9.279000   947.022164   898.007060     0.000988
      2428     9.282000   948.930995   996.043812     0.000885
      2429     9.285000   951.008019   998.455483     0.000894
      2430     9.288000   953.273002   911.610237     0.000969
      2431     9.291000   955.746251   978.856166     0.000899
      2432     9.294000   958.448305   978.725937     0.000912
      2433     9.297000   961.399383  1064.482358     0.000825
      2434     9.300000   964.618830   999.648735     0.000882
      2435     9.303000   968.124471   935.639255     0.000948
      2436     9.306000   971.931904   995.343717     0.000900
      2437     9.309000   976.053742   959.341363     0.000926
      2438     9.312000   980.498829  1051.756319     0.000831
      2439     9.315000   985.271463   986.001600     0.000895
      2440     9.318000   990.370586  1039.018488     0.000864
      2441     9.321000   995.789115   977.753274     0.000899
      2442     9.324000  1001.513267  1004.281932     0.000885
      2443     9.327000  1007.521995  1046.343946     0.000844
      2444     9.330000  1013.786539  1077.938751     0.000815
      2445     9.333000  1020.270096   999.321869     0.000889
      2446     9.336000  1026.927630  1015.748919     0.000879
      2447     9.339000  1033.705781  1049.413553     0.000848
      2448     9.342000  1040.542981  1034.097306     0.000844
      2449     9.345000  1047.369692  1091.725942     0.000828
      2450     9.348000  1054.108878  1065.870218     0.000829
      2451     9.351000  1060.676792  1111.480840     0.000792
      2452     9.354000  1066.984181  1048.554676     0.000852
      2453     9.357000  1072.938070  1126.051435     0.000783
      2454     9.360000  1078.444300  1091.813806     0.000816
      2455     9.363000  1083.410953  1093.647937     0.000803
      2456     9.366000  1087.752584  1064.037035     0.000839
      2457     9.369000  1091.395115  1123.836545     0.000792
      2458     9.372000  1094.280853  1065.629378     0.000824
      2459     9.375000  1096.373370  1094.789717     0.000818
      2460     9.378000  1097.660935  1075.964919     0.000826
      2461     9.381000  1098.158384  1047.016320     0.000827
      2462     9.384000  1097.907765  1133.389059     0.000797
      2463     9.387000  1096.970059  1067.203287     0.000826
      2464     9.390000  1095.428600  1160.647582     0.000756
      2465     9.393000  1093.384605  1047.831323     0.000847
      2466     9.396000  1090.942681  1111.728464     0.000797
      2467     9.399000  1088.210955  1113.967947     0.000796
      2468     9.402000  1085.298194  1105.072680     0.000798
      2469     9.405000  1082.309226  1086.656036     0.000810
      2470     9.408000  1079.342334  1061.890923     0.000834
      2471     9.411000  1076.487526  1073.273785     0.000824
      2472     9.414000  1073.825117  1102.514185     0.000795
      2473     9.417000  1071.424783  1090.404192     0.000814
      2474     9.420000  1069.344863  1037.023447     0.000846
      2475     9.423000  1067.631890   998.097356     0.000890
      2476     9.426000  1066.320275  1042.900808     0.000853
      2477     9.429000  1065.432153  1068.222689     0.000822
      2478     9.432000  1064.977557  1160.953696     0.000762
      2479     9.435000  1064.954581  1032.364388     0.000862
      2480     9.438000  1065.349768  1082.893239     0.000817
      2481     9.441000  1066.138760  1140.485416     0.000776
      2482     9.444000  1067.286980  1019.503788     0.000868
      2483     9.447000  1068.750504  1122.393615     0.000796
      2484     9.450000  1070.477066  1131.935900     0.000776
      2485     9.453000  1072.407185  1124.389248     0.000791
      2486     9.456000  1074.475529  1111.812820     0.000809
      2487     9.459000  1076.612454  1087.355362     0.000809
      2488     9.462000  1078.745840  1089.236361     0.000814
      2489     9.465000  1080.803326  1166.483135     0.000764
      2490     9.468000  1082.714825  1070.909323     0.000822
      2491     9.471000  1084.415351  1124.530801     0.000789
      2492     9.474000  1085.847949  1073.114671     0.000836
      2493     9.477000  1086.966468  1054.433697     0.000826
      2494     9.480000  1087.737832  1125.229268     0.000783
      2495     9.483000  1088.143497  1014.003655     0.000864
      2496     9.486000  1088.179861  1142.731225     0.000784
      2497     9.489000  1087.857617  1039.877335     0.000856
      2498     9.492000  1087.200092  1111.947902     0.000796
      2499     9.495000  1086.240941  1129.780582     0.000788
      2500     9.498000  1085.021509  1099.281549     0.000804
      2501     9.501000  1083.588220  1024.449286     0.000858
      2502     9.504000  1081.990219  1133.015572     0.000791
      2503     9.507000  1080.277457  1091.428843     0.000812
      2504     9.510000  1078.499144  1094.990692     0.000806
      2505     9.513000  1076.702744  1077.626684     0.000824
      2506     9.516000  1074.933136   998.299789     0.000884
      2507     9.519000  1073.232256  1143.709288     0.000782
      2508     9.522000  1071.638742  1029.439909     0.000859
      2509     9.525000  1070.187830  1079.707319     0.000832
      2510     9.528000  1068.911393  1047.359304     0.000845
      2511     9.531000  1067.838031  1065.691281     0.000824
      2512     9.534000  1066.993396  1037.409158     0.000869
      2513     9.537000  1066.400592  1013.388381     0.000867
      2514     9.540000  1066.080723  1065.267092     0.000829
      2515     9.543000  1066.053641   988.610707     0.000891
      2516     9.546000  1066.338853  1075.609355     0.000827
      2517     9.549000  1066.956597  1048.970715     0.000830
      2518     9.552000  1067.929275  1035.304756     0.000840
      2519     9.555000  1069.282943  1077.005652     0.000835
      2520     9.558000  1071.049127  1066.915970     0.000824
      2521     9.561000  1073.266869  1062.048271     0.000818
      2522     9.564000  1075.985039  1076.459062     0.000835
      2523     9.567000  1079.264899  1045.639180     0.000848
      2524     9.570000  1083.182842  1141.634903     0.000768
      2525     9.573000  1087.833403  1098.830077     0.000808
      2526     9.576000  1093.332398  1041.791100     0.000854
      2527     9.579000  1099.820039  1067.841271     0.000835
      2528     9.582000  1107.464121  1189.089087     0.000743
      2529     9.585000  1116.462915  1110.929864     0.000803
      2530     9.588000  1127.047733  1162.521475     0.000765
      2531     9.591000  1139.484891  1130.810294     0.000782
      2532     9.594000  1154.076858  1126.116329     0.000791
      2533     9.597000  1171.162310  1170.031850     0.000767
      2534     9.600000  1191.114777  1260.711521     0.000701
      2535     9.603000  1214.339569  1216.101507     0.000726
      2536     9.606000  1241.268466  1164.498295     0.000767
      2537     9.609000  1272.353617  1299.934964     0.000677
      2538     9.612000  1308.057265  1304.458800     0.000667
      2539     9.615000  1348.840144  1321.721930     0.000680
      2540     9.618000  1395.147349  1337.666491     0.000665
      2541     9.621000  1447.391909  1435.039739     0.000612
      2542     9.624000  1505.936369  1413.279937     0.000636
      2543     9.627000  1571.073201  1450.238227     0.000612
      2544     9.630000  1643.003922  1554.803012     0.000569
      2545     9.633000  1721.818155  1654.655301     0.000531
      2546     9.636000  1807.473122  1623.722300     0.000550
      2547     9.639000  1899.774352  1859.308399     0.000476
      2548     9.642000  1998.358386  1806.985091     0.000481
      2549     9.645000  2102.677979  1990.063991     0.000456
      2550     9.648000  2211.990381  2016.801006     0.000435
      2551     9.651000  2325.348988  2188.901487     0.000403
      2552     9.654000  2441.598439  2193.192497     0.000410
      2553     9.657000  2559.373657  2273.190122     0.000388
      2554     9.660000  2677.103281  2397.655494     0.000366
      2555     9.663000  2793.018291  2532.808721     0.000347
      2556     9.666000  2905.168558  2563.844847     0.000349
      2557     9.669000  3011.450166  2790.699507     0.000315
      2558     9.672000  3109.648407  2860.541778     0.000303
      2559     9.675000  3197.501278  2998.219986     0.000296
      2560     9.678000  3272.787101  3038.648671     0.000287
      2561     9.681000  3333.436112  3204.207991     0.000274
      2562     9.684000  3377.659527  3155.898671     0.000281
      2563     9.687000  3404.082007  3097.697811     0.000285
      2564     9.690000  3411.858120  3232.892162     0.000272
      2565     9.693000  3400.750253  3221.983101     0.000274
      2566     9.696000  3371.152369  3050.886721     0.000287
      2567     9.699000  3324.053757  3128.458552     0.000278
      2568     9.702000  3260.950440  2980.829410     0.000294
      2569     9.705000  3183.722229  2915.724670     0.000306
      2570     9.708000  3094.497638  3012.114863     0.000293
      2571     9.711000  2995.526319  2935.270947     0.000301
      2572     9.714000  2889.071798  2490.066148     0.000358
      2573     9.717000  2777.329509  2626.928678     0.000334
      2574     9.720000  2662.368968  2495.627148     0.000354
      2575     9.723000  2546.095716  2493.028095     0.000350
      2576     9.726000  2430.227578  2268.110504     0.000394
      2577     9.729000  2316.281249  2087.027221     0.000424
      2578     9.732000  2205.565907  2068.496383     0.000421
      2579     9.735000  2099.178658  1999.925518     0.000452
      2580     9.738000  1998.010922  1873.565493     0.000469
      2581     9.741000  1902.751376  1836.047618     0.000482
      2582     9.744000  1813.895951  1812.676464     0.000491
      2583     9.747000  1731.760378  1704.622795     0.000516
      2584     9.750000  1656.495653  1670.811705     0.000530
      2585     9.753000  1588.105917  1576.709825     0.000555
      2586     9.756000  1526.468115  1549.918279     0.000575
      2587     9.759000  1471.352777  1543.190216     0.000574
      2588     9.762000  1422.444357  1412.611143     0.000618
      2589     9.765000  1379.362759  1441.940196     0.000624
      2590     9.768000  1341.682190  1431.522001     0.000618
      2591     9.771000  1308.949104  1246.134847     0.000700
      2592     9.774000  1280.697659  1355.114283     0.000655
      2593     9.777000  1256.465539  1158.997952     0.000768
      2594     9.780000  1235.800519  1340.005308     0.000654
      2595     9.783000  1218.272953  1202.496175     0.000739
      2596     9.786000  1203.481309  1334.487671     0.000671
      2597     9.789000  1191.056413  1203.384780     0.000730
      2598     9.792000  1180.664206  1167.435346     0.000753
      2599     9.795000  1172.006723  1192.693134     0.000759
      2600     9.798000  1164.821780  1241.092591     0.000712
      2601     9.801000  1158.881756  1158.578809     0.000758
      2602     9.804000  1153.991631  1190.769666     0.000746
      2603     9.807000  1149.986551  1137.767504     0.000776
      2604     9.810000  1146.729145  1161.398880     0.000772
      2605     9.813000  1144.106723  1092.869776     0.000803
      2606     9.816000  1142.028528  1164.623686     0.000765
      2607     9.819000  1140.423144  1178.540959     0.000750
      2608     9.822000  1139.236103  1182.677664     0.000734
      2609     9.825000  1138.427753  1230.802721     0.000734
      2610     9.828000  1137.971400  1162.440461     0.000757
      2611     9.831000  1137.851708  1132.107542     0.000769
      2612     9.834000  1138.063318  1089.457725     0.000817
      2613     9.837000  1138.609813  1153.068084     0.000770
      2614     9.840000  1139.502780  1166.545465     0.000757
      2615     9.843000  1140.760883  1149.681891     0.000770
      2616     9.846000  1142.409415  1187.840396     0.000751
      2617     9.849000  1144.479576  1067.283558     0.000830
      2618     9.852000  1147.007893  1110.519408     0.000791
      2619     9.855000  1150.035625  1138.327463     0.000783
      2620     9.858000  1153.608106  1176.733884     0.000753
      2621     9.861000  1157.773994  1190.332930     0.000735
      2622     9.864000  1162.584418  1112.617107     0.000803
      2623     9.867000  1168.091945  1183.047501     0.000743
      2624     9.870000  1174.349482  1164.027335     0.000765
      2625     9.873000  1181.408942  1198.216572     0.000739
      2626     9.876000  1189.319796  1152.998945     0.000772
      2627     9.879000  1198.127477  1198.894707     0.000740
      2628     9.882000  1207.871650  1267.348091     0.000691
      2629     9.885000  1218.584457  1276.568359     0.000703
      2630     9.888000  1230.288578  1157.919993     0.000764
      2631     9.891000  1242.995442  1113.745874     0.000783
      2632     9.894000  1256.703358  1256.432911     0.000716
      2633     9.897000  1271.396758  1262.919623     0.000706
      2634     9.900000  1287.046673  1192.681495     0.000726
      2635     9.903000  1303.595000  1273.521850     0.000696
      2636     9.906000  1320.969661  1320.035060     0.000679
      2637     9.909000  1339.084373  1315.282540     0.000672
      2638     9.912000  1357.827960  1304.743376     0.000674
      2639     9.915000  1377.067872  1358.460319     0.000663
      2640     9.918000  1396.650008  1309.038541     0.000668
      2641     9.921000  1416.398816  1320.093815     0.000662
      2642     9.924000  1436.117741  1446.455590     0.000619
      2643     9.927000  1455.590107  1437.260255     0.000615
      2644     9.930000  1474.580582  1474.331045     0.000605
      2645     9.933000  1492.837447  1466.368634     0.000596
      2646     9.936000  1510.095987  1414.934990     0.000635
      2647     9.939000  1526.083323  1552.005517     0.000565
      2648     9.942000  1540.525006  1482.201495     0.000591
      2649     9.945000  1553.153544  1405.391969     0.000647
      2650     9.948000  1563.718744  1468.796840     0.000595
      2651     9.951000  1571.999366  1586.131222     0.000551
      2652     9.954000  1577.815126  1474.015025     0.000609
      2653     9.957000  1581.037720  1487.319790     0.000593
      2654     9.960000  1581.599376  1416.365412     0.000625
      2655     9.963000  1579.497629  1472.521030     0.000596
      2656     9.966000  1574.795530  1513.939932     0.000593
      2657     9.969000  1567.617232  1468.763137     0.000589
      2658     9.972000  1558.139676  1490.822297     0.000589
      2659     9.975000  1546.581648  1488.279148     0.000608
      2660     9.978000  1533.191707  1469.085315     0.000592
      2661     9.981000  1518.236380  1509.657490     0.000583
      2662     9.984000  1501.989625  1367.138182     0.000644
      2663     9.987000  1484.724131  1420.980448     0.000624
      2664     9.990000  1466.704584  1510.851126     0.000591
      2665     9.993000  1448.182737  1390.659579     0.000625
      2666     9.996000  1429.393970  1385.457945     0.000652
      2667     9.999000  1410.554990  1331.442967     0.000794
      2668    10.002000  1391.862351  1434.753922     0.000942
      2669    10.005000  1373.491565  1333.871222     0.000886
      2670    10.008000  1355.596707  1374.404904     0.000790
      2671    10.011000  1338.310250  1273.671947     0.000824
      2672    10.014000  1321.743293  1317.336820     0.000807
      2673    10.017000  1305.985127  1218.235832     0.000842
      2674    10.020000  1291.105883  1241.247565     0.000822
      2675    10.023000  1277.156039  1282.672112     0.000782
      2676    10.026000  1264.167976  1267.053319     0.000799
      2677    10.029000  1252.157435  1209.421876     0.000828
      2678    10.032000  1241.125113  1287.353666     0.000755
      2679    10.035000  1231.058408  1302.496646     0.000775
      2680    10.038000  1221.933237  1223.576929     0.000808
      2681    10.041000  1213.715886  1152.529809     0.000838
      2682    10.044000  1206.364865  1209.022263     0.000825
      2683    10.047000  1199.832688  1222.730620     0.000815
      2684    10.050000  1194.067574  1232.808484     0.000796
      2685    10.053000  1189.015009  1242.523416     0.000796
      2686    10.056000  1184.619165  1267.845882     0.000791
      2687    10.059000  1180.824146  1176.048911     0.000827
      2688    10.062000  1177.575076  1159.488593     0.000837
      2689    10.065000  1174.818861  1138.314682     0.000879
      2690    10.068000  1172.505116  1190.227962     0.000828
      2691    10.071000  1170.586555  1252.986985     0.000773
      2692    10.074000  1169.019415  1175.344652     0.000844
      2693    10.077000  1167.763703  1177.095160     0.000848
      2694    10.080000  1166.783323  1117.255771     0.000879
      2695    10.083000  1166.046088  1177.547262     0.000841
      2696    10.086000  1165.523654  1152.592279     0.000864
      2697    10.089000  1165.191377  1208.554540     0.000819
      2698    10.092000  1165.028113  1089.282449     0.000894
      2699    10.095000  1165.015974  1144.825907     0.000878
      2700    10.098000  1165.140059  1202.102838     0.000825
      2701    10.101000  1165.388152  1076.938841     0.000894
      2702    10.104000  1165.750576  1114.266454     0.000898
      2703    10.107000  1166.219544  1103.733076     0.000898
      2704    10.110000  1166.788516  1137.291726     0.000851
      2705    10.113000  1167.453161  1159.419357     0.000849
      2706    10.116000  1168.209895  1257.893822     0.000791
      2707    10.119000  1169.055889  1165.153576     0.000836
      2708    10.122000  1169.988746  1175.254690     0.000831
      2709    10.125000  1171.006196  1231.430163     0.000816
      2710    10.128000  1172.105794  1297.867659     0.000761
      2711    10.131000  1173.284642  1111.873335     0.000878
      2712    10.134000  1174.539130  1202.118521     0.000831
      2713    10.137000  1175.864699  1168.639273     0.000851
      2714    10.140000  1177.255639  1171.767504     0.000824
      2715    10.143000  1178.704918  1183.776279     0.000834
      2716    10.146000  1180.204057  1132.948965     0.000895
      2717    10.149000  1181.743012  1195.236382     0.000818
      2718    10.152000  1183.310139  1198.823216     0.000809
      2719    10.155000  1184.892139  1097.696918     0.000910
      2720    10.158000  1186.474064  1192.501131     0.000816
      2721    10.161000  1188.039362  1169.921829     0.000824
      2722    10.164000  1189.569932  1179.039501     0.000855
      2723    10.167000  1191.046422  1135.088454     0.000881
      2724    10.170000  1192.448674  1200.117921     0.000821
      2725    10.173000  1193.756306  1192.384418     0.000827
      2726    10.176000  1194.949624  1185.565356     0.000844
      2727    10.179000  1196.010732  1151.264362     0.000849
      2728    10.182000  1196.924822  1183.232479     0.000829
      2729    10.185000  1197.681575  1261.820327     0.000801
      2730    10.188000  1198.276472  1250.739833     0.000778
      2731    10.191000  1198.711495  1273.544217     0.000764
      2732    10.194000  1198.995114  1234.404343     0.000816
      2733    10.197000  1199.140986  1182.513833     0.000841
      2734    10.200000  1199.166296  1230.510913     0.000786
      2735    10.203000  1199.090174  1202.726779     0.000817
      2736    10.206000  1198.932460  1202.397481     0.000828
      2737    10.209000  1198.712825  1242.967938     0.000783
      2738    10.212000  1198.449957  1205.801154     0.000810
      2739    10.215000  1198.161283  1201.993864     0.000835
      2740    10.218000  1197.862719  1188.336927     0.000828
      2741    10.221000  1197.568492  1228.569291     0.000791
      2742    10.224000  1197.291131  1189.712121     0.000845
      2743    10.227000  1197.041449  1140.279704     0.000876
      2744    10.230000  1196.828574  1251.216962     0.000775
      2745    10.233000  1196.660035  1233.390224     0.000805
      2746    10.236000  1196.541793  1208.605901     0.000829
      2747    10.239000  1196.478348  1221.519189     0.000791
      2748    10.242000  1196.472853  1251.241061     0.000783
      2749    10.245000  1196.527254  1168.094391     0.000863
      2750    10.248000  1196.642435  1230.201753     0.000799
      2751    10.251000  1196.818376  1184.111140     0.000824
      2752    10.254000  1197.054311  1208.786930     0.000830
      2753    10.257000  1197.348872  1210.159040     0.000826
      2754    10.260000  1197.700305  1190.677617     0.000824
      2755    10.263000  1198.107759  1164.467647     0.000856
      2756    10.266000  1198.566006  1205.385490     0.000830
      2757    10.269000  1199.073924  1161.089670     0.000842
      2758    10.272000  1199.628969  1171.851355     0.000825
      2759    10.275000  1200.228578  1246.580468     0.000814
      2760    10.278000  1200.870254  1221.906050     0.000792
      2761    10.281000  1201.551615  1145.261492     0.000844
      2762    10.284000  1202.270420  1221.245228     0.000830
      2763    10.287000  1203.024599  1202.783284     0.000816
      2764    10.290000  1203.812273  1225.882759     0.000789
      2765    10.293000  1204.631750  1195.015773     0.000825
      2766    10.296000  1205.481558  1211.575388     0.000819
      2767    10.299000  1206.360427  1217.932804     0.000800
      2768    10.302000  1207.267305  1221.810870     0.000812
      2769    10.305000  1208.201350  1238.943664     0.000805
      2770    10.308000  1209.161927  1187.858962     0.000835
      2771    10.311000  1210.148604  1208.729353     0.000796
      2772    10.314000  1211.161150  1220.619097     0.000820
      2773    10.317000  1212.199529  1142.572036     0.000878
      2774    10.320000  1213.263890  1266.358860     0.000762
      2775    10.323000  1214.354718  1231.877649     0.000811
      2776    10.326000  1215.472234  1199.783611     0.000836
      2777    10.329000  1216.617300  1132.577275     0.000859
      2778    10.332000  1217.790818  1165.401663     0.000844
      2779    10.335000  1218.993867  1169.817059     0.000863
      2780    10.338000  1220.227761  1216.851211     0.000798
      2781    10.341000  1221.494036  1305.088230     0.000748
      2782    10.344000  1222.794485  1295.558015     0.000777
      2783    10.347000  1224.131197  1210.775505     0.000816
      2784    10.350000  1225.506611  1157.817200     0.000850
      2785    10.353000  1226.923583  1222.925815     0.000797
      2786    10.356000  1228.385429  1216.744536     0.000806
      2787    10.359000  1229.896116  1247.335368     0.000792
      2788    10.362000  1231.460339  1165.451780     0.000841
      2789    10.365000  1233.083702  1178.812706     0.000851
      2790    10.368000  1234.772934  1161.207704     0.000851
      2791    10.371000  1236.536138  1173.251473     0.000829
      2792    10.374000  1238.383107  1275.621686     0.000777
      2793    10.377000  1240.325694  1238.852297     0.000794
      2794    10.380000  1242.378249  1181.264432     0.000818
      2795    10.383000  1244.558123  1230.188350     0.000810
      2796    10.386000  1246.886294  1171.731392     0.000847
      2797    10.389000  1249.388024  1252.455619     0.000781
      2798    10.392000  1252.093641  1207.045034     0.000814
      2799    10.395000  1255.039380  1233.339011     0.000812
      2800    10.398000  1258.268333  1196.529239     0.000816
      2801    10.401000  1261.831458  1224.908225     0.000795
      2802    10.404000  1265.788579  1283.977979     0.000779
      2803    10.407000  1270.209536  1213.315619     0.000812
      2804    10.410000  1275.175196  1219.890954     0.000809
      2805    10.413000  1280.778472  1224.882781     0.000810
      2806    10.416000  1287.125220  1323.772740     0.000751
      2807    10.419000  1294.334962  1311.426281     0.000756
      2808    10.422000  1302.541372  1302.792239     0.000746
      2809    10.425000  1311.892437  1310.644782     0.000767
      2810    10.428000  1322.550214  1268.246889     0.000782
      2811    10.431000  1334.690100  1303.167210     0.000734
      2812    10.434000  1348.499523  1275.790767     0.000787
      2813    10.437000  1364.176014  1400.925240     0.000704
      2814    10.440000  1381.924553  1311.090141     0.000731
      2815    10.443000  1401.954163  1398.445416     0.000716
      2816    10.446000  1424.473731  1386.371617     0.000718
      2817    10.449000  1449.687046  1440.901473     0.000679
      2818    10.452000  1477.787156  1429.305220     0.000679
      2819    10.455000  1508.950033  1515.678315     0.000652
      2820    10.458000  1543.327678  1566.276593     0.000626
      2821    10.461000  1581.040892  1587.942136     0.000607
      2822    10.464000  1622.171764  1573.696118     0.000632
      2823    10.467000  1666.756218  1618.771862     0.000608
      2824    10.470000  1714.776729  1681.650781     0.000584
      2825    10.473000  1766.155439  1735.301300     0.000566
      2826    10.476000  1820.748009  1778.151625     0.000546
      2827    10.479000  1878.338257  1789.213894     0.000553
      2828    10.482000  1938.633751  1858.799595     0.000522
      2829    10.485000  2001.262532  1954.113740     0.000513
      2830    10.488000  2065.770988  1926.853997     0.000517
      2831    10.491000  2131.622943  2055.677807     0.000461
      2832    10.494000  2198.200061  2158.098482     0.000468
      2833    10.497000  2264.803747  2164.002686     0.000454
      2834    10.500000  2330.658829  2314.686781     0.000412
      2835    10.503000  2394.919944  2354.844565     0.000426
      2836    10.506000  2456.681272  2434.363217     0.000404
      2837    10.509000  2514.991269  2425.413240     0.000405
      2838    10.512000  2568.873841  2596.972974     0.000374
      2839    10.515000  2617.357371  2439.492945     0.000402
      2840    10.518000  2659.512255  2633.883160     0.000376
      2841    10.521000  2694.496202  2454.653276     0.000388
      2842    10.524000  2721.604554  2695.227313     0.000370
      2843    10.527000  2740.320793  2683.228413     0.000365
      2844    10.530000  2750.360884  2694.475682     0.000356
      2845    10.533000  2751.704401  2697.444599     0.000367
      2846    10.536000  2744.608406  2753.253109     0.000358
      2847    10.539000  2729.600417  2680.910446     0.000367
      2848    10.542000  2707.453014  2612.083950     0.000371
      2849    10.545000  2679.144420  2618.103119     0.000381
      2850    10.548000  2645.811470  2518.227567     0.000390
      2851    10.551000  2608.701365  2450.753382     0.000388
      2852    10.554000  2569.127060  2542.821134     0.000396
      2853    10.557000  2528.429146  2607.388671     0.000377
      2854    10.560000  2487.944824  2421.551302     0.000397
      2855    10.563000  2448.983219  2400.856576     0.000410
      2856    10.566000  2412.805455  2508.456339     0.000390
      2857    10.569000  2380.607776  2273.038650     0.000432
      2858    10.572000  2353.506236  2323.405641     0.000418
      2859    10.575000  2332.521994  2253.086758     0.000442
      2860    10.578000  2318.566607  2360.042218     0.000416
      2861    10.581000  2312.427153  2263.122873     0.000415
      2862    10.584000  2314.751392  2315.270570     0.000430
      2863    10.587000  2326.033364  2314.437812     0.000431
      2864    10.590000  2346.599610  2288.373991     0.000424
      2865    10.593000  2376.596208  2345.775642     0.000424
      2866    10.596000  2415.979539  2398.922998     0.000411
      2867    10.599000  2464.506980  2321.249420     0.000419
      2868    10.602000  2521.731291  2449.556904     0.000396
      2869    10.605000  2586.997536  2493.880366     0.000402
      2870    10.608000  2659.442791  2665.202295     0.000367
      2871    10.611000  2737.998562  2629.106929     0.000366
      2872    10.614000  2821.395874  2785.889561     0.000359
      2873    10.617000  2908.173105  2830.603993     0.000345
      2874    10.620000  2996.686960  3087.507061     0.000310
      2875    10.623000  3085.127706  3152.656672     0.000313
      2876    10.626000  3171.540680  3289.446699     0.000295
      2877    10.629000  3253.857101  3240.838690     0.000301
      2878    10.632000  3329.938052  3367.305141     0.000285
      2879    10.635000  3397.635657  3457.303699     0.000290
      2880    10.638000  3454.873333  3526.544832     0.000281
      2881    10.641000  3499.744171  3608.552852     0.000264
      2882    10.644000  3530.620710  3598.814001     0.000276
      2883    10.647000  3546.263673  3672.560058     0.000263
      2884    10.650000  3545.913138  3747.958662     0.000256
      2885    10.653000  3529.345390  3670.302872     0.000266
      2886    10.656000  3496.883915  3614.990624     0.000275
      2887    10.659000  3449.361827  3411.248682     0.000284
      2888    10.662000  3388.043368  3596.483691     0.000267
      2889    10.665000  3314.519530  3386.825283     0.000293
      2890    10.668000  3230.595417  3209.180908     0.000303
      2891    10.671000  3138.184598  3353.645907     0.000285
      2892    10.674000  3039.220170  3164.453330     0.000318
      2893    10.677000  2935.586287  2910.736304     0.000337
      2894    10.680000  2829.069225  2978.865572     0.000321
      2895    10.683000  2721.324522  2788.119684     0.000351
      2896    10.686000  2613.856030  2656.603741     0.000369
      2897    10.689000  2508.003275  2548.410794     0.000384
      2898    10.692000  2404.934508  2543.752081     0.000378
      2899    10.695000  2305.643886  2313.487444     0.000427
      2900    10.698000  2210.951934  2223.909677     0.000440
      2901    10.701000  2121.508973  2107.730708     0.000449
      2902    10.704000  2037.801341  2102.696026     0.000473
      2903    10.707000  1960.160288  2019.714483     0.000490
      2904    10.710000  1888.773317  1927.652479     0.000503
      2905    10.713000  1823.697632  1903.147678     0.000518
      2906    10.716000  1764.875240  1794.979234     0.000551
      2907    10.719000  1712.149167  1759.878671     0.000556
      2908    10.722000  1665.280214  1752.127984     0.000548
      2909    10.725000  1623.963675  1699.508941     0.000590
      2910    10.728000  1587.845494  1620.048326     0.000610
      2911    10.731000  1556.537412  1647.536822     0.000586
      2912    10.734000  1529.630704  1589.803202     0.000631
      2913    10.737000  1506.708245  1608.738502     0.000610
      2914    10.740000  1487.354902  1483.695632     0.000660
      2915    10.743000  1471.165892  1448.755448     0.000677
      2916    10.746000  1457.753391  1511.249610     0.000653
      2917    10.749000  1446.751390  1449.034048     0.000683
      2918    10.752000  1437.818966  1523.468349     0.000629
      2919    10.755000  1430.642177  1465.809967     0.000686
      2920    10.758000  1424.934806  1485.691056     0.000667
      2921    10.761000  1420.438197  1375.069925     0.000692
      2922    10.764000  1416.920445  1361.747231     0.000732
      2923    10.767000  1414.175153  1468.146042     0.000665
      2924    10.770000  1412.019993  1430.500849     0.000677
      2925    10.773000  1410.295251  1428.771766     0.000685
      2926    10.776000  1408.862486  1457.283300     0.000672
      2927    10.779000  1407.603370  1471.931815     0.000672
      2928    10.782000  1406.418736  1514.436431     0.000629
      2929    10.785000  1405.227765  1412.367478     0.000698
      2930    10.788000  1403.967127  1567.266638     0.000632
      2931    10.791000  1402.590149  1416.340179     0.000677
      2932    10.794000  1401.065636  1409.388474     0.000707
      2933    10.797000  1399.376452  1446.106012     0.000674
      2934    10.800000  1397.517803  1303.905970     0.000747
      2935    10.803000  1395.495306  1343.282475     0.000716
      2936    10.806000  1393.322940  1395.736619     0.000700
      2937    10.809000  1391.021024  1361.789148     0.000728
      2938    10.812000  1388.614350  1372.490258     0.000697
      2939    10.815000  1386.130551  1377.280233     0.000733
      2940    10.818000  1383.598750  1397.487293     0.000715
      2941    10.821000  1381.048601  1468.792474     0.000650
      2942    10.824000  1378.509133  1479.365524     0.000676
      2943    10.827000  1376.008565  1404.275881     0.000709
      2944    10.830000  1373.573864  1373.466001     0.000710
      2945    10.833000  1371.230270  1320.224632     0.000735
      2946    10.836000  1369.001343  1350.462438     0.000738
      2947    10.839000  1366.908805  1371.599509     0.000718
      2948    10.842000  1364.972558  1493.840618     0.000641
      2949    10.845000  1363.210742  1400.432845     0.000716
      2950    10.848000  1361.639859  1336.385942     0.000730
      2951    10.851000  1360.274939  1374.692238     0.000693
      2952    10.854000  1359.129759  1395.098179     0.000717
      2953    10.857000  1358.217129  1383.861428     0.000709
      2954    10.860000  1357.549211  1318.648763     0.000749
      2955    10.863000  1357.137899  1418.432269     0.000683
      2956    10.866000  1356.995250  1324.326243     0.000741
      2957    10.869000  1357.133914  1375.018802     0.000715
      2958    10.872000  1357.567675  1377.668599     0.000694
      2959    10.875000  1358.311942  1463.939022     0.000694
      2960    10.878000  1359.384276  1379.091620     0.000721
      2961    10.881000  1360.804928  1434.801076     0.000664
      2962    10.884000  1362.597357  1376.056647     0.000728
      2963    10.887000  1364.788726  1381.465338     0.000713
      2964    10.890000  1367.410343  1397.729257     0.000693
      2965    10.893000  1370.498050  1421.152406     0.000685
      2966    10.896000  1374.092522  1358.344763     0.000733
      2967    10.899000  1378.239472  1390.115723     0.000707
      2968    10.902000  1382.989726  1431.546267     0.000662
      2969    10.905000  1388.399157  1450.247749     0.000697
      2970    10.908000  1394.528452  1401.433248     0.000703
      2971    10.911000  1401.442706  1399.178164     0.000675
      2972    10.914000  1409.210791  1501.196893     0.000665
      2973    10.917000  1417.904502  1418.709856     0.000690
      2974    10.920000  1427.597561  1530.070126     0.000642
      2975    10.923000  1438.364281  1500.526060     0.000653
      2976    10.926000  1450.278070  1461.955126     0.000671
      2977    10.929000  1463.409702  1462.246249     0.000678
      2978    10.932000  1477.825394  1521.804510     0.000621
      2979    10.935000  1493.584714  1492.446090     0.000670
      2980    10.938000  1510.738351  1501.965062     0.000659
      2981    10.941000  1529.325798  1560.673029     0.000603
      2982    10.944000  1549.372989  1583.207458     0.000637
      2983    10.947000  1570.889952  1532.021696     0.000644
      2984    10.950000  1593.868533  1641.489469     0.000584
      2985    10.953000  1618.280236  1700.323075     0.000584
      2986    10.956000  1644.074268  1653.177904     0.000593
      2987    10.959000  1671.175792  1595.169797     0.000616
      2988    10.962000  1699.484459  1706.078890     0.000565
      2989    10.965000  1728.873229  1649.232017     0.000593
      2990    10.968000  1759.187603  1781.113233     0.000557
      2991    10.971000  1790.246815  1809.124857     0.000521
      2992    10.974000  1821.836737  1822.049553     0.000547
      2993    10.977000  1853.718455  1871.726331     0.000527
      2994    10.980000  1885.626260  1870.355160     0.000515
      2995    10.983000  1917.267028  1930.834191     0.000507
      2996    10.986000  1948.322877  1981.420337     0.000497
      2997    10.989000  1978.454019  1998.009266     0.000492
      2998    10.992000  2007.302704  2059.264431     0.000471
      2999    10.995000  2034.498985  2011.216878     0.000493
      3000    10.998000  2059.668559  2037.706170     0.000489
      3001    11.001000  2082.442961  2128.552471     0.000448
      3002    11.004000  2102.472113  2089.373518     0.000470
      3003    11.007000  2119.438735  2117.086156     0.000470
      3004    11.010000  2133.073759  2192.775845     0.000438
      3005    11.013000  2143.171183  2181.861615     0.000453
      3006    11.016000  2149.600686  2228.679678     0.000441
      3007    11.019000  2152.316273  2168.711162     0.000451
      3008    11.022000  2151.359655  2095.036405     0.000462
      3009    11.025000  2146.857835  2216.100881     0.000442
      3010    11.028000  2139.015265  2178.459062     0.000456
      3011    11.031000  2128.101737  2111.342714     0.000455
      3012    11.034000  2114.437690  2091.410642     0.000468
      3013    11.037000  2098.378803  1980.657368     0.000500
      3014    11.040000  2080.301230  2113.980801     0.000458
      3015    11.043000  2060.588708  2112.531932     0.000460
      3016    11.046000  2039.621974  2036.955408     0.000484
      3017    11.049000  2017.770602  2094.531063     0.000466
      3018    11.052000  1995.387003  1979.130962     0.000490
      3019    11.055000  1972.802213  2025.713393     0.000488
      3020    11.058000  1950.323038  2059.502751     0.000477
      3021    11.061000  1928.230207  1984.873839     0.000481
      3022    11.064000  1906.777243  1936.776602     0.000513
      3023    11.067000  1886.189855  1855.661329     0.000527
      3024    11.070000  1866.665760  1836.628014     0.000528
      3025    11.073000  1848.374865  1928.385639     0.000508
      3026    11.076000  1831.459753  1860.646171     0.000524
      3027    11.079000  1816.036565  1984.203374     0.000504
      3028    11.082000  1802.196124  1838.740003     0.000521
      3029    11.085000  1790.005389  1848.888839     0.000529
      3030    11.088000  1779.509183  1879.463265     0.000532
      3031    11.091000  1770.732148  1881.970480     0.000507
      3032    11.094000  1763.680900  1934.288777     0.000514
      3033    11.097000  1758.346312  1846.630087     0.000536
      3034    11.100000  1754.705884  1827.856805     0.000525
      3035    11.103000  1752.726129  1864.939063     0.000528
      3036    11.106000  1752.364941  1820.051944     0.000539
      3037    11.109000  1753.573874  1864.749195     0.000531
      3038    11.112000  1756.300303  1919.894937     0.000503
      3039    11.115000  1760.489421  1860.662635     0.000522
      3040    11.118000  1766.086068  1953.788177     0.000503
      3041    11.121000  1773.036371  1981.191227     0.000476
      3042    11.124000  1781.289142  1884.075946     0.000515
      3043    11.127000  1790.797083  1931.439031     0.000508
      3044    11.130000  1801.517580  1955.617484     0.000495
      3045    11.133000  1813.413770  1962.973059     0.000498
      3046    11.136000  1826.455196  2063.673520     0.000462
      3047    11.139000  1840.618125  2026.565241     0.000486
      3048    11.142000  1855.885952  1944.773944     0.000495
      3049    11.145000  1872.249452  2118.352971     0.000468
      3050    11.148000  1889.706961  2016.470332     0.000498
      3051    11.151000  1908.264517  2175.165152     0.000436
      3052    11.154000  1927.936015  2083.459533     0.000479
      3053    11.157000  1948.743311  2220.755901     0.000442
      3054    11.160000  1970.716553  2230.401035     0.000431
      3055    11.163000  1993.894496  2278.066936     0.000434
      3056    11.166000  2018.325044  2341.334146     0.000416
      3057    11.169000  2044.066025  2332.609199     0.000421
      3058    11.172000  2071.186289  2322.851877     0.000418
      3059    11.175000  2099.767207  2436.797612     0.000404
      3060    11.178000  2129.904728  2353.171807     0.000422
      3061    11.181000  2161.712086  2421.738178     0.000393
      3062    11.184000  2195.323491  2512.509467     0.000389
      3063    11.187000  2230.898648  2605.093493     0.000375
      3064    11.190000  2268.627889  2603.995545     0.000373
      3065    11.193000  2308.741364  2591.204478     0.000378
      3066    11.196000  2351.517503  2716.129895     0.000358
      3067    11.199000  2397.294862  2798.728636     0.000350
      3068    11.202000  2446.486758  2857.872579     0.000331
      3069    11.205000  2499.599002  2809.504848     0.000352
      3070    11.208000  2557.251292  2958.566727     0.000334
      3071    11.211000  2620.202662  3069.062890     0.000311
      3072    11.214000  2689.381632  3129.322338     0.000319
      3073    11.217000  2765.921096  3083.126104     0.000313
      3074    11.220000  2851.198427  3297.980338     0.000291
      3075    11.223000  2946.880763  3311.087721     0.000296
      3076    11.226000  3054.975330  3623.289253     0.000268
      3077    11.229000  3177.884291  3627.139835     0.000273
      3078    11.232000  3318.463263  3990.078412     0.000238
      3079    11.235000  3480.082186  4091.923159     0.000235
      3080    11.238000  3666.686692  4157.801096     0.000235
      3081    11.241000  3882.857554  4376.167020     0.000217
      3082    11.244000  4133.865198  4642.059641     0.000212
      3083    11.247000  4425.715633  5074.747412     0.000192
      3084    11.250000  4765.183610  5374.810681     0.000181
      3085    11.253000  5159.828293  5755.017600     0.000166
      3086    11.256000  5617.986397  6321.574776     0.000153
      3087    11.259000  6148.737582  6533.217135     0.000147
      3088    11.262000  6761.836923  7409.012163     0.000126
      3089    11.265000  7467.609732  7902.587502     0.000124
      3090    11.268000  8276.804647  8667.232985     0.000111
      3091    11.271000  9200.402053  9585.479885     0.000096
      3092    11.274000 10249.376322 10702.956050     0.000091
      3093    11.277000 11434.412182 11946.335545     0.000079
      3094    11.280000 12765.577635 12866.231487     0.000074
      3095    11.283000 14251.958146 14180.977132     0.000066
      3096    11.286000 15901.259175 15726.277138     0.000059
      3097    11.289000 17719.386441 17765.425030     0.000053
      3098    11.292000 19710.015263 19374.762319     0.000047
      3099    11.295000 21874.161794 21230.503883     0.000044
      3100    11.298000 24209.769762 23471.913736     0.000039
      3101    11.301000 26711.326217 26332.393233     0.000034
      3102    11.304000 29369.518676 28963.522078     0.000031
      3103    11.307000 32170.944119 31350.256049     0.000029
      3104    11.310000 35097.877563 34828.818733     0.000025
      3105    11.313000 38128.105213 37375.003554     0.000024
      3106    11.316000 41234.825254 41237.634115     0.000021
      3107    11.319000 44386.619586 44229.181252     0.000020
      3108    11.322000 47547.503979 47754.721754     0.000018
      3109    11.325000 50677.073878 51357.095085     0.000017
      3110    11.328000 53730.779421 54518.825036     0.000016
      3111    11.331000 56660.385389 58161.020569     0.000014
      3112    11.334000 59414.695339 61842.550217     0.000013
      3113    11.337000 61940.635246 64081.785004     0.000013
      3114    11.340000 64184.786813 66608.157573     0.000012
      3115    11.343000 66095.419231 68668.281861     0.000012
      3116    11.346000 67624.981171 70592.122793     0.000011
      3117    11.349000 68732.888278 71868.953090     0.000011
      3118    11.352000 69388.304444 72494.323115     0.000011
      3119    11.355000 69572.516659 72823.127753     0.000011
      3120    11.358000 69280.495077 72676.038812     0.000011
      3121    11.361000 68521.339025 70370.511044     0.000011
      3122    11.364000 67317.516408 69242.553709     0.000012
      3123    11.367000 65703.043498 67409.214515     0.000012
      3124    11.370000 63720.942970 65214.680890     0.000012
      3125    11.373000 61420.401740 62844.556063     0.000013
      3126    11.376000 58854.016695 59129.974729     0.000014
      3127    11.379000 56075.400901 56671.583280     0.000015
      3128    11.382000 53137.280809 53666.603253     0.000015
      3129    11.385000 50090.093564 50311.849308     0.000017
      3130    11.388000 46981.017265 46233.504866     0.000019
      3131    11.391000 43853.336239 43517.666630     0.000020
      3132    11.394000 40746.046786 40017.116266     0.000022
      3133    11.397000 37693.629000 37436.667761     0.000024
      3134    11.400000 34725.935176 34104.375293     0.000026
      3135    11.403000 31868.166652 31265.357731     0.000028
      3136    11.406000 29140.925679 28879.675024     0.000032
      3137    11.409000 26560.337077 26554.553363     0.000035
      3138    11.412000 24138.237307 24045.993406     0.000037
      3139    11.415000 21882.428065 21920.862162     0.000043
      3140    11.418000 19796.989151 19635.843615     0.000047
      3141    11.421000 17882.642520 18183.169299     0.000051
      3142    11.424000 16137.156711 16693.430444     0.000057
      3143    11.427000 14555.778844 14850.979478     0.000063
      3144    11.430000 13131.680206 13541.238522     0.000071
      3145    11.433000 11856.401090 12220.402145     0.000078
      3146    11.436000 10720.281113 11107.553398     0.000084
      3147    11.439000  9712.862535 10329.530471     0.000093
      3148    11.442000  8823.256121  9367.859919     0.000100
      3149    11.445000  8040.461739  8556.839607     0.000114
      3150    11.448000  7353.638837  7694.492236     0.000127
      3151    11.451000  6752.325056  7173.960458     0.000133
      3152    11.454000  6226.604074  6404.684095     0.000152
      3153    11.457000  5767.226089  5923.408497     0.000164
      3154    11.460000  5365.685992  5772.779489     0.000169
      3155    11.463000  5014.265163  5041.876338     0.000191
      3156    11.466000  4706.043077  4555.300044     0.000213
      3157    11.469000  4434.884716  4452.956567     0.000220
      3158    11.472000  4195.409332  4201.771166     0.000226
      3159    11.475000  3982.945412  3814.159981     0.000258
      3160    11.478000  3793.476237  3479.149394     0.000281
      3161    11.481000  3623.579580  3278.671483     0.000295
      3162    11.484000  3470.364661  3209.178129     0.000307
      3163    11.487000  3331.408886  2911.278018     0.000333
      3164    11.490000  3204.696354  2839.495697     0.000344
      3165    11.493000  3088.559661  2697.081145     0.000363
      3166    11.496000  2981.626044  2513.009076     0.000389
      3167    11.499000  2882.768674  2424.409939     0.000411
      3168    11.502000  2791.063305  2376.466652     0.000402
      3169    11.505000  2705.750489  2150.190864     0.000460
      3170    11.508000  2626.203171  2181.512422     0.000452
      3171    11.511000  2551.899383  2024.522814     0.000474
      3172    11.514000  2482.399624  2073.892466     0.000480
      3173    11.517000  2417.328452  1957.828677     0.000504
      3174    11.520000  2356.359777  1913.699246     0.000509
      3175    11.523000  2299.205331  1848.411648     0.000524
      3176    11.526000  2245.605838  1837.028332     0.000533
      3177    11.529000  2195.324326  1744.665253     0.000569
      3178    11.532000  2148.141395  1751.797184     0.000552
      3179    11.535000  2103.851736  1757.878958     0.000566
      3180    11.538000  2062.261833  1714.850683     0.000576
      3181    11.541000  2023.188442  1637.915679     0.000594
      3182    11.544000  1986.457726  1568.533669     0.000628
      3183    11.547000  1951.904730  1596.608988     0.000609
      3184    11.550000  1919.373159  1550.440757     0.000633
      3185    11.553000  1888.715292  1493.387267     0.000654
      3186    11.556000  1859.791973  1567.922303     0.000627
      3187    11.559000  1832.472610  1586.943781     0.000628
      3188    11.562000  1806.635137  1606.517610     0.000603
      3189    11.565000  1782.165939  1539.591149     0.000643
      3190    11.568000  1758.959679  1541.212470     0.000636
      3191    11.571000  1736.919110  1386.209247     0.000700
      3192    11.574000  1715.954765  1436.595126     0.000691
      3193    11.577000  1695.984641  1440.792595     0.000678
      3194    11.580000  1676.933803  1468.199135     0.000673
      3195    11.583000  1658.733855  1376.529960     0.000701
      3196    11.586000  1641.322667  1306.642420     0.000757
      3197    11.589000  1624.643958  1394.768293     0.000708
      3198    11.592000  1608.646661  1455.007382     0.000665
      3199    11.595000  1593.284339  1286.520405     0.000778
      3200    11.598000  1578.515075  1417.506061     0.000691
      3201    11.601000  1564.300909  1341.967896     0.000731
      3202    11.604000  1550.607423  1390.142663     0.000707
      3203    11.607000  1537.403399  1357.119765     0.000721
      3204    11.610000  1524.660460  1299.119728     0.000768
      3205    11.613000  1512.352768  1368.294016     0.000708
      3206    11.616000  1500.456743  1362.024561     0.000732
      3207    11.619000  1488.950813  1309.938043     0.000752
      3208    11.622000  1477.815144  1317.578294     0.000732
      3209    11.625000  1467.031525  1379.532248     0.000730
      3210    11.628000  1456.583131  1344.398201     0.000731
      3211    11.631000  1446.454383  1224.539038     0.000799
      3212    11.634000  1436.630816  1273.185376     0.000785
      3213    11.637000  1427.098959  1275.177846     0.000764
      3214    11.640000  1417.846232  1227.724027     0.000800
      3215    11.643000  1408.860863  1357.016417     0.000716
      3216    11.646000  1400.131805  1250.595776     0.000790
      3217    11.649000  1391.648676  1294.044345     0.000770
      3218    11.652000  1383.401696  1269.484861     0.000758
      3219    11.655000  1375.381644  1173.923799     0.000856
      3220    11.658000  1367.579807  1248.438821     0.000791
      3221    11.661000  1359.987949  1200.673406     0.000809
      3222    11.664000  1352.598275  1292.151037     0.000761
      3223    11.667000  1345.403403  1207.234097     0.000814
      3224    11.670000  1338.396340  1260.411377     0.000783
      3225    11.673000  1331.570455  1253.619694     0.000760
      3226    11.676000  1324.919465  1247.556656     0.000800
      3227    11.679000  1318.437413  1219.841303     0.000809
      3228    11.682000  1312.118654  1191.208422     0.000801
      3229    11.685000  1305.957836  1293.006815     0.000779
      3230    11.688000  1299.949897  1179.076874     0.000827
      3231    11.691000  1294.090041  1125.962050     0.000869
      3232    11.694000  1288.373712  1245.839090     0.000801
      3233    11.697000  1282.796625  1230.820713     0.000775
      3234    11.700000  1277.354718  1211.234963     0.000827
      3235    11.703000  1272.044155  1226.105432     0.000791
      3236    11.706000  1266.861310  1248.182893     0.000785
      3237    11.709000  1261.802756  1194.332756     0.000833
      3238    11.712000  1256.865258  1185.399847     0.000810
      3239    11.715000  1252.045755  1195.164548     0.000829
      3240    11.718000  1247.341355  1260.308987     0.000783
      3241    11.721000  1242.749309  1195.351705     0.000806
      3242    11.724000  1238.267011  1215.143915     0.000825
      3243    11.727000  1233.891979  1287.142673     0.000767
      3244    11.730000  1229.621841  1228.605809     0.000807
      3245    11.733000  1225.454324  1232.586883     0.000787
      3246    11.736000  1221.387240  1236.576875     0.000807
      3247    11.739000  1217.418481  1247.677660     0.000787
      3248    11.742000  1213.546018  1222.308835     0.000788
      3249    11.745000  1209.767852  1154.875595     0.000855
      3250    11.748000  1206.082084  1160.516573     0.000847
      3251    11.751000  1202.486896  1239.148837     0.000794
      3252    11.754000  1198.980569  1246.265032     0.000793
      3253    11.757000  1195.561526  1187.883294     0.000828
      3254    11.760000  1192.228382  1201.566631     0.000822
      3255    11.763000  1188.980008  1210.218342     0.000799
      3256    11.766000  1185.815624  1192.735368     0.000833
      3257    11.769000  1182.734893  1256.280838     0.000794
      3258    11.772000  1179.738029  1184.452738     0.000811
      3259    11.775000  1176.825912  1178.254837     0.000843
      3260    11.778000  1174.000178  1206.630632     0.000817
      3261    11.781000  1171.263284  1167.504475     0.000829
      3262    11.784000  1168.618517  1158.883664     0.000860
      3263    11.787000  1166.069929  1167.454687     0.000834
      3264    11.790000  1163.622158  1209.103715     0.000818
      3265    11.793000  1161.280144  1211.649694     0.000798
      3266    11.796000  1159.048698  1145.286729     0.000864
      3267    11.799000  1156.931949  1217.967038     0.000808
      3268    11.802000  1154.932681  1192.100009     0.000792
      3269    11.805000  1153.051590  1191.373802     0.000844
      3270    11.808000  1151.286523  1202.144122     0.000814
      3271    11.811000  1149.631750  1168.426082     0.000829
      3272    11.814000  1148.077347  1107.136980     0.000898
      3273    11.817000  1146.608713  1159.155685     0.000845
      3274    11.820000  1145.206283  1207.461380     0.000819
      3275    11.823000  1143.845439  1178.789950     0.000824
      3276    11.826000  1142.496655  1191.463491     0.000824
      3277    11.829000  1141.125995  1117.876004     0.000879
      3278    11.832000  1139.696180  1164.201363     0.000831
      3279    11.835000  1138.168610  1202.285956     0.000819
      3280    11.838000  1136.506670  1055.007755     0.000936
      3281    11.841000  1134.680306  1179.098379     0.000829
      3282    11.844000  1132.671088  1094.953887     0.000905
      3283    11.847000  1130.476264  1092.630938     0.000899
      3284    11.850000  1128.110183  1164.940615     0.000846
      3285    11.853000  1125.602452  1115.864677     0.000876
      3286    11.856000  1122.993575  1071.582086     0.000914
      3287    11.859000  1120.329792  1091.998487     0.000897
      3288    11.862000  1117.658636  1107.342908     0.000867
      3289    11.865000  1115.025918  1179.015454     0.000849
      3290    11.868000  1112.474062  1162.254786     0.000851
      3291    11.871000  1110.041380  1143.483877     0.000859
      3292    11.874000  1107.761895  1193.045732     0.000826
      3293    11.877000  1105.665507  1094.854265     0.000899
      3294    11.880000  1103.778387  1105.168190     0.000884
      3295    11.883000  1102.123573  1149.514805     0.000841
      3296    11.886000  1100.721740  1155.071722     0.000860
      3297    11.889000  1099.592116  1096.074303     0.001454
      3298    11.892000  1098.753430  1089.321866     0.001204
      3299    11.895000  1098.224862  1106.509984     0.001137
      3300    11.898000  1098.027019  1098.489000     0.001084
      3301    11.901000  1098.182651  1045.640245     0.001107
      3302    11.904000  1098.717273  1089.879946     0.001045
      3303    11.907000  1099.659592  1101.615498     0.001041
      3304    11.910000  1101.041729  1144.987733     0.000977
      3305    11.913000  1102.899258  1077.651563     0.001025
      3306    11.916000  1105.271050  1156.027909     0.000975
      3307    11.919000  1108.198978  1163.666530     0.000947
      3308    11.922000  1111.727384  1193.295930     0.000905
      3309    11.925000  1115.902585  1129.245978     0.000976
      3310    11.928000  1120.772088  1166.893720     0.000935
      3311    11.931000  1126.383760  1196.419247     0.000908
      3312    11.934000  1132.784917  1109.096040     0.000992
      3313    11.937000  1140.021283  1187.032522     0.000925
      3314    11.940000  1148.135888  1150.931397     0.000953
      3315    11.943000  1157.167881  1141.363929     0.000945
      3316    11.946000  1167.151302  1267.675694     0.000878
      3317    11.949000  1178.113735  1160.871825     0.000944
      3318    11.952000  1190.075078  1118.696547     0.000959
      3319    11.955000  1203.046191  1196.962409     0.000934
      3320    11.958000  1217.027602  1193.567954     0.000918
      3321    11.961000  1232.008260  1237.277584     0.000874
      3322    11.964000  1247.964362  1290.373937     0.000859
      3323    11.967000  1264.858274  1272.271465     0.000859
      3324    11.970000  1282.637574  1300.701947     0.000844
      3325    11.973000  1301.234192  1322.675445     0.000821
      3326    11.976000  1320.563770  1349.243229     0.000824
      3327    11.979000  1340.525097  1271.001729     0.000864
      3328    11.982000  1360.999816  1301.040770     0.000825
      3329    11.985000  1381.852212  1365.590445     0.000812
      3330    11.988000  1402.929235  1369.716830     0.000801
      3331    11.991000  1424.060760  1442.704974     0.000747
      3332    11.994000  1445.060098  1408.203454     0.000790
      3333    11.997000  1465.724838  1503.937915     0.000725
      3334    12.000000  1485.838144  1490.273899     0.000724
      3335    12.003000  1505.170623  1556.212791     0.000692
      3336    12.006000  1523.482939  1485.354794     0.000743
      3337    12.009000  1540.529336  1485.948985     0.000735
      3338    12.012000  1556.062235  1579.929062     0.000686
      3339    12.015000  1569.837976  1576.342069     0.000702
      3340    12.018000  1581.623683  1531.991327     0.000715
      3341    12.021000  1591.205033  1549.725832     0.000699
      3342    12.024000  1598.394541  1551.244401     0.000711
      3343    12.027000  1603.039755  1647.227593     0.000670
      3344    12.030000  1605.030621  1613.609940     0.000671
      3345    12.033000  1604.305246  1593.012632     0.000671
      3346    12.036000  1600.853369  1709.643514     0.000650
      3347    12.039000  1594.717086  1529.202074     0.000708
      3348    12.042000  1585.988689  1602.008284     0.000669
      3349    12.045000  1574.805987  1614.243810     0.000683
      3350    12.048000  1561.345535  1528.740347     0.000710
      3351    12.051000  1545.814562  1483.714893     0.000727
      3352    12.054000  1528.442063  1501.773341     0.000734
      3353    12.057000  1509.472244  1469.300033     0.000756
      3354    12.060000  1489.153879  1511.804007     0.000721
      3355    12.063000  1467.736198  1387.717471     0.000785
      3356    12.066000  1445.463250  1405.168328     0.000787
      3357    12.069000  1422.569939  1420.079425     0.000770
      3358    12.072000  1399.279088  1389.789146     0.000775
      3359    12.075000  1375.799428  1303.505156     0.000842
      3360    12.078000  1352.323925  1327.529630     0.000834
      3361    12.081000  1329.029164  1371.838875     0.000785
      3362    12.084000  1306.075557  1255.600253     0.000877
      3363    12.087000  1283.604153  1248.364204     0.000887
      3364    12.090000  1261.739294  1291.774831     0.000838
      3365    12.093000  1240.587847  1255.234632     0.000868
      3366    12.096000  1220.239480  1246.285740     0.000891
      3367    12.099000  1200.767108  1310.560913     0.000833
      3368    12.102000  1182.227468  1245.358224     0.000866
      3369    12.105000  1164.661951  1199.895949     0.000929
      3370    12.108000  1148.097474  1134.927127     0.000968
      3371    12.111000  1132.547544  1201.070888     0.000897
      3372    12.114000  1118.013413  1111.390714     0.000994
      3373    12.117000  1104.485325  1182.367984     0.000936
      3374    12.120000  1091.943822  1064.726019     0.001021
      3375    12.123000  1080.361074  1099.240702     0.000995
      3376    12.126000  1069.702220  1089.982074     0.001017
      3377    12.129000  1059.926678  1105.055345     0.000979
      3378    12.132000  1050.989414  1080.613074     0.000996
      3379    12.135000  1042.842130  1032.378176     0.001057
      3380    12.138000  1035.434385  1046.912913     0.001056
      3381    12.141000  1028.714592  1080.941730     0.001000
      3382    12.144000  1022.630927  1022.770362     0.001080
      3383    12.147000  1017.132111  1072.534976     0.001031
      3384    12.150000  1012.168094  1061.829284     0.001011
      3385    12.153000  1007.690532  1019.998272     0.001054
      3386    12.156000  1003.653344   973.228895     0.001145
      3387    12.159000  1000.012970  1042.850465     0.001058
      3388    12.162000   996.728626  1055.437397     0.001026
      3389    12.165000   993.762454  1076.700922     0.001030
      3390    12.168000   991.079597  1066.727872     0.001020
      3391    12.171000   988.648214  1009.700009     0.001070
      3392    12.174000   986.439402   982.483524     0.001126
      3393    12.177000   984.427117  1071.794635     0.001021
      3394    12.180000   982.588073   990.052218     0.001094
      3395    12.183000   980.901610  1028.639315     0.001055
      3396    12.186000   979.349587  1019.523794     0.001083
      3397    12.189000   977.915987   965.924233     0.001129
      3398    12.192000   976.585790  1029.972525     0.001052
      3399    12.195000   975.347327  1036.148161     0.001072
      3400    12.198000   974.190028  1064.644186     0.001044
      3401    12.201000   973.104763  1015.354506     0.001058
      3402    12.204000   972.083699  1045.926540     0.001064
      3403    12.207000   971.120148  1002.608736     0.001107
      3404    12.210000   970.208421  1056.223846     0.001021
      3405    12.213000   969.343690  1002.770543     0.001083
      3406    12.216000   968.521879  1036.519748     0.001067
      3407    12.219000   967.739551  1006.666851     0.001093
      3408    12.222000   966.993822   994.694431     0.001085
      3409    12.225000   966.282263  1037.948411     0.001066
      3410    12.228000   965.602851  1060.811323     0.001041
      3411    12.231000   964.953895  1018.583920     0.001051
      3412    12.234000   964.333991   936.584948     0.001177
      3413    12.237000   963.741974  1057.429382     0.001056
      3414    12.240000   963.176834  1039.112645     0.001048
      3415    12.243000   962.637786   979.613610     0.001105
      3416    12.246000   962.124164  1015.207249     0.001085
      3417    12.249000   961.635423  1005.159519     0.001093
      3418    12.252000   961.171116   995.438698     0.001085
      3419    12.255000   960.730885  1038.712457     0.001065
      3420    12.258000   960.314445   968.221192     0.001147
      3421    12.261000   959.921575   974.739127     0.001097
      3422    12.264000   959.552110  1005.616311     0.001101
      3423    12.267000   959.205935  1046.478629     0.001048
      3424    12.270000   958.882981  1037.175061     0.001036
      3425    12.273000   958.583218  1059.542028     0.001043
      3426    12.276000   958.306655   983.344957     0.001118
      3427    12.279000   958.053335  1027.620300     0.001041
      3428    12.282000   957.823337  1005.511977     0.001086
      3429    12.285000   957.616771   997.632436     0.001099
      3430    12.288000   957.433777  1023.821907     0.001088
      3431    12.291000   957.274530  1064.285636     0.001009
      3432    12.294000   957.139235   994.420696     0.001093
      3433    12.297000   957.028128  1029.891224     0.001095
      3434    12.300000   956.941482   962.446868     0.001124
      3435    12.303000   956.879592   974.336531     0.001119
      3436    12.306000   956.842798  1023.668886     0.001090
      3437    12.309000   956.831474   955.790193     0.001130
      3438    12.312000   956.846031  1026.605433     0.001048
      3439    12.315000   956.886922   972.365255     0.001127
      3440    12.318000   956.954641  1010.327931     0.001110
      3441    12.321000   957.049755  1012.503227     0.001061
      3442    12.324000   957.172857   947.702120     0.001170
      3443    12.327000   957.324515   946.777812     0.001173
      3444    12.330000   957.505468  1020.924905     0.001033
      3445    12.333000   957.716488   947.019968     0.001158
      3446    12.336000   957.958409  1003.237020     0.001111
      3447    12.339000   958.232140  1020.391689     0.001064
      3448    12.342000   958.538676   971.625665     0.001115
      3449    12.345000   958.879114   988.779424     0.001114
      3450    12.348000   959.254616  1032.806909     0.001081
      3451    12.351000   959.666502   987.801602     0.001088
      3452    12.354000   960.116210   987.406319     0.001111
      3453    12.357000   960.605322  1017.508105     0.001104
      3454    12.360000   961.135589  1059.558582     0.001007
      3455    12.363000   961.708955   986.110459     0.001096
      3456    12.366000   962.327577   925.208648     0.001200
      3457    12.369000   962.993865   983.264150     0.001108
      3458    12.372000   963.710516  1005.121999     0.001079
      3459    12.375000   964.480556  1013.101468     0.001078
      3460    12.378000   965.307390  1048.540090     0.001051
      3461    12.381000   966.194862  1005.869679     0.001067
      3462    12.384000   967.147334  1061.530447     0.001035
      3463    12.387000   968.169692  1022.199473     0.001097
      3464    12.390000   969.267537   999.890738     0.001069
      3465    12.393000   970.447205   995.742765     0.001090
      3466    12.396000   971.715888   966.939539     0.001147
      3467    12.399000   973.081744  1027.252078     0.001057
      3468    12.402000   974.554018  1033.471687     0.001040
      3469    12.405000   976.143167   977.673413     0.001127
      3470    12.408000   977.860993  1022.159083     0.001068
      3471    12.411000   979.720771  1071.776535     0.001005
      3472    12.414000   981.737386   978.737054     0.001111
      3473    12.417000   983.927453  1028.973246     0.001081
      3474    12.420000   986.309428  1071.776221     0.001014
      3475    12.423000   988.903709  1012.603476     0.001060
      3476    12.426000   991.732699  1041.934182     0.001074
      3477    12.429000   994.820843  1057.788999     0.001027
      3478    12.432000   998.194626  1055.923589     0.001013
      3479    12.435000  1001.882511  1039.139927     0.001073
      3480    12.438000  1005.914827  1086.767040     0.001012
      3481    12.441000  1010.323586  1028.663916     0.001032
      3482    12.444000  1015.142219  1128.057687     0.000972
      3483    12.447000  1020.405236  1060.945634     0.001032
      3484    12.450000  1026.147790  1129.901499     0.000958
      3485    12.453000  1032.404598  1099.802018     0.000990
      3486    12.456000  1039.209632  1043.707149     0.001059
      3487    12.459000  1046.595997  1100.189606     0.001001
      3488    12.462000  1054.595848  1119.333646     0.000956
      3489    12.465000  1063.236190  1079.368414     0.001020
      3490    12.468000  1072.546636  1089.705447     0.001012
      3491    12.471000  1082.554568  1181.229065     0.000908
      3492    12.474000  1093.267423  1152.120239     0.000950
      3493    12.477000  1104.694083  1155.319386     0.000971
      3494    12.480000  1116.836322  1144.835065     0.000945
      3495    12.483000  1129.688189  1227.882390     0.000876
      3496    12.486000  1143.235487  1205.188104     0.000921
      3497    12.489000  1157.455729  1286.363482     0.000849
      3498    12.492000  1172.317472  1149.647733     0.000929
      3499    12.495000  1187.779970  1192.959511     0.000930
      3500    12.498000  1203.795300  1261.572591     0.000867
      3501    12.501000  1220.306917  1317.653760     0.000814
      3502    12.504000  1237.250624  1284.786792     0.000850
      3503    12.507000  1254.554549  1342.802720     0.000826
      3504    12.510000  1272.139079  1321.278059     0.000822
      3505    12.513000  1289.916307  1309.936343     0.000824
      3506    12.516000  1307.788999  1386.147241     0.000798
      3507    12.519000  1325.649084  1362.007463     0.000805
      3508    12.522000  1343.375800  1438.306698     0.000747
      3509    12.525000  1360.833782  1420.633801     0.000784
      3510    12.528000  1377.871543  1360.610041     0.000816
      3511    12.531000  1394.320859  1450.692128     0.000735
      3512    12.534000  1409.997493  1476.878752     0.000733
      3513    12.537000  1424.703681  1455.888001     0.000763
      3514    12.540000  1438.232368  1477.934949     0.000733
      3515    12.543000  1450.372974  1446.264223     0.000747
      3516    12.546000  1460.918365  1466.891252     0.000755
      3517    12.549000  1469.673124  1520.319474     0.000712
      3518    12.552000  1476.464134  1468.903640     0.000718
      3519    12.555000  1481.155318  1608.694977     0.000683
      3520    12.558000  1483.667547  1527.340644     0.000725
      3521    12.561000  1484.001069  1554.326227     0.000686
      3522    12.564000  1482.252798  1522.479602     0.000715
      3523    12.567000  1478.619053  1454.037350     0.000759
      3524    12.570000  1473.379657  1462.619658     0.000737
      3525    12.573000  1466.868805  1528.840947     0.000706
      3526    12.576000  1459.443633  1528.540299     0.000725
      3527    12.579000  1451.458973  1538.243830     0.000705
      3528    12.582000  1443.252133  1446.185113     0.000729
      3529    12.585000  1435.134251  1495.926817     0.000727
      3530    12.588000  1427.386864  1415.415214     0.000784
      3531    12.591000  1420.261214  1419.112607     0.000749
      3532    12.594000  1413.979478  1443.975411     0.000758
      3533    12.597000  1408.737593  1471.374043     0.000751
      3534    12.600000  1404.709433  1491.282232     0.000725
      3535    12.603000  1402.052065  1387.302605     0.000780
      3536    12.606000  1400.911696  1523.368162     0.000732
      3537    12.609000  1401.429926  1481.353654     0.000734
      3538    12.612000  1403.749898  1371.751269     0.000783
      3539    12.615000  1408.022370  1428.913586     0.000777
      3540    12.618000  1414.411215  1444.039741     0.000758
      3541    12.621000  1423.098629  1569.511695     0.000681
      3542    12.624000  1434.290015  1493.723528     0.000732
      3543    12.627000  1448.218646  1505.867293     0.000728
      3544    12.630000  1465.150239  1547.504999     0.000697
      3545    12.633000  1485.387525  1552.027776     0.000686
      3546    12.636000  1509.274866  1666.855628     0.000661
      3547    12.639000  1537.202935  1647.976715     0.000665
      3548    12.642000  1569.613435  1709.006327     0.000622
      3549    12.645000  1607.003741  1820.211552     0.000606
      3550    12.648000  1649.931383  1832.074417     0.000604
      3551    12.651000  1699.018209  1769.949970     0.000603
      3552    12.654000  1754.954060  1951.674905     0.000555
      3553    12.657000  1818.499781  1944.001652     0.000568
      3554    12.660000  1890.489358  1921.637902     0.000561
      3555    12.663000  1971.830986  2137.419904     0.000504
      3556    12.666000  2063.506859  2292.026128     0.000479
      3557    12.669000  2166.571464  2227.186551     0.000487
      3558    12.672000  2282.148197  2396.536312     0.000443
      3559    12.675000  2411.424071  2564.715588     0.000427
      3560    12.678000  2555.642397  2650.068970     0.000416
      3561    12.681000  2716.093232  2747.006031     0.000386
      3562    12.684000  2894.101498  2828.990046     0.000384
      3563    12.687000  3091.012695  3193.816449     0.000343
      3564    12.690000  3308.176171  3429.073818     0.000314
      3565    12.693000  3546.925942  3583.926175     0.000299
      3566    12.696000  3808.559157  3799.674006     0.000284
      3567    12.699000  4094.312449  4041.362636     0.000265
      3568    12.702000  4405.336188  4372.189278     0.000242
      3569    12.705000  4742.667089  4783.014113     0.000228
      3570    12.708000  5107.199458  5200.993955     0.000212
      3571    12.711000  5499.655521  5287.334299     0.000200
      3572    12.714000  5920.555283  5855.511380     0.000184
      3573    12.717000  6370.186447  6352.642626     0.000172
      3574    12.720000  6848.574926  6690.800168     0.000156
      3575    12.723000  7355.456493  7150.151444     0.000149
      3576    12.726000  7890.250089  7653.515174     0.000141
      3577    12.729000  8452.033286  8237.651798     0.000129
      3578    12.732000  9039.520310  8669.903146     0.000120
      3579    12.735000  9651.042977  9385.845125     0.000113
      3580    12.738000 10284.534805  9965.335597     0.000106
      3581    12.741000 10937.518455 10537.720144     0.000099
      3582    12.744000 11607.096634 11266.998540     0.000094
      3583    12.747000 12289.946516 12104.594907     0.000089
      3584    12.750000 12982.317797 12709.881862     0.000082
      3585    12.753000 13680.034617 13192.950917     0.000078
      3586    12.756000 14378.501804 13942.333154     0.000076
      3587    12.759000 15072.716312 14949.757439     0.000070
      3588    12.762000 15757.285246 15696.772704     0.000065
      3589    12.765000 16426.452567 16359.869429     0.000064
      3590    12.768000 17074.137342 16993.089106     0.000061
      3591    12.771000 17693.987109 17544.937163     0.000057
      3592    12.774000 18279.450373 18291.992555     0.000056
      3593    12.777000 18823.872171 18668.690643     0.000056
      3594    12.780000 19320.615817 19226.737329     0.000053
      3595    12.783000 19763.211891 19698.394241     0.000051
      3596    12.786000 20145.532493 20244.137311     0.000051
      3597    12.789000 20461.984738 20396.986206     0.000051
      3598    12.792000 20707.712915 20570.342685     0.000049
      3599    12.795000 20878.794684 20623.640149     0.000050
      3600    12.798000 20972.414122 20742.660808     0.000050
      3601    12.801000 20986.994233 20788.838886     0.000049
      3602    12.804000 20922.274346 20899.074717     0.000049
      3603    12.807000 20779.323384 20850.002162     0.000050
      3604    12.810000 20560.487571 20363.302521     0.000050
      3605    12.813000 20269.278447 20456.825245     0.000050
      3606    12.816000 19910.213809 19926.121386     0.000052
      3607    12.819000 19488.627663 19709.772916     0.000052
      3608    12.822000 19010.470863 19100.171167     0.000053
      3609    12.825000 18482.107531 18507.420114     0.000056
      3610    12.828000 17910.134506 17798.962102     0.000059
      3611    12.831000 17301.221712 17431.924546     0.000058
      3612    12.834000 16661.979124 16566.568197     0.000062
      3613    12.837000 15998.851153 16190.216228     0.000064
      3614    12.840000 15318.035571 15396.862998     0.000067
      3615    12.843000 14625.423284 14565.915745     0.000071
      3616    12.846000 13926.554743 13989.808386     0.000074
      3617    12.849000 13226.589238 13286.136891     0.000079
      3618    12.852000 12530.283865 12430.630828     0.000084
      3619    12.855000 11841.979747 11774.362928     0.000089
      3620    12.858000 11165.593896 10998.388854     0.000097
      3621    12.861000 10504.615630 10353.784994     0.000100
      3622    12.864000  9862.106984  9972.134709     0.000106
      3623    12.867000  9240.706823  9236.803497     0.000115
      3624    12.870000  8642.638555  8495.038850     0.000124
      3625    12.873000  8069.721340  7867.733544     0.000134
      3626    12.876000  7523.384897  7513.052930     0.000143
      3627    12.879000  7004.687121  6741.543708     0.000160
      3628    12.882000  6514.334858  6271.858886     0.000169
      3629    12.885000  6052.708641  5803.853520     0.000186
      3630    12.888000  5619.887752  5354.039333     0.000204
      3631    12.891000  5215.678341  5010.272666     0.000213
      3632    12.894000  4839.642563  4672.100752     0.000230
      3633    12.897000  4491.128510  4346.840906     0.000251
      3634    12.900000  4169.300358  3989.751719     0.000268
      3635    12.903000  3873.168224  3619.541937     0.000297
      3636    12.906000  3601.617247  3495.437267     0.000308
      3637    12.909000  3353.435452  3253.511576     0.000333
      3638    12.912000  3127.340026  2929.257943     0.000367
      3639    12.915000  2922.001686  2786.149473     0.000389
      3640    12.918000  2736.066929  2643.899433     0.000415
      3641    12.921000  2568.177943  2488.812491     0.000427
      3642    12.924000  2416.990142  2315.152000     0.000468
      3643    12.927000  2281.187254  2146.982329     0.000513
      3644    12.930000  2159.493962  2085.583848     0.000517
      3645    12.933000  2050.686221  1987.320197     0.000547
      3646    12.936000  1953.599318  1966.783213     0.000554
      3647    12.939000  1867.133859  1742.671114     0.000623
      3648    12.942000  1790.259830  1709.321665     0.000632
      3649    12.945000  1722.018936  1666.568945     0.000650
      3650    12.948000  1661.525435  1678.075376     0.000655
      3651    12.951000  1607.965639  1541.448121     0.000696
      3652    12.954000  1560.596313  1546.336632     0.000699
      3653    12.957000  1518.742201  1417.212353     0.000772
      3654    12.960000  1481.792788  1398.527938     0.000769
      3655    12.963000  1449.198542  1384.286910     0.000785
      3656    12.966000  1420.466776  1392.986860     0.000779
      3657    12.969000  1395.157257  1330.900233     0.000825
      3658    12.972000  1372.877711  1240.176824     0.000861
      3659    12.975000  1353.279308  1267.833273     0.000860
      3660    12.978000  1336.052226  1229.277812     0.000885
      3661    12.981000  1320.921370  1226.886401     0.000877
      3662    12.984000  1307.642285  1188.745025     0.000920
      3663    12.987000  1295.997329  1179.004152     0.000933
      3664    12.990000  1285.792106  1157.154545     0.000931
      3665    12.993000  1276.852206  1146.303502     0.000942
      3666    12.996000  1269.020227  1149.876238     0.000951
      3667    12.999000  1262.153112  1120.056962     0.000968
      3668    13.002000  1256.119776  1142.037443     0.000948
      3669    13.005000  1250.799019  1046.581065     0.001034
      3670    13.008000  1246.077722  1110.846671     0.000978
      3671    13.011000  1241.849312  1118.593155     0.000967
      3672    13.014000  1238.012495  1180.387922     0.000916
      3673    13.017000  1234.470259  1173.714328     0.000932
      3674    13.020000  1231.129148  1003.507486     0.001065
      3675    13.023000  1227.898825  1076.315843     0.001018
      3676    13.026000  1224.691931  1087.048717     0.001005
      3677    13.029000  1221.424262  1129.011074     0.000961
      3678    13.032000  1218.015250  1095.843047     0.000989
      3679    13.035000  1214.388762  1061.179745     0.001023
      3680    13.038000  1210.474157  1094.940051     0.001006
      3681    13.041000  1206.207550  1097.645812     0.000982
      3682    13.044000  1201.533180  1047.298375     0.001030
      3683    13.047000  1196.404757  1088.637397     0.000999
      3684    13.050000  1190.786654  1106.774377     0.000964
      3685    13.053000  1184.654789  1116.171896     0.000980
      3686    13.056000  1177.997112  1008.352487     0.001075
      3687    13.059000  1170.813587  1073.038461     0.001013
      3688    13.062000  1163.115699   996.684967     0.001092
      3689    13.065000  1154.925482  1038.163077     0.001052
      3690    13.068000  1146.274125  1109.948724     0.000987
      3691    13.071000  1137.200520  1059.744985     0.000988
      3692    13.074000  1127.749471  1085.184751     0.001006
      3693    13.077000  1117.970055  1018.264530     0.001078
      3694    13.080000  1107.914055   994.858514     0.001084
      3695    13.083000  1097.634459   981.856952     0.001126
      3696    13.086000  1087.184494  1044.089050     0.001035
      3697    13.089000  1076.616511   940.693258     0.001165
      3698    13.092000  1065.981275   952.455417     0.001140
      3699    13.095000  1055.327387  1077.163955     0.001009
      3700    13.098000  1044.700857   983.054392     0.001119
      3701    13.101000  1034.144793   931.816259     0.001150
      3702    13.104000  1023.699167   968.880837     0.001127
      3703    13.107000  1013.400682   969.729072     0.001112
      3704    13.110000  1003.282665   978.058604     0.001094
      3705    13.113000   993.375066   981.283806     0.001118
      3706    13.116000   983.704226   937.428276     0.001147
      3707    13.119000   974.293084   984.167149     0.001106
      3708    13.122000   965.161117   908.031430     0.001196
      3709    13.125000   956.324473   958.750829     0.001142
      3710    13.128000   947.795997   952.374985     0.001161
      3711    13.131000   939.585367   845.735391     0.001253
      3712    13.134000   931.699236   844.286238     0.001308
      3713    13.137000   924.141402   845.086228     0.001278
      3714    13.140000   916.912995   856.808814     0.001245
      3715    13.143000   910.012682   917.541198     0.001195
      3716    13.146000   903.436894   826.466551     0.001301
      3717    13.149000   897.180052   911.486701     0.001203
      3718    13.152000   891.234813   847.103551     0.001279
      3719    13.155000   885.592308   862.323919     0.001254
      3720    13.158000   880.242386   864.014001     0.001273
      3721    13.161000   875.173849   825.814935     0.001285
      3722    13.164000   870.374675   820.723035     0.001354
      3723    13.167000   865.832241   782.715297     0.001388
      3724    13.170000   861.533519   869.171672     0.001228
      3725    13.173000   857.465265   819.490429     0.001347
      3726    13.176000   853.614185   823.495902     0.001312
      3727    13.179000   849.967090   832.176576     0.001302
      3728    13.182000   846.511022   815.196604     0.001324
      3729    13.185000   843.233369   784.963212     0.001386
      3730    13.188000   840.121959   814.106352     0.001339
      3731    13.191000   837.165137   854.002538     0.001247
      3732    13.194000   834.351823   797.325182     0.001396
      3733    13.197000   831.671558   775.904488     0.001381
      3734    13.200000   829.114535   835.302138     0.001297
      3735    13.203000   826.671615   855.199137     0.001287
      3736    13.206000   824.334332   859.281240     0.001257
      3737    13.209000   822.094897   785.780151     0.001380
      3738    13.212000   819.946179   752.890815     0.001435
      3739    13.215000   817.881699   797.704153     0.001379
      3740    13.218000   815.895601   855.492673     0.001280
      3741    13.221000   813.982630   826.570653     0.001278
      3742    13.224000   812.138112   840.812522     0.001300
      3743    13.227000   810.357919   822.694292     0.001320
      3744    13.230000   808.638448   786.942018     0.001371
      3745    13.233000   806.976597   782.776724     0.001402
      3746    13.236000   805.369739   810.028647     0.001332
      3747    13.239000   803.815704   787.349292     0.001394
      3748    13.242000   802.312768   841.435854     0.001289
      3749    13.245000   800.859628   779.174450     0.001402
      3750    13.248000   799.455409   754.618773     0.001450
      3751    13.251000   798.099655   791.949679     0.001338
      3752    13.254000   796.792329   740.230631     0.001504
      3753    13.257000   795.533825   817.553039     0.001315
      3754    13.260000   794.324983   877.790748     0.001231
      3755    13.263000   793.167096   770.508301     0.001438
      3756    13.266000   792.061948   840.714289     0.001277
      3757    13.269000   791.011834   848.994252     0.001290
      3758    13.272000   790.019604   807.180955     0.001340
      3759    13.275000   789.088691   733.719351     0.001496
      3760    13.278000   788.223163   789.011920     0.001391
      3761    13.281000   787.427765   827.923395     0.001298
      3762    13.284000   786.707976   797.407086     0.001394
      3763    13.287000   786.070056   792.744604     0.001365
      3764    13.290000   785.521106   795.792123     0.001363
      3765    13.293000   785.069123   769.592636     0.001434
      3766    13.296000   784.723050   843.187260     0.001291
      3767    13.299000   784.492837   790.972955     0.001378
      3768    13.302000   784.389483   752.284340     0.001405
      3769    13.305000   784.425083   802.322709     0.001355
      3770    13.308000   784.612870   768.919633     0.001408
      3771    13.311000   784.967223   766.979504     0.001404
      3772    13.314000   785.503700   748.151160     0.001486
      3773    13.317000   786.239040   809.748076     0.001315
      3774    13.320000   787.191138   784.835876     0.001392
      3775    13.323000   788.379013   832.496312     0.001304
      3776    13.326000   789.822759   830.939606     0.001297
      3777    13.329000   791.543457   810.218726     0.001367
      3778    13.332000   793.563075   773.142638     0.001397
      3779    13.335000   795.904335   770.727286     0.001438
      3780    13.338000   798.590547   774.987918     0.001403
      3781    13.341000   801.645415   823.416699     0.001296
      3782    13.344000   805.092812   827.400874     0.001341
      3783    13.347000   808.956513   839.034398     0.001288
      3784    13.350000   813.259910   786.115345     0.001385
      3785    13.353000   818.025675   840.790733     0.001305
      3786    13.356000   823.275410   833.241745     0.001306
      3787    13.359000   829.029251   790.380643     0.001379
      3788    13.362000   835.305461   815.658425     0.001329
      3789    13.365000   842.119984   827.268231     0.001346
      3790    13.368000   849.485991   807.770078     0.001343
      3791    13.371000   857.413403   902.640951     0.001188
      3792    13.374000   865.908413   910.690374     0.001211
      3793    13.377000   874.972993   848.164827     0.001262
      3794    13.380000   884.604416   868.282830     0.001255
      3795    13.383000   894.794772   791.964593     0.001392
      3796    13.386000   905.530514   860.976514     0.001261
      3797    13.389000   916.792010   925.785465     0.001187
      3798    13.392000   928.553136   854.407000     0.001266
      3799    13.395000   940.780890   904.251379     0.001226
      3800    13.398000   953.435052   959.522418     0.001133
      3801    13.401000   966.467886  1085.061656     0.000991
      3802    13.404000   979.823270   996.169903     0.001115
      3803    13.407000   993.436541   983.975363     0.001097
      3804    13.410000  1007.235622  1022.527442     0.001060
      3805    13.413000  1021.141606  1035.415715     0.001070
      3806    13.416000  1035.061491   991.825568     0.001085
      3807    13.419000  1048.922239  1001.462336     0.001095
      3808    13.422000  1062.609059  1072.781508     0.001000
      3809    13.425000  1076.012480  1020.213679     0.001083
      3810    13.428000  1089.018761  1048.489744     0.001049
      3811    13.431000  1101.510047  1097.524176     0.000973
      3812    13.434000  1113.365986  1164.442533     0.000963
      3813    13.437000  1124.465705  1144.149027     0.000944
      3814    13.440000  1134.690049  1091.353159     0.000996
      3815    13.443000  1143.924187  1081.646741     0.001010
      3816    13.446000  1152.060296  1104.407433     0.000978
      3817    13.449000  1159.000366  1202.581011     0.000907
      3818    13.452000  1164.658915  1195.808397     0.000878
      3819    13.455000  1168.965481  1135.969508     0.000976
      3820    13.458000  1171.866742  1183.674881     0.000910
      3821    13.461000  1173.328131  1215.906902     0.000866
      3822    13.464000  1173.334827  1145.382613     0.000979
      3823    13.467000  1171.892064  1123.920783     0.000942
      3824    13.470000  1169.024714  1229.566647     0.000890
      3825    13.473000  1164.776200  1132.857349     0.000977
      3826    13.476000  1159.206803  1143.147797     0.000944
      3827    13.479000  1152.391520  1113.400035     0.000991
      3828    13.482000  1144.417640  1049.363013     0.001031
      3829    13.485000  1135.382218  1093.424540     0.001008
      3830    13.488000  1125.389608  1160.449339     0.000941
      3831    13.491000  1114.549159  1101.023258     0.000974
      3832    13.494000  1102.973149  1072.066738     0.001036
      3833    13.497000  1090.774954  1023.188487     0.001060
      3834    13.500000  1078.067434  1057.889856     0.001032
      3835    13.503000  1064.961492  1067.066422     0.001026
      3836    13.506000  1051.564774  1027.515418     0.001060
      3837    13.509000  1037.980492   990.182804     0.001110
      3838    13.512000  1024.306348  1046.813947     0.001031
      3839    13.515000  1010.633585   970.028544     0.001140
      3840    13.518000   997.046156   973.827950     0.001122
      3841    13.521000   983.619814  1085.344374     0.000993
      3842    13.524000   970.421868   953.883901     0.001154
      3843    13.527000   957.511042   991.380615     0.001093
      3844    13.530000   944.937408   930.230412     0.001170
      3845    13.533000   932.740344   924.270375     0.001193
      3846    13.536000   920.958105   880.340998     0.001215
      3847    13.539000   909.611659   960.107611     0.001142
      3848    13.542000   898.716175   919.218673     0.001174
      3849    13.545000   888.280223   860.095277     0.001282
      3850    13.548000   878.305698   912.712547     0.001197
      3851    13.551000   868.788616   870.014116     0.001236
      3852    13.554000   859.719971   848.267536     0.001303
      3853    13.557000   851.086678   900.505196     0.001203
      3854    13.560000   842.872495   792.114193     0.001374
      3855    13.563000   835.058942   853.661290     0.001289
      3856    13.566000   827.626173   862.357402     0.001267
      3857    13.569000   820.553736   841.144013     0.001309
      3858    13.572000   813.821246   827.374592     0.001309
      3859    13.575000   807.408847   847.762152     0.001298
      3860    13.578000   801.297671   839.024528     0.001295
      3861    13.581000   795.470037   800.800388     0.001338
      3862    13.584000   789.909582   837.961247     0.001304
      3863    13.587000   784.601310   840.316166     0.001275
      3864    13.590000   779.531564   840.020076     0.001305
      3865    13.593000   774.687976   777.527140     0.001391
      3866    13.596000   770.059368   827.623114     0.001326
      3867    13.599000   765.635669   831.474937     0.001324
      3868    13.602000   761.407873   788.103803     0.001361
      3869    13.605000   757.367948   764.916738     0.001433
      3870    13.608000   753.509795   758.007317     0.001433
      3871    13.611000   749.825058   731.137629     0.001480
      3872    13.614000   746.309296   712.780853     0.001536
      3873    13.617000   742.957836   758.250776     0.001435
      3874    13.620000   739.766694   758.454452     0.001436
      3875    13.623000   736.732544   763.331926     0.001431
      3876    13.626000   733.852655   775.647478     0.001408
      3877    13.629000   731.124829   751.448222     0.001462
      3878    13.632000   728.547329   730.600234     0.001477
      3879    13.635000   726.118814   735.993792     0.001505
      3880    13.638000   723.838267   763.147255     0.001432
      3881    13.641000   721.704922   736.026167     0.001471
      3882    13.644000   719.718203   757.744173     0.001468
      3883    13.647000   717.877651   669.977528     0.001611
      3884    13.650000   716.182873   694.147641     0.001580
      3885    13.653000   714.633486   694.657244     0.001580
      3886    13.656000   713.229064   770.494843     0.001407
      3887    13.659000   711.969098   719.664787     0.001521
      3888    13.662000   710.852957   750.718738     0.001443
      3889    13.665000   709.879851   710.367006     0.001541
      3890    13.668000   709.048809   718.392090     0.001535
      3891    13.671000   708.358647   678.282166     0.001586
      3892    13.674000   707.807953   711.922258     0.001548
      3893    13.677000   707.395071   740.109864     0.001464
      3894    13.680000   707.118094   707.507788     0.001528
      3895    13.683000   706.974862   704.929832     0.001566
      3896    13.686000   706.962982   724.437352     0.001506
      3897    13.689000   707.079863   711.692455     0.001548
      3898    13.692000   707.322787   659.643015     0.001648
      3899    13.695000   707.689031   686.125327     0.001605
      3900    13.698000   708.176064   707.657287     0.001554
      3901    13.701000   708.781848   714.127774     0.001523
      3902    13.704000   709.505277   754.718436     0.001466
      3903    13.707000   710.346797   729.551521     0.001499
      3904    13.710000   711.309235   775.409074     0.001404
      3905    13.713000   712.398845   760.514066     0.001419
      3906    13.716000   713.626560   770.812575     0.001424
      3907    13.719000   715.009373   693.778964     0.001563
      3908    13.722000   716.571683   779.125217     0.001390
      3909    13.725000   718.346397   707.778776     0.001556
      3910    13.728000   720.375437   651.713865     0.001668
      3911    13.731000   722.709275   750.641762     0.001423
      3912    13.734000   725.405081   793.934057     0.001380
      3913    13.737000   728.523132   765.999230     0.001421
      3914    13.740000   732.121287   712.339070     0.001523
      3915    13.743000   736.247588   742.962855     0.001447
      3916    13.746000   740.931363   752.130714     0.001442
      3917    13.749000   746.173553   795.943348     0.001376
      3918    13.752000   751.937218   770.390832     0.001412
      3919    13.755000   758.139228   808.547836     0.001356
      3920    13.758000   764.644003   776.327368     0.001412
      3921    13.761000   771.259842   731.429726     0.001490
      3922    13.764000   777.738432   773.548368     0.001417
      3923    13.767000   783.779008   750.887292     0.001450
      3924    13.770000   789.040925   801.451351     0.001343
      3925    13.773000   793.170746   725.133187     0.001511
      3926    13.776000   795.848550   776.614161     0.001418
      3927    13.779000   796.848609   786.482632     0.001372
      3928    13.782000   796.094263   789.450692     0.001380
      3929    13.785000   793.679605   815.281398     0.001358
      3930    13.788000   789.846161   810.575188     0.001350
      3931    13.791000   784.925646   792.911722     0.001356
      3932    13.794000   779.278469   741.757965     0.001483
      3933    13.797000   773.248114   776.044410     0.001383
      3934    13.800000   767.135438   807.939461     0.001346
      3935    13.803000   761.187496   739.565259     0.001484
      3936    13.806000   755.594119   798.017634     0.001373
      3937    13.809000   750.488805   748.380674     0.001471
      3938    13.812000   745.952550   732.991823     0.001475
      3939    13.815000   742.020192   778.715894     0.001403
      3940    13.818000   738.688723   801.727248     0.001364
      3941    13.821000   735.926733   775.987106     0.001389
      3942    13.824000   733.683985   694.490772     0.001590
      3943    13.827000   731.900205   774.217703     0.001424
      3944    13.830000   730.511956   755.700647     0.001434
      3945    13.833000   729.457599   709.663285     0.001531
      3946    13.836000   728.682054   734.064177     0.001498
      3947    13.839000   728.137205   777.538807     0.001402
      3948    13.842000   727.782600   721.642442     0.001515
      3949    13.845000   727.584852   778.295891     0.001401
      3950    13.848000   727.516514   772.478164     0.001415
      3951    13.851000   727.554735   748.434769     0.001450
      3952    13.854000   727.679927   767.324743     0.001433
      3953    13.857000   727.874593   763.565517     0.001429
      3954    13.860000   728.122395   750.364083     0.001453
      3955    13.863000   728.407462   746.557168     0.001458
      3956    13.866000   728.713963   797.277893     0.001376
      3957    13.869000   729.025895   776.571611     0.001406
      3958    13.872000   729.327077   768.840954     0.001378
      3959    13.875000   729.601322   797.224468     0.001394
      3960    13.878000   729.832756   678.243818     0.001604
      3961    13.881000   730.006281   718.064571     0.001502
      3962    13.884000   730.108126   725.286297     0.001496
      3963    13.887000   730.126477   781.372097     0.001400
      3964    13.890000   730.052123   725.244998     0.001471
      3965    13.893000   729.879081   725.938601     0.001488
      3966    13.896000   729.605119   791.028407     0.001397
      3967    13.899000   729.232155   690.744590     0.001565
      3968    13.902000   728.766467   797.535805     0.001363
      3969    13.905000   728.218708   680.574014     0.001624
      3970    13.908000   727.603716   740.190130     0.001470
      3971    13.911000   726.940169   757.239090     0.001435
      3972    13.914000   726.250098   787.953189     0.001388
      3973    13.917000   725.558329   762.399333     0.001440
      3974    13.920000   724.891886   745.147838     0.001449
      3975    13.923000   724.279425   849.364624     0.001279
      3976    13.926000   723.750690   784.997721     0.001403
      3977    13.929000   723.336047   763.628973     0.001424
      3978    13.932000   723.066064   790.749082     0.001381
      3979    13.935000   722.971161   753.792539     0.001469
      3980    13.938000   723.081307   743.379745     0.001465
      3981    13.941000   723.425751   795.847876     0.001362
      3982    13.944000   724.032778   766.253888     0.001439
      3983    13.947000   724.929491   748.237569     0.001471
      3984    13.950000   726.141586   757.257545     0.001432
      3985    13.953000   727.693128   809.556446     0.001328
      3986    13.956000   729.606385   789.132036     0.001394
      3987    13.959000   731.901588   741.462592     0.001461
      3988    13.962000   734.596740   756.243668     0.001444
      3989    13.965000   737.707418   718.916716     0.001521
      3990    13.968000   741.246585   793.490356     0.001364
      3991    13.971000   745.224413   781.397205     0.001392
      3992    13.974000   749.648112   778.949848     0.001391
      3993    13.977000   754.521774   794.866792     0.001385
      3994    13.980000   759.846230   788.921658     0.001378
      3995    13.983000   765.618917   790.783025     0.001369
      3996    13.986000   771.833755   792.166383     0.001398
      3997    13.989000   778.481034   814.211118     0.001471
      3998    13.992000   785.547313   813.928864     0.001804
      3999    13.995000   793.015319   832.478321     0.001570
      4000    13.998000   800.863854   871.348957     0.001443
      4001    14.001000   809.067708   841.934699     0.001448
      4002    14.004000   817.597572   878.526207     0.001379
      4003    14.007000   826.419984   824.033963     0.001473
      4004    14.010000   835.497281   855.311110     0.001376
      4005    14.013000   844.787594   913.820300     0.001279
      4006    14.016000   854.244908   844.902763     0.001418
      4007    14.019000   863.819202   901.520315     0.001282
      4008    14.022000   873.456708   945.668712     0.001219
      4009    14.025000   883.100317   846.524125     0.001381
      4010    14.028000   892.690165   886.530542     0.001321
      4011    14.031000   902.164407   902.995506     0.001283
      4012    14.034000   911.460204   952.699464     0.001224
      4013    14.037000   920.514887   931.347951     0.001266
      4014    14.040000   929.267256   945.138740     0.001223
      4015    14.043000   937.658944   975.145866     0.001192
      4016    14.046000   945.635742   968.481988     0.001226
      4017    14.049000   953.148759   946.781892     0.001227
      4018    14.052000   960.155331   969.983775     0.001194
      4019    14.055000   966.619553  1001.052473     0.001178
      4020    14.058000   972.512396   915.573101     0.001266
      4021    14.061000   977.811397  1028.933707     0.001130
      4022    14.064000   982.499959   946.866003     0.001212
      4023    14.067000   986.566354   974.639530     0.001211
      4024    14.070000   990.002546   963.855342     0.001190
      4025    14.073000   992.802981   998.663973     0.001156
      4026    14.076000   994.963468  1030.992445     0.001159
      4027    14.079000   996.480281  1031.940831     0.001128
      4028    14.082000   997.349579  1057.406209     0.001085
      4029    14.085000   997.567218  1030.267066     0.001145
      4030    14.088000   997.128978  1025.358384     0.001133
      4031    14.091000   996.031223   965.541365     0.001203
      4032    14.094000   994.271934   923.650866     0.001261
      4033    14.097000   991.852063   985.003868     0.001208
      4034    14.100000   988.777069   968.210460     0.001196
      4035    14.103000   985.058509  1001.384199     0.001154
      4036    14.106000   980.715521  1026.808329     0.001161
      4037    14.109000   975.776007  1040.126549     0.001105
      4038    14.112000   970.277445  1025.007248     0.001117
      4039    14.115000   964.267174   960.326151     0.001213
      4040    14.118000   957.802089   975.858369     0.001201
      4041    14.121000   950.947967  1040.949526     0.001111
      4042    14.124000   943.778205  1018.678793     0.001135
      4043    14.127000   936.372317  1016.575706     0.001179
      4044    14.130000   928.814250  1059.521064     0.001079
      4045    14.133000   921.190640   946.960235     0.001220
      4046    14.136000   913.589143   967.475270     0.001233
      4047    14.139000   906.096900   971.396323     0.001201
      4048    14.142000   898.799208   947.333675     0.001219
      4049    14.145000   891.778392   932.641802     0.001262
      4050    14.148000   885.112887   886.703921     0.001316
      4051    14.151000   878.876500   857.409393     0.001333
      4052    14.154000   873.137830   901.778730     0.001298
      4053    14.157000   867.959802   943.395884     0.001251
      4054    14.160000   863.399297   892.697329     0.001280
      4055    14.163000   859.506844   890.679084     0.001280
      4056    14.166000   856.326365   861.832795     0.001379
      4057    14.169000   853.894948   886.685951     0.001308
      4058    14.172000   852.242667   903.809159     0.001271
      4059    14.175000   851.392364   846.037922     0.001404
      4060    14.178000   851.359566   837.455357     0.001402
      4061    14.181000   852.152321   914.086915     0.001249
      4062    14.184000   853.771113   811.287888     0.001459
      4063    14.187000   856.208795   875.580759     0.001353
      4064    14.190000   859.450555   891.485679     0.001303
      4065    14.193000   863.473915   869.008155     0.001336
      4066    14.196000   868.248762   843.697201     0.001394
      4067    14.199000   873.737409   912.141772     0.001261
      4068    14.202000   879.894697   868.184775     0.001318
      4069    14.205000   886.668118   927.721076     0.001266
      4070    14.208000   893.997972   965.066351     0.001225
      4071    14.211000   901.817562   976.308526     0.001182
      4072    14.214000   910.053421   940.102378     0.001241
      4073    14.217000   918.625590   975.681721     0.001210
      4074    14.220000   927.447955   965.974137     0.001188
      4075    14.223000   936.428667   956.406620     0.001216
      4076    14.226000   945.470713   962.637716     0.001239
      4077    14.229000   954.472457   995.603290     0.001167
      4078    14.232000   963.328691  1022.878977     0.001125
      4079    14.235000   971.931600   961.770666     0.001223
      4080    14.238000   980.172116  1002.708105     0.001169
      4081    14.241000   987.941511   995.044159     0.001155
      4082    14.244000   995.133256   997.357289     0.001181
      4083    14.247000  1001.645084   965.689752     0.001224
      4084    14.250000  1007.381205  1017.483454     0.001133
      4085    14.253000  1012.254512  1021.483177     0.001136
      4086    14.256000  1016.188679   949.429204     0.001245
      4087    14.259000  1019.120045  1021.760650     0.001135
      4088    14.262000  1020.998979   999.483952     0.001135
      4089    14.265000  1021.790726  1029.923878     0.001138
      4090    14.268000  1021.475705  1048.827207     0.001126
      4091    14.271000  1020.049177  1066.499478     0.001077
      4092    14.274000  1017.520356   952.158799     0.001240
      4093    14.277000  1013.911138  1052.738111     0.001126
      4094    14.280000  1009.254571   982.962663     0.001170
      4095    14.283000  1003.593226  1029.357536     0.001117
      4096    14.286000   996.977627   972.280511     0.001210
      4097    14.289000   989.464840   907.914842     0.001285
      4098    14.292000   981.117279   967.838640     0.001197
      4099    14.295000   972.001728   991.635809     0.001191
      4100    14.298000   962.188557   922.614095     0.001280
      4101    14.301000   951.751056   986.088481     0.001157
      4102    14.304000   940.764820   945.138813     0.001254
      4103    14.307000   929.307116   956.540138     0.001246
      4104    14.310000   917.456194   917.370125     0.001255
      4105    14.313000   905.290521   928.779301     0.001237
      4106    14.316000   892.887950   899.815254     0.001312
      4107    14.319000   880.324858   826.163862     0.001408
      4108    14.322000   867.675288   858.334800     0.001341
      4109    14.325000   855.010147   785.576020     0.001503
      4110    14.328000   842.396491   848.685509     0.001376
      4111    14.331000   829.896930   834.021406     0.001356
      4112    14.334000   817.569156   810.643146     0.001452
      4113    14.337000   805.465612   815.780761     0.001430
      4114    14.340000   793.633278   798.202159     0.001452
      4115    14.343000   782.113576   759.067903     0.001540
      4116    14.346000   770.942372   685.454356     0.001715
      4117    14.349000   760.150056   712.634743     0.001635
      4118    14.352000   749.761695   800.174899     0.001440
      4119    14.355000   739.797233   712.656403     0.001671
      4120    14.358000   730.271745   744.030729     0.001586
      4121    14.361000   721.195708   763.714025     0.001497
      4122    14.364000   712.575316   659.943404     0.001773
      4123    14.367000   704.412798   676.304353     0.001729
      4124    14.370000   696.706759   684.436909     0.001688
      4125    14.373000   689.452530   706.986350     0.001644
      4126    14.376000   682.642515   723.698711     0.001631
      4127    14.379000   676.266544   643.569955     0.001824
      4128    14.382000   670.312218   707.950041     0.001598
      4129    14.385000   664.765250   692.161067     0.001695
      4130    14.388000   659.609789   689.734219     0.001723
      4131    14.391000   654.828740   675.406834     0.001689
      4132    14.394000   650.404055   670.624980     0.001773
      4133    14.397000   646.317012   689.959278     0.001710
      4134    14.400000   642.548477   647.072686     0.001773
      4135    14.403000   639.079135   657.916714     0.001774
      4136    14.406000   635.889702   620.978358     0.001887
      4137    14.409000   632.961093   595.898884     0.001959
      4138    14.412000   630.274639   641.008026     0.001803
      4139    14.415000   627.812175   590.349995     0.001979
      4140    14.418000   625.556169   669.424692     0.001779
      4141    14.421000   623.489846   641.606709     0.001761
      4142    14.424000   621.597238   671.767177     0.001744
      4143    14.427000   619.863244   605.287810     0.001955
      4144    14.430000   618.273673   618.873975     0.001852
      4145    14.433000   616.815265   587.643367     0.001989
      4146    14.436000   615.475700   606.733043     0.001929
      4147    14.439000   614.243597   611.493895     0.001901
      4148    14.442000   613.108496   596.313434     0.001917
      4149    14.445000   612.060838   605.836632     0.001951
      4150    14.448000   611.091938   624.072884     0.001895
      4151    14.451000   610.193945   625.081511     0.001808
      4152    14.454000   609.359807   567.164248     0.002084
      4153    14.457000   608.583226   634.535084     0.001856
      4154    14.460000   607.858615   600.520329     0.001885
      4155    14.463000   607.181057   608.228588     0.001937
      4156    14.466000   606.546254   577.506937     0.002014
      4157    14.469000   605.950489   601.843027     0.001949
      4158    14.472000   605.390581   627.824544     0.001810
      4159    14.475000   604.863841   606.420919     0.001900
      4160    14.478000   604.368039   604.533433     0.001973
      4161    14.481000   603.901359   620.435985     0.001807
      4162    14.484000   603.462368   554.198636     0.002128
      4163    14.487000   603.049976   607.794286     0.001957
      4164    14.490000   602.663408   646.808356     0.001763
      4165    14.493000   602.302167   602.191204     0.001938
      4166    14.496000   601.966003   579.862598     0.002005
      4167    14.499000   601.654881   605.259092     0.001949
      4168    14.502000   601.368952   597.426307     0.001932
      4169    14.505000   601.108516   590.960285     0.001990
      4170    14.508000   600.873993   612.756117     0.001933
      4171    14.511000   600.665888   536.824073     0.002094
      4172    14.514000   600.484757   631.610481     0.001874
      4173    14.517000   600.331172   651.177059     0.001792
      4174    14.520000   600.205667   593.913992     0.001909
      4175    14.523000   600.108577   584.462012     0.002017
      4176    14.526000   600.040150   594.311597     0.001944
      4177    14.529000   600.000636   607.643432     0.001927
      4178    14.532000   599.990139   614.487934     0.001861
      4179    14.535000   600.008138   602.042067     0.001940
      4180    14.538000   600.057041   539.060267     0.002205
      4181    14.541000   600.134365   571.050918     0.001965
      4182    14.544000   600.239194   606.240575     0.001953
      4183    14.547000   600.370354   586.221700     0.002018
      4184    14.550000   600.526353   610.540650     0.001878
      4185    14.553000   600.705362   647.429803     0.001806
      4186    14.556000   600.905213   582.697559     0.001963
      4187    14.559000   601.123394   592.449484     0.001974
      4188    14.562000   601.357057   582.623778     0.001963
      4189    14.565000   601.603020   584.393484     0.001996
      4190    14.568000   601.857788   615.516436     0.001931
      4191    14.571000   602.117570   613.999059     0.001826
      4192    14.574000   602.378306   599.041173     0.001979
      4193    14.577000   602.635712   604.180469     0.001944
      4194    14.580000   602.885330   587.163695     0.001926
      4195    14.583000   603.122603   638.001923     0.001837
      4196    14.586000   603.342975   575.413424     0.002031
      4197    14.589000   603.542022   582.647192     0.002010
      4198    14.592000   603.715607   593.993363     0.001925
      4199    14.595000   603.860075   609.666041     0.001930
      4200    14.598000   603.972440   605.741362     0.001954
      4201    14.601000   604.050575   589.389259     0.001915
      4202    14.604000   604.093470   562.831768     0.002098
      4203    14.607000   604.101433   611.249836     0.001928
      4204    14.610000   604.075941   612.635480     0.001865
      4205    14.613000   604.020449   627.128575     0.001848
      4206    14.616000   603.939312   593.765836     0.001965
      4207    14.619000   603.837610   580.230492     0.002017
      4208    14.622000   603.721670   552.925273     0.002034
      4209    14.625000   603.598505   599.907015     0.001961
      4210    14.628000   603.475560   668.151758     0.001770
      4211    14.631000   603.360470   570.838969     0.001981
      4212    14.634000   603.260836   599.346545     0.001948
      4213    14.637000   603.184042   616.409476     0.001905
      4214    14.640000   603.137094   571.365267     0.002031
      4215    14.643000   603.126489   595.648187     0.001951
      4216    14.646000   603.158124   566.044541     0.002071
      4217    14.649000   603.237207   574.592640     0.002041
      4218    14.652000   603.368193   600.768486     0.001905
      4219    14.655000   603.554729   575.606537     0.002037
      4220    14.658000   603.799609   627.254270     0.001883
      4221    14.661000   604.104742   644.490451     0.001743
      4222    14.664000   604.471120   619.050539     0.001892
      4223    14.667000   604.898799   589.992042     0.001979
      4224    14.670000   605.386893   588.173254     0.001923
      4225    14.673000   605.933568   615.800581     0.001839
      4226    14.676000   606.536050   579.677725     0.002017
      4227    14.679000   607.190640   604.669008     0.001936
      4228    14.682000   607.892741   617.939280     0.001849
      4229    14.685000   608.636887   651.247522     0.001803
      4230    14.688000   609.416785   573.119263     0.002037
      4231    14.691000   610.225363   601.840341     0.001874
      4232    14.694000   611.054827   620.768591     0.001888
      4233    14.697000   611.896727   633.966076     0.001836
      4234    14.700000   612.742031   646.892256     0.001810
      4235    14.703000   613.581216   611.629219     0.001877
      4236    14.706000   614.404371   652.645308     0.001774
      4237    14.709000   615.201327   614.799004     0.001904
      4238    14.712000   615.961799   649.547755     0.001720
      4239    14.715000   616.675569   537.957497     0.002191
      4240    14.718000   617.332690   634.753965     0.001846
      4241    14.721000   617.923726   602.283270     0.001884
      4242    14.724000   618.440014   612.704354     0.001913
      4243    14.727000   618.873944   605.213507     0.001925
      4244    14.730000   619.219250   633.822733     0.001826
      4245    14.733000   619.471282   593.235640     0.001933
      4246    14.736000   619.627250   617.358569     0.001904
      4247    14.739000   619.686417   586.883606     0.002001
      4248    14.742000   619.650223   615.007282     0.001843
      4249    14.745000   619.522327   644.697198     0.001839
      4250    14.748000   619.308574   613.738454     0.001906
      4251    14.751000   619.016873   594.393225     0.001925
      4252    14.754000   618.657014   582.946275     0.001995
      4253    14.757000   618.240438   599.273816     0.001936
      4254    14.760000   617.779978   595.767873     0.001953
      4255    14.763000   617.289580   638.748200     0.001796
      4256    14.766000   616.784049   621.984477     0.001889
      4257    14.769000   616.278797   650.470309     0.001793
      4258    14.772000   615.789623   618.296579     0.001820
      4259    14.775000   615.332525   643.641297     0.001840
      4260    14.778000   614.923536   581.442747     0.002018
      4261    14.781000   614.578578   584.621461     0.001942
      4262    14.784000   614.313348   627.993007     0.001861
      4263    14.787000   614.143210   596.715899     0.001953
      4264    14.790000   614.083102   596.002132     0.001955
      4265    14.793000   614.147426   568.491655     0.002015
      4266    14.796000   614.349947   613.229995     0.001904
      4267    14.799000   614.703789   568.058974     0.002065
      4268    14.802000   615.221266   657.930158     0.001719
      4269    14.805000   615.913827   637.695922     0.001842
      4270    14.808000   616.791963   582.833089     0.001997
      4271    14.811000   617.865128   607.119078     0.001884
      4272    14.814000   619.141653   551.609648     0.002104
      4273    14.817000   620.628668   612.647897     0.001899
      4274    14.820000   622.332022   566.474251     0.002046
      4275    14.823000   624.256219   569.249687     0.001994
      4276    14.826000   626.404349   654.342084     0.001808
      4277    14.829000   628.778029   606.005252     0.001930
      4278    14.832000   631.377355   578.282012     0.001937
      4279    14.835000   634.200854   633.496420     0.001855
      4280    14.838000   637.245464   621.625679     0.001877
      4281    14.841000   640.506484   594.783026     0.001918
      4282    14.844000   643.977532   631.207590     0.001834
      4283    14.847000   647.650605   669.143654     0.001730
      4284    14.850000   651.516009   601.351103     0.001921
      4285    14.853000   655.562367   653.672510     0.001746
      4286    14.856000   659.776622   647.521294     0.001825
      4287    14.859000   664.144039   650.685187     0.001797
      4288    14.862000   668.648212   658.572953     0.001724
      4289    14.865000   673.271073   635.383522     0.001840
      4290    14.868000   677.992915   681.229134     0.001692
      4291    14.871000   682.792416   668.349868     0.001727
      4292    14.874000   687.646680   668.035884     0.001734
      4293    14.877000   692.531312   720.696683     0.001629
      4294    14.880000   697.420534   652.534862     0.001778
      4295    14.883000   702.287288   668.066939     0.001701
      4296    14.886000   707.103555   690.404508     0.001722
      4297    14.889000   711.840945   705.451470     0.001651
      4298    14.892000   716.470166   667.430010     0.001699
      4299    14.895000   720.963367   678.517205     0.001748
      4300    14.898000   725.292686   732.395828     0.001587
      4301    14.901000   729.431407   736.404756     0.001542
      4302    14.904000   733.355523   712.541258     0.001641
      4303    14.907000   737.044047   715.948757     0.001624
      4304    14.910000   740.479748   701.750103     0.001657
      4305    14.913000   743.649992   727.000088     0.001561
      4306    14.916000   746.547120   720.574536     0.001639
      4307    14.919000   749.168835   776.374743     0.001488
      4308    14.922000   751.518311   678.207692     0.001690
      4309    14.925000   753.604025   711.755223     0.001653
      4310    14.928000   755.439337   718.787898     0.001608
      4311    14.931000   757.041798   755.425445     0.001522
      4312    14.934000   758.432225   642.095659     0.001792
      4313    14.937000   759.633592   727.887210     0.001592
      4314    14.940000   760.669759   775.914588     0.001494
      4315    14.943000   761.564118   752.203641     0.001503
      4316    14.946000   762.338174   718.738190     0.001652
      4317    14.949000   763.010151   755.365107     0.001526
      4318    14.952000   763.593651   718.968306     0.001579
      4319    14.955000   764.096427   758.812499     0.001546
      4320    14.958000   764.519344   713.131179     0.001635
      4321    14.961000   764.855558   731.329168     0.001579
      4322    14.964000   765.089975   691.967986     0.001681
      4323    14.967000   765.199002   752.852329     0.001560
      4324    14.970000   765.150613   739.107707     0.001556
      4325    14.973000   764.904714   732.088703     0.001555
      4326    14.976000   764.413804   763.630681     0.001549
      4327    14.979000   763.623939   806.263248     0.001433
      4328    14.982000   762.476099   742.219734     0.001536
      4329    14.985000   760.908148   747.920745     0.001567
      4330    14.988000   758.857678   752.772123     0.001546
      4331    14.991000   756.266039   732.591665     0.001570
      4332    14.994000   753.083605   730.034495     0.001562
      4333    14.997000   749.275868   727.801381     0.001617
      4334    15.000000   744.829266   792.692528     0.001454
      4335    15.003000   739.755282   746.905566     0.001528
      4336    15.006000   734.091469   744.340272     0.001585
      4337    15.009000   727.898938   741.139660     0.001561
      4338    15.012000   721.256967   690.159234     0.001669
      4339    15.015000   714.256176   704.110105     0.001667
      4340    15.018000   706.991840   742.851526     0.001570
      4341    15.021000   699.558395   645.581201     0.001771
      4342    15.024000   692.045531   662.341258     0.001739
      4343    15.027000   684.535704   678.982409     0.001732
      4344    15.030000   677.102724   636.533053     0.001817
      4345    15.033000   669.811043   615.360188     0.001854
      4346    15.036000   662.715475   689.409090     0.001703
      4347    15.039000   655.861219   621.673319     0.001860
      4348    15.042000   649.284110   697.447810     0.001657
      4349    15.045000   643.011076   646.993635     0.001790
      4350    15.048000   637.060782   682.282341     0.001702
      4351    15.051000   631.444439   644.193314     0.001793
      4352    15.054000   626.166735   614.841466     0.001870
      4353    15.057000   621.226860   658.393205     0.001795
      4354    15.060000   616.619539   612.463634     0.001873
      4355    15.063000   612.336068   578.858324     0.001992
      4356    15.066000   608.365277   605.375545     0.001941
      4357    15.069000   604.694394   603.781447     0.001897
      4358    15.072000   601.309793   608.629428     0.001897
      4359    15.075000   598.197605   626.959786     0.001863
      4360    15.078000   595.344199   568.309485     0.002060
      4361    15.081000   592.736528   580.160709     0.001979
      4362    15.084000   590.362363   585.237453     0.001964
      4363    15.087000   588.210426   613.065660     0.001922
      4364    15.090000   586.270435   610.997309     0.001845
      4365    15.093000   584.533095   567.746121     0.002030
      4366    15.096000   582.990039   533.377805     0.002193
      4367    15.099000   581.633782   608.382935     0.001891
      4368    15.102000   580.457593   552.890441     0.002069
      4369    15.105000   579.454920   588.758350     0.001949
      4370    15.108000   578.620206   558.068331     0.002111
      4371    15.111000   577.948058   585.247558     0.001957
      4372    15.114000   577.433310   567.932238     0.002018
      4373    15.117000   577.070912   575.370156     0.002061
      4374    15.120000   576.855828   516.194724     0.002218
      4375    15.123000   576.782933   573.563883     0.002017
      4376    15.126000   576.847005   608.561195     0.001925
      4377    15.129000   577.043701   542.462721     0.002132
      4378    15.132000   577.364424   541.636520     0.002139
      4379    15.135000   577.804244   584.310161     0.001999
      4380    15.138000   578.356373   556.669953     0.002104
      4381    15.141000   579.013495   597.211975     0.001915
      4382    15.144000   579.767723   574.420206     0.002020
      4383    15.147000   580.610553   577.756994     0.002036
      4384    15.150000   581.532839   591.564974     0.001945
      4385    15.153000   582.524765   614.110140     0.001868
      4386    15.156000   583.575834   542.022656     0.002160
      4387    15.159000   584.674857   583.606563     0.001961
      4388    15.162000   585.809960   555.970186     0.002069
      4389    15.165000   586.968605   615.568155     0.001857
      4390    15.168000   588.137627   567.574118     0.002071
      4391    15.171000   589.303304   617.760645     0.001814
      4392    15.174000   590.451463   597.227650     0.001956
      4393    15.177000   591.567637   611.679387     0.001939
      4394    15.180000   592.637283   575.030790     0.001967
      4395    15.183000   593.646074   575.302856     0.002021
      4396    15.186000   594.580264   613.064897     0.001904
      4397    15.189000   595.427124   614.296938     0.001890
      4398    15.192000   596.175418   598.007323     0.001927
      4399    15.195000   596.815904   554.933073     0.002097
      4400    15.198000   597.341794   584.616694     0.002028
      4401    15.201000   597.749132   561.596732     0.002028
      4402    15.204000   598.037044   564.130172     0.002056
      4403    15.207000   598.207812   566.106031     0.002076
      4404    15.210000   598.266765   599.435931     0.001904
      4405    15.213000   598.221994   627.578414     0.001858
      4406    15.216000   598.083923   648.344140     0.001799
      4407    15.219000   597.864784   592.583374     0.001948
      4408    15.222000   597.578041   610.972692     0.001874
      4409    15.225000   597.237827   585.535303     0.001978
      4410    15.228000   596.858418   571.011730     0.002053
      4411    15.231000   596.453790   587.904468     0.001906
      4412    15.234000   596.037238   587.698815     0.001982
      4413    15.237000   595.621092   595.997407     0.001960
      4414    15.240000   595.216492   617.629924     0.001842
      4415    15.243000   594.833242   594.962719     0.001955
      4416    15.246000   594.479670   541.566934     0.002149
      4417    15.249000   594.162587   595.848788     0.001949
      4418    15.252000   593.887242   601.239203     0.001915
      4419    15.255000   593.657281   572.549271     0.002029
      4420    15.258000   593.474763   598.595821     0.001978
      4421    15.261000   593.340169   605.353225     0.001881
      4422    15.264000   593.252448   583.606848     0.002010
      4423    15.267000   593.209081   618.063541     0.001910
      4424    15.270000   593.206178   618.005825     0.001851
      4425    15.273000   593.238613   554.558639     0.002114
      4426    15.276000   593.300194   574.797370     0.002037
      4427    15.279000   593.383881   610.225024     0.001903
      4428    15.282000   593.482045   613.623764     0.001864
      4429    15.285000   593.586758   628.268664     0.001877
      4430    15.288000   593.690112   582.332133     0.002024
      4431    15.291000   593.784540   646.268771     0.001748
      4432    15.294000   593.863119   649.887580     0.001809
      4433    15.297000   593.919844   653.998318     0.001804
      4434    15.300000   593.949836   586.837490     0.001952
      4435    15.303000   593.949474   645.400618     0.001796
      4436    15.306000   593.916460   605.061967     0.001920
      4437    15.309000   593.849790   576.623357     0.001999
      4438    15.312000   593.749660   585.509222     0.001940
      4439    15.315000   593.617314   638.240808     0.001837
      4440    15.318000   593.454849   635.859669     0.001841
      4441    15.321000   593.264991   618.617369     0.001845
      4442    15.324000   593.050864   600.413674     0.001964
      4443    15.327000   592.815764   585.562473     0.001999
      4444    15.330000   592.562937   633.767439     0.001822
      4445    15.333000   592.295385   622.759585     0.001831
      4446    15.336000   592.015692   601.456600     0.001920
      4447    15.339000   591.725876   565.463270     0.002051
      4448    15.342000   591.427267   559.911162     0.002042
      4449    15.345000   591.120415   584.749527     0.002006
      4450    15.348000   590.805020   582.041124     0.002024
      4451    15.351000   590.479899   626.504900     0.001802
      4452    15.354000   590.142951   626.401058     0.001878
      4453    15.357000   589.791164   632.263295     0.001861
      4454    15.360000   589.420701   637.540892     0.001799
      4455    15.363000   589.026934   562.792682     0.002078
      4456    15.366000   588.604570   581.612588     0.001992
      4457    15.369000   588.147809   623.921641     0.001873
      4458    15.372000   587.650539   617.654866     0.001852
      4459    15.375000   587.106574   615.440709     0.001914
      4460    15.378000   586.509926   568.866162     0.002069
      4461    15.381000   585.855097   607.092317     0.001891
      4462    15.384000   585.137372   643.725337     0.001799
      4463    15.387000   584.353096   603.778462     0.001936
      4464    15.390000   583.499910   603.036748     0.001884
      4465    15.393000   582.576921   590.151614     0.001964
      4466    15.396000   581.584798   600.249305     0.001949
      4467    15.399000   580.525777   568.466005     0.002042
      4468    15.402000   579.403592   614.465041     0.001881
      4469    15.405000   578.223330   601.084404     0.001943
      4470    15.408000   576.991229   618.047889     0.001885
      4471    15.411000   575.714477   587.642521     0.001941
      4472    15.414000   574.400916   562.175886     0.002100
      4473    15.417000   573.058861   572.977125     0.002049
      4474    15.420000   571.696878   562.620783     0.002066
      4475    15.423000   570.323606   607.011343     0.001917
      4476    15.426000   568.947622   616.489762     0.001903
      4477    15.429000   567.577324   571.046094     0.002051
      4478    15.432000   566.220852   540.905109     0.002130
      4479    15.435000   564.886036   549.588875     0.002142
      4480    15.438000   563.580358   604.666643     0.001949
      4481    15.441000   562.310926   596.024822     0.001916
      4482    15.444000   561.084461   576.083523     0.002015
      4483    15.447000   559.907298   594.369696     0.001974
      4484    15.450000   558.785366   534.152089     0.002136
      4485    15.453000   557.724136   554.720186     0.002099
      4486    15.456000   556.728691   556.431249     0.002074
      4487    15.459000   555.803825   586.675194     0.001992
      4488    15.462000   554.953852   546.605118     0.002111
      4489    15.465000   554.183164   586.164869     0.001998
      4490    15.468000   553.496052   576.371095     0.002016
      4491    15.471000   552.895257   587.857158     0.001954
      4492    15.474000   552.383844   554.235841     0.002106
      4493    15.477000   551.964578   571.593356     0.002053
      4494    15.480000   551.639943   544.964381     0.002103
      4495    15.483000   551.412173   578.009425     0.001993
      4496    15.486000   551.283208   586.082654     0.001993
      4497    15.489000   551.254772   586.798762     0.001994
      4498    15.492000   551.328383   559.153275     0.002059
      4499    15.495000   551.505334   598.938695     0.001979
      4500    15.498000   551.786711   573.596594     0.002050
      4501    15.501000   552.173396   538.079804     0.002120
      4502    15.504000   552.666069   540.194715     0.002171
      4503    15.507000   553.265199   570.425891     0.002062
      4504    15.510000   553.971041   575.568524     0.001996
      4505    15.513000   554.783617   536.821469     0.002171
      4506    15.516000   555.702701   507.978944     0.002309
      4507    15.519000   556.727802   569.327231     0.002027
      4508    15.522000   557.858134   624.961133     0.001856
      4509    15.525000   559.092592   583.560394     0.002036
      4510    15.528000   560.429723   540.888807     0.002150
      4511    15.531000   561.867694   577.767161     0.001984
      4512    15.534000   563.404260   571.119617     0.002054
      4513    15.537000   565.036734   572.726568     0.002065
      4514    15.540000   566.761949   581.658853     0.001981
      4515    15.543000   568.576234   581.280611     0.001984
      4516    15.546000   570.475381   588.358077     0.002005
      4517    15.549000   572.454615   600.917769     0.001935
      4518    15.552000   574.508573   573.552543     0.001973
      4519    15.555000   576.631281   525.959238     0.002254
      4520    15.558000   578.816133   594.665801     0.001970
      4521    15.561000   581.055874   576.341076     0.002000
      4522    15.564000   583.342595   633.683479     0.001830
      4523    15.567000   585.667718   616.510632     0.001895
      4524    15.570000   588.021998   555.603229     0.002091
      4525    15.573000   590.395520   613.641222     0.001899
      4526    15.576000   592.777712   558.898309     0.002106
      4527    15.579000   595.157352   632.633676     0.001854
      4528    15.582000   597.522588   650.616550     0.001766
      4529    15.585000   599.860991   598.376929     0.001971
      4530    15.588000   602.159580   677.331985     0.001725
      4531    15.591000   604.404896   640.935269     0.001790
      4532    15.594000   606.583087   644.958218     0.001825
      4533    15.597000   608.680006   628.150597     0.001865
      4534    15.600000   610.681356   592.032273     0.001970
      4535    15.603000   612.572849   632.301690     0.001832
      4536    15.606000   614.340404   635.982388     0.001856
      4537    15.609000   615.970368   628.313448     0.001851
      4538    15.612000   617.449774   607.286095     0.001882
      4539    15.615000   618.766608   631.292448     0.001877
      4540    15.618000   619.910089   635.868099     0.001839
      4541    15.621000   620.870947   619.965686     0.001809
      4542    15.624000   621.641682   650.738027     0.001812
      4543    15.627000   622.216785   646.895429     0.001798
      4544    15.630000   622.592914   605.156060     0.001905
      4545    15.633000   622.769009   617.900000     0.001881
      4546    15.636000   622.746340   602.563049     0.001938
      4547    15.639000   622.528481   623.888994     0.001876
      4548    15.642000   622.121221   611.904498     0.001866
      4549    15.645000   621.532414   641.001558     0.001841
      4550    15.648000   620.771780   673.419454     0.001736
      4551    15.651000   619.850676   640.999515     0.001786
      4552    15.654000   618.781850   604.445847     0.001925
      4553    15.657000   617.579185   620.571259     0.001898
      4554    15.660000   616.257462   571.353881     0.002041
      4555    15.663000   614.832135   646.676247     0.001779
      4556    15.666000   613.319137   601.352001     0.001967
      4557    15.669000   611.734714   615.481624     0.001873
      4558    15.672000   610.095297   596.532488     0.001921
      4559    15.675000   608.417404   618.304422     0.001919
      4560    15.678000   606.717579   567.125052     0.002054
      4561    15.681000   605.012359   589.086936     0.001963
      4562    15.684000   603.318274   620.120763     0.001880
      4563    15.687000   601.651872   605.327165     0.001918
      4564    15.690000   600.029769   596.611179     0.001927
      4565    15.693000   598.468728   654.629527     0.001768
      4566    15.696000   596.985757   598.979667     0.001955
      4567    15.699000   595.598226   621.605232     0.001896
      4568    15.702000   594.324013   576.805974     0.001988
      4569    15.705000   593.181667   593.814384     0.001993
      4570    15.708000   592.190588   606.195980     0.001921
      4571    15.711000   591.371228   607.993230     0.001864
      4572    15.714000   590.745316   603.061696     0.001943
      4573    15.717000   590.336088   588.598057     0.001984
      4574    15.720000   590.168540   573.759798     0.002022
      4575    15.723000   590.269689   601.665207     0.001923
      4576    15.726000   590.668839   627.148087     0.001867
      4577    15.729000   591.397848   546.775393     0.002126
      4578    15.732000   592.491402   610.931837     0.001878
      4579    15.735000   593.987261   629.295019     0.001886
      4580    15.738000   595.926510   598.608505     0.001942
      4581    15.741000   598.353782   614.816387     0.001876
      4582    15.744000   601.317325   636.493431     0.001836
      4583    15.747000   604.869316   589.981920     0.001951
      4584    15.750000   609.065801   638.342120     0.001831
      4585    15.753000   613.966738   642.156585     0.001788
      4586    15.756000   619.635913   637.802234     0.001859
      4587    15.759000   626.140779   680.498520     0.001718
      4588    15.762000   633.552189   612.425656     0.001856
      4589    15.765000   641.944010   678.687818     0.001739
      4590    15.768000   651.392631   712.685959     0.001635
      4591    15.771000   661.976334   638.015935     0.001759
      4592    15.774000   673.774538   715.235177     0.001634
      4593    15.777000   686.866912   722.282402     0.001613
      4594    15.780000   701.332346   733.414541     0.001574
      4595    15.783000   717.247805   662.983165     0.001755
      4596    15.786000   734.687052   698.556334     0.001684
      4597    15.789000   753.719270   722.229843     0.001610
      4598    15.792000   774.407577   776.811123     0.001476
      4599    15.795000   796.807481   803.521972     0.001471
      4600    15.798000   820.965271   841.691581     0.001390
      4601    15.801000   846.916392   794.191368     0.001452
      4602    15.804000   874.683836   820.177410     0.001422
      4603    15.807000   904.276574   887.500856     0.001297
      4604    15.810000   935.688108   935.311867     0.001232
      4605    15.813000   968.895166   965.573313     0.001187
      4606    15.816000  1003.856634   918.454063     0.001281
      4607    15.819000  1040.512792   981.936017     0.001190
      4608    15.822000  1078.784934  1079.748496     0.001056
      4609    15.825000  1118.575469  1093.537974     0.001081
      4610    15.828000  1159.768551  1085.533272     0.001073
      4611    15.831000  1202.231285  1237.326639     0.000928
      4612    15.834000  1245.815463  1195.845821     0.000981
      4613    15.837000  1290.359680  1319.939225     0.000882
      4614    15.840000  1335.691560  1194.775852     0.000972
      4615    15.843000  1381.629643  1262.212446     0.000918
      4616    15.846000  1427.984356  1333.410691     0.000874
      4617    15.849000  1474.557385  1334.699673     0.000869
      4618    15.852000  1521.138818  1409.889933     0.000806
      4619    15.855000  1567.501578  1530.507312     0.000772
      4620    15.858000  1613.393082  1488.693383     0.000782
      4621    15.861000  1658.524592  1599.338536     0.000722
      4622    15.864000  1702.559384  1733.797663     0.000666
      4623    15.867000  1745.101400  1757.225811     0.000664
      4624    15.870000  1785.686356  1650.079350     0.000707
      4625    15.873000  1823.777033  1795.641787     0.000634
      4626    15.876000  1858.763877  1845.473023     0.000630
      4627    15.879000  1889.971340  1850.013740     0.000624
      4628    15.882000  1916.670881  1932.826773     0.000588
      4629    15.885000  1938.104530  1954.951407     0.000607
      4630    15.888000  1953.528104  1956.442666     0.000593
      4631    15.891000  1962.285159  1989.618365     0.000577
      4632    15.894000  1963.911514  2011.361975     0.000580
      4633    15.897000  1958.242555  1973.388076     0.000584
      4634    15.900000  1945.472311  1934.990333     0.000596
      4635    15.903000  1926.127034  1918.550186     0.000596
      4636    15.906000  1900.965592  1841.163618     0.000637
      4637    15.909000  1870.857870  1912.387128     0.000601
      4638    15.912000  1836.686706  1915.202628     0.000599
      4639    15.915000  1799.287419  1890.350934     0.000619
      4640    15.918000  1759.416539  1752.701155     0.000663
      4641    15.921000  1717.737200  1751.427400     0.000658
      4642    15.924000  1674.813919  1768.209601     0.000654
      4643    15.927000  1631.114067  1742.561932     0.000667
      4644    15.930000  1587.015055  1685.412771     0.000872
      4645    15.933000  1542.816130  1620.672154     0.000986
      4646    15.936000  1498.753029  1589.931029     0.000923
      4647    15.939000  1455.013438  1533.268614     0.000900
      4648    15.942000  1411.751391  1433.770451     0.000925
      4649    15.945000  1369.099200  1458.466759     0.000933
      4650    15.948000  1327.176275  1446.194186     0.000908
      4651    15.951000  1286.094694  1333.399184     0.000971
      4652    15.954000  1245.961939  1270.262142     0.001021
      4653    15.957000  1206.881455  1200.187289     0.001078
      4654    15.960000  1168.951744  1160.354916     0.001106
      4655    15.963000  1132.264671  1133.531568     0.001119
      4656    15.966000  1096.903535  1166.839642     0.001102
      4657    15.969000  1062.941267  1103.151520     0.001153
      4658    15.972000  1030.438986  1022.952617     0.001229
      4659    15.975000   999.445025   937.067936     0.001372
      4660    15.978000   969.994439   962.001546     0.001330
      4661    15.981000   942.108951  1008.874176     0.001249
      4662    15.984000   915.797288   958.305884     0.001327
      4663    15.987000   891.055823   883.182766     0.001454
      4664    15.990000   867.869443   874.389554     0.001450
      4665    15.993000   846.212580   843.050372     0.001504
      4666    15.996000   826.050349   805.394744     0.001591
      4667    15.999000   807.339714   864.744395     0.001464
      4668    16.002000   790.030675   821.402271     0.001528
      4669    16.005000   774.067406   731.828580     0.001749
      4670    16.008000   759.389343   758.958695     0.001701
      4671    16.011000   745.932155   795.038058     0.001597
      4672    16.014000   733.628700   703.746789     0.001810
      4673    16.017000   722.409798   724.487583     0.001787
      4674    16.020000   712.204947   710.148200     0.001774
      4675    16.023000   702.942944   677.313343     0.001861
      4676    16.026000   694.552418   660.207492     0.001958
      4677    16.029000   686.962284   747.392216     0.001712
      4678    16.032000   680.102144   720.408528     0.001738
      4679    16.035000   673.902634   747.242582     0.001723
      4680    16.038000   668.295736   645.068018     0.001999
      4681    16.041000   663.215051   697.931190     0.001796
      4682    16.044000   658.596057   686.106847     0.001841
      4683    16.047000   654.376342   684.525586     0.001893
      4684    16.050000   650.495831   661.078163     0.001880
      4685    16.053000   646.896996   667.266703     0.001885
      4686    16.056000   643.525088   649.683941     0.001988
      4687    16.059000   640.328391   665.067008     0.001878
      4688    16.062000   637.258531   608.529839     0.002083
      4689    16.065000   634.270876   686.965313     0.001871
      4690    16.068000   631.325021   618.121965     0.002087
      4691    16.071000   628.385379   648.844643     0.001959
      4692    16.074000   625.421816   613.507682     0.002062
      4693    16.077000   622.410264   619.811571     0.002086
      4694    16.080000   619.333208   644.989600     0.001965
      4695    16.083000   616.179926   629.560563     0.001983
      4696    16.086000   612.946393   590.117674     0.002195
      4697    16.089000   609.634886   622.211921     0.002023
      4698    16.092000   606.253083   603.951210     0.002082
      4699    16.095000   602.813146   647.297433     0.001996
      4700    16.098000   599.330565   617.205035     0.002078
      4701    16.101000   595.823052   600.381727     0.002108
      4702    16.104000   592.309525   611.711342     0.002073
      4703    16.107000   588.809275   576.023592     0.002258
      4704    16.110000   585.341305   604.465135     0.002082
      4705    16.113000   581.923838   586.806697     0.002164
      4706    16.116000   578.573969   611.233133     0.002111
      4707    16.119000   575.307422   629.613564     0.002012
      4708    16.122000   572.138388   546.662499     0.002312
      4709    16.125000   569.079412   526.628872     0.002426
      4710    16.128000   566.141330   578.168228     0.002230
      4711    16.131000   563.333232   595.676447     0.002129
      4712    16.134000   560.662456   546.814567     0.002313
      4713    16.137000   558.134571   590.589755     0.002199
      4714    16.140000   555.752551   559.309670     0.002247
      4715    16.143000   553.517362   604.000824     0.002092
      4716    16.146000   551.429796   535.568819     0.002391
      4717    16.149000   549.486103   532.506217     0.002379
      4718    16.152000   547.697952   512.199692     0.002469
      4719    16.155000   546.056889   535.769904     0.002400
      4720    16.158000   544.556064   545.934680     0.002376
      4721    16.161000   543.190618   542.016390     0.002311
      4722    16.164000   541.955038   527.306818     0.002438
      4723    16.167000   540.843318   529.871900     0.002458
      4724    16.170000   539.849111   540.922940     0.002308
      4725    16.173000   538.965882   553.458700     0.002315
      4726    16.176000   538.187038   602.860039     0.002129
      4727    16.179000   537.506058   532.719224     0.002371
      4728    16.182000   536.916599   536.610288     0.002373
      4729    16.185000   536.412599   517.581053     0.002457
      4730    16.188000   535.988362   519.469537     0.002488
      4731    16.191000   535.638624   463.720298     0.002722
      4732    16.194000   535.358620   537.586610     0.002325
      4733    16.197000   535.144154   572.576355     0.002265
      4734    16.200000   534.991599   552.383274     0.002266
      4735    16.203000   534.897751   459.791182     0.002752
      4736    16.206000   534.860254   515.490346     0.002503
      4737    16.209000   534.877325   550.716534     0.002295
      4738    16.212000   534.947431   575.615335     0.002180
      4739    16.215000   535.069806   533.791087     0.002393
      4740    16.218000   535.244148   527.884561     0.002434
      4741    16.221000   535.470481   508.138326     0.002455
      4742    16.224000   535.749113   502.283753     0.002544
      4743    16.227000   536.080548   535.850902     0.002418
      4744    16.230000   536.465357   493.308678     0.002539
      4745    16.233000   536.904204   521.268289     0.002441
      4746    16.236000   537.397420   536.694678     0.002385
      4747    16.239000   537.945132   555.886566     0.002283
      4748    16.242000   538.547085   534.474965     0.002389
      4749    16.245000   539.202531   521.489132     0.002452
      4750    16.248000   539.910134   563.983174     0.002298
      4751    16.251000   540.667883   557.455570     0.002263
      4752    16.254000   541.473014   548.061504     0.002311
      4753    16.257000   542.321950   507.989706     0.002566
      4754    16.260000   543.210250   571.468684     0.002188
      4755    16.263000   544.132563   531.192919     0.002381
      4756    16.266000   545.082565   562.249916     0.002300
      4757    16.269000   546.052960   543.328637     0.002331
      4758    16.272000   547.035551   524.158608     0.002404
      4759    16.275000   548.021123   546.406819     0.002344
      4760    16.278000   548.999939   566.658264     0.002287
      4761    16.281000   549.961229   555.052156     0.002270
      4762    16.284000   550.892868   526.474295     0.002398
      4763    16.287000   551.782312   553.978672     0.002337
      4764    16.290000   552.616396   576.626195     0.002182
      4765    16.293000   553.381500   566.313582     0.002240
      4766    16.296000   554.063767   555.714908     0.002304
      4767    16.299000   554.649376   530.326178     0.002407
      4768    16.302000   555.124889   559.904933     0.002241
      4769    16.305000   555.477588   531.221888     0.002400
      4770    16.308000   555.695937   558.079274     0.002314
      4771    16.311000   555.769991   570.246432     0.002202
      4772    16.314000   555.691794   551.069481     0.002306
      4773    16.317000   555.455724   577.596719     0.002244
      4774    16.320000   555.058757   591.873503     0.002114
      4775    16.323000   554.500601   540.971170     0.002349
      4776    16.326000   553.783702   553.756421     0.002335
      4777    16.329000   552.913127   585.441880     0.002157
      4778    16.332000   551.896312   538.843654     0.002320
      4779    16.335000   550.742731   554.061899     0.002313
      4780    16.338000   549.463508   518.652607     0.002492
      4781    16.341000   548.070999   543.657765     0.002312
      4782    16.344000   546.578390   573.445736     0.002202
      4783    16.347000   544.999328   513.964963     0.002485
      4784    16.350000   543.347595   548.479913     0.002307
      4785    16.353000   541.636851   508.444519     0.002469
      4786    16.356000   539.880415   519.537211     0.002438
      4787    16.359000   538.091114   531.405265     0.002403
      4788    16.362000   536.281166   566.830554     0.002202
      4789    16.365000   534.462104   569.191132     0.002228
      4790    16.368000   532.644718   499.317461     0.002613
      4791    16.371000   530.839033   499.195137     0.002481
      4792    16.374000   529.054284   536.100551     0.002387
      4793    16.377000   527.298921   509.159206     0.002557
      4794    16.380000   525.580604   486.400653     0.002578
      4795    16.383000   523.906219   510.191588     0.002474
      4796    16.386000   522.281895   536.378576     0.002412
      4797    16.389000   520.713022   481.568448     0.002674
      4798    16.392000   519.204284   494.786529     0.002554
      4799    16.395000   517.759685   527.726826     0.002396
      4800    16.398000   516.382589   540.885062     0.002402
      4801    16.401000   515.075761   504.412647     0.002487
      4802    16.404000   513.841411   510.651724     0.002492
      4803    16.407000   512.681245   512.882728     0.002508
      4804    16.410000   511.596516   484.197098     0.002597
      4805    16.413000   510.588078   509.276348     0.002483
      4806    16.416000   509.656445   520.917577     0.002466
      4807    16.419000   508.801842   487.123080     0.002643
      4808    16.422000   508.024276   544.439321     0.002304
      4809    16.425000   507.323556   454.862803     0.002794
      4810    16.428000   506.699382   494.084904     0.002621
      4811    16.431000   506.151384   434.275766     0.002849
      4812    16.434000   505.679158   509.348422     0.002500
      4813    16.437000   505.282307   517.946872     0.002505
      4814    16.440000   504.960481   497.650841     0.002514
      4815    16.443000   504.713395   468.434650     0.002707
      4816    16.446000   504.540858   468.944872     0.002708
      4817    16.449000   504.442780   545.219209     0.002311
      4818    16.452000   504.419183   500.320860     0.002512
      4819    16.455000   504.470198   533.382966     0.002341
      4820    16.458000   504.596058   514.371552     0.002500
      4821    16.461000   504.797084   472.257032     0.002648
      4822    16.464000   505.073666   521.283023     0.002404
      4823    16.467000   505.426238   511.000656     0.002518
      4824    16.470000   505.855247   495.793097     0.002533
      4825    16.473000   506.361116   504.244656     0.002491
      4826    16.476000   506.944207   486.590511     0.002627
      4827    16.479000   507.604782   482.581828     0.002672
      4828    16.482000   508.342955   514.907683     0.002441
      4829    16.485000   509.158647   548.022348     0.002334
      4830    16.488000   510.051543   494.612527     0.002624
      4831    16.491000   511.021043   466.222797     0.002640
      4832    16.494000   512.066216   485.259880     0.002635
      4833    16.497000   513.185759   541.592941     0.002406
      4834    16.500000   514.377953   511.005249     0.002453
      4835    16.503000   515.640622   487.408989     0.002628
      4836    16.506000   516.971101   486.977819     0.002605
      4837    16.509000   518.366196   530.203777     0.002409
      4838    16.512000   519.822140   556.203316     0.002249
      4839    16.515000   521.334571   522.113609     0.002423
      4840    16.518000   522.898541   514.655872     0.002534
      4841    16.521000   524.508699   555.495176     0.002224
      4842    16.524000   526.158859   527.530275     0.002403
      4843    16.527000   527.842140   529.162756     0.002449
      4844    16.530000   529.551100   520.963905     0.002398
      4845    16.533000   531.277659   577.673313     0.002179
      4846    16.536000   533.013107   519.702818     0.002471
      4847    16.539000   534.748112   545.855279     0.002343
      4848    16.542000   536.472739   525.235451     0.002375
      4849    16.545000   538.176483   555.141300     0.002286
      4850    16.548000   539.848301   553.956796     0.002357
      4851    16.551000   541.476664   503.010491     0.002442
      4852    16.554000   543.049627   545.961647     0.002318
      4853    16.557000   544.554919   540.783576     0.002380
      4854    16.560000   545.980048   568.219321     0.002206
      4855    16.563000   547.312450   512.152457     0.002477
      4856    16.566000   548.539652   550.716274     0.002306
      4857    16.569000   549.649477   612.696779     0.002096
      4858    16.572000   550.630264   565.247177     0.002194
      4859    16.575000   551.471124   541.944317     0.002345
      4860    16.578000   552.162199   567.569273     0.002292
      4861    16.581000   552.694929   605.949665     0.002052
      4862    16.584000   553.062301   523.582979     0.002420
      4863    16.587000   553.259073   547.457714     0.002384
      4864    16.590000   553.281948   547.821476     0.002275
      4865    16.593000   553.129695   554.722751     0.002242
      4866    16.596000   552.803194   591.893876     0.002175
      4867    16.599000   552.305419   583.667562     0.002174
      4868    16.602000   551.641339   558.530972     0.002202
      4869    16.605000   550.817766   565.288474     0.002241
      4870    16.608000   549.843148   555.090005     0.002320
      4871    16.611000   548.727326   538.081375     0.002280
      4872    16.614000   547.481276   561.677775     0.002270
      4873    16.617000   546.116843   517.966970     0.002479
      4874    16.620000   544.646487   525.375917     0.002406
      4875    16.623000   543.083047   555.469031     0.002281
      4876    16.626000   541.439531   536.622486     0.002365
      4877    16.629000   539.728937   554.961018     0.002300
      4878    16.632000   537.964095   531.874818     0.002315
      4879    16.635000   536.157551   512.517474     0.002489
      4880    16.638000   534.321460   503.906012     0.002581
      4881    16.641000   532.467509   559.374971     0.002222
      4882    16.644000   530.606845   523.484024     0.002427
      4883    16.647000   528.750021   506.213940     0.002547
      4884    16.650000   526.906955   525.299777     0.002403
      4885    16.653000   525.086919   494.009887     0.002533
      4886    16.656000   523.298475   563.616573     0.002278
      4887    16.659000   521.550074   554.436176     0.002315
      4888    16.662000   519.848587   538.677045     0.002298
      4889    16.665000   518.200497   551.018349     0.002327
      4890    16.668000   516.611565   513.816307     0.002515
      4891    16.671000   515.086810   523.799147     0.002324
      4892    16.674000   513.630511   509.913281     0.002511
      4893    16.677000   512.246208   553.777314     0.002317
      4894    16.680000   510.936709   522.835606     0.002412
      4895    16.683000   509.704099   468.445482     0.002674
      4896    16.686000   508.549756   517.331997     0.002471
      4897    16.689000   507.474367   493.125787     0.002598
      4898    16.692000   506.477953   492.918658     0.002489
      4899    16.695000   505.559896   484.977412     0.002640
      4900    16.698000   504.718966   494.585419     0.002627
      4901    16.701000   503.953357   521.497133     0.002354
      4902    16.704000   503.260718   479.910750     0.002615
      4903    16.707000   502.638196   527.952060     0.002434
      4904    16.710000   502.082472   577.379786     0.002189
      4905    16.713000   501.589798   508.149064     0.002460
      4906    16.716000   501.156042   441.925426     0.002911
      4907    16.719000   500.776726   457.643694     0.002772
      4908    16.722000   500.447063   506.692753     0.002445
      4909    16.725000   500.162000   451.608720     0.002859
      4910    16.728000   499.916254   502.509423     0.002549
      4911    16.731000   499.704356   463.706406     0.002697
      4912    16.734000   499.520686   507.104216     0.002501
      4913    16.737000   499.359523   534.878502     0.002377
      4914    16.740000   499.215093   507.509827     0.002508
      4915    16.743000   499.081620   496.849639     0.002502
      4916    16.746000   498.953395   523.902129     0.002450
      4917    16.749000   498.824840   466.347747     0.002768
      4918    16.752000   498.690593   477.776528     0.002564
      4919    16.755000   498.545595   500.308177     0.002525
      4920    16.758000   498.385163   491.430977     0.002601
      4921    16.761000   498.205110   440.876326     0.002816
      4922    16.764000   498.001809   510.695997     0.002494
      4923    16.767000   497.772273   495.660050     0.002585
      4924    16.770000   497.514210   547.582134     0.002276
      4925    16.773000   497.226054   480.070767     0.002594
      4926    16.776000   496.906974   518.125656     0.002466
      4927    16.779000   496.556849   466.074655     0.002716
      4928    16.782000   496.176229   489.105566     0.002538
      4929    16.785000   495.766262   486.488975     0.002653
      4930    16.788000   495.328615   527.968616     0.002407
      4931    16.791000   494.865384   476.980269     0.002618
      4932    16.794000   494.378997   510.838605     0.002478
      4933    16.797000   493.872129   538.075893     0.002379
      4934    16.800000   493.347618   491.329502     0.002595
      4935    16.803000   492.808390   528.670540     0.002356
      4936    16.806000   492.257399   493.906904     0.002584
      4937    16.809000   491.697578   496.337633     0.002557
      4938    16.812000   491.131793   448.324075     0.002769
      4939    16.815000   490.562817   499.246048     0.002569
      4940    16.818000   489.993303   454.099487     0.002831
      4941    16.821000   489.425762   463.410828     0.002703
      4942    16.824000   488.862554   496.707829     0.002542
      4943    16.827000   488.305876   476.699474     0.002685
      4944    16.830000   487.757752   488.748904     0.002596
      4945    16.833000   487.220029   471.157526     0.002658
      4946    16.836000   486.694378   505.588924     0.002523
      4947    16.839000   486.182282   501.272683     0.002480
      4948    16.842000   485.685049   503.638568     0.002468
      4949    16.845000   485.203802   470.025160     0.002732
      4950    16.848000   484.739491   472.948534     0.002683
      4951    16.851000   484.292892   489.330891     0.002574
      4952    16.854000   483.864616   440.468981     0.002867
      4953    16.857000   483.455118   481.208608     0.002661
      4954    16.860000   483.064701   472.457587     0.002696
      4955    16.863000   482.693529   511.625403     0.002429
      4956    16.866000   482.341640   520.045771     0.002488
      4957    16.869000   482.008953   473.964642     0.002703
      4958    16.872000   481.695282   441.258002     0.002802
      4959    16.875000   481.400350   477.597677     0.002674
      4960    16.878000   481.123799   517.835482     0.002472
      4961    16.881000   480.865204   456.404673     0.002725
      4962    16.884000   480.624086   478.133529     0.002638
      4963    16.887000   480.399921   469.681240     0.002737
      4964    16.890000   480.192153   481.871108     0.002592
      4965    16.893000   480.000203   529.344333     0.002344
      4966    16.896000   479.823482   448.130149     0.002883
      4967    16.899000   479.661396   491.803229     0.002575
      4968    16.902000   479.513355   505.761455     0.002469
      4969    16.905000   479.378778   514.528736     0.002469
      4970    16.908000   479.257103   454.309281     0.002800
      4971    16.911000   479.147788   438.053495     0.002882
      4972    16.914000   479.050314   487.450188     0.002572
      4973    16.917000   478.964191   486.034404     0.002625
      4974    16.920000   478.888957   474.887437     0.002667
      4975    16.923000   478.824180   519.106056     0.002382
      4976    16.926000   478.769458   492.344794     0.002591
      4977    16.929000   478.724418   443.831482     0.002869
      4978    16.932000   478.688716   519.693555     0.002395
      4979    16.935000   478.662034   448.872324     0.002830
      4980    16.938000   478.644081   471.556331     0.003269
      4981    16.941000   478.634585   474.502174     0.002962
      4982    16.944000   478.633297   455.683170     0.003023
      4983    16.947000   478.639984   483.415113     0.002853
      4984    16.950000   478.654426   488.545865     0.002737
      4985    16.953000   478.676417   464.987495     0.002865
      4986    16.956000   478.705759   512.853280     0.002620
      4987    16.959000   478.742259   498.219118     0.002691
      4988    16.962000   478.785731   514.742652     0.002544
      4989    16.965000   478.835989   467.843757     0.002839
      4990    16.968000   478.892847   481.383982     0.002784
      4991    16.971000   478.956119   473.997546     0.002753
      4992    16.974000   479.025616   466.092826     0.002793
      4993    16.977000   479.101147   477.506601     0.002802
      4994    16.980000   479.182515   461.272331     0.002845
      4995    16.983000   479.269523   512.438850     0.002536
      4996    16.986000   479.361973   488.985738     0.002726
      4997    16.989000   479.459683   511.640296     0.002578
      4998    16.992000   479.562391   455.925967     0.002858
      4999    16.995000   479.669921   520.463960     0.002503
      5000    16.998000   479.782068   533.295780     0.002501
      5001    17.001000   479.898652   518.758819     0.002509
      5002    17.004000   480.019486   517.984266     0.002518
      5003    17.007000   480.144296   514.592975     0.002598
      5004    17.010000   480.272947   500.720079     0.002608
      5005    17.013000   480.405263   476.727243     0.002742
      5006    17.016000   480.541078   485.781693     0.002714
      5007    17.019000   480.680235   485.848040     0.002715
      5008    17.022000   480.822590   489.708078     0.002654
      5009    17.025000   480.968010   488.668580     0.002670
      5010    17.028000   481.116373   513.194227     0.002586
      5011    17.031000   481.267572   468.169785     0.002779
      5012    17.034000   481.421510   464.768890     0.002840
      5013    17.037000   481.578106   505.537272     0.002635
      5014    17.040000   481.737289   510.452045     0.002513
      5015    17.043000   481.899001   446.012137     0.002934
      5016    17.046000   482.063199   471.474126     0.002784
      5017    17.049000   482.229846   505.941879     0.002619
      5018    17.052000   482.398922   497.051540     0.002618
      5019    17.055000   482.570413   463.247368     0.002817
      5020    17.058000   482.744313   490.907023     0.002735
      5021    17.061000   482.920617   466.235214     0.002772
      5022    17.064000   483.099318   483.710279     0.002721
      5023    17.067000   483.280395   468.060239     0.002858
      5024    17.070000   483.463811   503.321481     0.002600
      5025    17.073000   483.649493   469.720219     0.002802
      5026    17.076000   483.837327   553.298063     0.002358
      5027    17.079000   484.027138   476.009717     0.002783
      5028    17.082000   484.218675   499.301082     0.002634
      5029    17.085000   484.411600   520.357747     0.002540
      5030    17.088000   484.605467   522.143523     0.002554
      5031    17.091000   484.799712   478.808440     0.002713
      5032    17.094000   484.993636   482.614509     0.002719
      5033    17.097000   485.186397   472.407238     0.002805
      5034    17.100000   485.377002   540.846182     0.002434
      5035    17.103000   485.564300   500.770912     0.002639
      5036    17.106000   485.746982   481.828888     0.002720
      5037    17.109000   485.923584   469.853614     0.002800
      5038    17.112000   486.092497   494.502184     0.002637
      5039    17.115000   486.251982   499.206632     0.002614
      5040    17.118000   486.400195   513.093790     0.002600
      5041    17.121000   486.535227   510.709595     0.002535
      5042    17.124000   486.655149   482.983186     0.002750
      5043    17.127000   486.758079   474.533131     0.002787
      5044    17.130000   486.842262   456.786381     0.002843
      5045    17.133000   486.906164   563.684980     0.002352
      5046    17.136000   486.948578   515.513784     0.002551
      5047    17.139000   486.968735   458.346877     0.002913
      5048    17.142000   486.966412   492.569533     0.002641
      5049    17.145000   486.942027   483.521618     0.002709
      5050    17.148000   486.896710   493.658956     0.002700
      5051    17.151000   486.832347   485.489189     0.002679
      5052    17.154000   486.751584   524.584911     0.002527
      5053    17.157000   486.657799   451.484583     0.002924
      5054    17.160000   486.555043   476.696048     0.002720
      5055    17.163000   486.447954   461.876705     0.002855
      5056    17.166000   486.341657   482.477147     0.002728
      5057    17.169000   486.241663   475.069904     0.002812
      5058    17.172000   486.153763   489.489848     0.002640
      5059    17.175000   486.083937   490.489834     0.002701
      5060    17.178000   486.038268   508.952954     0.002595
      5061    17.181000   486.022873   498.188020     0.002572
      5062    17.184000   486.043840   500.093581     0.002675
      5063    17.187000   486.107176   429.709358     0.003041
      5064    17.190000   486.218761   490.230502     0.002653
      5065    17.193000   486.384302   473.705920     0.002776
      5066    17.196000   486.609296   467.992060     0.002759
      5067    17.199000   486.898987   525.953710     0.002529
      5068    17.202000   487.258323   506.866887     0.002574
      5069    17.205000   487.691915   492.773579     0.002690
      5070    17.208000   488.203994   504.335828     0.002627
      5071    17.211000   488.798364   493.542727     0.002630
      5072    17.214000   489.478360   471.893288     0.002815
      5073    17.217000   490.246806   469.349578     0.002793
      5074    17.220000   491.105966   514.336075     0.002571
      5075    17.223000   492.057454   530.033123     0.002487
      5076    17.226000   493.102297   483.270760     0.002698
      5077    17.229000   494.240818   494.585858     0.002687
      5078    17.232000   495.472617   496.663663     0.002591
      5079    17.235000   496.796537   535.405976     0.002499
      5080    17.238000   498.210644   522.759143     0.002540
      5081    17.241000   499.712193   483.979929     0.002666
      5082    17.244000   501.297615   476.170448     0.002824
      5083    17.247000   502.962497   491.826071     0.002664
      5084    17.250000   504.701575   486.228747     0.002717
      5085    17.253000   506.508727   525.576541     0.002493
      5086    17.256000   508.376972   500.848696     0.002606
      5087    17.259000   510.298473   540.176668     0.002479
      5088    17.262000   512.264544   479.616329     0.002689
      5089    17.265000   514.265663   524.890326     0.002529
      5090    17.268000   516.291490   498.721660     0.002656
      5091    17.271000   518.330888   494.308515     0.002634
      5092    17.274000   520.371956   548.895835     0.002405
      5093    17.277000   522.402068   521.328377     0.002507
      5094    17.280000   524.407934   511.434137     0.002600
      5095    17.283000   526.375668   498.278617     0.002646
      5096    17.286000   528.290890   538.108852     0.002456
      5097    17.289000   530.138856   477.593336     0.002790
      5098    17.292000   531.904624   541.312603     0.002372
      5099    17.295000   533.573265   508.635589     0.002602
      5100    17.298000   535.130114   551.401610     0.002381
      5101    17.301000   536.561075   533.058128     0.002432
      5102    17.304000   537.852950   557.200579     0.002424
      5103    17.307000   538.993808   535.424449     0.002421
      5104    17.310000   539.973341   607.740092     0.002180
      5105    17.313000   540.782359   470.194132     0.002786
      5106    17.316000   541.413184   505.154144     0.002586
      5107    17.319000   541.862330   510.473471     0.002635
      5108    17.322000   542.126138   532.845354     0.002423
      5109    17.325000   542.223592   517.755106     0.002559
      5110    17.328000   542.148295   504.723717     0.002650
      5111    17.331000   541.907210   568.013629     0.002271
      5112    17.334000   541.509885   488.047383     0.002743
      5113    17.337000   540.967826   547.555409     0.002419
      5114    17.340000   540.294148   535.549527     0.002463
      5115    17.343000   539.503207   544.157140     0.002406
      5116    17.346000   538.610243   509.694986     0.002577
      5117    17.349000   537.631058   548.896095     0.002422
      5118    17.352000   536.581733   520.141194     0.002497
      5119    17.355000   535.478403   563.748731     0.002388
      5120    17.358000   534.337070   568.559445     0.002322
      5121    17.361000   533.173478   584.592064     0.002236
      5122    17.364000   532.003017   546.250089     0.002464
      5123    17.367000   530.840668   487.975362     0.002684
      5124    17.370000   529.700967   507.681935     0.002618
      5125    17.373000   528.597992   538.362315     0.002457
      5126    17.376000   527.545353   532.827987     0.002464
      5127    17.379000   526.556188   532.282850     0.002503
      5128    17.382000   525.643155   545.862110     0.002367
      5129    17.385000   524.818408   524.003300     0.002559
      5130    17.388000   524.093562   514.991818     0.002571
      5131    17.391000   523.479642   502.908991     0.002580
      5132    17.394000   522.986998   519.956171     0.002571
      5133    17.397000   522.625206   550.524427     0.002374
      5134    17.400000   522.402932   521.070250     0.002543
      5135    17.403000   522.327778   539.816250     0.002437
      5136    17.406000   522.406093   514.157902     0.002573
      5137    17.409000   522.642772   506.451402     0.002635
      5138    17.412000   523.041031   503.017434     0.002560
      5139    17.415000   523.602176   483.488305     0.002790
      5140    17.418000   524.325369   541.636461     0.002437
      5141    17.421000   525.207402   530.389310     0.002466
      5142    17.424000   526.242489   512.962312     0.002614
      5143    17.427000   527.422078   531.925982     0.002461
      5144    17.430000   528.734706   497.172713     0.002667
      5145    17.433000   530.165878   508.173442     0.002549
      5146    17.436000   531.698000   545.426118     0.002398
      5147    17.439000   533.310342   530.814283     0.002493
      5148    17.442000   534.979047   512.541513     0.002532
      5149    17.445000   536.677170   593.759063     0.002256
      5150    17.448000   538.374761   562.458805     0.002363
      5151    17.451000   540.038989   527.774957     0.002462
      5152    17.454000   541.634350   500.846784     0.002669
      5153    17.457000   543.122983   552.666152     0.002387
      5154    17.460000   544.465176   536.674065     0.002470
      5155    17.463000   545.620198   562.555367     0.002357
      5156    17.466000   546.547283   531.420653     0.002477
      5157    17.469000   547.207279   574.058617     0.002305
      5158    17.472000   547.564700   566.072759     0.002312
      5159    17.475000   547.589775   541.722585     0.002460
      5160    17.478000   547.260713   584.450714     0.002238
      5161    17.481000   546.565562   553.335663     0.002392
      5162    17.484000   545.503380   549.312869     0.002413
      5163    17.487000   544.084445   580.366250     0.002273
      5164    17.490000   542.329471   579.745806     0.002300
      5165    17.493000   540.267974   523.242214     0.002499
      5166    17.496000   537.936095   561.160655     0.002372
      5167    17.499000   535.374149   532.827692     0.002486
      5168    17.502000   532.624393   524.929853     0.002461
      5169    17.505000   529.729598   542.674214     0.002480
      5170    17.508000   526.731104   560.563633     0.002351
      5171    17.511000   523.670231   559.844833     0.002330
      5172    17.514000   520.583856   536.239350     0.002483
      5173    17.517000   517.504545   526.257104     0.002507
      5174    17.520000   514.462398   495.948543     0.002656
      5175    17.523000   511.483933   495.208791     0.002655
      5176    17.526000   508.591972   518.669322     0.002570
      5177    17.529000   505.805716   538.926530     0.002453
      5178    17.532000   503.140803   513.058841     0.002534
      5179    17.535000   500.609402   511.940731     0.002598
      5180    17.538000   498.220388   524.486562     0.002511
      5181    17.541000   495.979554   504.721910     0.002596
      5182    17.544000   493.889811   479.469697     0.002761
      5183    17.547000   491.951577   535.636907     0.002469
      5184    17.550000   490.163158   489.626726     0.002708
      5185    17.553000   488.521405   503.425479     0.002620
      5186    17.556000   487.020874   489.733692     0.002699
      5187    17.559000   485.655269   491.086152     0.002695
      5188    17.562000   484.417425   505.770041     0.002584
      5189    17.565000   483.299596   496.677196     0.002709
      5190    17.568000   482.293728   502.441544     0.002575
      5191    17.571000   481.391678   488.168869     0.002692
      5192    17.574000   480.585418   452.112917     0.002941
      5193    17.577000   479.867183   485.560943     0.002693
      5194    17.580000   479.229600   474.296431     0.002779
      5195    17.583000   478.665770   483.590455     0.002681
      5196    17.586000   478.169335   497.786050     0.002684
      5197    17.589000   477.734503   488.698608     0.002695
      5198    17.592000   477.356065   434.627795     0.003021
      5199    17.595000   477.029384   466.344693     0.002871
      5200    17.598000   476.750375   535.365862     0.002466
      5201    17.601000   476.515477   459.870497     0.002832
      5202    17.604000   476.321610   469.279830     0.002810
      5203    17.607000   476.166136   488.428633     0.002726
      5204    17.610000   476.046817   481.457963     0.002750
      5205    17.613000   475.961767   471.622642     0.002774
      5206    17.616000   475.909411   477.724881     0.002807
      5207    17.619000   475.888448   430.239234     0.003061
      5208    17.622000   475.897812   477.464966     0.002735
      5209    17.625000   475.936638   481.906205     0.002811
      5210    17.628000   476.004235   460.791256     0.002860
      5211    17.631000   476.100060   489.006631     0.002691
      5212    17.634000   476.223695   450.925474     0.002956
      5213    17.637000   476.374829   480.230810     0.002739
      5214    17.640000   476.553245   455.291644     0.002915
      5215    17.643000   476.758806   503.875231     0.002610
      5216    17.646000   476.991449   436.518702     0.003034
      5217    17.649000   477.251179   476.631993     0.002780
      5218    17.652000   477.538070   501.927112     0.002590
      5219    17.655000   477.852266   467.493893     0.002858
      5220    17.658000   478.193989   480.266155     0.002755
      5221    17.661000   478.563553   464.144928     0.002826
      5222    17.664000   478.961374   501.436141     0.002646
      5223    17.667000   479.387994   449.575867     0.002955
      5224    17.670000   479.844119   453.778233     0.002905
      5225    17.673000   480.330651   513.430635     0.002542
      5226    17.676000   480.848775   494.850880     0.002683
      5227    17.679000   481.399961   471.814323     0.002771
      5228    17.682000   481.985969   485.985398     0.002692
      5229    17.685000   482.609023   516.036377     0.002613
      5230    17.688000   483.271847   484.485195     0.002708
      5231    17.691000   483.977743   439.059031     0.003014
      5232    17.694000   484.730683   492.616009     0.002693
      5233    17.697000   485.535388   507.478606     0.002602
      5234    17.700000   486.397460   493.098204     0.002676
      5235    17.703000   487.323241   467.382914     0.002793
      5236    17.706000   488.320198   563.656069     0.002375
      5237    17.709000   489.396738   499.112644     0.002653
      5238    17.712000   490.562267   488.451424     0.002680
      5239    17.715000   491.827020   498.396880     0.002683
      5240    17.718000   493.201279   518.081457     0.002557
      5241    17.721000   494.696364   460.668616     0.002846
      5242    17.724000   496.324676   505.281329     0.002607
      5243    17.727000   498.100965   498.370983     0.002685
      5244    17.730000   500.043379   506.344124     0.002607
      5245    17.733000   502.159226   517.015649     0.002513
      5246    17.736000   504.460122   493.926180     0.002691
      5247    17.739000   506.956320   508.215087     0.002572
      5248    17.742000   509.656171   512.364903     0.002529
      5249    17.745000   512.565543   561.157474     0.002376
      5250    17.748000   515.687245   551.100216     0.002379
      5251    17.751000   519.020453   518.464655     0.002544
      5252    17.754000   522.560171   524.395442     0.002545
      5253    17.757000   526.296750   491.220473     0.002685
      5254    17.760000   530.215463   542.579663     0.002447
      5255    17.763000   534.296173   519.863255     0.002522
      5256    17.766000   538.513077   577.796758     0.002292
      5257    17.769000   542.834546   547.384407     0.002412
      5258    17.772000   547.223056   581.461276     0.002236
      5259    17.775000   551.635236   547.761201     0.002444
      5260    17.778000   556.022045   514.610479     0.002571
      5261    17.781000   560.328834   543.391322     0.002413
      5262    17.784000   564.496456   567.254109     0.002307
      5263    17.787000   568.461916   523.552063     0.002547
      5264    17.790000   572.160055   568.202292     0.002304
      5265    17.793000   575.525866   565.281545     0.002324
      5266    17.796000   578.497564   583.086045     0.002297
      5267    17.799000   581.020310   565.899179     0.002309
      5268    17.802000   583.050190   573.400691     0.002294
      5269    17.805000   584.557860   581.930612     0.002294
      5270    17.808000   585.531163   565.548369     0.002326
      5271    17.811000   585.976145   578.264491     0.002255
      5272    17.814000   585.916227   588.712923     0.002237
      5273    17.817000   585.389714   579.342693     0.002297
      5274    17.820000   584.446180   551.678113     0.002362
      5275    17.823000   583.142431   619.383137     0.002132
      5276    17.826000   581.538662   566.195301     0.002378
      5277    17.829000   579.695240   549.190193     0.002406
      5278    17.832000   577.670278   620.341868     0.002115
      5279    17.835000   575.517968   577.811763     0.002306
      5280    17.838000   573.287541   635.281845     0.002076
      5281    17.841000   571.022697   547.280878     0.002386
      5282    17.844000   568.761346   599.418569     0.002213
      5283    17.847000   566.535571   603.107446     0.002204
      5284    17.850000   564.371738   592.698491     0.002212
      5285    17.853000   562.290727   577.845140     0.002282
      5286    17.856000   560.308251   573.684394     0.002319
      5287    17.859000   558.435252   577.067761     0.002271
      5288    17.862000   556.678364   616.057974     0.002109
      5289    17.865000   555.040416   558.811306     0.002396
      5290    17.868000   553.520955   575.436954     0.002300
      5291    17.871000   552.116785   575.582477     0.002285
      5292    17.874000   550.822478   536.170157     0.002433
      5293    17.877000   549.630867   611.691699     0.002182
      5294    17.880000   548.533493   593.073718     0.002215
      5295    17.883000   547.521019   558.539614     0.002334
      5296    17.886000   546.583581   558.550652     0.002371
      5297    17.889000   545.711107   573.918138     0.002277
      5298    17.892000   544.893581   556.658717     0.002358
      5299    17.895000   544.121261   497.824498     0.002681
      5300    17.898000   543.384867   550.304787     0.002400
      5301    17.901000   542.675712   567.186630     0.002310
      5302    17.904000   541.985809   557.460755     0.002373
      5303    17.907000   541.307941   547.695167     0.002416
      5304    17.910000   540.635693   543.404544     0.002411
      5305    17.913000   539.963467   575.927157     0.002291
      5306    17.916000   539.286464   561.359768     0.002374
      5307    17.919000   538.600651   592.560505     0.002209
      5308    17.922000   537.902707   554.573961     0.002367
      5309    17.925000   537.189966   572.176517     0.002323
      5310    17.928000   536.460341   564.322855     0.002360
      5311    17.931000   535.712254   558.430849     0.002333
      5312    17.934000   534.944560   546.024106     0.002431
      5313    17.937000   534.156478   580.700762     0.002304
      5314    17.940000   533.347522   555.563922     0.002326
      5315    17.943000   532.517451   549.274980     0.002412
      5316    17.946000   531.666220   539.749592     0.002452
      5317    17.949000   530.793947   546.543005     0.002402
      5318    17.952000   529.900890   562.099932     0.002330
      5319    17.955000   528.987441   505.870108     0.002589
      5320    17.958000   528.054120   563.309989     0.002373
      5321    17.961000   527.101584   566.294495     0.002306
      5322    17.964000   526.130647   502.171425     0.003493
      5323    17.967000   525.142292   477.088217     0.003306
      5324    17.970000   524.137690   553.315155     0.002672
      5325    17.973000   523.118222   538.756682     0.002744
      5326    17.976000   522.085482   515.765304     0.002839
      5327    17.979000   521.041291   531.985776     0.002700
      5328    17.982000   519.987690   498.777154     0.002868
      5329    17.985000   518.926931   537.358963     0.002646
      5330    17.988000   517.861462   494.974849     0.002884
      5331    17.991000   516.793897   492.776276     0.002821
      5332    17.994000   515.726992   518.683647     0.002720
      5333    17.997000   514.663606   484.505231     0.002934
      5334    18.000000   513.606670   512.876115     0.002690
      5335    18.003000   512.559149   517.706891     0.002721
      5336    18.006000   511.524010   477.119527     0.002971
      5337    18.009000   510.504186   507.453543     0.002720
      5338    18.012000   509.502556   499.673847     0.002797
      5339    18.015000   508.521915   487.528094     0.002888
      5340    18.018000   507.564963   490.221819     0.002873
      5341    18.021000   506.634288   518.238481     0.002667
      5342    18.024000   505.732368   527.259609     0.002629
      5343    18.027000   504.861574   515.438278     0.002737
      5344    18.030000   504.024192   562.139832     0.002465
      5345    18.033000   503.222459   534.004515     0.002621
      5346    18.036000   502.458621   488.788256     0.002843
      5347    18.039000   501.735034   469.303124     0.002980
      5348    18.042000   501.054293   513.156816     0.002698
      5349    18.045000   500.419434   473.589667     0.002972
      5350    18.048000   499.834198   482.706557     0.002940
      5351    18.051000   499.303386   520.153911     0.002655
      5352    18.054000   498.833306   523.806368     0.002681
      5353    18.057000   498.432325   476.341371     0.002972
      5354    18.060000   498.111503   495.611464     0.002780
      5355    18.063000   497.885295   482.404368     0.002932
      5356    18.066000   497.772242   460.421690     0.003089
      5357    18.069000   497.795588   485.104886     0.002885
      5358    18.072000   497.983697   494.186555     0.002788
      5359    18.075000   498.370109   495.069823     0.002840
      5360    18.078000   498.993100   525.548494     0.002692
      5361    18.081000   499.894566   485.551357     0.002810
      5362    18.084000   501.118108   495.722068     0.002812
      5363    18.087000   502.706251   509.258154     0.002783
      5364    18.090000   504.696819   504.817044     0.002741
      5365    18.093000   507.118598   533.491894     0.002638
      5366    18.096000   509.986558   507.143662     0.002754
      5367    18.099000   513.296960   509.894724     0.002760
      5368    18.102000   517.022789   503.255480     0.002771
      5369    18.105000   521.109850   530.322377     0.002626
      5370    18.108000   525.473837   520.112867     0.002754
      5371    18.111000   529.998507   537.944401     0.002551
      5372    18.114000   534.535114   543.192897     0.002585
      5373    18.117000   538.903568   506.596217     0.002820
      5374    18.120000   542.896617   556.881380     0.002453
      5375    18.123000   546.289585   577.734908     0.002444
      5376    18.126000   548.858697   581.244496     0.002406
      5377    18.129000   550.409105   546.828647     0.002545
      5378    18.132000   550.808242   536.962689     0.002610
      5379    18.135000   550.013623   516.320531     0.002706
      5380    18.138000   548.082741   542.592157     0.002638
      5381    18.141000   545.159996   539.494184     0.002551
      5382    18.144000   541.447077   569.353557     0.002461
      5383    18.147000   537.169572   522.388189     0.002706
      5384    18.150000   532.550112   528.588336     0.002600
      5385    18.153000   527.791500   526.991842     0.002674
      5386    18.156000   523.068111   497.135553     0.002838
      5387    18.159000   518.522411   467.794665     0.002987
      5388    18.162000   514.264194   515.486670     0.002705
      5389    18.165000   510.371398   512.885121     0.002715
      5390    18.168000   506.892136   529.410557     0.002692
      5391    18.171000   503.847809   511.081955     0.002692
      5392    18.174000   501.237150   490.081897     0.002858
      5393    18.177000   499.040890   511.305925     0.002775
      5394    18.180000   497.226671   484.552530     0.002821
      5395    18.183000   495.753800   481.994424     0.002916
      5396    18.186000   494.577499   525.998528     0.002673
      5397    18.189000   493.652419   497.302485     0.002827
      5398    18.192000   492.935303   465.950800     0.002975
      5399    18.195000   492.386793   515.222325     0.002721
      5400    18.198000   491.972369   465.260964     0.003081
      5401    18.201000   491.662838   504.038568     0.002699
      5402    18.204000   491.434214   517.809104     0.002716
      5403    18.207000   491.267060   492.803492     0.002894
      5404    18.210000   491.146097   504.452317     0.002716
      5405    18.213000   491.059557   510.726699     0.002774
      5406    18.216000   490.998368   474.415786     0.002973
      5407    18.219000   490.955611   513.812736     0.002719
      5408    18.222000   490.926007   528.024477     0.002641
      5409    18.225000   490.905514   489.148042     0.002862
      5410    18.228000   490.891005   515.205870     0.002773
      5411    18.231000   490.880043   494.235859     0.002761
      5412    18.234000   490.870709   486.200385     0.002888
      5413    18.237000   490.861493   459.456199     0.003093
      5414    18.240000   490.851215   454.664862     0.003003
      5415    18.243000   490.838974   491.020830     0.002881
      5416    18.246000   490.824114   445.276361     0.003149
      5417    18.249000   490.806196   539.442212     0.002582
      5418    18.252000   490.784979   497.874851     0.002789
      5419    18.255000   490.760400   528.212444     0.002659
      5420    18.258000   490.732556   505.261974     0.002828
      5421    18.261000   490.701693   503.369398     0.002724
      5422    18.264000   490.668169   467.371885     0.003000
      5423    18.267000   490.632411   465.094964     0.003058
      5424    18.270000   490.594975   510.373891     0.002694
      5425    18.273000   490.554128   529.725065     0.002678
      5426    18.276000   490.469344   476.156486     0.002947
      5427    18.279000   490.290475   456.637019     0.003078
      5428    18.282000   490.011763   493.360911     0.002806
      5429    18.285000   489.720736   462.074436     0.003020
      5430    18.288000   489.687376   469.863662     0.003066
      5431    18.291000   489.656935   429.051157     0.003163
      5432    18.294000   489.630043   451.595465     0.003122
      5433    18.297000   489.607296   465.140426     0.003065
      5434    18.300000   489.589256   460.122584     0.002935
      5435    18.303000   489.576445   487.145957     0.002872
      5436    18.306000   489.569346   507.635439     0.002782
      5437    18.309000   489.568438   478.844670     0.002917
      5438    18.312000   489.574031   477.926363     0.002895
      5439    18.315000   489.586481   470.254837     0.002978
      5440    18.318000   489.606105   466.346796     0.003006
      5441    18.321000   489.633156   451.420495     0.003073
      5442    18.324000   489.667842   479.603388     0.002943
      5443    18.327000   489.710327   480.146009     0.002939
      5444    18.330000   489.760739   484.700150     0.002849
      5445    18.333000   489.819166   473.547379     0.002972
      5446    18.336000   489.885668   492.012965     0.002823
      5447    18.339000   489.960275   517.702107     0.002709
      5448    18.342000   490.042998   518.038528     0.002675
      5449    18.345000   490.133832   475.611693     0.002937
      5450    18.348000   490.232765   516.765674     0.002788
      5451    18.351000   490.339784   528.353412     0.002575
      5452    18.354000   490.454886   494.132154     0.002841
      5453    18.357000   490.578062   501.029255     0.002840
      5454    18.360000   490.709328   522.456159     0.002605
      5455    18.363000   490.848730   514.950543     0.002744
      5456    18.366000   490.996334   448.314431     0.003127
      5457    18.369000   491.152233   482.796919     0.002904
      5458    18.372000   491.316552   518.575846     0.002686
      5459    18.375000   491.489449   492.812195     0.002835
      5460    18.378000   491.671109   497.765604     0.002860
      5461    18.381000   491.861753   511.785507     0.002687
      5462    18.384000   492.061626   505.390052     0.002775
      5463    18.387000   492.271005   517.966856     0.002746
      5464    18.390000   492.490192   483.989215     0.002833
      5465    18.393000   492.719514   518.619729     0.002725
      5466    18.396000   492.959325   506.080600     0.002763
      5467    18.399000   493.209999   482.165940     0.002907
      5468    18.402000   493.471937   500.146863     0.002757
      5469    18.405000   493.745566   474.051153     0.002914
      5470    18.408000   494.031336   460.596607     0.003111
      5471    18.411000   494.329729   490.041274     0.002757
      5472    18.414000   494.641258   513.239875     0.002735
      5473    18.417000   494.966469   499.199344     0.002849
      5474    18.420000   495.305949   506.142303     0.002670
      5475    18.423000   495.660330   512.347506     0.002757
      5476    18.426000   496.030289   501.735515     0.002802
      5477    18.429000   496.416561   484.484919     0.002896
      5478    18.432000   496.819941   485.449597     0.002850
      5479    18.435000   497.241292   512.445529     0.002726
      5480    18.438000   497.681550   495.899426     0.002868
      5481    18.441000   498.141734   524.586264     0.002606
      5482    18.444000   498.622953   479.515020     0.002921
      5483    18.447000   499.126413   506.072865     0.002818
      5484    18.450000   499.653427   494.019092     0.002749
      5485    18.453000   500.205424   526.774799     0.002675
      5486    18.456000   500.783955   547.546443     0.002566
      5487    18.459000   501.390702   528.383523     0.002654
      5488    18.462000   502.027490   496.234111     0.002776
      5489    18.465000   502.696293   490.028684     0.002821
      5490    18.468000   503.399240   493.500155     0.002905
      5491    18.471000   504.138646   523.481746     0.002601
      5492    18.474000   504.916936   520.003513     0.002700
      5493    18.477000   505.736773   510.370095     0.002795
      5494    18.480000   506.600982   488.750988     0.002787
      5495    18.483000   507.512574   475.123372     0.002960
      5496    18.486000   508.474749   540.922027     0.002565
      5497    18.489000   509.490894   543.941562     0.002559
      5498    18.492000   510.564590   527.889761     0.002597
      5499    18.495000   511.699601   522.574581     0.002662
      5500    18.498000   512.899879   535.207402     0.002665
      5501    18.501000   514.169554   524.815596     0.002594
      5502    18.504000   515.512927   520.090124     0.002677
      5503    18.507000   516.934468   535.901179     0.002660
      5504    18.510000   518.438799   510.525015     0.002700
      5505    18.513000   520.030694   511.992095     0.002714
      5506    18.516000   521.715057   500.160311     0.002807
      5507    18.519000   523.496922   540.583300     0.002602
      5508    18.522000   525.381438   509.685643     0.002698
      5509    18.525000   527.373858   538.191385     0.002619
      5510    18.528000   529.479536   535.074491     0.002651
      5511    18.531000   531.703915   510.508859     0.002671
      5512    18.534000   534.052529   528.087338     0.002658
      5513    18.537000   536.531000   532.762816     0.002628
      5514    18.540000   539.145042   541.678851     0.002560
      5515    18.543000   541.900468   554.714983     0.002484
      5516    18.546000   544.803205   574.406612     0.002445
      5517    18.549000   547.859314   526.091138     0.002701
      5518    18.552000   551.075008   620.942224     0.002204
      5519    18.555000   554.456690   548.757689     0.002527
      5520    18.558000   558.010984   564.971810     0.002528
      5521    18.561000   561.744776   559.110266     0.002428
      5522    18.564000   565.665268   582.919083     0.002412
      5523    18.567000   569.780025   565.037178     0.002501
      5524    18.570000   574.097035   586.295268     0.002336
      5525    18.573000   578.624774   537.556170     0.002563
      5526    18.576000   583.372268   583.820898     0.002380
      5527    18.579000   588.349170   579.646702     0.002416
      5528    18.582000   593.565831   550.184486     0.002482
      5529    18.585000   599.033385   629.912580     0.002227
      5530    18.588000   604.763847   591.157955     0.002402
      5531    18.591000   610.770202   593.878539     0.002289
      5532    18.594000   617.066438   571.600219     0.002453
      5533    18.597000   623.667845   574.431259     0.002437
      5534    18.600000   630.591027   678.716228     0.002046
      5535    18.603000   637.854108   662.976718     0.002093
      5536    18.606000   645.476918   657.683841     0.002101
      5537    18.609000   653.481217   668.242566     0.002136
      5538    18.612000   661.890926   663.675752     0.002036
      5539    18.615000   670.732376   693.417982     0.002024
      5540    18.618000   680.034549   676.032507     0.002121
      5541    18.621000   689.829306   646.488003     0.002101
      5542    18.624000   700.151570   673.391416     0.002069
      5543    18.627000   711.039446   689.048275     0.002028
      5544    18.630000   722.534257   773.138401     0.001787
      5545    18.633000   734.680487   736.140070     0.001877
      5546    18.636000   747.525606   713.971008     0.001939
      5547    18.639000   761.119795   758.388862     0.001866
      5548    18.642000   775.515561   794.269444     0.001684
      5549    18.645000   790.767276   796.617246     0.001755
      5550    18.648000   806.930635   781.711322     0.001814
      5551    18.651000   824.062079   805.228480     0.001689
      5552    18.654000   842.218188   847.900680     0.001649
      5553    18.657000   861.455065   842.297970     0.001656
      5554    18.660000   881.827727   847.818209     0.001642
      5555    18.663000   903.389508   907.318755     0.001512
      5556    18.666000   926.191485   930.597823     0.001494
      5557    18.669000   950.281919   981.845486     0.001455
      5558    18.672000   975.705711   935.614238     0.001447
      5559    18.675000  1002.503884   966.079431     0.001455
      5560    18.678000  1030.713065   961.567337     0.001474
      5561    18.681000  1060.364988  1003.127990     0.001354
      5562    18.684000  1091.486002  1015.090311     0.001378
      5563    18.687000  1124.096585  1025.900078     0.001368
      5564    18.690000  1158.210883  1102.844211     0.001257
      5565    18.693000  1193.836244  1131.094995     0.001212
      5566    18.696000  1230.972786  1175.087214     0.001189
      5567    18.699000  1269.612975  1203.069003     0.001172
      5568    18.702000  1309.741233  1271.144069     0.001066
      5569    18.705000  1351.333570  1295.782778     0.001076
      5570    18.708000  1394.357253  1302.421061     0.001076
      5571    18.711000  1438.770506  1348.731831     0.001007
      5572    18.714000  1484.522243  1456.032327     0.000955
      5573    18.717000  1531.551847  1384.682671     0.001008
      5574    18.720000  1579.788981  1480.362276     0.000946
      5575    18.723000  1629.153440  1587.549297     0.000862
      5576    18.726000  1679.555048  1600.034912     0.000869
      5577    18.729000  1730.893582  1661.250426     0.000846
      5578    18.732000  1783.058746  1701.671687     0.000796
      5579    18.735000  1835.930178  1773.008899     0.000792
      5580    18.738000  1889.377494  1893.139422     0.000747
      5581    18.741000  1943.260373  1911.068588     0.000711
      5582    18.744000  1997.428688  1945.700092     0.000712
      5583    18.747000  2051.722671  2072.046265     0.000676
      5584    18.750000  2105.973141  1974.574021     0.000705
      5585    18.753000  2160.001789  2037.622534     0.000667
      5586    18.756000  2213.621529  2182.691327     0.000637
      5587    18.759000  2266.636948  2242.560695     0.000626
      5588    18.762000  2318.844857  2300.775007     0.000588
      5589    18.765000  2370.034969  2378.047072     0.000589
      5590    18.768000  2419.990741  2418.634281     0.000579
      5591    18.771000  2468.490391  2448.913682     0.000553
      5592    18.774000  2515.308135  2479.315105     0.000556
      5593    18.777000  2560.215655  2597.722469     0.000532
      5594    18.780000  2602.983829  2649.323515     0.000528
      5595    18.783000  2643.384739  2609.667064     0.000520
      5596    18.786000  2681.193950  2674.046428     0.000520
      5597    18.789000  2716.193054  2582.220137     0.000544
      5598    18.792000  2748.172450  2664.175784     0.000506
      5599    18.795000  2776.934298  2692.022412     0.000520
      5600    18.798000  2802.295593  2820.289357     0.000499
      5601    18.801000  2824.091239  2678.328760     0.000511
      5602    18.804000  2842.177026  2801.978690     0.000489
      5603    18.807000  2856.432384  2770.538031     0.000500
      5604    18.810000  2866.762912  2714.925968     0.000507
      5605    18.813000  2873.102205  2805.385234     0.000478
      5606    18.816000  2875.414083  2789.714107     0.000504
      5607    18.819000  2873.691789  2712.661348     0.000516
      5608    18.822000  2867.959380  2702.898725     0.000502
      5609    18.825000  2858.270849  2677.933210     0.000522
      5610    18.828000  2844.708904  2877.630580     0.000487
      5611    18.831000  2827.383165  2637.844014     0.000524
      5612    18.834000  2806.427867  2742.431199     0.000499
      5613    18.837000  2781.999156  2727.019842     0.000514
      5614    18.840000  2754.272128  2634.014984     0.000523
      5615    18.843000  2723.437711  2589.054896     0.000522
      5616    18.846000  2689.699515  2676.661901     0.000524
      5617    18.849000  2653.270754  2679.528390     0.000518
      5618    18.852000  2614.371319  2581.219824     0.000525
      5619    18.855000  2573.225060  2608.606926     0.000533
      5620    18.858000  2530.057328  2501.387145     0.000561
      5621    18.861000  2485.092796  2495.191867     0.000546
      5622    18.864000  2438.553562  2458.439545     0.000554
      5623    18.867000  2390.657521  2360.505904     0.000596
      5624    18.870000  2341.617007  2293.754651     0.000605
      5625    18.873000  2291.637659  2308.086994     0.000589
      5626    18.876000  2240.917497  2290.271299     0.000612
      5627    18.879000  2189.646184  2203.741619     0.000625
      5628    18.882000  2138.004435  2131.959304     0.000639
      5629    18.885000  2086.163558  2100.360836     0.000661
      5630    18.888000  2034.285112  2073.614205     0.000672
      5631    18.891000  1982.520653  2018.234365     0.000688
      5632    18.894000  1931.011559  1892.293101     0.000716
      5633    18.897000  1879.888614  1870.838333     0.000751
      5634    18.900000  1829.272099  1890.245783     0.000740
      5635    18.903000  1779.272631  1784.698555     0.000757
      5636    18.906000  1729.990328  1709.307918     0.000828
      5637    18.909000  1681.520453  1707.010191     0.000817
      5638    18.912000  1633.940520  1596.241346     0.000858
      5639    18.915000  1587.322170  1553.598823     0.000888
      5640    18.918000  1541.728178  1505.267814     0.000928
      5641    18.921000  1497.212940  1526.471917     0.000908
      5642    18.924000  1453.823020  1511.911878     0.000907
      5643    18.927000  1411.597719  1383.982475     0.001027
      5644    18.930000  1370.569658  1364.234147     0.001010
      5645    18.933000  1330.765335  1384.874093     0.000995
      5646    18.936000  1292.205715  1267.277313     0.001108
      5647    18.939000  1254.906394  1255.376890     0.001114
      5648    18.942000  1218.878295  1205.875184     0.001133
      5649    18.945000  1184.127856  1195.422014     0.001166
      5650    18.948000  1150.657171  1116.540939     0.001265
      5651    18.951000  1118.464186  1104.272047     0.001257
      5652    18.954000  1087.542825  1106.547849     0.001245
      5653    18.957000  1057.883104  1101.605649     0.001283
      5654    18.960000  1029.471267  1043.034152     0.001341
      5655    18.963000  1002.289950  1025.696861     0.001326
      5656    18.966000   976.318391   991.156240     0.001414
      5657    18.969000   951.532680   958.637565     0.001465
      5658    18.972000   927.906065   879.826556     0.001554
      5659    18.975000   905.409283   965.403363     0.001446
      5660    18.978000   884.010926   923.587776     0.001507
      5661    18.981000   863.677814   821.697553     0.001668
      5662    18.984000   844.375366   845.961951     0.001631
      5663    18.987000   826.067968   872.715649     0.001613
      5664    18.990000   808.719303   809.404730     0.001716
      5665    18.993000   792.292662   796.949866     0.001729
      5666    18.996000   776.751209   790.984197     0.001765
      5667    18.999000   762.058207   819.447601     0.001680
      5668    19.002000   748.177214   797.500324     0.001724
      5669    19.005000   735.072226   751.085734     0.001829
      5670    19.008000   722.707797   741.910315     0.002254
      5671    19.011000   711.049132   733.115985     0.002130
      5672    19.014000   700.062147   693.274117     0.002185
      5673    19.017000   689.713523   675.572809     0.002223
      5674    19.020000   679.970741   684.833952     0.002160
      5675    19.023000   670.802111   665.030995     0.002185
      5676    19.026000   662.176799   662.517615     0.002227
      5677    19.029000   654.064843   686.782712     0.002152
      5678    19.032000   646.437176   600.345242     0.002404
      5679    19.035000   639.265646   638.825254     0.002266
      5680    19.038000   632.523029   612.508823     0.002402
      5681    19.041000   626.183054   636.229480     0.002225
      5682    19.044000   620.220413   596.600175     0.002410
      5683    19.047000   614.610778   652.434718     0.002246
      5684    19.050000   609.330811   598.952724     0.002407
      5685    19.053000   604.358182   625.274525     0.002307
      5686    19.056000   599.671571   610.688945     0.002359
      5687    19.059000   595.250677   555.340609     0.002641
      5688    19.062000   591.076229   547.969691     0.002627
      5689    19.065000   587.129988   587.110533     0.002418
      5690    19.068000   583.394750   576.830229     0.002555
      5691    19.071000   579.854373   561.657653     0.002544
      5692    19.074000   576.493719   569.731002     0.002519
      5693    19.077000   573.298681   606.512518     0.002403
      5694    19.080000   570.256237   588.301111     0.002438
      5695    19.083000   567.354365   541.916464     0.002648
      5696    19.086000   564.582057   554.232483     0.002621
      5697    19.089000   561.929289   577.282707     0.002508
      5698    19.092000   559.386996   547.453444     0.002618
      5699    19.095000   556.947028   545.330705     0.002642
      5700    19.098000   554.602109   541.889986     0.002721
      5701    19.101000   552.345780   528.807979     0.002703
      5702    19.104000   550.172341   532.983736     0.002703
      5703    19.107000   548.076788   510.236385     0.002841
      5704    19.110000   546.054748   566.180488     0.002560
      5705    19.113000   544.102416   516.700011     0.002772
      5706    19.116000   542.216487   510.862645     0.002800
      5707    19.119000   540.394098   554.314387     0.002640
      5708    19.122000   538.632770   539.665042     0.002640
      5709    19.125000   536.930351   505.336030     0.002860
      5710    19.128000   535.284975   523.996982     0.002803
      5711    19.131000   533.695009   533.861187     0.002667
      5712    19.134000   532.159019   454.668071     0.003181
      5713    19.137000   530.675733   556.414585     0.002618
      5714    19.140000   529.244009   557.968044     0.002570
      5715    19.143000   527.862808   512.146088     0.002780
      5716    19.146000   526.531168   512.208170     0.002793
      5717    19.149000   525.248182   525.870952     0.002764
      5718    19.152000   524.012978   503.721160     0.002826
      5719    19.155000   522.824701   565.501183     0.002568
      5720    19.158000   521.682496   490.840716     0.002977
      5721    19.161000   520.585497   473.729076     0.003018
      5722    19.164000   519.532812   504.624170     0.002872
      5723    19.167000   518.523509   491.270746     0.002951
      5724    19.170000   517.556614   479.010535     0.003027
      5725    19.173000   516.631095   482.772109     0.003009
      5726    19.176000   515.745859   482.426588     0.002949
      5727    19.179000   514.899741   461.155100     0.003173
      5728    19.182000   514.091511   517.105985     0.002762
      5729    19.185000   513.319862   497.811528     0.002903
      5730    19.188000   512.583408   504.816827     0.002922
      5731    19.191000   511.880688   519.776720     0.002739
      5732    19.194000   511.210162   530.600661     0.002738
      5733    19.197000   510.570217   560.193709     0.002592
      5734    19.200000   509.959165   470.517488     0.003046
      5735    19.203000   509.375249   488.750010     0.002951
      5736    19.206000   508.816649   515.850105     0.002790
      5737    19.209000   508.281490   510.752201     0.002841
      5738    19.212000   507.767851   445.957942     0.003184
      5739    19.215000   507.273776   484.926565     0.002989
      5740    19.218000   506.797296   510.816668     0.002889
      5741    19.221000   506.336447   513.407868     0.002781
      5742    19.224000   505.889295   519.868502     0.002799
      5743    19.227000   505.453972   479.454526     0.003018
      5744    19.230000   505.028707   509.406552     0.002866
      5745    19.233000   504.611864   531.423213     0.002720
      5746    19.236000   504.201983   536.663099     0.002684
      5747    19.239000   503.797812   499.705473     0.002931
      5748    19.242000   503.398337   500.292877     0.002835
      5749    19.245000   503.002804   483.228443     0.002983
      5750    19.248000   502.610727   499.830866     0.002911
      5751    19.251000   502.221883   457.661198     0.003139
      5752    19.254000   501.836303   508.041888     0.002873
      5753    19.257000   501.454241   476.915971     0.003041
      5754    19.260000   501.076146   455.161374     0.003169
      5755    19.263000   500.702625   480.230011     0.002997
      5756    19.266000   500.334404   474.711223     0.003021
      5757    19.269000   499.972294   485.588472     0.003012
      5758    19.272000   499.617157   493.320384     0.002888
      5759    19.275000   499.269881   517.942419     0.002784
      5760    19.278000   498.931352   472.947083     0.003075
      5761    19.281000   498.602448   515.484060     0.002749
      5762    19.284000   498.284017   495.346650     0.002923
      5763    19.287000   497.976851   469.035641     0.003110
      5764    19.290000   497.681701   484.197134     0.002997
      5765    19.293000   497.399259   513.557277     0.002807
      5766    19.296000   497.130158   512.282573     0.002820
      5767    19.299000   496.874964   488.885319     0.002974
      5768    19.302000   496.634177   522.140590     0.002724
      5769    19.305000   496.408223   475.011301     0.003070
      5770    19.308000   496.197460   466.712305     0.003144
      5771    19.311000   496.002167   491.330446     0.002923
      5772    19.314000   495.822555   483.397872     0.003025
      5773    19.317000   495.658758   487.247863     0.002966
      5774    19.320000   495.510836   522.129171     0.002790
      5775    19.323000   495.378780   462.445786     0.003131
      5776    19.326000   495.262508   492.548777     0.002920
      5777    19.329000   495.161874   524.426255     0.002799
      5778    19.332000   495.076666   491.854803     0.002899
      5779    19.335000   495.006608   460.273516     0.003166
      5780    19.338000   494.951369   479.539412     0.003052
      5781    19.341000   494.910563   505.059268     0.002834
      5782    19.344000   494.883753   504.770082     0.002885
      5783    19.347000   494.870456   496.845512     0.002905
      5784    19.350000   494.870146   471.709083     0.003090
      5785    19.353000   494.882259   475.453820     0.003035
      5786    19.356000   494.906356   467.042284     0.003076
      5787    19.359000   494.941551   484.436627     0.003030
      5788    19.362000   494.989056   446.735651     0.003203
      5789    19.365000   495.045186   506.266606     0.002882
      5790    19.368000   495.109829   501.271022     0.002925
      5791    19.371000   495.182883   469.778959     0.003047
      5792    19.374000   495.263604   511.408300     0.002843
      5793    19.377000   495.351232   503.307308     0.002837
      5794    19.380000   495.444998   501.038333     0.002890
      5795    19.383000   495.544119   482.160939     0.002955
      5796    19.386000   495.647808   489.138696     0.002959
      5797    19.389000   495.755272   521.012814     0.002826
      5798    19.392000   495.865715   486.113014     0.002945
      5799    19.395000   495.978342   471.402845     0.003103
      5800    19.398000   496.092363   497.988682     0.002928
      5801    19.401000   496.206993   511.476351     0.002787
      5802    19.404000   496.321457   506.878513     0.002908
      5803    19.407000   496.434993   516.497644     0.002780
      5804    19.410000   496.546858   489.795174     0.002981
      5805    19.413000   496.656328   491.431299     0.002930
      5806    19.416000   496.762701   469.423452     0.003054
      5807    19.419000   496.865306   455.536177     0.003246
      5808    19.422000   496.963503   505.801909     0.002810
      5809    19.425000   497.056684   520.099335     0.002828
      5810    19.428000   497.144282   480.591102     0.003050
      5811    19.431000   497.225773   517.363374     0.002770
      5812    19.434000   497.300679   503.236775     0.002915
      5813    19.437000   497.368570   502.667755     0.002875
      5814    19.440000   497.429069   501.805518     0.002899
      5815    19.443000   497.481861   502.125794     0.002880
      5816    19.446000   497.526689   513.780083     0.002808
      5817    19.449000   497.563365   525.178543     0.002793
      5818    19.452000   497.591769   446.256454     0.003170
      5819    19.455000   497.611854   472.560098     0.003090
      5820    19.458000   497.623651   514.184302     0.002848
      5821    19.461000   497.627270   481.407314     0.002951
      5822    19.464000   497.622899   506.222018     0.002910
      5823    19.467000   497.610812   459.979538     0.003140
      5824    19.470000   497.591361   506.595562     0.002896
      5825    19.473000   497.564978   467.663377     0.003097
      5826    19.476000   497.532174   489.600358     0.002951
      5827    19.479000   497.493534   476.835876     0.003096
      5828    19.482000   497.449711   508.227596     0.002803
      5829    19.485000   497.401424   514.155244     0.002818
      5830    19.488000   497.349450   496.485477     0.002942
      5831    19.491000   497.294620   480.175744     0.002985
      5832    19.494000   497.237810   456.080804     0.003192
      5833    19.497000   497.179936   498.835592     0.002919
      5834    19.500000   497.121950   484.219653     0.002987
      5835    19.503000   497.064830   485.168632     0.002985
      5836    19.506000   497.009580   493.608636     0.002926
      5837    19.509000   496.957223   490.436482     0.002980
      5838    19.512000   496.908794   482.118085     0.002973
      5839    19.515000   496.865345   475.636970     0.003093
      5840    19.518000   496.827934   460.746047     0.003149
      5841    19.521000   496.797631   462.235180     0.003114
      5842    19.524000   496.775511   470.346619     0.003104
      5843    19.527000   496.762657   518.131499     0.002774
      5844    19.530000   496.760161   504.511697     0.002851
      5845    19.533000   496.769120   468.617618     0.003068
      5846    19.536000   496.790646   492.506237     0.002927
      5847    19.539000   496.825864   494.760535     0.002983
      5848    19.542000   496.875887   532.888073     0.002671
      5849    19.545000   496.941869   472.820715     0.003103
      5850    19.548000   497.024965   471.338735     0.003119
      5851    19.551000   497.126348   492.161426     0.002907
      5852    19.554000   497.247203   490.396446     0.003001
      5853    19.557000   497.388728   465.111198     0.003111
      5854    19.560000   497.552132   494.915777     0.002953
      5855    19.563000   497.738638   484.401104     0.002951
      5856    19.566000   497.949473   531.098346     0.002736
      5857    19.569000   498.185872   497.473971     0.002954
      5858    19.572000   498.449073   504.502114     0.002805
      5859    19.575000   498.740318   484.847228     0.003024
      5860    19.578000   499.060868   507.962297     0.002876
      5861    19.581000   499.411954   507.137638     0.002835
      5862    19.584000   499.794788   464.967437     0.003156
      5863    19.587000   500.210650   500.738718     0.002897
      5864    19.590000   500.660787   456.493813     0.003181
      5865    19.593000   501.146029   462.876945     0.003101
      5866    19.596000   501.667018   494.643752     0.002934
      5867    19.599000   502.225043   517.714098     0.002832
      5868    19.602000   502.821861   498.664988     0.002864
      5869    19.605000   503.463186   473.594732     0.003100
      5870    19.608000   504.147925   490.558571     0.002978
      5871    19.611000   504.877601   513.748223     0.002743
      5872    19.614000   505.654130   498.701977     0.002950
      5873    19.617000   506.479830   516.899046     0.002806
      5874    19.620000   507.357322   481.021327     0.003030
      5875    19.623000   508.289589   488.171640     0.002970
      5876    19.626000   509.280021   524.195191     0.002757
      5877    19.629000   510.332457   490.185985     0.002982
      5878    19.632000   511.451219   536.591849     0.002679
      5879    19.635000   512.641130   482.516871     0.003009
      5880    19.638000   513.907508   538.273423     0.002738
      5881    19.641000   515.256136   538.263143     0.002668
      5882    19.644000   516.693196   517.342576     0.002807
      5883    19.647000   518.225168   534.490758     0.002734
      5884    19.650000   519.858680   529.338598     0.002727
      5885    19.653000   521.600325   446.587501     0.003226
      5886    19.656000   523.456425   525.994142     0.002782
      5887    19.659000   525.432760   521.170431     0.002791
      5888    19.662000   527.534261   495.691266     0.002888
      5889    19.665000   529.764688   526.908745     0.002747
      5890    19.668000   532.126287   548.271195     0.002685
      5891    19.671000   534.619460   517.673725     0.002770
      5892    19.674000   537.242451   518.314250     0.002808
      5893    19.677000   539.991069   530.842704     0.002747
      5894    19.680000   542.858454   511.509617     0.002816
      5895    19.683000   545.834900   543.729356     0.002647
      5896    19.686000   548.907740   556.526449     0.002585
      5897    19.689000   552.061281   550.781755     0.002662
      5898    19.692000   555.276824   545.114573     0.002641
      5899    19.695000   558.532746   545.431459     0.002667
      5900    19.698000   561.804731   567.835926     0.002585
      5901    19.701000   565.066176   522.831595     0.002726
      5902    19.704000   568.288927   531.637559     0.002731
      5903    19.707000   571.444438   563.986864     0.002581
      5904    19.710000   574.505448   548.237188     0.002625
      5905    19.713000   577.448143   564.669647     0.002565
      5906    19.716000   580.254579   603.335153     0.002398
      5907    19.719000   582.914921   598.467194     0.002442
      5908    19.722000   585.428998   500.503262     0.002850
      5909    19.725000   587.806729   512.718694     0.002872
      5910    19.728000   590.067305   582.802620     0.002504
      5911    19.731000   592.237352   561.307502     0.002567
      5912    19.734000   594.348539   547.576559     0.002670
      5913    19.737000   596.435163   569.375420     0.002558
      5914    19.740000   598.532072   607.120871     0.002389
      5915    19.743000   600.673108   561.859911     0.002565
      5916    19.746000   602.890043   609.950372     0.002385
      5917    19.749000   605.211921   593.511038     0.002463
      5918    19.752000   607.664673   585.182475     0.002444
      5919    19.755000   610.270899   594.138589     0.002461
      5920    19.758000   613.049761   605.171077     0.002421
      5921    19.761000   616.016952   617.333715     0.002318
      5922    19.764000   619.184730   604.300714     0.002411
      5923    19.767000   622.562003   640.906173     0.002283
      5924    19.770000   626.154478   643.907602     0.002240
      5925    19.773000   629.964857   607.577783     0.002381
      5926    19.776000   633.993075   607.685672     0.002391
      5927    19.779000   638.236564   618.549045     0.002349
      5928    19.782000   642.690535   680.427502     0.002077
      5929    19.785000   647.348260   616.229667     0.002354
      5930    19.788000   652.201333   661.594829     0.002201
      5931    19.791000   657.239916   576.020892     0.002489
      5932    19.794000   662.452943   605.588718     0.002407
      5933    19.797000   667.828291   640.794465     0.002282
      5934    19.800000   673.352910   652.567580     0.002202
      5935    19.803000   679.012914   681.557805     0.002115
      5936    19.806000   684.793634   735.169245     0.001982
      5937    19.809000   690.679645   631.627185     0.002311
      5938    19.812000   696.654762   706.297293     0.002025
      5939    19.815000   702.702024   655.774337     0.002206
      5940    19.818000   708.803658   710.854717     0.002075
      5941    19.821000   714.941045   689.833611     0.002058
      5942    19.824000   721.094679   677.906639     0.002133
      5943    19.827000   727.244135   704.758000     0.002084
      5944    19.830000   733.368047   730.104364     0.001978
      5945    19.833000   739.444100   770.506334     0.001885
      5946    19.836000   745.449035   709.866821     0.002024
      5947    19.839000   751.358687   784.671452     0.001851
      5948    19.842000   757.148042   736.371032     0.001954
      5949    19.845000   762.791321   740.181697     0.001974
      5950    19.848000   768.262109   796.777416     0.001830
      5951    19.851000   773.533508   756.121285     0.001902
      5952    19.854000   778.578339   819.752686     0.001773
      5953    19.857000   783.369381   797.262328     0.001827
      5954    19.860000   787.879646   760.533977     0.001892
      5955    19.863000   792.082707   767.382060     0.001865
      5956    19.866000   795.953044   779.127178     0.001878
      5957    19.869000   799.466434   820.126081     0.001771
      5958    19.872000   802.600343   811.495274     0.001761
      5959    19.875000   805.334340   762.632699     0.001913
      5960    19.878000   807.650485   810.001488     0.001803
      5961    19.881000   809.533704   770.318975     0.001845
      5962    19.884000   810.972110   781.357480     0.001870
      5963    19.887000   811.957272   843.384554     0.001724
      5964    19.890000   812.484404   864.286707     0.001649
      5965    19.893000   812.552471   831.823112     0.001732
      5966    19.896000   812.164204   796.095609     0.001836
      5967    19.899000   811.326019   836.246826     0.001745
      5968    19.902000   810.047849   822.939560     0.001746
      5969    19.905000   808.342895   726.772349     0.002011
      5970    19.908000   806.227304   787.789201     0.001861
      5971    19.911000   803.719802   792.956434     0.001812
      5972    19.914000   800.841284   804.771088     0.001794
      5973    19.917000   797.614386   788.729850     0.001863
      5974    19.920000   794.063059   764.029252     0.001854
      5975    19.923000   790.212152   786.399503     0.001831
      5976    19.926000   786.087011   783.716567     0.001848
      5977    19.929000   781.713124   817.200888     0.001780
      5978    19.932000   777.115789   759.763962     0.001898
      5979    19.935000   772.319831   739.448686     0.001986
      5980    19.938000   767.349356   785.721129     0.001861
      5981    19.941000   762.227549   725.475209     0.001975
      5982    19.944000   756.976499   744.197875     0.001947
      5983    19.947000   751.617073   737.634394     0.001994
      5984    19.950000   746.168810   679.393597     0.002110
      5985    19.953000   740.649847   688.422273     0.002096
      5986    19.956000   735.076872   760.277876     0.001903
      5987    19.959000   729.465101   721.037670     0.002022
      5988    19.962000   723.828284   714.550755     0.002009
      5989    19.965000   718.178736   722.275969     0.002004
      5990    19.968000   712.527401   694.065522     0.002128
      5991    19.971000   706.883950   675.129851     0.002114
      5992    19.974000   701.256920   701.241586     0.002064
      5993    19.977000   695.653883   718.536354     0.002036
      5994    19.980000   690.081655   683.584806     0.002091
      5995    19.983000   684.546522   682.639780     0.002115
      5996    19.986000   679.054482   674.683659     0.002156
      5997    19.989000   673.611463   671.605788     0.002154
      5998    19.992000   668.223511   625.080251     0.002302
      5999    19.995000   662.896930   700.944168     0.002077
      6000    19.998000   657.638342   656.044261     0.002234
      6001    20.001000   652.454690   668.325896     0.002137
      6002    20.004000   647.353171   611.899347     0.002380
      6003    20.007000   642.341128   650.821189     0.002264
      6004    20.010000   637.425908   645.091637     0.002232
      6005    20.013000   632.614716   619.818453     0.002304
      6006    20.016000   627.914469   602.616493     0.002429
      6007    20.019000   623.331678   574.952963     0.002533
      6008    20.022000   618.872342   690.573011     0.002057
      6009    20.025000   614.541873   612.884559     0.002376
      6010    20.028000   610.345039   619.426169     0.002367
      6011    20.031000   606.285929   617.948826     0.002309
      6012    20.034000   602.367931   590.130434     0.002466
      6013    20.037000   598.593729   581.407257     0.002525
      6014    20.040000   594.965274   616.893633     0.002335
      6015    20.043000   591.483845   586.960849     0.002457
      6016    20.046000   588.150033   546.615739     0.002663
      6017    20.049000   584.963767   590.268987     0.002430
      6018    20.052000   581.924344   570.335068     0.002505
      6019    20.055000   579.030479   582.354567     0.002526
      6020    20.058000   576.280331   594.873172     0.002452
      6021    20.061000   573.671545   544.587985     0.002636
      6022    20.064000   571.201317   521.032957     0.002795
      6023    20.067000   568.866433   568.530078     0.002566
      6024    20.070000   566.663323   568.894983     0.002534
      6025    20.073000   564.588116   552.386587     0.002630
      6026    20.076000   562.636692   583.845311     0.002515
      6027    20.079000   560.804733   536.470416     0.002716
      6028    20.082000   559.087775   545.108888     0.002632
      6029    20.085000   557.481251   549.978053     0.002657
      6030    20.088000   555.980537   530.256089     0.002755
      6031    20.091000   554.580989   539.064613     0.002667
      6032    20.094000   553.277979   542.740443     0.002670
      6033    20.097000   552.066926   513.943517     0.002863
      6034    20.100000   550.943322   542.912599     0.002646
      6035    20.103000   549.902757   521.519792     0.002773
      6036    20.106000   548.940936   533.697286     0.002689
      6037    20.109000   548.053701   550.367288     0.002652
      6038    20.112000   547.237041   516.944028     0.002773
      6039    20.115000   546.487098   487.292133     0.002996
      6040    20.118000   545.800198   523.551688     0.002813
      6041    20.121000   545.172845   532.252975     0.002688
      6042    20.124000   544.601735   531.896316     0.002732
      6043    20.127000   544.083769   524.452278     0.002788
      6044    20.130000   543.616063   525.204510     0.002730
      6045    20.133000   543.196039   518.899676     0.002780
      6046    20.136000   542.821267   523.787668     0.002784
      6047    20.139000   542.489586   548.200178     0.002629
      6048    20.142000   542.199110   523.903664     0.002753
      6049    20.145000   541.948225   496.063070     0.002951
      6050    20.148000   541.735596   528.220374     0.002737
      6051    20.151000   541.560172   528.101870     0.002692
      6052    20.154000   541.421190   511.142101     0.002859
      6053    20.157000   541.318176   515.857561     0.002830
      6054    20.160000   541.250945   541.872200     0.002660
      6055    20.163000   541.219597   495.438334     0.002917
      6056    20.166000   541.224517   554.501038     0.002631
      6057    20.169000   541.266370   511.219436     0.002848
      6058    20.172000   541.346101   526.318384     0.002731
      6059    20.175000   541.464934   496.151410     0.002941
      6060    20.178000   541.624375   560.103698     0.002626
      6061    20.181000   541.826219   531.773570     0.002687
      6062    20.184000   542.072557   493.633613     0.002905
      6063    20.187000   542.365793   511.737291     0.002834
      6064    20.190000   542.708659   538.663509     0.002668
      6065    20.193000   543.104245   526.571732     0.002738
      6066    20.196000   543.556024   530.593731     0.002743
      6067    20.199000   544.067888   561.452539     0.002587
      6068    20.202000   544.644190   525.312081     0.002742
      6069    20.205000   545.289789   550.415062     0.002662
      6070    20.208000   546.010105   555.119733     0.002658
      6071    20.211000   546.811175   540.668655     0.002640
      6072    20.214000   547.699722   558.984329     0.002615
      6073    20.217000   548.683220   526.658140     0.002781
      6074    20.220000   549.769977   549.513670     0.002617
      6075    20.223000   550.969217   525.428526     0.002754
      6076    20.226000   552.291169   548.033174     0.002654
      6077    20.229000   553.747163   531.814663     0.002750
      6078    20.232000   555.349731   576.396868     0.002482
      6079    20.235000   557.112720   555.424798     0.002601
      6080    20.238000   559.051398   521.392538     0.002814
      6081    20.241000   561.182575   487.697573     0.002909
      6082    20.244000   563.524725   548.116217     0.002645
      6083    20.247000   566.098106   557.040518     0.002622
      6084    20.250000   568.924895   595.572794     0.002389
      6085    20.253000   572.029307   571.326329     0.002551
      6086    20.256000   575.437723   569.123607     0.002557
      6087    20.259000   579.178818   560.008813     0.002595
      6088    20.262000   583.283674   595.247112     0.002421
      6089    20.265000   587.785890   584.337460     0.002486
      6090    20.268000   592.721691   552.748963     0.002641
      6091    20.271000   598.130006   576.328734     0.002471
      6092    20.274000   604.052549   618.523552     0.002329
      6093    20.277000   610.533866   571.369080     0.002571
      6094    20.280000   617.621365   646.737222     0.002223
      6095    20.283000   625.365323   582.283900     0.002486
      6096    20.286000   633.818849   584.843007     0.002498
      6097    20.289000   643.037830   612.311803     0.002370
      6098    20.292000   653.080820   666.967816     0.002147
      6099    20.295000   664.008897   673.679185     0.002172
      6100    20.298000   675.885467   606.640634     0.002428
      6101    20.301000   688.776021   648.076647     0.002212
      6102    20.304000   702.747826   671.903967     0.002149
      6103    20.307000   717.869573   652.795490     0.002249
      6104    20.310000   734.210947   677.677939     0.002124
      6105    20.313000   751.842146   740.358950     0.001963
      6106    20.316000   770.833325   669.608328     0.002180
      6107    20.319000   791.253976   740.961950     0.001964
      6108    20.322000   813.172246   769.347559     0.001866
      6109    20.325000   836.654181   799.706558     0.001805
      6110    20.328000   861.762916   856.116558     0.001711
      6111    20.331000   888.557798   834.221006     0.001710
      6112    20.334000   917.093465   908.503696     0.001582
      6113    20.337000   947.418865   958.956104     0.001517
      6114    20.340000   979.576244   950.100090     0.001518
      6115    20.343000  1013.600107   977.587275     0.001473
      6116    20.346000  1049.516148  1094.268962     0.001316
      6117    20.349000  1087.340187  1058.670040     0.001378
      6118    20.352000  1127.077097  1085.674538     0.001313
      6119    20.355000  1168.719759  1137.262820     0.001278
      6120    20.358000  1212.248043  1240.820193     0.001187
      6121    20.361000  1257.627834  1252.493268     0.001137
      6122    20.364000  1304.810107  1334.538037     0.001090
      6123    20.367000  1353.730066  1423.628129     0.001028
      6124    20.370000  1404.306355  1546.815265     0.000930
      6125    20.373000  1456.440341  1552.909711     0.000924
      6126    20.376000  1510.015472  1612.653085     0.000900
      6127    20.379000  1564.896710  1701.341537     0.000856
      6128    20.382000  1620.930045  1757.219127     0.000816
      6129    20.385000  1677.942075  1876.184843     0.000768
      6130    20.388000  1735.739601  1926.744359     0.000754
      6131    20.391000  1794.109177  2022.790572     0.000701
      6132    20.394000  1852.817422  1996.346879     0.000724
      6133    20.397000  1911.610561  2148.083157     0.000677
      6134    20.400000  1970.217187  2212.391820     0.000644
      6135    20.403000  2028.342424  2350.202793     0.000609
      6136    20.406000  2085.673860  2478.313099     0.000581
      6137    20.409000  2141.880404  2462.411179     0.000589
      6138    20.412000  2196.614275  2488.094733     0.000574
      6139    20.415000  2249.512712  2545.344739     0.000566
      6140    20.418000  2300.200521  2681.215716     0.000546
      6141    20.421000  2348.293307  2791.030453     0.000508
      6142    20.424000  2393.401451  2799.913258     0.000516
      6143    20.427000  2435.134842  2817.535071     0.000513
      6144    20.430000  2473.108349  2869.609679     0.000500
      6145    20.433000  2506.948005  2878.924584     0.000500
      6146    20.436000  2536.297881  3016.600503     0.000477
      6147    20.439000  2560.827661  2964.449586     0.000482
      6148    20.442000  2580.240966  3023.024943     0.000467
      6149    20.445000  2594.284451  2931.836720     0.000492
      6150    20.448000  2602.757493  2934.911906     0.000495
      6151    20.451000  2605.521876  2898.233608     0.000487
      6152    20.454000  2602.510302  2973.926705     0.000483
      6153    20.457000  2593.732205  2911.111386     0.000499
      6154    20.460000  2579.275453  2873.465123     0.000495
      6155    20.463000  2559.303414  2803.406197     0.000511
      6156    20.466000  2534.050181  2725.507224     0.000524
      6157    20.469000  2503.800750  2816.039108     0.000513
      6158    20.472000  2468.894772  2743.743109     0.000516
      6159    20.475000  2429.705486  2563.500612     0.000564
      6160    20.478000  2386.631651  2489.451465     0.000585
      6161    20.481000  2340.088131  2576.724395     0.000543
      6162    20.484000  2290.497518  2351.774202     0.000621
      6163    20.487000  2238.282853  2359.923604     0.000612
      6164    20.490000  2183.861447  2234.075781     0.000637
      6165    20.493000  2127.639793  2198.143568     0.000655
      6166    20.496000  2070.009530  2095.822848     0.000682
      6167    20.499000  2011.344406  2004.493146     0.000725
      6168    20.502000  1951.998100  2014.865215     0.000704
      6169    20.505000  1892.302785  1984.950616     0.000722
      6170    20.508000  1832.568291  1920.113556     0.000757
      6171    20.511000  1773.081702  1763.350245     0.000797
      6172    20.514000  1714.107296  1782.634288     0.000810
      6173    20.517000  1655.886689  1691.204856     0.000857
      6174    20.520000  1598.639133  1642.422353     0.000879
      6175    20.523000  1542.561890  1624.717720     0.000886
      6176    20.526000  1487.830670  1524.550785     0.000940
      6177    20.529000  1434.600093  1489.743561     0.000980
      6178    20.532000  1383.004201  1524.838684     0.000928
      6179    20.535000  1333.156997  1445.389901     0.001002
      6180    20.538000  1285.153044  1390.282078     0.001054
      6181    20.541000  1239.068126  1353.294142     0.001046
      6182    20.544000  1194.960056  1296.426124     0.001128
      6183    20.547000  1152.869143  1309.970186     0.001102
      6184    20.550000  1112.819624  1200.514422     0.001202
      6185    20.553000  1074.820281  1219.284703     0.001185
      6186    20.556000  1038.865585  1132.943994     0.001258
      6187    20.559000  1004.936824  1128.356280     0.001302
      6188    20.562000   973.003278  1060.426557     0.001327
      6189    20.565000   943.023450  1063.381981     0.001362
      6190    20.568000   914.946304  1017.837802     0.001449
      6191    20.571000   888.712534  1022.584763     0.001380
      6192    20.574000   864.255809   962.941665     0.001511
      6193    20.577000   841.504007   921.127814     0.001557
      6194    20.580000   820.380408   875.406549     0.001647
      6195    20.583000   800.804841   890.811697     0.001611
      6196    20.586000   782.694761   882.791200     0.001630
      6197    20.589000   765.966268   834.516512     0.001756
      6198    20.592000   750.535032   872.834351     0.001623
      6199    20.595000   736.317146   800.157339     0.001801
      6200    20.598000   723.229877   830.677610     0.001744
      6201    20.601000   711.192312   775.687519     0.001813
      6202    20.604000   700.125673   749.907711     0.001939
      6203    20.607000   689.954095   752.730597     0.001901
      6204    20.610000   680.604800   788.543127     0.001810
      6205    20.613000   672.011744   732.741125     0.001944
      6206    20.616000   664.108501   733.427526     0.001950
      6207    20.619000   656.833773   703.341723     0.002098
      6208    20.622000   650.130509   710.189548     0.001992
      6209    20.625000   643.945666   668.409484     0.002180
      6210    20.628000   638.230175   660.714474     0.002212
      6211    20.631000   632.938852   685.662198     0.002049
      6212    20.634000   628.030274   624.314159     0.002343
      6213    20.637000   623.466631   666.982710     0.002157
      6214    20.640000   619.213551   691.590111     0.002093
      6215    20.643000   615.239907   642.973041     0.002234
      6216    20.646000   611.517621   640.573134     0.002223
      6217    20.649000   608.021448   625.219687     0.002339
      6218    20.652000   604.728777   628.348674     0.002254
      6219    20.655000   601.619415   671.795623     0.002171
      6220    20.658000   598.675389   661.771972     0.002207
      6221    20.661000   595.880746   608.056256     0.002335
      6222    20.664000   593.221366   596.678263     0.002444
      6223    20.667000   590.684782   610.614844     0.002352
      6224    20.670000   588.260010   567.979427     0.002568
      6225    20.673000   585.937392   614.867008     0.002336
      6226    20.676000   583.708451   585.645587     0.002467
      6227    20.679000   581.565751   579.070712     0.002538
      6228    20.682000   579.502780   606.253775     0.002298
      6229    20.685000   577.513830   540.706627     0.002718
      6230    20.688000   575.593901   564.187600     0.002589
      6231    20.691000   573.738609   574.873110     0.002463
      6232    20.694000   571.944102   544.643205     0.002684
      6233    20.697000   570.206994   551.431392     0.002568
      6234    20.700000   568.524298   562.578980     0.002592
      6235    20.703000   566.893371   579.440710     0.002492
      6236    20.706000   565.311872   564.915648     0.002553
      6237    20.709000   563.777717   553.307114     0.002670
      6238    20.712000   562.289046   581.382786     0.002411
      6239    20.715000   560.844193   584.435586     0.002502
      6240    20.718000   559.441665   557.351534     0.002596
      6241    20.721000   558.080114   530.740305     0.002687
      6242    20.724000   556.758329   525.584732     0.002789
      6243    20.727000   555.475215   570.604540     0.002502
      6244    20.730000   554.229785   531.075359     0.002751
      6245    20.733000   553.021156   559.954985     0.002507
      6246    20.736000   551.848562   566.024242     0.002532
      6247    20.739000   550.711209   560.092634     0.002633
      6248    20.742000   549.608492   543.783045     0.002570
      6249    20.745000   548.539614   537.678164     0.002706
      6250    20.748000   547.503882   517.496899     0.002746
      6251    20.751000   546.500588   546.991230     0.002594
      6252    20.754000   545.531125   545.344310     0.002676
      6253    20.757000   544.594614   492.323082     0.002919
      6254    20.760000   543.690344   565.658617     0.002579
      6255    20.763000   542.818093   557.055945     0.002561
      6256    20.766000   541.977670   516.375931     0.002812
      6257    20.769000   541.168914   533.846271     0.002746
      6258    20.772000   540.391684   509.515776     0.002776
      6259    20.775000   539.645855   535.092816     0.002755
      6260    20.778000   538.931313   511.989485     0.002833
      6261    20.781000   538.247951   555.568129     0.002563
      6262    20.784000   537.595668   507.438444     0.002861
      6263    20.787000   536.974365   538.277021     0.002657
      6264    20.790000   536.383947   542.604057     0.002705
      6265    20.793000   535.824318   514.393856     0.002785
      6266    20.796000   535.295389   527.011599     0.002714
      6267    20.799000   534.797069   543.014282     0.002689
      6268    20.802000   534.329274   497.853066     0.002843
      6269    20.805000   533.891920   516.640249     0.002846
      6270    20.808000   533.484937   518.882044     0.002770
      6271    20.811000   533.108259   500.150828     0.002866
      6272    20.814000   532.761823   514.491209     0.002832
      6273    20.817000   532.445580   537.172782     0.002651
      6274    20.820000   532.159489   524.133649     0.002787
      6275    20.823000   531.903521   569.544343     0.002485
      6276    20.826000   531.677658   515.072329     0.002832
      6277    20.829000   531.481895   538.224527     0.002696
      6278    20.832000   531.316237   526.202894     0.002687
      6279    20.835000   531.180703   541.736953     0.002693
      6280    20.838000   531.075328   523.719648     0.002769
      6281    20.841000   531.000156   548.122622     0.002637
      6282    20.844000   530.955240   546.426427     0.002649
      6283    20.847000   530.940648   555.491124     0.002592
      6284    20.850000   530.956458   507.932529     0.002853
      6285    20.853000   531.002758   516.771895     0.002697
      6286    20.856000   531.079644   544.952482     0.002667
      6287    20.859000   531.187223   537.105066     0.002676
      6288    20.862000   531.325605   487.450480     0.002908
      6289    20.865000   531.494909   558.606438     0.002636
      6290    20.868000   531.695260   545.229674     0.002657
      6291    20.871000   531.926783   547.404320     0.002612
      6292    20.874000   532.189610   526.699290     0.002722
      6293    20.877000   532.483873   562.684411     0.002539
      6294    20.880000   532.809704   500.046049     0.002889
      6295    20.883000   533.167235   506.109388     0.002801
      6296    20.886000   533.556598   491.792883     0.002969
      6297    20.889000   533.977917   531.634170     0.002721
      6298    20.892000   534.431316   535.217061     0.002657
      6299    20.895000   534.916906   520.792428     0.002801
      6300    20.898000   535.434791   494.263742     0.002927
      6301    20.901000   535.985058   561.785143     0.002582
      6302    20.904000   536.567778   575.125493     0.002495
      6303    20.907000   537.182997   549.416838     0.002631
      6304    20.910000   537.830733   535.200169     0.002723
      6305    20.913000   538.510970   525.152020     0.002686
      6306    20.916000   539.223647   520.417279     0.002796
      6307    20.919000   539.968656   525.641390     0.002750
      6308    20.922000   540.745829   521.187652     0.002726
      6309    20.925000   541.554932   540.746888     0.002704
      6310    20.928000   542.395655   522.059277     0.002739
      6311    20.931000   543.267601   505.965313     0.002861
      6312    20.934000   544.170282   568.854262     0.002524
      6313    20.937000   545.103103   540.649703     0.002669
      6314    20.940000   546.065357   558.957991     0.002600
      6315    20.943000   547.056218   522.090330     0.002728
      6316    20.946000   548.074728   521.764366     0.002795
      6317    20.949000   549.119794   571.076085     0.002534
      6318    20.952000   550.190178   516.103038     0.002772
      6319    20.955000   551.284495   545.171534     0.002670
      6320    20.958000   552.401204   563.353687     0.002541
      6321    20.961000   553.538609   518.149700     0.002769
      6322    20.964000   554.694855   548.749995     0.002590
      6323    20.967000   555.867930   573.023001     0.002533
      6324    20.970000   557.055701   523.709333     0.002775
      6325    20.973000   558.255760   582.329794     0.002432
      6326    20.976000   559.465679   559.042845     0.002592
      6327    20.979000   560.682849   598.258542     0.002413
      6328    20.982000   561.904535   522.191464     0.003170
      6329    20.985000   563.127883   558.813682     0.002965
      6330    20.988000   564.349953   561.761423     0.002837
      6331    20.991000   565.567724   548.043034     0.002838
      6332    20.994000   566.778126   563.738465     0.002710
      6333    20.997000   567.978057   531.340107     0.002896
      6334    21.000000   569.164400   570.167265     0.002628
      6335    21.003000   570.334072   550.539421     0.002761
      6336    21.006000   571.484036   501.528317     0.003051
      6337    21.009000   572.611322   573.855742     0.002608
      6338    21.012000   573.713058   621.259560     0.002399
      6339    21.015000   574.786484   608.867789     0.002434
      6340    21.018000   575.828975   577.630545     0.002603
      6341    21.021000   576.838045   575.612291     0.002610
      6342    21.024000   577.811367   596.653163     0.002507
      6343    21.027000   578.746768   569.325568     0.002668
      6344    21.030000   579.642238   588.477416     0.002542
      6345    21.033000   580.495928   545.165738     0.002726
      6346    21.036000   581.306144   605.006294     0.002508
      6347    21.039000   582.071345   600.436819     0.002503
[truncated: 398,161 more chars]
