# Supplementary material for: Crystal structures of eight mono-methyl alkanes (C26–C32) via single-crystal and powder diffraction and DFT-D optimization
Source: IUCrJ. 2015 Jul 5;2(Pt 5):490–7. doi: 10.1107/S2052252515010271 (PMC4547817; doi:10.1107/S2052252515010271)
Supplement: Supplementary file 4 [file m-02-00490-11MeC27H55sup4.rtv]

data_11MeC27H55

loop_
_pd_proc_point_id
_pd_meas_2theta_scan
_pd_proc_intensity_total
_pd_calc_intensity_total
_pd_proc_ls_weight
         1     2.499000  3245.676123  3342.867099     0.000156
         2     2.502000  3240.591324  3207.828844     0.000162
         3     2.505000  3235.531222  3127.134714     0.000171
         4     2.508000  3230.495737  3237.313312     0.000165
         5     2.511000  3225.484789  3212.166089     0.000160
         6     2.514000  3220.498300  3132.937330     0.000169
         7     2.517000  3215.536192  3206.976029     0.000167
         8     2.520000  3210.598389  3178.576692     0.000161
         9     2.523000  3205.684816  3164.774408     0.000166
        10     2.526000  3200.795398  3233.016489     0.000166
        11     2.529000  3195.930061  3021.958845     0.000171
        12     2.532000  3191.088734  3174.101294     0.000163
        13     2.535000  3186.271345  3285.593264     0.000165
        14     2.538000  3181.477823  3083.181963     0.000171
        15     2.541000  3176.708101  3256.551604     0.000159
        16     2.544000  3171.962110  3026.878520     0.000174
        17     2.547000  3167.239784  3207.041284     0.000165
        18     2.550000  3162.541057  3006.999038     0.000171
        19     2.553000  3157.865865  3095.100928     0.000170
        20     2.556000  3153.214147  3073.214634     0.000177
        21     2.559000  3148.585840  3032.938885     0.000172
        22     2.562000  3143.980884  3179.684325     0.000162
        23     2.565000  3139.399222  3036.924960     0.000178
        24     2.568000  3134.840795  3080.847723     0.000169
        25     2.571000  3130.305549  3274.385303     0.000156
        26     2.574000  3125.793430  3118.831726     0.000170
        27     2.577000  3121.304385  3077.643433     0.000172
        28     2.580000  3116.838363  3116.925805     0.000164
        29     2.583000  3112.395316  3028.586393     0.000173
        30     2.586000  3107.975197  3067.477596     0.000175
        31     2.589000  3103.577959  3149.626425     0.000164
        32     2.592000  3099.203561  2960.632266     0.000174
        33     2.595000  3094.851959  3009.952116     0.000181
        34     2.598000  3090.523115  3013.133554     0.000174
        35     2.601000  3086.216991  3123.793254     0.000164
        36     2.604000  3081.933551  3239.250986     0.000165
        37     2.607000  3077.672764  3226.855993     0.000164
        38     2.610000  3073.434597  3127.534549     0.000165
        39     2.613000  3069.219023  3160.291584     0.000167
        40     2.616000  3065.026016  3185.027778     0.000167
        41     2.619000  3060.855552  3034.930195     0.000171
        42     2.622000  3056.707611  2914.125316     0.000177
        43     2.625000  3052.582176  2958.916214     0.000183
        44     2.628000  3048.479258  3024.648092     0.000174
        45     2.631000  3044.399757  3188.323284     0.000160
        46     2.634000  3040.344656  3143.451017     0.000173
        47     2.637000  3036.314760  2930.075603     0.000180
        48     2.640000  3032.310178  3004.331617     0.000169
        49     2.643000  3028.330670  2980.014163     0.000180
        50     2.646000  3024.383735  3149.984909     0.000169
        51     2.649000  3020.445165  2839.507757     0.000183
        52     2.652000  3016.522099  3029.254831     0.000171
        53     2.655000  3012.621540  3103.119323     0.000172
        54     2.658000  3008.743509  3050.414866     0.000172
        55     2.661000  3004.888030  3076.217333     0.000167
        56     2.664000  3001.055136  2977.577614     0.000181
        57     2.667000  2997.244860  3050.915255     0.000173
        58     2.670000  2993.457244  3032.220703     0.000170
        59     2.673000  2989.692334  3022.630084     0.000176
        60     2.676000  2985.950181  3040.474367     0.000176
        61     2.679000  2982.230844  3014.261406     0.000170
        62     2.682000  2978.534385  2955.758690     0.000177
        63     2.685000  2974.860875  3016.989736     0.000177
        64     2.688000  2971.210391  3030.170992     0.000173
        65     2.691000  2967.583018  3033.675920     0.000171
        66     2.694000  2963.978848  3089.315936     0.000173
        67     2.697000  2960.397980  2956.888322     0.000181
        68     2.700000  2956.840522  2977.302750     0.000172
        69     2.703000  2953.306592  2996.320735     0.000178
        70     2.706000  2949.796316  2899.496494     0.000185
        71     2.709000  2946.309829  2990.790705     0.000173
        72     2.712000  2942.847278  2954.633312     0.000175
        73     2.715000  2939.408820  3022.156262     0.000177
        74     2.718000  2935.994623  2780.332596     0.000189
        75     2.721000  2932.604867  3174.568945     0.000163
        76     2.724000  2929.239746  3041.564836     0.000175
        77     2.727000  2925.899465  3095.884906     0.000172
        78     2.730000  2922.584246  2921.024866     0.000176
        79     2.733000  2919.294325  2913.399492     0.000180
        80     2.736000  2916.029952  3145.528618     0.000171
        81     2.739000  2912.791397  2903.214467     0.000180
        82     2.742000  2909.578946  2827.797721     0.000185
        83     2.745000  2906.392904  2928.327810     0.000185
        84     2.748000  2903.233596  2912.634084     0.000179
        85     2.751000  2900.101370  3029.577094     0.000171
        86     2.754000  2896.996594  3033.061214     0.000176
        87     2.757000  2893.919663  3167.866276     0.000167
        88     2.760000  2890.870996  3023.737884     0.000172
        89     2.763000  2887.851039  2828.458409     0.000186
        90     2.766000  2884.860269  2920.615404     0.000182
        91     2.769000  2881.899192  2833.414377     0.000185
        92     2.772000  2878.968349  2894.109823     0.000177
        93     2.775000  2876.068316  3082.988345     0.000174
        94     2.778000  2873.199706  2951.680822     0.000178
        95     2.781000  2870.363174  2766.743369     0.000185
        96     2.784000  2867.559418  2949.222792     0.000183
        97     2.787000  2864.789183  2969.755799     0.000178
        98     2.790000  2862.053263  3018.804166     0.000170
        99     2.793000  2859.352507  2990.203587     0.000178
       100     2.796000  2856.687820  2943.211890     0.000180
       101     2.799000  2854.060171  2995.958291     0.000175
       102     2.802000  2851.470595  2753.922714     0.000189
       103     2.805000  2848.920199  3037.805905     0.000177
       104     2.808000  2846.410167  2918.497065     0.000183
       105     2.811000  2843.941770  2856.953145     0.000180
       106     2.814000  2841.516365  2924.690011     0.000184
       107     2.817000  2839.135411  2797.729868     0.000190
       108     2.820000  2836.800471  3007.693780     0.000171
       109     2.823000  2834.513225  2853.904989     0.000187
       110     2.826000  2832.275477  2933.134762     0.000183
       111     2.829000  2830.089167  2868.142903     0.000181
       112     2.832000  2827.956384  2964.548865     0.000175
       113     2.835000  2825.879377  2745.133364     0.000195
       114     2.838000  2823.860572  2984.674344     0.000176
       115     2.841000  2821.902586  2699.628430     0.000191
       116     2.844000  2820.008249  2782.669089     0.000194
       117     2.847000  2818.180618  2763.244280     0.000193
       118     2.850000  2816.423004  3016.241921     0.000169
       119     2.853000  2814.738997  3010.938578     0.000174
       120     2.856000  2813.132489  2852.847683     0.000188
       121     2.859000  2811.607712  2963.455949     0.000176
       122     2.862000  2810.169267  2786.626984     0.000186
       123     2.865000  2808.822168  2839.102842     0.000191
       124     2.868000  2807.571881  2655.346854     0.000199
       125     2.871000  2806.424379  2678.018141     0.000192
       126     2.874000  2805.386195  2847.349682     0.000188
       127     2.877000  2804.464488  2930.247707     0.000182
       128     2.880000  2803.667113  2899.557917     0.000177
       129     2.883000  2803.002706  2835.103990     0.000186
       130     2.886000  2802.480779  2766.486499     0.000195
       131     2.889000  2802.111822  2823.485848     0.000184
       132     2.892000  2801.907435  2824.810376     0.000186
       133     2.895000  2801.880465  2867.406598     0.000191
       134     2.898000  2802.045171  2803.315888     0.000186
       135     2.901000  2802.417418  2725.293003     0.000188
       136     2.904000  2803.014892  2932.857731     0.000186
       137     2.907000  2803.857363  2672.323521     0.000198
       138     2.910000  2804.966984  2834.381291     0.000182
       139     2.913000  2806.368645  2852.644005     0.000187
       140     2.916000  2808.090390  2825.507687     0.000187
       141     2.919000  2810.163908  2903.034623     0.000180
       142     2.922000  2812.625123  2829.093900     0.000185
       143     2.925000  2815.514893  2898.514874     0.000185
       144     2.928000  2818.879844  2813.874090     0.000188
       145     2.931000  2822.773390  2721.239492     0.000187
       146     2.934000  2827.256954  2797.189348     0.000193
       147     2.937000  2832.401463  2814.697218     0.000188
       148     2.940000  2838.289188  2875.496435     0.000179
       149     2.943000  2845.016003  2920.734452     0.000183
       150     2.946000  2852.694203  2860.650684     0.000186
       151     2.949000  2861.456031  2750.390026     0.000189
       152     2.952000  2871.458132  2758.781925     0.000190
       153     2.955000  2882.887224  2934.417338     0.000184
       154     2.958000  2895.967392  2775.319523     0.000189
       155     2.961000  2910.969560  2780.025624     0.000186
       156     2.964000  2928.223932  2758.553633     0.000293
       157     2.967000  2948.136536  2838.478588     0.000237
       158     2.970000  2971.211503  2874.316374     0.000217
       159     2.973000  2998.081550  2990.413302     0.000208
       160     2.976000  3029.550338  2810.905745     0.000214
       161     2.979000  3066.652473  2919.177539     0.000202
       162     2.982000  3110.740434  2917.617637     0.000201
       163     2.985000  3163.615320  2932.708172     0.000203
       164     2.988000  3227.741706  3028.688516     0.000194
       165     2.991000  3306.677317  3237.663688     0.000176
       166     2.994000  3406.165298  3148.337339     0.000186
       167     2.997000  3537.151005  3314.839626     0.000174
       168     3.000000  3723.166229  3600.875129     0.000157
       169     3.003000  4014.282473  3880.403966     0.000150
       170     3.006000  4504.857109  4561.508294     0.000126
       171     3.009000  5342.571542  5408.189813     0.000103
       172     3.012000  6708.437146  6621.804123     0.000086
       173     3.015000  8754.528186  8487.570513     0.000069
       174     3.018000 11539.275981 10444.017648     0.000054
       175     3.021000 15025.318998 13260.264449     0.000042
       176     3.024000 19107.699401 16502.230867     0.000035
       177     3.027000 23642.980824 20415.715548     0.000027
       178     3.030000 28507.430834 25050.790831     0.000022
       179     3.033000 33661.241442 30473.410855     0.000018
       180     3.036000 39057.296227 36267.669226     0.000015
       181     3.039000 44182.845338 41744.158057     0.000013
       182     3.042000 47518.826703 43518.195790     0.000012
       183     3.045000 46663.305537 40795.337662     0.000014
       184     3.048000 39984.225173 32554.604228     0.000017
       185     3.051000 29474.220124 23500.274571     0.000023
       186     3.054000 19406.874533 16576.243060     0.000035
       187     3.057000 12204.049317 11288.290466     0.000050
       188     3.060000  8002.024662  8393.515717     0.000068
       189     3.063000  5877.156760  6668.301228     0.000086
       190     3.066000  4851.065825  4841.845632     0.000119
       191     3.069000  4310.417216  4309.348825     0.000133
       192     3.072000  3974.359736  3811.372271     0.000148
       193     3.075000  3736.214152  3461.808215     0.000168
       194     3.078000  3555.713551  3220.704097     0.000179
       195     3.081000  3414.306766  3259.079897     0.000172
       196     3.084000  3301.166053  3062.687587     0.000191
       197     3.087000  3209.107482  2961.678361     0.000194
       198     3.090000  3133.108907  2841.844891     0.000200
       199     3.093000  3069.561242  2838.984840     0.000203
       200     3.096000  3015.816251  2749.384593     0.000209
       201     3.099000  2969.895261  2868.307149     0.000201
       202     3.102000  2930.295871  2535.403871     0.000223
       203     3.105000  2895.860687  2699.095918     0.000215
       204     3.108000  2865.686376  2798.186031     0.000208
       205     3.111000  2839.059515  2699.680213     0.000206
       206     3.114000  2815.410564  2793.454100     0.000209
       207     3.117000  2794.280355  2719.708880     0.000214
       208     3.120000  2775.295352  2688.533562     0.000208
       209     3.123000  2758.149151  2542.585824     0.000229
       210     3.126000  2742.588481  2669.405966     0.000217
       211     3.129000  2728.402503  2603.418865     0.000219
       212     3.132000  2715.414543  2768.402775     0.000207
       213     3.135000  2703.475647  2602.921135     0.000222
       214     3.138000  2692.459509  2596.631526     0.000223
       215     3.141000  2682.258459  2813.714417     0.000200
       216     3.144000  2672.780246  2778.648539     0.000208
       217     3.147000  2663.945463  2701.494613     0.000214
       218     3.150000  2655.685453  2609.045036     0.000216
       219     3.153000  2647.940604  2716.600221     0.000211
       220     3.156000  2640.658956  2683.993599     0.000217
       221     3.159000  2633.795048  2587.729820     0.000220
       222     3.162000  2627.308964  2634.407592     0.000216
       223     3.165000  2621.165541  2629.164162     0.000226
       224     3.168000  2615.333701  2681.451358     0.000213
       225     3.171000  2609.785896  2670.155080     0.000210
       226     3.174000  2604.497636  2585.975697     0.000230
       227     3.177000  2599.447089  2813.858864     0.000203
       228     3.180000  2594.614740  2571.062760     0.000222
       229     3.183000  2589.983104  2732.948430     0.000211
       230     3.186000  2585.536474  2650.641874     0.000219
       231     3.189000  2581.260712  2581.134063     0.000220
       232     3.192000  2577.143059  2677.384688     0.000211
       233     3.195000  2573.171980  2831.549903     0.000208
       234     3.198000  2569.337022  2636.322348     0.000219
       235     3.201000  2565.628698  2689.359982     0.000208
       236     3.204000  2562.038379  2685.553419     0.000220
       237     3.207000  2558.558201  2690.839284     0.000214
       238     3.210000  2555.180986  2603.441470     0.000216
       239     3.213000  2551.900173  2608.550936     0.000224
       240     3.216000  2548.709752  2736.289156     0.000211
       241     3.219000  2545.604210  2681.180957     0.000212
       242     3.222000  2542.578483  2600.374967     0.000220
       243     3.225000  2539.627913  2519.623920     0.000231
       244     3.228000  2536.748208  2645.860659     0.000218
       245     3.231000  2533.935408  2630.184382     0.000215
       246     3.234000  2531.185853  2563.200753     0.000229
       247     3.237000  2528.496162  2703.539133     0.000214
       248     3.240000  2525.863199  2537.630927     0.000222
       249     3.243000  2523.284058  2567.238012     0.000225
       250     3.246000  2520.756041  2539.964423     0.000229
       251     3.249000  2518.276682  2580.475217     0.000218
       252     3.252000  2515.844095  2546.432756     0.000227
       253     3.255000  2513.456537  2498.292878     0.000234
       254     3.258000  2511.112111  2465.184577     0.000233
       255     3.261000  2508.809203  2493.057321     0.000228
       256     3.264000  2506.545312  2648.905214     0.000220
       257     3.267000  2504.313781  2411.600812     0.000237
       258     3.270000  2502.117469  2412.080439     0.000234
       259     3.273000  2499.954926  2544.201216     0.000229
       260     3.276000  2497.824920  2469.155208     0.000234
       261     3.279000  2495.727067  2696.408742     0.000212
       262     3.282000  2493.660812  2563.536633     0.000223
       263     3.285000  2491.625605  2621.790543     0.000221
       264     3.288000  2489.619891  2565.925697     0.000225
       265     3.291000  2487.644446  2590.292345     0.000219
       266     3.294000  2485.696469  2603.078326     0.000225
       267     3.297000  2483.761454  2651.267807     0.000219
       268     3.300000  2481.850505  2537.645090     0.000224
       269     3.303000  2479.962830  2649.712476     0.000219
       270     3.306000  2478.097677  2680.578638     0.000214
       271     3.309000  2476.254339  2455.819038     0.000235
       272     3.312000  2474.432142  2547.206005     0.000225
       273     3.315000  2472.630452  2701.444602     0.000215
       274     3.318000  2470.848666  2540.068809     0.000229
       275     3.321000  2469.086211  2572.182717     0.000218
       276     3.324000  2467.342546  2519.344831     0.000231
       277     3.327000  2465.617154  2427.747256     0.000238
       278     3.330000  2463.909548  2571.720482     0.000220
       279     3.333000  2462.219261  2496.936783     0.000233
       280     3.336000  2460.545851  2525.682270     0.000230
       281     3.339000  2458.888898  2552.839974     0.000226
       282     3.342000  2457.248000  2480.478679     0.000230
       283     3.345000  2455.622776  2607.503793     0.000221
       284     3.348000  2454.012862  2482.364776     0.000235
       285     3.351000  2452.417912  2533.432953     0.000222
       286     3.354000  2450.837595  2541.577762     0.000229
       287     3.357000  2449.271596  2456.526680     0.000237
       288     3.360000  2447.719614  2497.131537     0.000224
       289     3.363000  2446.181361  2573.517366     0.000224
       290     3.366000  2444.656564  2569.609257     0.000226
       291     3.369000  2443.144959  2522.765219     0.000228
       292     3.372000  2441.646298  2453.589049     0.000234
       293     3.375000  2440.160339  2503.490226     0.000232
       294     3.378000  2438.686855  2538.281035     0.000228
       295     3.381000  2437.225626  2591.324165     0.000218
       296     3.384000  2435.776444  2684.848502     0.000217
       297     3.387000  2434.339108  2557.311401     0.000227
       298     3.390000  2432.913427  2661.204875     0.000212
       299     3.393000  2431.499218  2538.378976     0.000225
       300     3.396000  2430.096305  2734.129729     0.000213
       301     3.399000  2428.704522  2610.865540     0.000218
       302     3.402000  2427.323707  2477.753197     0.000229
       303     3.405000  2425.953707  2475.674010     0.000236
       304     3.408000  2424.594377  2628.577446     0.000217
       305     3.411000  2423.245575  2656.926105     0.000211
       306     3.414000  2421.907167  2319.097261     0.000252
       307     3.417000  2420.579027  2482.191550     0.000233
       308     3.420000  2419.261031  2698.302126     0.000209
       309     3.423000  2417.953063  2602.594756     0.000222
       310     3.426000  2416.655011  2465.700230     0.000234
       311     3.429000  2415.366770  2460.410006     0.000230
       312     3.432000  2414.088238  2519.113124     0.000225
       313     3.435000  2412.819319  2554.565669     0.000227
       314     3.438000  2411.559921  2587.426830     0.000222
       315     3.441000  2410.309958  2463.235028     0.000226
       316     3.444000  2409.069346  2361.056473     0.000247
       317     3.447000  2407.838009  2591.196319     0.000223
       318     3.450000  2406.615871  2424.188273     0.000231
       319     3.453000  2405.402864  2464.967239     0.000234
       320     3.456000  2404.198922  2392.070869     0.000241
       321     3.459000  2403.003983  2408.807536     0.000235
       322     3.462000  2401.817989  2426.863284     0.000234
       323     3.465000  2400.640887  2478.332089     0.000232
       324     3.468000  2399.472627  2489.262078     0.000232
       325     3.471000  2398.313163  2357.437058     0.000239
       326     3.474000  2397.162452  2416.932924     0.000240
       327     3.477000  2396.020456  2636.955578     0.000218
       328     3.480000  2394.887140  2394.874542     0.000232
       329     3.483000  2393.762471  2551.885830     0.000227
       330     3.486000  2392.646423  2466.925257     0.000233
       331     3.489000  2391.538972  2465.008822     0.000228
       332     3.492000  2390.440096  2590.350447     0.000221
       333     3.495000  2389.349780  2453.468948     0.000236
       334     3.498000  2388.268009  2563.196887     0.000222
       335     3.501000  2387.194775  2320.005385     0.000244
       336     3.504000  2386.130072  2453.754517     0.000235
       337     3.507000  2385.073898  2456.575166     0.000233
       338     3.510000  2384.026255  2573.554421     0.000218
       339     3.513000  2382.987147  2502.301593     0.000230
       340     3.516000  2381.956586  2352.159697     0.000245
       341     3.519000  2380.934584  2481.772127     0.000225
       342     3.522000  2379.921159  2433.384702     0.000234
       343     3.525000  2378.916332  2429.271247     0.000238
       344     3.528000  2377.920129  2498.179238     0.000227
       345     3.531000  2376.932580  2440.301694     0.000232
       346     3.534000  2375.953721  2607.074327     0.000220
       347     3.537000  2374.983588  2508.578895     0.000229
       348     3.540000  2374.022227  2405.308106     0.000233
       349     3.543000  2373.069686  2503.896099     0.000228
       350     3.546000  2372.126018  2561.304185     0.000223
       351     3.549000  2371.191280  2509.798111     0.000225
       352     3.552000  2370.265537  2349.749665     0.000243
       353     3.555000  2369.348857  2442.534193     0.000237
       354     3.558000  2368.441316  2459.306631     0.000230
       355     3.561000  2367.542992  2474.541370     0.000230
       356     3.564000  2366.653972  2368.651984     0.000244
       357     3.567000  2365.774350  2459.159968     0.000233
       358     3.570000  2364.904222  2499.140578     0.000226
       359     3.573000  2364.043696  2599.690986     0.000218
       360     3.576000  2363.193370  2400.113619     0.000238
       361     3.579000  2362.354922  2367.949985     0.000240
       362     3.582000  2361.529666  2331.710139     0.000243
       363     3.585000  2360.717563  2299.012062     0.000252
       364     3.588000  2359.921731  2474.464481     0.000230
       365     3.591000  2359.132670  2460.922184     0.000226
       366     3.594000  2358.343015  2602.654222     0.000223
       367     3.597000  2357.564088  2391.502604     0.000240
       368     3.600000  2356.796070  2453.973427     0.000232
       369     3.603000  2356.039153  2531.828485     0.000224
       370     3.606000  2355.293539  2433.629076     0.000236
       371     3.609000  2354.559444  2423.288366     0.000236
       372     3.612000  2353.837095  2466.706892     0.000228
       373     3.615000  2353.126732  2469.176531     0.000235
       374     3.618000  2352.428609  2549.223845     0.000225
       375     3.621000  2351.743329  2390.179167     0.000234
       376     3.624000  2351.072089  2446.647629     0.000235
       377     3.627000  2350.415802  2605.152797     0.000220
       378     3.630000  2349.774663  2338.776737     0.000243
       379     3.633000  2349.151059  2473.933571     0.000230
       380     3.636000  2348.532652  2318.592402     0.000250
       381     3.639000  2347.928662  2669.126022     0.000212
       382     3.642000  2347.339538  2460.691582     0.000228
       383     3.645000  2346.765697  2401.893461     0.000241
       384     3.648000  2346.207582  2362.299608     0.000242
       385     3.651000  2345.665660  2458.644110     0.000227
       386     3.654000  2345.140427  2369.820207     0.000242
       387     3.657000  2344.632408  2498.472168     0.000229
       388     3.660000  2344.142158  2374.168435     0.000240
       389     3.663000  2343.670267  2537.184101     0.000225
       390     3.666000  2343.217367  2369.170621     0.000246
       391     3.669000  2342.784751  2259.361385     0.000253
       392     3.672000  2342.374277  2534.535604     0.000221
       393     3.675000  2341.987436  2371.654432     0.000244
       394     3.678000  2341.624824  2364.651059     0.000239
       395     3.681000  2341.291048  2492.906781     0.000224
       396     3.684000  2340.967654  2335.827117     0.000247
       397     3.687000  2340.668688  2412.047062     0.000238
       398     3.690000  2340.395313  2409.802841     0.000232
       399     3.693000  2340.148611  2366.520507     0.000242
       400     3.696000  2339.929733  2364.919761     0.000242
       401     3.699000  2339.739910  2459.057180     0.000229
       402     3.702000  2339.580664  2391.414068     0.000235
       403     3.705000  2339.454205  2543.018107     0.000229
       404     3.708000  2339.362627  2554.816563     0.000223
       405     3.711000  2339.307541  2386.791384     0.000232
       406     3.714000  2339.291315  2332.738816     0.000248
       407     3.717000  2339.306843  2381.433099     0.000239
       408     3.720000  2339.362795  2452.446249     0.000230
       409     3.723000  2339.461299  2524.027940     0.000227
       410     3.726000  2339.604643  2432.764965     0.000238
       411     3.729000  2339.795288  2354.072843     0.000241
       412     3.732000  2340.035889  2454.719072     0.000228
       413     3.735000  2340.329309  2412.080525     0.000242
       414     3.738000  2340.678640  2342.922546     0.000244
       415     3.741000  2341.087226  2424.804435     0.000231
       416     3.744000  2341.558688  2433.590834     0.000239
       417     3.747000  2342.096949  2342.108932     0.000244
       418     3.750000  2342.706270  2362.792124     0.000239
       419     3.753000  2343.391283  2362.274776     0.000243
       420     3.756000  2344.157028  2317.684871     0.000247
       421     3.759000  2345.009002  2454.503701     0.000230
       422     3.762000  2345.953206  2430.195144     0.000231
       423     3.765000  2346.996201  2507.916832     0.000232
       424     3.768000  2348.145176  2492.037708     0.000230
       425     3.771000  2349.408020  2495.429901     0.000224
       426     3.774000  2350.793403  2458.299432     0.000235
       427     3.777000  2352.310875  2348.429284     0.000243
       428     3.780000  2353.970975  2489.396479     0.000227
       429     3.783000  2355.785355  2383.329547     0.000240
       430     3.786000  2357.766924  2462.185974     0.000234
       431     3.789000  2359.930020  2390.866572     0.000238
       432     3.792000  2362.290601  2395.098285     0.000235
       433     3.795000  2364.866471  2460.642465     0.000236
       434     3.798000  2367.677545  2344.647116     0.000243
       435     3.801000  2370.746155  2586.105409     0.000218
       436     3.804000  2374.097417  2371.251179     0.000243
       437     3.807000  2377.759656  2443.672448     0.000232
       438     3.810000  2381.764914  2520.597647     0.000224
       439     3.813000  2386.149556  2377.254404     0.000237
       440     3.816000  2390.954988  2334.214525     0.000246
       441     3.819000  2396.228528  2342.337227     0.000243
       442     3.822000  2402.024446  2294.736363     0.000246
       443     3.825000  2408.405240  2459.613485     0.000234
       444     3.828000  2415.443177  2332.164345     0.000246
       445     3.831000  2423.222199  2355.357770     0.000238
       446     3.834000  2431.840260  2483.284314     0.000232
       447     3.837000  2441.412248  2400.034674     0.000238
       448     3.840000  2452.073629  2275.378764     0.000247
       449     3.843000  2463.985047  2339.412154     0.000244
       450     3.846000  2477.338169  2443.753761     0.000237
       451     3.849000  2492.363178  2459.291570     0.000228
       452     3.852000  2509.338475  2460.855945     0.000231
       453     3.855000  2528.603359  2324.304643     0.000248
       454     3.858000  2550.574891  2460.765575     0.000228
       455     3.861000  2575.770887  2549.496330     0.000223
       456     3.864000  2604.842912  2484.629204     0.000230
       457     3.867000  2638.628089  2534.550064     0.000224
       458     3.870000  2678.241190  2568.492228     0.000222
       459     3.873000  2725.257509  2508.098275     0.000225
       460     3.876000  2782.094293  2596.735924     0.000223
       461     3.879000  2852.789451  2670.479634     0.000213
       462     3.882000  2944.476480  2771.801432     0.000202
       463     3.885000  3069.882967  2711.815883     0.000217
       464     3.888000  3250.995966  2745.719065     0.000208
       465     3.891000  3523.515943  3053.617964     0.000184
       466     3.894000  3940.890361  3534.109024     0.000163
       467     3.897000  4575.820141  4228.983454     0.000133
       468     3.900000  5516.407047  4928.283397     0.000114
       469     3.903000  6853.641783  6053.074907     0.000094
       470     3.906000  8657.982484  7684.386568     0.000073
       471     3.909000 10948.356081  9573.846819     0.000059
       472     3.912000 13662.621077 12332.073299     0.000045
       473     3.915000 16635.206901 15086.732977     0.000038
       474     3.918000 19586.906646 18719.178558     0.000030
       475     3.921000 22138.130738 21471.765311     0.000026
       476     3.924000 23850.228122 23799.654317     0.000024
       477     3.927000 24293.933011 22983.939133     0.000024
       478     3.930000 23182.561143 20740.071866     0.000027
       479     3.933000 20603.230974 18283.214187     0.000030
       480     3.936000 17125.412388 15351.200202     0.000037
       481     3.939000 13505.077324 12583.726066     0.000045
       482     3.942000 10303.930524 10564.637416     0.000052
       483     3.945000  7785.990137  8670.062966     0.000067
       484     3.948000  5983.640357  7516.638845     0.000075
       485     3.951000  4790.797388  6230.917985     0.000090
       486     3.954000  4046.585443  5098.760704     0.000113
       487     3.957000  3596.085411  4536.529793     0.000124
       488     3.960000  3320.923878  3955.866399     0.000143
       489     3.963000  3144.326020  3718.408547     0.000151
       490     3.966000  3022.367198  3128.175991     0.000183
       491     3.969000  2932.047933  3023.081073     0.000189
       492     3.972000  2861.794805  2789.897024     0.000197
       493     3.975000  2805.631464  2817.588510     0.000204
       494     3.978000  2760.181214  2785.125587     0.000204
       495     3.981000  2723.305684  2580.568071     0.000216
       496     3.984000  2693.525914  2569.823961     0.000225
       497     3.987000  2669.771978  2475.030856     0.000229
       498     3.990000  2651.262245  2478.795701     0.000228
       499     3.993000  2637.436033  2467.481989     0.000230
       500     3.996000  2627.912209  2537.280988     0.000226
       501     3.999000  2622.463814  2440.837470     0.000233
       502     4.002000  2621.004494  2584.105658     0.000217
       503     4.005000  2623.585135  2435.205577     0.000238
       504     4.008000  2630.400586  2592.875145     0.000387
       505     4.011000  2641.807919  2418.842048     0.000363
       506     4.014000  2658.360728  2469.152727     0.000330
       507     4.017000  2680.871692  2402.686156     0.000313
       508     4.020000  2710.537074  2438.360675     0.000299
       509     4.023000  2749.210252  2447.831479     0.000292
       510     4.026000  2800.021639  2567.535364     0.000273
       511     4.029000  2868.713274  2632.443560     0.000264
       512     4.032000  2966.205950  2755.866509     0.000243
       513     4.035000  3112.816051  2820.314756     0.000247
       514     4.038000  3343.880465  2970.859745     0.000227
       515     4.041000  3715.238305  3370.811004     0.000192
       516     4.044000  4305.468747  3984.312685     0.000171
       517     4.047000  5210.600556  4693.492003     0.000141
       518     4.050000  6526.667687  5809.376067     0.000112
       519     4.053000  8319.070944  7525.689484     0.000088
       520     4.056000 10588.007965  9853.210284     0.000067
       521     4.059000 13239.878239 12476.632042     0.000053
       522     4.062000 16063.334874 15197.954722     0.000042
       523     4.065000 18717.771300 17801.477823     0.000037
       524     4.068000 20752.772989 20775.398848     0.000032
       525     4.071000 21664.233185 20726.930108     0.000031
       526     4.074000 21019.331539 19102.174066     0.000035
       527     4.077000 18743.149317 15982.840644     0.000041
       528     4.080000 15391.179188 13001.310048     0.000050
       529     4.083000 11857.643872  9939.138455     0.000067
       530     4.086000  8810.724178  7929.029054     0.000084
       531     4.089000  6527.133190  6756.675795     0.000098
       532     4.092000  4995.734089  5186.408500     0.000126
       533     4.095000  4055.285103  4447.427922     0.000152
       534     4.098000  3508.739161  3889.226659     0.000171
       535     4.101000  3192.910695  3382.976430     0.000192
       536     4.104000  3000.535840  3163.833275     0.000214
       537     4.107000  2872.043115  2902.699549     0.000229
       538     4.110000  2778.032770  2670.213075     0.000245
       539     4.113000  2704.732170  2643.435984     0.000253
       540     4.116000  2645.430100  2613.410846     0.000256
       541     4.119000  2596.420398  2552.394090     0.000260
       542     4.122000  2555.338922  2375.835484     0.000277
       543     4.125000  2520.518718  2487.966612     0.000272
       544     4.128000  2490.721372  2399.439926     0.000279
       545     4.131000  2465.002242  2340.853536     0.000276
       546     4.134000  2442.628955  2379.092826     0.000285
       547     4.137000  2423.026519  2490.298823     0.000267
       548     4.140000  2405.738498  2287.455406     0.000285
       549     4.143000  2390.398911  2331.910626     0.000287
       550     4.146000  2376.711587  2339.008545     0.000286
       551     4.149000  2364.434787  2161.356280     0.000305
       552     4.152000  2353.369641  2374.154184     0.000274
       553     4.155000  2343.351336  2368.675015     0.000288
       554     4.158000  2334.242340  2367.668612     0.000282
       555     4.161000  2325.927165  2205.588947     0.000294
       556     4.164000  2318.308246  2256.852444     0.000302
       557     4.167000  2311.302695  2210.197437     0.000299
       558     4.170000  2304.839727  2181.199499     0.000301
       559     4.173000  2298.858593  2262.928499     0.000297
       560     4.176000  2293.306911  2382.447642     0.000278
       561     4.179000  2288.139320  2139.939819     0.000310
       562     4.182000  2283.316373  2217.853957     0.000295
       563     4.185000  2278.803631  2208.142798     0.000305
       564     4.188000  2274.570915  2273.117407     0.000293
       565     4.191000  2270.591689  2238.617744     0.000291
       566     4.194000  2266.842538  2196.906268     0.000309
       567     4.197000  2263.302734  2297.974920     0.000291
       568     4.200000  2259.953878  2289.428160     0.000286
       569     4.203000  2256.779585  2189.257359     0.000308
       570     4.206000  2253.765225  2128.935206     0.000314
       571     4.209000  2250.897700  2200.923397     0.000302
       572     4.212000  2248.165257  2134.311386     0.000311
       573     4.215000  2245.557320  2326.400052     0.000290
       574     4.218000  2243.064351  2296.291665     0.000288
       575     4.221000  2240.677732  2277.486914     0.000286
       576     4.224000  2238.389656  2300.634932     0.000294
       577     4.227000  2236.193038  2215.420368     0.000301
       578     4.230000  2234.081436  2249.207055     0.000291
       579     4.233000  2232.048980  2353.846277     0.000286
       580     4.236000  2230.090311  2201.409662     0.000305
       581     4.239000  2228.200531  2216.870559     0.000297
       582     4.242000  2226.375153  2363.649820     0.000281
       583     4.245000  2224.610060  2252.978207     0.000299
       584     4.248000  2222.901471  2234.301757     0.000299
       585     4.251000  2221.245903  2246.110014     0.000292
       586     4.254000  2219.640151  2261.126577     0.000297
       587     4.257000  2218.081252  2252.234030     0.000295
       588     4.260000  2216.566470  2183.917281     0.000300
       589     4.263000  2215.093274  2231.775759     0.000300
       590     4.266000  2213.659317  2186.212414     0.000303
       591     4.269000  2212.262422  2183.401837     0.000302
       592     4.272000  2210.900566  2200.310347     0.000300
       593     4.275000  2209.571869  2252.359617     0.000299
       594     4.278000  2208.274581  2233.622956     0.000298
       595     4.281000  2207.007068  2136.790006     0.000308
       596     4.284000  2205.767809  2175.223157     0.000307
       597     4.287000  2204.555380  2309.262783     0.000288
       598     4.290000  2203.368451  2157.509850     0.000305
       599     4.293000  2202.205779  2211.077783     0.000303
       600     4.296000  2201.066195  2189.300855     0.000308
       601     4.299000  2199.948608  2273.563014     0.000287
       602     4.302000  2198.851990  2270.549275     0.000288
       603     4.305000  2197.775377  2185.280523     0.000309
       604     4.308000  2196.717864  2220.837676     0.000298
       605     4.311000  2195.678596  2300.010940     0.000285
       606     4.314000  2194.656771  2180.925937     0.000310
       607     4.317000  2193.651631  2262.397781     0.000293
       608     4.320000  2192.662463  2130.283568     0.000307
       609     4.323000  2191.688591  2131.040051     0.000314
       610     4.326000  2190.729381  2275.676563     0.000295
       611     4.329000  2189.784228  2209.289192     0.000300
       612     4.332000  2188.852565  2085.966214     0.000317
       613     4.335000  2187.933852  2181.288175     0.000311
       614     4.338000  2187.027578  2230.946421     0.000296
       615     4.341000  2186.133308  2195.829272     0.000301
       616     4.344000  2185.250809  2205.788829     0.000307
       617     4.347000  2184.379838  2194.671877     0.000304
       618     4.350000  2183.519965  2227.067093     0.000298
       619     4.353000  2182.671436  2101.235508     0.000317
       620     4.356000  2181.830493  2258.671573     0.000297
       621     4.359000  2180.999044  2127.855516     0.000313
       622     4.362000  2180.176780  2065.058803     0.000318
       623     4.365000  2179.363379  2224.852522     0.000306
       624     4.368000  2178.558534  2173.516899     0.000305
       625     4.371000  2177.761953  2172.389885     0.000302
       626     4.374000  2176.973355  2054.251521     0.000331
       627     4.377000  2176.192474  2189.197134     0.000301
       628     4.380000  2175.419055  2205.682279     0.000302
       629     4.383000  2174.652856  2104.079357     0.000318
       630     4.386000  2173.893644  2204.889531     0.000299
       631     4.389000  2173.141196  2231.600056     0.000298
       632     4.392000  2172.395300  2193.337420     0.000299
       633     4.395000  2171.655753  2211.385742     0.000305
       634     4.398000  2170.922359  2106.529115     0.000313
       635     4.401000  2170.196197  2187.788724     0.000299
       636     4.404000  2169.484951  2034.028438     0.000333
       637     4.407000  2168.798511  2167.552042     0.000305
       638     4.410000  2168.139388  2211.143501     0.000297
       639     4.413000  2167.524250  2240.195002     0.000297
       640     4.416000  2166.881062  2177.885401     0.000303
       641     4.419000  2166.176996  2134.677978     0.000311
       642     4.422000  2165.471291  2185.948110     0.000302
       643     4.425000  2164.761995  2115.097484     0.000320
       644     4.428000  2164.047866  2175.089551     0.000308
       645     4.431000  2163.327075  2144.589510     0.000305
       646     4.434000  2162.602728  2217.787700     0.000304
       647     4.437000  2161.877197  2128.757573     0.000311
       648     4.440000  2161.147804  2207.168847     0.000301
       649     4.443000  2160.401810  2085.824116     0.000321
       650     4.446000  2159.616493  2204.053286     0.000299
       651     4.449000  2158.803875  2153.219350     0.000312
       652     4.452000  2158.158981  2125.355093     0.000310
       653     4.455000  2157.517702  2266.117732     0.000297
       654     4.458000  2156.879949  2176.039361     0.000310
       655     4.461000  2156.245636  2145.402097     0.000302
       656     4.464000  2155.614681  2225.498121     0.000302
       657     4.467000  2154.987006  2151.597633     0.000309
       658     4.470000  2154.362532  2105.121042     0.000312
       659     4.473000  2153.741187  2124.854835     0.000315
       660     4.476000  2153.122899  2202.590528     0.000301
       661     4.479000  2152.507599  2157.766383     0.000310
       662     4.482000  2151.895220  2136.937733     0.000308
       663     4.485000  2151.285697  2236.177694     0.000297
       664     4.488000  2150.678969  2195.128139     0.000308
       665     4.491000  2150.074974  2110.617484     0.000311
       666     4.494000  2149.473656  2124.162618     0.000315
       667     4.497000  2148.874956  2339.187117     0.000286
       668     4.500000  2148.278820  2223.793200     0.000297
       669     4.503000  2147.685196  2105.143072     0.000317
       670     4.506000  2147.094032  2047.813240     0.000326
       671     4.509000  2146.505279  2251.034609     0.000296
       672     4.512000  2145.918888  2086.751829     0.000311
       673     4.515000  2145.334813  2050.835668     0.000324
       674     4.518000  2144.753009  2207.727232     0.000304
       675     4.521000  2144.173432  2291.673374     0.000283
       676     4.524000  2143.596040  2111.268159     0.000315
       677     4.527000  2143.020790  1947.001087     0.000338
       678     4.530000  2142.447645  2051.512598     0.000322
       679     4.533000  2141.876564  2159.385247     0.000307
       680     4.536000  2141.307510  2109.687021     0.000315
       681     4.539000  2140.740447  2171.203473     0.000308
       682     4.542000  2140.175340  2195.633098     0.000297
       683     4.545000  2139.612153  2128.914666     0.000315
       684     4.548000  2139.050855  2178.808025     0.000309
       685     4.551000  2138.491411  2214.016932     0.000293
       686     4.554000  2137.933791  2081.717641     0.000322
       687     4.557000  2137.377965  2097.396593     0.000318
       688     4.560000  2136.823902  2153.437457     0.000308
       689     4.563000  2136.271574  2142.274310     0.000309
       690     4.566000  2135.720953  2164.654725     0.000307
       691     4.569000  2135.172011  2128.802444     0.000316
       692     4.572000  2134.624723  2147.583412     0.000303
       693     4.575000  2134.079061  2068.960694     0.000322
       694     4.578000  2133.535002  2122.775410     0.000319
       695     4.581000  2132.992520  2115.984835     0.000309
       696     4.584000  2132.451593  2148.847055     0.000311
       697     4.587000  2131.912197  2219.863239     0.000302
       698     4.590000  2131.374309  2107.803685     0.000311
       699     4.593000  2130.837909  2083.334665     0.000317
       700     4.596000  2130.302974  2090.673395     0.000319
       701     4.599000  2129.769484  2191.201222     0.000304
       702     4.602000  2129.237419  2172.993001     0.000299
       703     4.605000  2128.706759  2191.496029     0.000306
       704     4.608000  2128.177486  2246.300659     0.000302
       705     4.611000  2127.649581  2191.332550     0.000297
       706     4.614000  2127.123025  2235.245146     0.000297
       707     4.617000  2126.597801  2205.544118     0.000307
       708     4.620000  2126.073892  2196.471251     0.000297
       709     4.623000  2125.551282  2253.236800     0.000292
       710     4.626000  2125.029954  2143.738056     0.000313
       711     4.629000  2124.509892  2104.370706     0.000317
       712     4.632000  2123.991081  2091.053013     0.000312
       713     4.635000  2123.473506  2140.774766     0.000314
       714     4.638000  2122.957152  2115.634709     0.000319
       715     4.641000  2122.442005  2088.279858     0.000305
       716     4.644000  2121.928051  2089.631878     0.000318
       717     4.647000  2121.415277  2078.715485     0.000320
       718     4.650000  2120.903669  2162.461453     0.000302
       719     4.653000  2120.393215  2189.556198     0.000302
       720     4.656000  2119.883901  2039.454129     0.000330
       721     4.659000  2119.375717  2169.649943     0.000306
       722     4.662000  2118.868651  2161.496814     0.000300
       723     4.665000  2118.363613  2221.073104     0.000302
       724     4.668000  2117.862874  2168.834376     0.000309
       725     4.671000  2117.368017  2237.140227     0.000291
       726     4.674000  2116.879839  2162.478532     0.000305
       727     4.677000  2116.397404  2120.406452     0.000319
       728     4.680000  2115.932968  2023.953015     0.000324
       729     4.683000  2115.447418  2060.407348     0.000318
       730     4.686000  2114.949334  2077.946445     0.000325
       731     4.689000  2114.452275  2235.329703     0.000295
       732     4.692000  2113.956232  2076.263970     0.000314
       733     4.695000  2113.461198  2054.328394     0.000330
       734     4.698000  2112.967162  2189.715246     0.000307
       735     4.701000  2112.474117  2132.407212     0.000304
       736     4.704000  2111.982055  2211.446766     0.000302
       737     4.707000  2111.490966  2163.582960     0.000312
       738     4.710000  2111.000844  2220.081194     0.000293
       739     4.713000  2110.511681  2138.634798     0.000308
       740     4.716000  2110.023469  2171.274477     0.000311
       741     4.719000  2109.536202  2040.334244     0.000324
       742     4.722000  2109.049871  2112.230983     0.000306
       743     4.725000  2108.564471  2062.096886     0.000331
       744     4.728000  2108.079994  2186.951413     0.000306
       745     4.731000  2107.596435  2175.270125     0.000299
       746     4.734000  2107.113786  2089.692470     0.000323
       747     4.737000  2106.632042  2102.426955     0.000320
       748     4.740000  2106.151197  2222.953641     0.000295
       749     4.743000  2105.671244  2079.007044     0.000319
       750     4.746000  2105.192179  2019.641251     0.000335
       751     4.749000  2104.713995  2162.252080     0.000308
       752     4.752000  2104.236688  2065.732004     0.000315
       753     4.755000  2103.760251  2098.729975     0.000324
       754     4.758000  2103.284681  2101.648960     0.000319
       755     4.761000  2102.809972  2179.838809     0.000299
       756     4.764000  2102.336119  2059.879460     0.000329
       757     4.767000  2101.863118  2144.485568     0.000311
       758     4.770000  2101.390964  2134.010369     0.000307
       759     4.773000  2100.919653  2079.426683     0.000321
       760     4.776000  2100.449181  2075.293659     0.000321
       761     4.779000  2099.979543  2015.733739     0.000333
       762     4.782000  2099.510736  2129.697065     0.000306
       763     4.785000  2099.042755  1985.013292     0.000343
       764     4.788000  2098.575598  2050.652446     0.000326
       765     4.791000  2098.109259  2014.323109     0.000321
       766     4.794000  2097.643737  2191.211272     0.000311
       767     4.797000  2097.179026  1955.862358     0.000342
       768     4.800000  2096.715125  2078.309337     0.000315
       769     4.803000  2096.252030  2227.654706     0.000301
       770     4.806000  2095.789738  2215.398766     0.000302
       771     4.809000  2095.328246  2144.685657     0.000312
       772     4.812000  2094.867551  2010.766575     0.000327
       773     4.815000  2094.407650  2055.256373     0.000329
       774     4.818000  2093.948541  2083.604515     0.000320
       775     4.821000  2093.490221  2058.438379     0.000319
       776     4.824000  2093.032688  2174.030002     0.000314
       777     4.827000  2092.575940  2087.523233     0.000321
       778     4.830000  2092.119973  1947.364806     0.000340
       779     4.833000  2091.664787  2037.092484     0.000328
       780     4.836000  2091.210378  2210.399499     0.000302
       781     4.839000  2090.756746  2115.378645     0.000316
       782     4.842000  2090.303887  2092.043317     0.000313
       783     4.845000  2089.851801  2151.596410     0.000317
       784     4.848000  2089.400485  2140.868173     0.000315
       785     4.851000  2088.949939  2090.351777     0.000310
       786     4.854000  2088.500159  2096.419906     0.000326
       787     4.857000  2088.051146  2162.354634     0.000310
       788     4.860000  2087.602898  2147.555282     0.000305
       789     4.863000  2087.155412  2140.044912     0.000314
       790     4.866000  2086.708689  2139.779132     0.000309
       791     4.869000  2086.262727  2009.038794     0.000331
       792     4.872000  2085.817525  2051.290423     0.000323
       793     4.875000  2085.373082  2035.427712     0.000332
       794     4.878000  2084.929397  2157.705917     0.000312
       795     4.881000  2084.486504  2175.687590     0.000301
       796     4.884000  2084.044573  2092.562963     0.000322
       797     4.887000  2083.603685  2034.870877     0.000329
       798     4.890000  2083.163754  2128.651264     0.000312
       799     4.893000  2082.723851  2032.255998     0.000329
       800     4.896000  2082.284703  2058.672039     0.000324
       801     4.899000  2081.846308  2024.115187     0.000329
       802     4.902000  2081.408667  2048.483109     0.000319
       803     4.905000  2080.971780  2090.680393     0.000325
       804     4.908000  2080.535646  2065.552762     0.000324
       805     4.911000  2080.100266  2022.993637     0.000324
       806     4.914000  2079.665639  2135.202775     0.000318
       807     4.917000  2079.231765  2096.315935     0.000314
       808     4.920000  2078.798646  2120.064547     0.000313
       809     4.923000  2078.366279  2176.226928     0.000309
       810     4.926000  2077.934733  2102.614820     0.000316
       811     4.929000  2077.504206  2179.248318     0.000309
       812     4.932000  2077.074795  2028.522222     0.000322
       813     4.935000  2076.646798  2072.441262     0.000323
       814     4.938000  2076.218655  2132.049953     0.000317
       815     4.941000  2075.790824  2122.207036     0.000309
       816     4.944000  2075.363751  2118.266343     0.000316
       817     4.947000  2074.937435  1973.649979     0.000340
       818     4.950000  2074.511878  1939.045229     0.000341
       819     4.953000  2074.087080  2233.728241     0.000298
       820     4.956000  2073.663044  1978.183106     0.000340
       821     4.959000  2073.239768  2136.616439     0.000312
       822     4.962000  2072.817256  2163.464646     0.000303
       823     4.965000  2072.395507  2096.068730     0.000324
       824     4.968000  2071.974524  2057.720714     0.000323
       825     4.971000  2071.554307  2053.506264     0.000321
       826     4.974000  2071.134857  1998.995363     0.000337
       827     4.977000  2070.716177  2036.209134     0.000329
       828     4.980000  2070.298267  2111.957830     0.000315
       829     4.983000  2069.881129  2143.239488     0.000310
       830     4.986000  2069.464766  2180.873932     0.000309
       831     4.989000  2069.049177  2088.671280     0.000322
       832     4.992000  2068.634383  2023.673894     0.000323
       833     4.995000  2068.221804  2012.224727     0.000338
       834     4.998000  2067.814199  2087.829744     0.000321
       835     5.001000  2067.412330  2090.244115     0.000313
       836     5.004000  2067.011895  2026.232654     0.000332
       837     5.007000  2066.601032  2054.721280     0.000327
       838     5.010000  2066.190958  1998.365943     0.000330
       839     5.013000  2065.781675  2012.814992     0.000330
       840     5.016000  2065.373295  2032.623640     0.000332
       841     5.019000  2064.966066  2052.273550     0.000325
       842     5.022000  2064.560140  2067.260895     0.000316
       843     5.025000  2064.154665  2112.486714     0.000324
       844     5.028000  2063.749798  1967.401938     0.000341
       845     5.031000  2063.351810  2002.746935     0.000326
       846     5.034000  2062.967671  1966.098633     0.000344
       847     5.037000  2062.600100  2013.580873     0.000329
       848     5.040000  2062.231480  2115.123352     0.000313
       849     5.043000  2061.830374  2021.982597     0.000328
       850     5.046000  2061.430091  2106.806691     0.000318
       851     5.049000  2061.030631  1987.973829     0.000338
       852     5.052000  2060.632000  2107.888180     0.000308
       853     5.055000  2060.234200  2080.983582     0.000328
       854     5.058000  2059.837234  2129.872518     0.000315
       855     5.061000  2059.441106  2068.203822     0.000314
       856     5.064000  2059.045820  1981.992782     0.000347
       857     5.067000  2058.651379  2083.221961     0.000318
       858     5.070000  2058.257788  2011.912004     0.000326
       859     5.073000  2057.865049  2052.798807     0.000330
       860     5.076000  2057.473166  2104.895064     0.000316
       861     5.079000  2057.082145  2134.991116     0.000313
       862     5.082000  2056.691989  2139.542274     0.000307
       863     5.085000  2056.302702  2047.772779     0.000330
       864     5.088000  2055.914288  2032.130225     0.000330
       865     5.091000  2055.526752  1933.553314     0.000335
       866     5.094000  2055.140099  2160.733048     0.000312
       867     5.097000  2054.754333  2159.786811     0.000312
       868     5.100000  2054.369458  2025.105684     0.000322
       869     5.103000  2053.985480  2188.532678     0.000306
       870     5.106000  2053.602404  1934.789695     0.000349
       871     5.109000  2053.220235  2031.378698     0.000326
       872     5.112000  2052.838977  2108.715605     0.000315
       873     5.115000  2052.458637  2004.795240     0.000337
       874     5.118000  2052.079219  1990.151863     0.000335
       875     5.121000  2051.700729  2153.060059     0.000307
       876     5.124000  2051.323174  1982.388002     0.000339
       877     5.127000  2050.946557  2130.152486     0.000314
       878     5.130000  2050.570887  2045.642808     0.000322
       879     5.133000  2050.196168  2014.999432     0.000332
       880     5.136000  2049.822406  2047.420422     0.000329
       881     5.139000  2049.449609  2099.381820     0.000314
       882     5.142000  2049.077786  2105.793644     0.000314
       883     5.145000  2048.706952  1966.549061     0.000345
       884     5.148000  2048.337119  2002.567849     0.000333
       885     5.151000  2047.968279  1927.995890     0.000342
       886     5.154000  2047.600404  2073.941487     0.000325
       887     5.157000  2047.233534  1988.189495     0.000334
       888     5.160000  2046.867677  1998.607082     0.000329
       889     5.163000  2046.506073  2208.157753     0.000304
       890     5.166000  2046.161345  1922.822004     0.000349
       891     5.169000  2045.841670  1998.972771     0.000331
       892     5.172000  2045.549542  2010.985870     0.000326
       893     5.175000  2045.268323  2026.783232     0.000332
       894     5.178000  2044.909086  2067.339058     0.000322
       895     5.181000  2044.550922  2146.648599     0.000304
       896     5.184000  2044.193837  2021.507330     0.000336
       897     5.187000  2043.837842  2020.832860     0.000330
       898     5.190000  2043.482946  2154.389952     0.000304
       899     5.193000  2043.129159  2069.519201     0.000325
       900     5.196000  2042.776490  2061.803860     0.000324
       901     5.199000  2042.424951  2054.917794     0.000325
       902     5.202000  2042.074550  2121.585733     0.000309
       903     5.205000  2041.725299  2050.731148     0.000328
       904     5.208000  2041.377210  2278.446450     0.000294
       905     5.211000  2041.030292  2088.189079     0.000313
       906     5.214000  2040.684558  1981.079544     0.000344
       907     5.217000  2040.340020  2094.537551     0.000320
       908     5.220000  2039.996689  2037.614923     0.000321
       909     5.223000  2039.654578  2113.306481     0.000314
       910     5.226000  2039.313700  2084.586157     0.000323
       911     5.229000  2038.974068  2033.141657     0.000326
       912     5.232000  2038.635696  2041.702731     0.000326
       913     5.235000  2038.298597  2042.864871     0.000332
       914     5.238000  2037.962785  2073.098905     0.000323
       915     5.241000  2037.628276  2049.326440     0.000320
       916     5.244000  2037.295083  2094.594911     0.000321
       917     5.247000  2036.963224  1989.433331     0.000339
       918     5.250000  2036.632713  1947.222396     0.000338
       919     5.253000  2036.303566  1973.274073     0.000339
       920     5.256000  2035.975801  2082.578010     0.000324
       921     5.259000  2035.649435  2066.358575     0.000319
       922     5.262000  2035.324486  2032.296653     0.000326
       923     5.265000  2035.000971  2094.645122     0.000322
       924     5.268000  2034.678910  2040.216049     0.000326
       925     5.271000  2034.358323  2056.997750     0.000321
       926     5.274000  2034.039344  2050.597511     0.000328
       927     5.277000  2033.722331  1931.164026     0.000347
       928     5.280000  2033.407516  1931.709344     0.000340
       929     5.283000  2033.093802  2027.505833     0.000330
       930     5.286000  2032.780894  2098.038961     0.000323
       931     5.289000  2032.469589  1997.794382     0.000331
       932     5.292000  2032.159909  2141.418067     0.000310
       933     5.295000  2031.851881  2084.121653     0.000327
       934     5.298000  2031.545529  1910.774219     0.000347
       935     5.301000  2031.240880  2021.438588     0.000325
       936     5.304000  2030.937961  2091.740401     0.000323
       937     5.307000  2030.636800  2053.362539     0.000325
       938     5.310000  2030.337427  2011.526595     0.000328
       939     5.313000  2030.039870  2100.691056     0.000321
       940     5.316000  2029.744162  2071.009357     0.000324
       941     5.319000  2029.450334  2107.477599     0.000315
       942     5.322000  2029.158419  2114.812000     0.000314
       943     5.325000  2028.868452  2040.510807     0.000332
       944     5.328000  2028.580468  1953.113005     0.000341
       945     5.331000  2028.294504  1981.249000     0.000332
       946     5.334000  2028.010598  2044.935504     0.000333
       947     5.337000  2027.728790  2151.432146     0.000310
       948     5.340000  2027.449120  1985.837975     0.000331
       949     5.343000  2027.171630  2076.695266     0.000326
       950     5.346000  2026.896366  2026.083855     0.000330
       951     5.349000  2026.623371  2094.473643     0.000315
       952     5.352000  2026.352695  2058.240258     0.000324
       953     5.355000  2026.084385  1920.916784     0.000353
       954     5.358000  2025.818493  1961.562983     0.000340
       955     5.361000  2025.555072  1916.480655     0.000345
       956     5.364000  2025.294176  2038.432331     0.000332
       957     5.367000  2025.035864  2026.757134     0.000331
       958     5.370000  2024.780194  2079.734454     0.000317
       959     5.373000  2024.527229  2131.512092     0.000312
       960     5.376000  2024.277033  2117.920473     0.000317
       961     5.379000  2024.029673  2116.720891     0.000312
       962     5.382000  2023.785219  2070.063534     0.000322
       963     5.385000  2023.543744  1937.132371     0.000350
       964     5.388000  2023.305324  2071.758238     0.000320
       965     5.391000  2023.070038  2040.083640     0.000325
       966     5.394000  2022.837968  2101.161394     0.000320
       967     5.397000  2022.609202  2085.036204     0.000321
       968     5.400000  2022.383828  2020.417226     0.000328
       969     5.403000  2022.161941  1991.034167     0.000334
       970     5.406000  2021.943639  2016.595463     0.000333
       971     5.409000  2021.729025  2046.273608     0.000324
       972     5.412000  2021.518206  2028.933172     0.000327
       973     5.415000  2021.311294  2092.793919     0.000323
       974     5.418000  2021.108409  1973.474484     0.000338
       975     5.421000  2020.909672  2082.494795     0.000318
       976     5.424000  2020.715213  2043.569594     0.000328
       977     5.427000  2020.525168  2133.636684     0.000311
       978     5.430000  2020.339678  1976.270231     0.000336
       979     5.433000  2020.158953  1966.491947     0.000339
       980     5.436000  2019.983414  2069.953993     0.000324
       981     5.439000  2019.813380  2127.202379     0.000310
       982     5.442000  2019.648392  1973.477605     0.000337
       983     5.445000  2019.488077  1990.674646     0.000338
       984     5.448000  2019.333335  2055.482330     0.000325
       985     5.451000  2019.184368  1986.581806     0.000335
       986     5.454000  2019.041388  1956.856795     0.000342
       987     5.457000  2018.904618  2153.578245     0.000312
       988     5.460000  2018.774296  2016.265356     0.000327
       989     5.463000  2018.650672  2008.731593     0.000330
       990     5.466000  2018.534007  1894.235645     0.000355
       991     5.469000  2018.424582  1853.103535     0.000359
       992     5.472000  2018.322690  2095.690353     0.000315
       993     5.475000  2018.228644  2055.179315     0.000329
       994     5.478000  2018.142773  1957.687985     0.000341
       995     5.481000  2018.065428  2025.271519     0.000324
       996     5.484000  2017.996979  2028.561750     0.000331
       997     5.487000  2017.937820  2014.968678     0.000332
       998     5.490000  2017.888370  2124.692303     0.000310
       999     5.493000  2017.849074  2032.197128     0.000326
      1000     5.496000  2017.820404  1994.406224     0.000338
      1001     5.499000  2017.802863  2034.665711     0.000324
      1002     5.502000  2017.796990  2017.756572     0.000327
      1003     5.505000  2017.803355  1907.555656     0.000356
      1004     5.508000  2017.822569  1920.268608     0.000345
      1005     5.511000  2017.855286  1988.761781     0.000329
      1006     5.514000  2017.902202  2045.964535     0.000322
      1007     5.517000  2017.964065  2020.156890     0.000332
      1008     5.520000  2018.041673  1927.909153     0.000339
      1009     5.523000  2018.135886  1976.288634     0.000333
      1010     5.526000  2018.247624  1944.910312     0.000350
      1011     5.529000  2018.377876  2029.642265     0.000325
      1012     5.532000  2018.527706  2037.871853     0.000319
      1013     5.535000  2018.698262  2069.147788     0.000329
      1014     5.538000  2018.890778  2011.227542     0.000324
      1015     5.541000  2019.106588  2019.616937     0.000326
      1016     5.544000  2019.347134  1952.143142     0.000343
      1017     5.547000  2019.613975  2208.985005     0.000300
      1018     5.550000  2019.909040  1937.801357     0.000344
      1019     5.553000  2020.234965  1957.588199     0.000334
      1020     5.556000  2020.594042  1986.583085     0.000340
      1021     5.559000  2020.987792  1989.622853     0.000333
      1022     5.562000  2021.414559  2019.095294     0.000320
      1023     5.565000  2021.880232  2111.975472     0.000324
      1024     5.568000  2022.387623  2097.578639     0.000312
      1025     5.571000  2022.939812  2050.211110     0.000318
      1026     5.574000  2023.540171  2032.556360     0.000332
      1027     5.577000  2024.192405  2033.851622     0.000324
      1028     5.580000  2024.900590  2101.840502     0.000315
      1029     5.583000  2025.669217  1970.617520     0.000335
      1030     5.586000  2026.503246  2030.131594     0.000328
      1031     5.589000  2027.408163  1997.167861     0.000331
      1032     5.592000  2028.390051  2115.230406     0.000308
      1033     5.595000  2029.455670  2072.712719     0.000329
      1034     5.598000  2030.612543  2173.396704     0.000304
      1035     5.601000  2031.869072  1910.401401     0.000343
      1036     5.604000  2033.234651  2037.071207     0.000334
      1037     5.607000  2034.719822  2062.397444     0.000320
      1038     5.610000  2036.336437  2066.374698     0.000319
      1039     5.613000  2038.097862  2175.832415     0.000306
      1040     5.616000  2040.019214  2037.536146     0.000326
      1041     5.619000  2042.117640  1946.180134     0.000340
      1042     5.622000  2044.412651  1974.452389     0.000332
      1043     5.625000  2046.926523  2012.448273     0.000335
      1044     5.628000  2049.684778  2117.899876     0.000313
      1045     5.631000  2052.716760  1984.587766     0.000328
      1046     5.634000  2056.056341  1986.201071     0.000339
      1047     5.637000  2059.742833  1964.645827     0.000337
      1048     5.640000  2063.824652  2069.312011     0.000317
      1049     5.643000  2068.359625  2045.550175     0.000328
      1050     5.646000  2073.414828  2160.881718     0.000309
      1051     5.649000  2079.038913  2016.204295     0.000324
      1052     5.652000  2085.328388  1990.764542     0.000331
      1053     5.655000  2092.397963  1982.959460     0.000343
      1054     5.658000  2100.381087  1989.827274     0.000331
      1055     5.661000  2109.448228  2012.630073     0.000329
      1056     5.664000  2119.826881  2084.682848     0.000321
      1057     5.667000  2131.837153  2172.250384     0.000305
      1058     5.670000  2145.954154  2137.766958     0.000307
      1059     5.673000  2162.913617  2247.761166     0.000295
      1060     5.676000  2183.881699  2266.238605     0.000297
      1061     5.679000  2210.710543  2064.013674     0.000319
      1062     5.682000  2246.292598  2167.320057     0.000300
      1063     5.685000  2295.002452  2194.822251     0.000309
      1064     5.688000  2363.170097  2337.795999     0.000279
      1065     5.691000  2459.465227  2392.417270     0.000275
      1066     5.694000  2595.000535  2646.009076     0.000254
      1067     5.697000  2782.913888  2654.107148     0.000246
      1068     5.700000  3037.168569  2923.786102     0.000226
      1069     5.703000  3370.400767  3142.292269     0.000210
      1070     5.706000  3790.791016  3648.478690     0.000181
      1071     5.709000  4298.256141  4245.854121     0.000157
      1072     5.712000  4880.383724  4673.556649     0.000139
      1073     5.715000  5508.778332  5165.671833     0.000130
      1074     5.718000  6137.577519  6246.307282     0.000105
      1075     5.721000  6705.691344  6762.000172     0.000096
      1076     5.724000  7143.993382  7156.648173     0.000094
      1077     5.727000  7387.554728  7200.041646     0.000091
      1078     5.730000  7391.970061  7107.176288     0.000092
      1079     5.733000  7150.060702  6725.027238     0.000099
      1080     5.736000  6699.234531  6127.534127     0.000108
      1081     5.739000  6109.921087  5493.972736     0.000121
      1082     5.742000  5460.910134  4963.102620     0.000132
      1083     5.745000  4818.934537  4712.339335     0.000142
      1084     5.748000  4230.675770  4100.575053     0.000162
      1085     5.751000  3723.170635  3786.460291     0.000172
      1086     5.754000  3307.173505  3599.025695     0.000187
      1087     5.757000  2981.189706  3279.260054     0.000202
      1088     5.760000  2735.609011  2985.698764     0.000221
      1089     5.763000  2556.581389  2714.709243     0.000244
      1090     5.766000  2429.214659  2641.147058     0.000253
      1091     5.769000  2339.795954  2641.894187     0.000252
      1092     5.772000  2276.988531  2604.279380     0.000251
      1093     5.775000  2232.178897  2468.629490     0.000273
      1094     5.778000  2199.261884  2356.187803     0.000278
      1095     5.781000  2174.150833  2143.356250     0.000306
      1096     5.784000  2154.229453  2211.890527     0.000303
      1097     5.787000  2137.871021  2152.204958     0.000305
      1098     5.790000  2124.073686  2128.081230     0.000307
      1099     5.793000  2112.211484  2112.024696     0.000311
      1100     5.796000  2101.877827  2110.515995     0.000317
      1101     5.799000  2092.793332  2051.675088     0.000320
      1102     5.802000  2084.754075  2024.850781     0.000323
      1103     5.805000  2077.603283  1986.929120     0.000337
      1104     5.808000  2071.215774  1964.865644     0.000334
      1105     5.811000  2065.489085  2017.564632     0.000328
      1106     5.814000  2060.338029  2061.432585     0.000325
      1107     5.817000  2055.691060  2084.963858     0.000318
      1108     5.820000  2051.487672  1980.073175     0.000335
      1109     5.823000  2047.676409  1920.203953     0.000342
      1110     5.826000  2044.213310  2044.715749     0.000326
      1111     5.829000  2041.060675  2044.152891     0.000323
      1112     5.832000  2038.186049  2036.758728     0.000318
      1113     5.835000  2035.561406  2049.033586     0.000332
      1114     5.838000  2033.162474  2077.652185     0.000317
      1115     5.841000  2030.968179  2148.512874     0.000301
      1116     5.844000  2028.960189  2171.323557     0.000312
      1117     5.847000  2027.122532  2052.107979     0.000322
      1118     5.850000  2025.441273  2039.746486     0.000326
      1119     5.853000  2023.904255  2064.183068     0.000322
      1120     5.856000  2022.500873  2004.917598     0.000333
      1121     5.859000  2021.221889  2030.304766     0.000326
      1122     5.862000  2020.059274  1956.065102     0.000335
      1123     5.865000  2019.006078  1951.726676     0.000347
      1124     5.868000  2018.056321  1971.360123     0.000333
      1125     5.871000  2017.204901  2096.455058     0.000312
      1126     5.874000  2016.447519  1968.025729     0.000342
      1127     5.877000  2015.780621  2081.519418     0.000316
      1128     5.880000  2015.201349  1959.405316     0.000335
      1129     5.883000  2014.707503  2122.586999     0.000312
      1130     5.886000  2014.297516  1949.924141     0.000342
      1131     5.889000  2013.970441  2045.803030     0.000326
      1132     5.892000  2013.725943  2121.364685     0.000306
      1133     5.895000  2013.564461  2058.357565     0.000328
      1134     5.898000  2013.496362  1951.592304     0.000338
      1135     5.901000  2013.538318  2069.881813     0.000315
      1136     5.904000  2013.696702  2138.191897     0.000315
      1137     5.907000  2013.947980  2080.446822     0.000314
      1138     5.910000  2014.228442  2061.673643     0.000321
      1139     5.913000  2014.608116  2034.980636     0.000324
      1140     5.916000  2015.092747  1875.164855     0.000354
      1141     5.919000  2015.689221  1961.627873     0.000335
      1142     5.922000  2016.405724  2037.523490     0.000318
      1143     5.925000  2017.251949  1848.852036     0.000366
      1144     5.928000  2018.239339  1956.811148     0.000339
      1145     5.931000  2019.381398  1921.719705     0.000339
      1146     5.934000  2020.694067  1977.150868     0.000340
      1147     5.937000  2022.196206  2030.188050     0.000321
      1148     5.940000  2023.910185  2011.364255     0.000328
      1149     5.943000  2025.862644  1983.820721     0.000333
      1150     5.946000  2028.085450  2027.947975     0.000329
      1151     5.949000  2030.616728  2019.115748     0.000328
      1152     5.952000  2033.500586  2048.130608     0.000316
      1153     5.955000  2036.792349  2083.704770     0.000325
      1154     5.958000  2040.560274  1941.834646     0.000341
      1155     5.961000  2044.889352  1949.362220     0.000335
      1156     5.964000  2049.887092  2144.653218     0.000315
      1157     5.967000  2055.692247  1924.826167     0.000343
      1158     5.970000  2062.476907  2055.574546     0.000322
      1159     5.973000  2070.456336  1929.645738     0.000346
      1160     5.976000  2079.944201  2088.352485     0.000317
      1161     5.979000  2091.405374  2152.158670     0.000308
      1162     5.982000  2105.330004  2011.023473     0.000518
      1163     5.985000  2122.486613  2093.252818     0.000503
      1164     5.988000  2143.988608  2064.246352     0.000450
      1165     5.991000  2171.567031  2040.168055     0.000419
      1166     5.994000  2208.344228  2105.939069     0.000404
      1167     5.997000  2261.189443  2113.430597     0.000388
      1168     6.000000  2346.849429  2207.779989     0.000362
      1169     6.003000  2503.724878  2400.621439     0.000334
      1170     6.006000  2805.883273  2813.540860     0.000281
      1171     6.009000  3365.328744  3230.030031     0.000245
      1172     6.012000  4299.006555  3960.965244     0.000194
      1173     6.015000  5648.998527  5266.663818     0.000147
      1174     6.018000  7292.632586  6815.855592     0.000113
      1175     6.021000  8882.874283  8354.456236     0.000089
      1176     6.024000  9867.180361  9152.890645     0.000084
      1177     6.027000  9650.995446  8369.260778     0.000091
      1178     6.030000  8102.757669  6617.534232     0.000115
      1179     6.033000  6033.905111  5218.729928     0.000147
      1180     6.036000  4340.089419  4189.624048     0.000182
      1181     6.039000  3297.885677  3369.566374     0.000229
      1182     6.042000  2776.998169  3077.126087     0.000245
      1183     6.045000  2550.415120  2755.892176     0.000279
      1184     6.048000  2458.614301  2611.023206     0.000296
      1185     6.051000  2428.898428  2501.231850     0.000302
      1186     6.054000  2438.984145  2529.064279     0.000306
      1187     6.057000  2487.278448  2427.989163     0.000315
      1188     6.060000  2580.145425  2631.429502     0.000289
      1189     6.063000  2727.320023  2721.800351     0.000281
      1190     6.066000  2939.069649  3086.026542     0.000250
      1191     6.069000  3222.882405  3286.484743     0.000233
      1192     6.072000  3579.345999  3618.320430     0.000210
      1193     6.075000  3997.593474  4106.638318     0.000188
      1194     6.078000  4451.438188  4188.929718     0.000182
      1195     6.081000  4898.067290  4680.154322     0.000162
      1196     6.084000  5281.346474  5027.268313     0.000152
      1197     6.087000  5540.703869  5343.041348     0.000143
      1198     6.090000  5625.227552  5149.239714     0.000148
      1199     6.093000  5511.254350  5053.942035     0.000149
      1200     6.096000  5216.284155  4866.896093     0.000158
      1201     6.099000  4795.503180  4373.020727     0.000177
      1202     6.102000  4318.725588  4071.853594     0.000184
      1203     6.105000  3846.583903  3594.480819     0.000216
      1204     6.108000  3420.298271  3345.193351     0.000230
      1205     6.111000  3061.924336  3019.260105     0.000249
      1206     6.114000  2778.163565  2861.525150     0.000268
      1207     6.117000  2564.841246  2552.159780     0.000302
      1208     6.120000  2411.347706  2387.253483     0.000320
      1209     6.123000  2304.552337  2447.471909     0.000312
      1210     6.126000  2231.705990  2328.987964     0.000331
      1211     6.129000  2182.119558  2189.553645     0.000352
      1212     6.132000  2147.752460  2301.826351     0.000329
      1213     6.135000  2123.058977  2082.300015     0.000371
      1214     6.138000  2104.472600  2123.638968     0.000364
      1215     6.141000  2089.817472  2136.576284     0.000355
      1216     6.144000  2077.807024  2067.342457     0.000372
      1217     6.147000  2067.683009  2129.005334     0.000358
      1218     6.150000  2058.985067  2055.753559     0.000371
      1219     6.153000  2051.416638  2075.849442     0.000365
      1220     6.156000  2044.772201  2041.502893     0.000379
      1221     6.159000  2038.899462  1940.011481     0.000398
      1222     6.162000  2033.679867  2038.159433     0.000368
      1223     6.165000  2029.018169  2079.891774     0.000375
      1224     6.168000  2024.836368  1939.910716     0.000395
      1225     6.171000  2021.069809  1979.184817     0.000383
      1226     6.174000  2017.664455  2062.950476     0.000376
      1227     6.177000  2014.574820  2074.629320     0.000370
      1228     6.180000  2011.762407  2024.129799     0.000379
      1229     6.183000  2009.194451  2071.247936     0.000367
      1230     6.186000  2006.842931  2106.594528     0.000364
      1231     6.189000  2004.683766  2047.421997     0.000377
      1232     6.192000  2002.696171  1906.826672     0.000394
      1233     6.195000  2000.862130  2082.219399     0.000371
      1234     6.198000  1999.165963  2039.207138     0.000377
      1235     6.201000  1997.593974  2131.359662     0.000354
      1236     6.204000  1996.134156  1959.259511     0.000395
      1237     6.207000  1994.775945  2056.333953     0.000374
      1238     6.210000  1993.510019  2075.875484     0.000367
      1239     6.213000  1992.328123  2129.731737     0.000356
      1240     6.216000  1991.222930  1978.509549     0.000391
      1241     6.219000  1990.187913  2047.960442     0.000377
      1242     6.222000  1989.217247  2093.697687     0.000358
      1243     6.225000  1988.305715  2043.960949     0.000381
      1244     6.228000  1987.448637  1917.053500     0.000403
      1245     6.231000  1986.642309  1931.075308     0.000391
      1246     6.234000  1985.886224  1984.129776     0.000389
      1247     6.237000  1985.179647  2078.170817     0.000370
      1248     6.240000  1984.507455  1964.113977     0.000388
      1249     6.243000  1983.867146  2042.663969     0.000374
      1250     6.246000  1983.261356  1941.804199     0.000394
      1251     6.249000  1982.687776  1960.214782     0.000395
      1252     6.252000  1982.144279  1956.389891     0.000387
      1253     6.255000  1981.628925  1982.130324     0.000393
      1254     6.258000  1981.139950  1950.047039     0.000396
      1255     6.261000  1980.675742  1977.971874     0.000376
      1256     6.264000  1980.234719  1967.890485     0.000394
      1257     6.267000  1979.815547  2029.292757     0.000380
      1258     6.270000  1979.416966  1975.736863     0.000386
      1259     6.273000  1979.037806  1929.002486     0.000398
      1260     6.276000  1978.676989  1980.294132     0.000390
      1261     6.279000  1978.333517  2009.985526     0.000383
      1262     6.282000  1978.006465  1993.166752     0.000378
      1263     6.285000  1977.694979  1991.280857     0.000389
      1264     6.288000  1977.398263  1936.879184     0.000398
      1265     6.291000  1977.115580  2065.407896     0.000364
      1266     6.294000  1976.846244  2047.905264     0.000377
      1267     6.297000  1976.589616  2025.772658     0.000378
      1268     6.300000  1976.345100  1955.336524     0.000391
      1269     6.303000  1976.112142  2034.420862     0.000375
      1270     6.306000  1975.890222  1934.794488     0.000397
      1271     6.309000  1975.678856  2117.752291     0.000364
      1272     6.312000  1975.477591  1985.300506     0.000379
      1273     6.315000  1975.286002  1950.830809     0.000400
      1274     6.318000  1975.103692  1999.901238     0.000386
      1275     6.321000  1974.930287  2041.256355     0.000368
      1276     6.324000  1974.765437  1937.197225     0.000404
      1277     6.327000  1974.608814  1927.719283     0.000398
      1278     6.330000  1974.460107  2010.311408     0.000381
      1279     6.333000  1974.319026  2023.361283     0.000380
      1280     6.336000  1974.185298  1949.495953     0.000395
      1281     6.339000  1974.058664  2041.923132     0.000377
      1282     6.342000  1973.938880  1978.475064     0.000378
      1283     6.345000  1973.825718  1993.024198     0.000388
      1284     6.348000  1973.718961  2065.993392     0.000376
      1285     6.351000  1973.618403  1993.679360     0.000377
      1286     6.354000  1973.523853  2027.742899     0.000383
      1287     6.357000  1973.435126  2018.956480     0.000382
      1288     6.360000  1973.352051  1940.400713     0.000389
      1289     6.363000  1973.274463  2062.272808     0.000373
      1290     6.366000  1973.202206  1979.292977     0.000389
      1291     6.369000  1973.135135  1977.688055     0.000387
      1292     6.372000  1973.073110  2139.987716     0.000352
      1293     6.375000  1973.015998  1972.519912     0.000395
      1294     6.378000  1972.963674  2086.639689     0.000367
      1295     6.381000  1972.916019  2023.694534     0.000373
      1296     6.384000  1972.872921  1970.552777     0.000394
      1297     6.387000  1972.834270  2049.815188     0.000369
      1298     6.390000  1972.799966  1990.448531     0.000383
      1299     6.393000  1972.769911  1970.417545     0.000387
      1300     6.396000  1972.744013  2095.828412     0.000368
      1301     6.399000  1972.722184  1999.088579     0.000385
      1302     6.402000  1972.704340  2049.090723     0.000367
      1303     6.405000  1972.690402  1928.397335     0.000403
      1304     6.408000  1972.680294  2046.297590     0.000374
      1305     6.411000  1972.673944  2042.899685     0.000368
      1306     6.414000  1972.671282  1928.504293     0.000403
      1307     6.417000  1972.672243  2026.248544     0.000378
      1308     6.420000  1972.676765  2001.307446     0.000379
      1309     6.423000  1972.684789  1989.612040     0.000387
      1310     6.426000  1972.696256  2025.433918     0.000378
      1311     6.429000  1972.711114  1963.999977     0.000390
      1312     6.432000  1972.729311  2010.640638     0.000377
      1313     6.435000  1972.750796  1969.365024     0.000393
      1314     6.438000  1972.775524  2183.152576     0.000353
      1315     6.441000  1972.803450  1990.529838     0.000379
      1316     6.444000  1972.834530  2015.361422     0.000386
      1317     6.447000  1972.868724  2030.811746     0.000376
      1318     6.450000  1972.905993  2068.754939     0.000366
      1319     6.453000  1972.946307  2019.825959     0.000378
      1320     6.456000  1972.989642  2030.094817     0.000381
      1321     6.459000  1973.035962  2050.423399     0.000373
      1322     6.462000  1973.085179  2119.882132     0.000358
      1323     6.465000  1973.137302  1971.739965     0.000396
      1324     6.468000  1973.192302  2054.208399     0.000371
      1325     6.471000  1973.250153  2041.178541     0.000369
      1326     6.474000  1973.310826  1967.724591     0.000393
      1327     6.477000  1973.374298  2019.132432     0.000378
      1328     6.480000  1973.440544  1983.258218     0.000385
      1329     6.483000  1973.509542  1991.207121     0.000386
      1330     6.486000  1973.581270  2030.955083     0.000378
      1331     6.489000  1973.655709  2045.758179     0.000375
      1332     6.492000  1973.732970  2059.142076     0.000365
      1333     6.495000  1973.817110  2224.092992     0.000350
      1334     6.498000  1973.916237  2014.887594     0.000380
      1335     6.501000  1974.032641  1995.319156     0.000379
      1336     6.504000  1974.124292  1959.133839     0.000397
      1337     6.507000  1974.214673  1990.029040     0.000382
      1338     6.510000  1974.307649  2017.207604     0.000376
      1339     6.513000  1974.403208  1973.471704     0.000389
      1340     6.516000  1974.501358  2010.197626     0.000380
      1341     6.519000  1974.602125  2113.383773     0.000362
      1342     6.522000  1974.705537  2002.334980     0.000377
      1343     6.525000  1974.811320  2112.882063     0.000363
      1344     6.528000  1974.919631  2084.712918     0.000367
      1345     6.531000  1975.030464  1969.957983     0.000383
      1346     6.534000  1975.143813  2099.031795     0.000367
      1347     6.537000  1975.259672  1934.035889     0.000396
      1348     6.540000  1975.378033  1963.507228     0.000385
      1349     6.543000  1975.498892  2090.685080     0.000369
      1350     6.546000  1975.622244  1949.047483     0.000391
      1351     6.549000  1975.748085  2092.853355     0.000364
      1352     6.552000  1975.876412  2136.680933     0.000355
      1353     6.555000  1976.007222  2013.102355     0.000385
      1354     6.558000  1976.140513  2078.038254     0.000369
      1355     6.561000  1976.276284  2095.592544     0.000356
      1356     6.564000  1976.414533  2049.249716     0.000375
      1357     6.567000  1976.555261  2018.019697     0.000379
      1358     6.570000  1976.698467  1991.136654     0.000381
      1359     6.573000  1976.844155  2029.053240     0.000380
      1360     6.576000  1976.992326  1924.784059     0.000394
      1361     6.579000  1977.142976  2034.995833     0.000378
      1362     6.582000  1977.296113  2046.409244     0.000370
      1363     6.585000  1977.451739  1995.756419     0.000386
      1364     6.588000  1977.609858  2041.850905     0.000376
      1365     6.591000  1977.770474  2030.613333     0.000370
      1366     6.594000  1977.933594  1978.077045     0.000390
      1367     6.597000  1978.099222  2014.959466     0.000381
      1368     6.600000  1978.267365  1960.898579     0.000386
      1369     6.603000  1978.438030  2022.084768     0.000380
      1370     6.606000  1978.611280  2132.913570     0.000358
      1371     6.609000  1978.787420  2050.103514     0.000370
      1372     6.612000  1978.966681  2043.624407     0.000371
      1373     6.615000  1979.149099  1875.310945     0.000410
      1374     6.618000  1979.334686  2010.138590     0.000379
      1375     6.621000  1979.520677  2045.802501     0.000370
      1376     6.624000  1979.709255  2063.668918     0.000372
      1377     6.627000  1979.900433  2010.706455     0.000379
      1378     6.630000  1980.094224  2004.592041     0.000379
      1379     6.633000  1980.290641  1972.357433     0.000388
      1380     6.636000  1980.489698  2004.595455     0.000385
      1381     6.639000  1980.691410  1984.076655     0.000385
      1382     6.642000  1980.895792  1968.563814     0.000386
      1383     6.645000  1981.102862  2109.229579     0.000367
      1384     6.648000  1981.312636  2034.154319     0.000374
      1385     6.651000  1981.525133  2002.505883     0.000378
      1386     6.654000  1981.745729  2112.755639     0.000366
      1387     6.657000  1982.096409  2021.593495     0.000375
      1388     6.660000  1982.731725  1971.317025     0.000385
      1389     6.663000  1983.584958  2042.948687     0.000375
      1390     6.666000  1983.998993  1949.613540     0.000392
      1391     6.669000  1985.085753  1985.926805     0.000385
      1392     6.672000  1987.140336  1989.033303     0.000380
      1393     6.675000  1988.547551  1892.992191     0.000408
      1394     6.678000  1988.791855  2016.179888     0.000378
      1395     6.681000  1989.039123  2030.889771     0.000373
      1396     6.684000  1989.289385  2128.236611     0.000358
      1397     6.687000  1989.542670  2179.587305     0.000351
      1398     6.690000  1989.799010  1920.311308     0.000395
      1399     6.693000  1990.058437  2055.303719     0.000366
      1400     6.696000  1990.320998  2125.447607     0.000359
      1401     6.699000  1990.587036  1965.133957     0.000389
      1402     6.702000  1990.856992  2101.356117     0.000357
      1403     6.705000  1991.130036  2015.163194     0.000384
      1404     6.708000  1991.405436  2043.609885     0.000375
      1405     6.711000  1991.684147  2026.147374     0.000372
      1406     6.714000  1991.966214  1928.002938     0.000401
      1407     6.717000  1992.251686  2034.667480     0.000373
      1408     6.720000  1992.540620  2037.778280     0.000373
      1409     6.723000  1992.833065  1985.002213     0.000385
      1410     6.726000  1993.129060  1960.247666     0.000389
      1411     6.729000  1993.428608  2089.961250     0.000367
      1412     6.732000  1993.731808  1992.836806     0.000379
      1413     6.735000  1994.038717  1838.033006     0.000421
      1414     6.738000  1994.349395  1937.939463     0.000397
      1415     6.741000  1994.663903  2001.608764     0.000376
      1416     6.744000  1994.982306  1981.423738     0.000389
      1417     6.747000  1995.304671  2042.180181     0.000376
      1418     6.750000  1995.631069  2098.946655     0.000358
      1419     6.753000  1995.961572  1989.123598     0.000386
      1420     6.756000  1996.296257  2095.902677     0.000363
      1421     6.759000  1996.635204  1935.227974     0.000396
      1422     6.762000  1996.978495  2089.221476     0.000365
      1423     6.765000  1997.326219  2071.095526     0.000369
      1424     6.768000  1997.678466  2024.997735     0.000379
      1425     6.771000  1998.035371  2089.696817     0.000360
      1426     6.774000  1998.398019  2042.288506     0.000375
      1427     6.777000  1998.767891  2094.716339     0.000366
      1428     6.780000  1999.144945  2180.105072     0.000347
      1429     6.783000  1999.524927  1996.896503     0.000384
      1430     6.786000  1999.907338  1934.314517     0.000394
      1431     6.789000  2000.294178  1920.329943     0.000400
      1432     6.792000  2000.686437  2029.397219     0.000375
      1433     6.795000  2001.084251  2113.544016     0.000366
      1434     6.798000  2001.487765  2043.098072     0.000375
      1435     6.801000  2001.897129  1940.171262     0.000389
      1436     6.804000  2002.312503  2065.360886     0.000376
      1437     6.807000  2002.734053  2021.671524     0.000379
      1438     6.810000  2003.161954  2032.477060     0.000374
      1439     6.813000  2003.596391  2068.467881     0.000373
      1440     6.816000  2004.037557  1943.880251     0.000395
      1441     6.819000  2004.485657  2064.898232     0.000374
      1442     6.822000  2004.940905  2006.127644     0.000377
      1443     6.825000  2005.403528  2033.482443     0.000377
      1444     6.828000  2005.873765  2032.254866     0.000380
      1445     6.831000  2006.351869  2040.475974     0.000370
      1446     6.834000  2006.838105  2100.956555     0.000366
      1447     6.837000  2007.332754  1976.248279     0.000391
      1448     6.840000  2007.836115  2049.572694     0.000370
      1449     6.843000  2008.348502  2043.689210     0.000375
      1450     6.846000  2008.870248  1994.964744     0.000385
      1451     6.849000  2009.402286  2036.842646     0.000378
      1452     6.852000  2009.946952  2023.649172     0.000376
      1453     6.855000  2010.505548  1981.538727     0.000393
      1454     6.858000  2011.068565  1949.872203     0.000394
      1455     6.861000  2011.642854  2132.103482     0.000354
      1456     6.864000  2012.228972  2036.435368     0.000383
      1457     6.867000  2012.827423  2017.972976     0.000379
      1458     6.870000  2013.438747  2073.137570     0.000367
      1459     6.873000  2014.063520  2018.657200     0.000382
      1460     6.876000  2014.702355  1893.776363     0.000405
      1461     6.879000  2015.355907  2091.592317     0.000371
      1462     6.882000  2016.024875  1988.389259     0.000380
      1463     6.885000  2016.710009  2072.339483     0.000376
      1464     6.888000  2017.412111  2140.996896     0.000362
      1465     6.891000  2018.132040  2011.087296     0.000373
      1466     6.894000  2018.870719  2019.433466     0.000384
      1467     6.897000  2019.629138  2142.085443     0.000357
      1468     6.900000  2020.408361  2133.944483     0.000357
      1469     6.903000  2021.209536  2050.165423     0.000373
      1470     6.906000  2022.033898  2070.737541     0.000372
      1471     6.909000  2022.882779  2049.683737     0.000377
      1472     6.912000  2023.757619  1977.088876     0.000385
      1473     6.915000  2024.659974  2121.085996     0.000368
      1474     6.918000  2025.591530  2123.097863     0.000361
      1475     6.921000  2026.554116  2030.730714     0.000370
      1476     6.924000  2027.549714  2082.823857     0.000375
      1477     6.927000  2028.580484  2093.246474     0.000365
      1478     6.930000  2029.648774  2175.775721     0.000349
      1479     6.933000  2030.757145  1985.741010     0.000390
      1480     6.936000  2031.908396  2005.730631     0.000382
      1481     6.939000  2033.105586  2116.463985     0.000363
      1482     6.942000  2034.352068  2021.066368     0.000371
      1483     6.945000  2035.651521  2057.447226     0.000375
      1484     6.948000  2037.007990  2028.656926     0.000383
      1485     6.951000  2038.425931  2101.070785     0.000356
      1486     6.954000  2039.910261  2043.658640     0.000380
      1487     6.957000  2041.466415  2049.108073     0.000375
      1488     6.960000  2043.100415  2056.843893     0.000369
      1489     6.963000  2044.818949  1951.994382     0.000393
      1490     6.966000  2046.629456  2121.311652     0.000360
      1491     6.969000  2048.540233  2137.765870     0.000355
      1492     6.972000  2050.560555  2059.005346     0.000366
      1493     6.975000  2052.700815  2178.414022     0.000358
      1494     6.978000  2054.972690  2116.874634     0.000360
      1495     6.981000  2057.389334  2084.731059     0.000364
      1496     6.984000  2059.965607  2131.960054     0.000363
      1497     6.987000  2062.718343  2050.211274     0.000372
      1498     6.990000  2065.666676  2079.675539     0.000367
      1499     6.993000  2068.832417  2161.141920     0.000354
      1500     6.996000  2072.240520  2102.834493     0.000362
      1501     6.999000  2075.919631  2048.751291     0.000375
      1502     7.002000  2079.902779  2063.594074     0.000364
      1503     7.005000  2084.228211  2083.744285     0.000372
      1504     7.008000  2088.940478  2061.323687     0.000374
      1505     7.011000  2094.091887  1977.268335     0.000381
      1506     7.014000  2099.744535  2160.640110     0.000362
      1507     7.017000  2105.973371  2215.427895     0.000343
      1508     7.020000  2112.871078  2241.252716     0.000339
      1509     7.023000  2120.556189  2199.993988     0.000348
      1510     7.026000  2129.186810  2213.113816     0.000346
      1511     7.029000  2138.983769  2216.496114     0.000347
      1512     7.032000  2150.268812  2177.470345     0.000347
      1513     7.035000  2163.525422  2192.814336     0.000353
      1514     7.038000  2179.491194  2254.168581     0.000341
      1515     7.041000  2199.290153  2266.986881     0.000334
      1516     7.044000  2224.609189  2275.971778     0.000341
      1517     7.047000  2257.912748  2322.224473     0.000330
      1518     7.050000  2302.672652  2438.049653     0.000313
      1519     7.053000  2363.566004  2484.966458     0.000308
      1520     7.056000  2446.567869  2607.720044     0.000295
      1521     7.059000  2558.843029  2610.874897     0.000297
      1522     7.062000  2708.337165  2834.453397     0.000264
      1523     7.065000  2902.990087  3001.143374     0.000259
      1524     7.068000  3149.548488  3011.453841     0.000255
      1525     7.071000  3452.031941  3293.137085     0.000228
      1526     7.074000  3809.974077  3465.443646     0.000224
      1527     7.077000  4216.600132  3615.584442     0.000209
      1528     7.080000  4657.207479  3977.367501     0.000190
      1529     7.083000  5107.915190  4211.409309     0.000181
      1530     7.086000  5535.502572  4663.877569     0.000164
      1531     7.089000  5899.344000  4938.869451     0.000155
      1532     7.092000  6156.629292  5347.801908     0.000141
      1533     7.095000  6271.197077  5552.158003     0.000138
      1534     7.098000  6224.113599  5651.579387     0.000135
      1535     7.101000  6021.192087  5574.886234     0.000134
      1536     7.104000  5691.998915  5466.488205     0.000141
      1537     7.107000  5279.935501  4946.477236     0.000153
      1538     7.110000  4829.781914  4579.649496     0.000166
      1539     7.113000  4379.316343  4048.063845     0.000187
      1540     7.116000  3956.304681  3613.308121     0.000212
      1541     7.119000  3578.660492  3418.854222     0.000226
      1542     7.122000  3255.748173  3074.047962     0.000243
      1543     7.125000  2990.007882  2761.786290     0.000281
      1544     7.128000  2778.709312  2738.318879     0.000279
      1545     7.131000  2615.731981  2661.887610     0.000282
      1546     7.134000  2493.215253  2510.494741     0.000310
      1547     7.137000  2402.915160  2513.521467     0.000303
      1548     7.140000  2337.166672  2380.998121     0.000323
      1549     7.143000  2289.437820  2248.892598     0.000339
      1550     7.146000  2254.535756  2369.846368     0.000325
      1551     7.149000  2228.564746  2273.318352     0.000340
      1552     7.152000  2208.741736  2251.254600     0.000335
      1553     7.155000  2193.157186  2203.712682     0.000353
      1554     7.158000  2180.540919  2151.228346     0.000356
      1555     7.161000  2170.064165  2296.071926     0.000325
      1556     7.164000  2161.187719  2182.181292     0.000351
      1557     7.167000  2153.555742  2253.670629     0.000341
      1558     7.170000  2146.929385  2186.289750     0.000349
      1559     7.173000  2141.138893  2170.938887     0.000349
      1560     7.176000  2136.058040  2147.218386     0.000361
      1561     7.179000  2131.589084  2198.521137     0.000350
      1562     7.182000  2127.653484  2329.307717     0.000322
      1563     7.185000  2124.186410  2103.804483     0.000371
      1564     7.188000  2121.134306  2110.530461     0.000363
      1565     7.191000  2118.453376  2105.694384     0.000358
      1566     7.194000  2116.105825  2163.011235     0.000359
      1567     7.197000  2114.044145  2191.940277     0.000350
      1568     7.200000  2112.247697  2221.985753     0.000344
      1569     7.203000  2110.691365  2157.689509     0.000355
      1570     7.206000  2109.353225  2046.312227     0.000374
      1571     7.209000  2108.213922  2000.915797     0.000386
      1572     7.212000  2107.256974  2184.289072     0.000345
      1573     7.215000  2106.467872  2190.827241     0.000353
      1574     7.218000  2105.833953  2022.835841     0.000382
      1575     7.221000  2105.344163  2176.242669     0.000346
      1576     7.224000  2104.988862  2190.590390     0.000354
      1577     7.227000  2104.759652  2170.483280     0.000353
      1578     7.230000  2104.649241  2149.391890     0.000355
      1579     7.233000  2104.651323  2223.105483     0.000343
      1580     7.236000  2104.760515  2156.403346     0.000361
      1581     7.239000  2104.972232  2165.346819     0.000351
      1582     7.242000  2105.282350  2155.481959     0.000349
      1583     7.245000  2105.687772  2080.400651     0.000376
      1584     7.248000  2106.185891  2048.783526     0.000374
      1585     7.251000  2106.774679  2131.964346     0.000356
      1586     7.254000  2107.452660  2074.621750     0.000373
      1587     7.257000  2108.218888  2025.285180     0.000377
      1588     7.260000  2109.072928  1939.530991     0.000393
      1589     7.263000  2110.014854  2112.302344     0.000361
      1590     7.266000  2111.045243  2096.222656     0.000370
      1591     7.269000  2112.165255  2103.613504     0.000366
      1592     7.272000  2113.378381  2159.335253     0.000346
      1593     7.275000  2114.688991  2076.351586     0.000377
      1594     7.278000  2116.097480  2141.067014     0.000359
      1595     7.281000  2117.602361  2107.482128     0.000359
      1596     7.284000  2119.208532  2113.680314     0.000368
      1597     7.287000  2120.919724  2024.444092     0.000379
      1598     7.290000  2122.744416  2100.164651     0.000363
      1599     7.293000  2124.688942  2202.871797     0.000342
      1600     7.296000  2126.760610  2104.405123     0.000367
      1601     7.299000  2128.967819  2125.811705     0.000363
      1602     7.302000  2131.320238  2132.525729     0.000355
      1603     7.305000  2133.829006  2239.774027     0.000349
      1604     7.308000  2136.507023  2101.586965     0.000367
      1605     7.311000  2139.369360  2130.573569     0.000354
      1606     7.314000  2142.433854  2114.969489     0.000365
      1607     7.317000  2145.722039  2095.096916     0.000369
      1608     7.320000  2149.261020  2087.290134     0.000366
      1609     7.323000  2153.085615  2233.638043     0.000343
      1610     7.326000  2157.240388  2126.918794     0.000362
      1611     7.329000  2161.782931  2182.701909     0.000352
      1612     7.332000  2166.801237  2157.408962     0.000352
      1613     7.335000  2172.416416  2183.201591     0.000355
      1614     7.338000  2178.801258  2152.461142     0.000356
      1615     7.341000  2186.200778  2231.811293     0.000337
      1616     7.344000  2194.958085  2186.296401     0.000352
      1617     7.347000  2205.545215  2215.055594     0.000346
      1618     7.350000  2218.593176  2316.604705     0.000329
      1619     7.353000  2234.919671  2263.811976     0.000339
      1620     7.356000  2255.545748  2200.121604     0.000352
      1621     7.359000  2281.692615  2178.510758     0.000349
      1622     7.362000  2314.747140  2385.638334     0.000319
      1623     7.365000  2356.191048  2424.858266     0.000320
      1624     7.368000  2407.485107  2374.119924     0.000325
      1625     7.371000  2469.908651  2440.442059     0.000310
      1626     7.374000  2544.357592  2529.764495     0.000305
      1627     7.377000  2631.103892  2530.575334     0.000304
      1628     7.380000  2729.656862  2740.504855     0.000278
      1629     7.383000  2838.356066  2821.307038     0.000272
      1630     7.386000  2954.311539  2834.478713     0.000273
      1631     7.389000  3073.205454  2985.361561     0.000258
      1632     7.392000  3189.224919  3165.404235     0.000239
      1633     7.395000  3295.201002  3373.480769     0.000230
      1634     7.398000  3383.123703  3332.415332     0.000229
      1635     7.401000  3445.178565  3415.751944     0.000221
      1636     7.404000  3475.254426  3396.901240     0.000227
      1637     7.407000  3470.515928  3317.698379     0.000231
      1638     7.410000  3432.334398  3343.495391     0.000229
      1639     7.413000  3365.998652  3230.915604     0.000235
      1640     7.416000  3279.294219  3085.921808     0.000252
      1641     7.419000  3180.709649  3083.004462     0.000250
      1642     7.422000  3078.054360  2996.423750     0.000252
      1643     7.425000  2977.762912  2749.725675     0.000283
      1644     7.428000  2884.719363  2878.145877     0.000268
      1645     7.431000  2802.337944  2736.501134     0.000276
      1646     7.434000  2732.735785  2617.785595     0.000292
      1647     7.437000  2676.938137  2665.691159     0.000288
      1648     7.440000  2635.103558  2754.755957     0.000278
      1649     7.443000  2606.763453  2719.936304     0.000280
      1650     7.446000  2591.064080  2543.901369     0.000303
      1651     7.449000  2586.996901  2574.422018     0.000296
      1652     7.452000  2593.607910  2775.307120     0.000270
      1653     7.455000  2610.188692  2562.842740     0.000302
      1654     7.458000  2636.469555  2691.970252     0.000286
      1655     7.461000  2672.856706  2802.395365     0.000268
      1656     7.464000  2720.779209  2693.754646     0.000285
      1657     7.467000  2783.232134  2938.648770     0.000262
      1658     7.470000  2865.608615  3189.436792     0.000237
      1659     7.473000  2976.885698  3471.213365     0.000219
      1660     7.476000  3131.141167  3502.968069     0.000220
      1661     7.479000  3349.209612  3741.764414     0.000203
      1662     7.482000  3660.038034  4195.006739     0.000179
      1663     7.485000  4101.023905  4548.712354     0.000169
      1664     7.488000  4716.421100  5026.422609     0.000153
      1665     7.491000  5552.930972  5547.931805     0.000136
      1666     7.494000  6651.972928  6402.155585     0.000119
      1667     7.497000  8038.829366  7252.105600     0.000105
      1668     7.500000  9709.647084  8193.269593     0.000091
      1669     7.503000 11617.855798  9366.742433     0.000080
      1670     7.506000 13662.114622 10916.299281     0.000070
      1671     7.509000 15679.532453 12460.425175     0.000060
      1672     7.512000 17451.370425 14723.910162     0.000050
      1673     7.515000 18731.003103 16237.981253     0.000047
      1674     7.518000 19299.775822 17724.366299     0.000042
      1675     7.521000 19040.868583 17993.914747     0.000041
      1676     7.524000 17995.167359 17409.663079     0.000044
      1677     7.527000 16352.000597 15725.385024     0.000048
      1678     7.530000 14372.473825 13326.825246     0.000056
      1679     7.533000 12304.157219 11190.311815     0.000068
      1680     7.536000 10335.754143  9669.111592     0.000079
      1681     7.539000  8589.163938  7829.276794     0.000098
      1682     7.542000  7127.598373  6781.978020     0.000110
      1683     7.545000  5967.858523  5994.738700     0.000128
      1684     7.548000  5093.678004  5157.190162     0.000147
      1685     7.551000  4469.030409  4727.258492     0.000159
      1686     7.554000  4049.933502  4433.808398     0.000174
      1687     7.557000  3793.340992  3917.833870     0.000196
      1688     7.560000  3662.461922  3770.504373     0.000201
      1689     7.563000  3628.745969  3603.432329     0.000211
      1690     7.566000  3671.384082  3662.925436     0.000208
      1691     7.569000  3775.365473  3480.087408     0.000219
      1692     7.572000  3928.995147  3641.867215     0.000206
      1693     7.575000  4121.500698  3789.928958     0.000203
      1694     7.578000  4341.038729  3684.553449     0.000208
      1695     7.581000  4573.232727  3960.784641     0.000190
      1696     7.584000  4800.386616  4186.144553     0.000183
      1697     7.587000  5001.659131  4318.073571     0.000178
      1698     7.590000  5154.657922  4464.247622     0.000167
      1699     7.593000  5238.748744  4495.200317     0.000169
      1700     7.596000  5239.617198  4694.346086     0.000163
      1701     7.599000  5153.433825  4524.956641     0.000169
      1702     7.602000  4988.307752  4638.647385     0.000163
      1703     7.605000  4761.822899  4341.381494     0.000177
      1704     7.608000  4495.979464  4105.355152     0.000187
      1705     7.611000  4212.314628  3907.491750     0.000192
      1706     7.614000  3928.979760  3641.948522     0.000209
      1707     7.617000  3659.734527  3391.623636     0.000226
      1708     7.620000  3414.023423  3193.487049     0.000237
      1709     7.623000  3197.442414  3165.232705     0.000240
      1710     7.626000  3012.335794  2867.653747     0.000267
      1711     7.629000  2858.453186  2732.379708     0.000279
      1712     7.632000  2733.642272  2562.288922     0.000296
      1713     7.635000  2634.534706  2721.248534     0.000284
      1714     7.638000  2557.167572  2438.950434     0.000315
      1715     7.641000  2497.489814  2496.095356     0.000302
      1716     7.644000  2451.725479  2393.029104     0.000320
      1717     7.647000  2416.591960  2420.871644     0.000318
      1718     7.650000  2389.392721  2481.044774     0.000305
      1719     7.653000  2368.016080  2316.849510     0.000330
      1720     7.656000  2350.874477  2316.037137     0.000330
      1721     7.659000  2336.814648  2239.793102     0.000343
      1722     7.662000  2325.021490  2288.715923     0.000327
      1723     7.665000  2314.929987  2418.475092     0.000319
      1724     7.668000  2306.152265  2299.424246     0.000336
      1725     7.671000  2298.421570  2169.164679     0.000347
      1726     7.674000  2291.551769  2277.079774     0.000336
      1727     7.677000  2285.409515  2283.620371     0.000339
      1728     7.680000  2279.895876  2285.435320     0.000332
      1729     7.683000  2274.934608  2307.141074     0.000328
      1730     7.686000  2270.464832  2319.136851     0.000333
      1731     7.689000  2266.436495  2285.817128     0.000334
      1732     7.692000  2262.807549  2312.644378     0.000326
      1733     7.695000  2259.542137  2255.275278     0.000343
      1734     7.698000  2256.609398  2228.989744     0.000347
      1735     7.701000  2253.982613  2278.969887     0.000331
      1736     7.704000  2251.638591  2234.539894     0.000345
      1737     7.707000  2249.557183  2284.992276     0.000338
      1738     7.710000  2247.720907  2314.809358     0.000329
      1739     7.713000  2246.114624  2300.159877     0.000330
      1740     7.716000  2244.725307  2208.271762     0.000348
      1741     7.719000  2243.541821  2238.256323     0.000340
      1742     7.722000  2242.554765  2316.144517     0.000324
      1743     7.725000  2241.756334  2188.369278     0.000354
      1744     7.728000  2241.140221  2306.752686     0.000331
      1745     7.731000  2240.701535  2263.543909     0.000333
      1746     7.734000  2240.436757  2194.053180     0.000348
      1747     7.737000  2240.343709  2196.395240     0.000352
      1748     7.740000  2240.421553  2294.134809     0.000330
      1749     7.743000  2240.670809  2216.079144     0.000342
      1750     7.746000  2241.093404  2203.866108     0.000352
      1751     7.749000  2241.692750  2169.714255     0.000351
      1752     7.752000  2242.473837  2221.219636     0.000336
      1753     7.755000  2243.443398  2117.417141     0.000366
      1754     7.758000  2244.610104  2187.930719     0.000350
      1755     7.761000  2245.984845  2196.997290     0.000342
      1756     7.764000  2247.581131  2241.775288     0.000339
      1757     7.767000  2249.415675  2295.535373     0.000334
      1758     7.770000  2251.509284  2306.113769     0.000330
      1759     7.773000  2253.888231  2330.783076     0.000325
      1760     7.776000  2256.586416  2174.516565     0.000355
      1761     7.779000  2259.648740  2304.947638     0.000330
      1762     7.782000  2263.136344  2297.665409     0.000325
      1763     7.785000  2267.134550  2302.836995     0.000339
      1764     7.788000  2271.764597  2282.087092     0.000334
      1765     7.791000  2277.200370  2347.201924     0.000322
      1766     7.794000  2283.691326  2316.181903     0.000333
      1767     7.797000  2291.592403  2203.873300     0.000348
      1768     7.800000  2301.400874  2309.529145     0.000326
      1769     7.803000  2313.798529  2300.512150     0.000330
      1770     7.806000  2329.695371  2304.511854     0.000333
      1771     7.809000  2350.268144  2333.364775     0.000328
      1772     7.812000  2376.984234  2373.629163     0.000318
      1773     7.815000  2411.598317  2505.764220     0.000308
      1774     7.818000  2456.105832  2501.362918     0.000306
      1775     7.821000  2512.645381  2453.908341     0.000307
      1776     7.824000  2583.344323  2567.591361     0.000301
      1777     7.827000  2670.091404  2608.490065     0.000293
      1778     7.830000  2774.262450  2738.235060     0.000277
      1779     7.833000  2896.407970  2865.512408     0.000265
      1780     7.836000  3035.927411  3055.381028     0.000252
      1781     7.839000  3190.752528  3318.719282     0.000230
      1782     7.842000  3357.057364  3503.174530     0.000216
      1783     7.845000  3529.014404  3740.468684     0.000206
      1784     7.848000  3698.646831  4019.676077     0.000189
      1785     7.851000  3855.906065  4033.964655     0.000186
      1786     7.854000  3989.208877  4161.526412     0.000185
      1787     7.857000  4086.690473  4315.828210     0.000176
      1788     7.860000  4138.232869  4360.493083     0.000174
      1789     7.863000  4137.837611  4203.083069     0.000181
      1790     7.866000  4085.387932  3896.190050     0.000195
      1791     7.869000  3986.813783  3870.387863     0.000197
      1792     7.872000  3852.461745  3641.880171     0.000206
      1793     7.875000  3694.549122  3612.101728     0.000214
      1794     7.878000  3524.896397  3409.238948     0.000224
      1795     7.881000  3353.591987  3340.089989     0.000226
      1796     7.884000  3188.524668  3242.123040     0.000237
      1797     7.887000  3035.382245  3035.381084     0.000252
      1798     7.890000  2897.852154  2907.266870     0.000260
      1799     7.893000  2777.883814  3045.953577     0.000249
      1800     7.896000  2675.980603  2815.167827     0.000272
      1801     7.899000  2591.513265  2866.137137     0.000267
      1802     7.902000  2523.044319  2606.933505     0.000288
      1803     7.905000  2468.640119  2615.262216     0.000296
      1804     7.908000  2426.145092  2572.999389     0.000296
      1805     7.911000  2393.402753  2644.581640     0.000283
      1806     7.914000  2368.413039  2509.836745     0.000307
      1807     7.917000  2349.427384  2424.684025     0.000520
      1808     7.920000  2334.990172  2452.746493     0.000469
      1809     7.923000  2323.939478  2365.188729     0.000440
      1810     7.926000  2315.381010  2392.701039     0.000408
      1811     7.929000  2308.647801  2360.448981     0.000408
      1812     7.932000  2303.255389  2427.445118     0.000381
      1813     7.935000  2298.859113  2345.028210     0.000397
      1814     7.938000  2295.217174  2357.581690     0.000390
      1815     7.941000  2292.160933  2378.924699     0.000371
      1816     7.944000  2289.572349  2426.365842     0.000373
      1817     7.947000  2287.367639  2216.481585     0.000402
      1818     7.950000  2285.485927  2258.628377     0.000388
      1819     7.953000  2283.881609  2306.325518     0.000382
      1820     7.956000  2282.519357  2363.191040     0.000374
      1821     7.959000  2281.370907  2209.817724     0.000398
      1822     7.962000  2280.413020  2247.314017     0.000384
      1823     7.965000  2279.626169  2302.990592     0.000385
      1824     7.968000  2278.993683  2258.728131     0.000392
      1825     7.971000  2278.501170  2391.774993     0.000360
      1826     7.974000  2278.136114  2359.780406     0.000377
      1827     7.977000  2277.887569  2244.639562     0.000392
      1828     7.980000  2277.745932  2374.533251     0.000366
      1829     7.983000  2277.702758  2244.878257     0.000391
      1830     7.986000  2277.750606  2359.936493     0.000372
      1831     7.989000  2277.883022  2291.280123     0.000385
      1832     7.992000  2278.095230  2336.960610     0.000371
      1833     7.995000  2278.383342  2304.479152     0.000382
      1834     7.998000  2278.737624  2345.223282     0.000378
      1835     8.001000  2279.156437  2263.140937     0.000379
      1836     8.004000  2279.636957  2392.482655     0.000369
      1837     8.007000  2280.176187  2292.893807     0.000386
      1838     8.010000  2280.771543  2290.434695     0.000378
      1839     8.013000  2281.420819  2325.231983     0.000379
      1840     8.016000  2282.122165  2264.807142     0.000390
      1841     8.019000  2282.874067  2228.647676     0.000389
      1842     8.022000  2283.675333  2258.410364     0.000384
      1843     8.025000  2284.525082  2379.998482     0.000372
      1844     8.028000  2285.422743  2276.775965     0.000388
      1845     8.031000  2286.368214  2325.518956     0.000371
      1846     8.034000  2287.362007  2329.172684     0.000382
      1847     8.037000  2288.403432  2284.443593     0.000385
      1848     8.040000  2289.493293  2252.921727     0.000387
      1849     8.043000  2290.633019  2455.219316     0.000356
      1850     8.046000  2291.824085  2353.526817     0.000376
      1851     8.049000  2293.068798  2325.883099     0.000377
      1852     8.052000  2294.371336  2237.184681     0.000385
      1853     8.055000  2295.735371  2324.574823     0.000381
      1854     8.058000  2297.156186  2369.818764     0.000372
      1855     8.061000  2298.643476  2310.960034     0.000371
      1856     8.064000  2300.202555  2314.256828     0.000385
      1857     8.067000  2301.839861  2326.724694     0.000378
      1858     8.070000  2303.563378  2307.941565     0.000375
      1859     8.073000  2305.383258  2214.287042     0.000400
      1860     8.076000  2307.312847  2209.632609     0.000398
      1861     8.079000  2309.370340  2348.321111     0.000373
      1862     8.082000  2311.581467  2558.414660     0.000339
      1863     8.085000  2313.983676  2419.789413     0.000367
      1864     8.088000  2316.632424  2347.131045     0.000374
      1865     8.091000  2319.610187  2181.306738     0.000395
      1866     8.094000  2323.038659  2377.653163     0.000375
      1867     8.097000  2327.094104  2325.731142     0.000377
      1868     8.100000  2332.025012  2386.231266     0.000366
      1869     8.103000  2338.169855  2267.859364     0.000389
      1870     8.106000  2345.971115  2455.343387     0.000360
      1871     8.109000  2355.980031  2488.520818     0.000354
      1872     8.112000  2368.845366  2347.716602     0.000368
      1873     8.115000  2385.279426  2507.584514     0.000356
      1874     8.118000  2405.996368  2313.902997     0.000378
      1875     8.121000  2431.621544  2557.690899     0.000335
      1876     8.124000  2462.575798  2397.299548     0.000372
      1877     8.127000  2498.943598  2586.748411     0.000337
      1878     8.130000  2540.336589  2528.790138     0.000343
      1879     8.133000  2585.763545  2525.139826     0.000349
      1880     8.136000  2633.517094  2650.416496     0.000332
      1881     8.139000  2681.097326  2689.639691     0.000327
      1882     8.142000  2725.225419  2760.867240     0.000313
      1883     8.145000  2762.049949  2918.262318     0.000306
      1884     8.148000  2787.662632  2945.024400     0.000298
      1885     8.151000  2798.936130  2856.285704     0.000301
      1886     8.154000  2794.449112  2818.074665     0.000314
      1887     8.157000  2775.025604  2740.361017     0.000319
      1888     8.160000  2743.500379  2796.150936     0.000309
      1889     8.163000  2703.821301  2740.250141     0.000323
      1890     8.166000  2660.037779  2654.445110     0.000331
      1891     8.169000  2615.635811  2649.485003     0.000330
      1892     8.172000  2573.284297  2549.557880     0.000342
      1893     8.175000  2534.827669  2556.879994     0.000349
      1894     8.178000  2501.373002  2523.161227     0.000349
      1895     8.181000  2473.405178  2445.319322     0.000352
      1896     8.184000  2450.914233  2485.658990     0.000360
      1897     8.187000  2433.530139  2429.368115     0.000361
      1898     8.190000  2420.656107  2438.120986     0.000356
      1899     8.193000  2411.589364  2475.094664     0.000359
      1900     8.196000  2405.618312  2455.846652     0.000353
      1901     8.199000  2402.090768  2384.596544     0.000369
      1902     8.202000  2400.453949  2427.248513     0.000359
      1903     8.205000  2400.270546  2403.972414     0.000368
      1904     8.208000  2401.217958  2504.913562     0.000352
      1905     8.211000  2403.078082  2495.062476     0.000345
      1906     8.214000  2405.723946  2405.364112     0.000370
      1907     8.217000  2409.108021  2485.859598     0.000352
      1908     8.220000  2413.255909  2575.836792     0.000332
      1909     8.223000  2418.265528  2585.586634     0.000345
      1910     8.226000  2424.313670  2581.513908     0.000341
      1911     8.229000  2431.668817  2428.126517     0.000358
      1912     8.232000  2440.709055  2492.787609     0.000352
      1913     8.235000  2451.942903  2598.378037     0.000338
      1914     8.238000  2466.029773  2579.668058     0.000341
      1915     8.241000  2483.795640  2506.034047     0.000347
      1916     8.244000  2506.238347  2600.929672     0.000338
      1917     8.247000  2534.516224  2570.084931     0.000343
      1918     8.250000  2569.913706  2544.571883     0.000341
      1919     8.253000  2613.778644  2560.867943     0.000344
      1920     8.256000  2667.428409  2740.930703     0.000321
      1921     8.259000  2732.025397  2823.643126     0.000309
      1922     8.262000  2808.426805  2888.125410     0.000301
      1923     8.265000  2897.017393  2889.041096     0.000306
      1924     8.268000  2997.536309  2930.564458     0.000300
      1925     8.271000  3108.908652  3287.998083     0.000261
      1926     8.274000  3229.089132  3316.626987     0.000266
      1927     8.277000  3354.921857  3359.704006     0.000261
      1928     8.280000  3482.034001  3429.100933     0.000254
      1929     8.283000  3604.792833  3830.063706     0.000230
      1930     8.286000  3716.420645  3817.679890     0.000228
      1931     8.289000  3809.404208  4027.000655     0.000219
      1932     8.292000  3876.322931  4105.287178     0.000211
      1933     8.295000  3911.079547  3943.696649     0.000223
      1934     8.298000  3910.252185  3977.433106     0.000221
      1935     8.301000  3873.999922  3754.678993     0.000231
      1936     8.304000  3806.075117  3852.215883     0.000229
      1937     8.307000  3712.886233  3598.599948     0.000243
      1938     8.310000  3602.077228  3550.408436     0.000244
      1939     8.313000  3481.232904  3499.345793     0.000250
      1940     8.316000  3357.056255  3369.204297     0.000260
      1941     8.319000  3235.015003  3262.918128     0.000270
      1942     8.322000  3119.284534  3114.083838     0.000281
      1943     8.325000  3012.825585  3086.362837     0.000287
      1944     8.328000  2917.509720  2910.898220     0.000300
      1945     8.331000  2834.263421  2898.467439     0.000298
      1946     8.334000  2763.225659  2794.262850     0.000317
      1947     8.337000  2703.916416  2907.431040     0.000302
      1948     8.340000  2655.409092  2773.960665     0.000315
      1949     8.343000  2616.495972  2737.919530     0.000319
      1950     8.346000  2585.835586  2612.000435     0.000333
      1951     8.349000  2562.073358  2672.053756     0.000331
      1952     8.352000  2543.931070  2758.609144     0.000314
      1953     8.355000  2530.264999  2528.834311     0.000350
      1954     8.358000  2520.096043  2633.337076     0.000335
      1955     8.361000  2512.617380  2588.028450     0.000331
      1956     8.364000  2507.186029  2661.825795     0.000333
      1957     8.367000  2503.304489  2534.157278     0.000346
      1958     8.370000  2500.597631  2551.269481     0.000342
      1959     8.373000  2498.788744  2554.359001     0.000344
      1960     8.376000  2497.677346  2565.976781     0.000342
      1961     8.379000  2497.120044  2470.304405     0.000356
      1962     8.382000  2497.015042  2412.595130     0.000359
      1963     8.385000  2497.290172  2520.193073     0.000349
      1964     8.388000  2497.894017  2547.362311     0.000345
      1965     8.391000  2498.789556  2611.386012     0.000333
      1966     8.394000  2499.949747  2590.116653     0.000341
      1967     8.397000  2501.354545  2510.546100     0.000351
      1968     8.400000  2502.988915  2573.098049     0.000339
      1969     8.403000  2504.841532  2472.795959     0.000355
      1970     8.406000  2506.903940  2601.254073     0.000336
      1971     8.409000  2509.169999  2557.096294     0.000343
      1972     8.412000  2511.635528  2562.458089     0.000336
      1973     8.415000  2514.298061  2522.583297     0.000347
      1974     8.418000  2517.156699  2485.114297     0.000357
      1975     8.421000  2520.211994  2491.656878     0.000345
      1976     8.424000  2523.465890  2545.950322     0.000348
      1977     8.427000  2526.921690  2514.618775     0.000349
      1978     8.430000  2530.584035  2610.436760     0.000333
      1979     8.433000  2534.458920  2474.046902     0.000353
      1980     8.436000  2538.553727  2582.521466     0.000342
      1981     8.439000  2542.877295  2502.143093     0.000353
      1982     8.442000  2547.440003  2398.512328     0.000362
      1983     8.445000  2552.253628  2435.936169     0.000362
      1984     8.448000  2557.331844  2550.755296     0.000343
      1985     8.451000  2562.690174  2503.043947     0.000343
      1986     8.454000  2568.346130  2458.177140     0.000359
      1987     8.457000  2574.319444  2609.299726     0.000335
      1988     8.460000  2580.632299  2634.955218     0.000327
      1989     8.463000  2587.309604  2555.047102     0.000342
      1990     8.466000  2594.379311  2500.497398     0.000351
      1991     8.469000  2601.872788  2512.628848     0.000350
      1992     8.472000  2609.825252  2530.173726     0.000343
      1993     8.475000  2618.276281  2613.382016     0.000339
      1994     8.478000  2627.270404  2564.744678     0.000344
      1995     8.481000  2636.857802  2490.341520     0.000346
      1996     8.484000  2647.095130  2458.822565     0.000359
      1997     8.487000  2658.046482  2490.146035     0.000353
      1998     8.490000  2669.784537  2577.212315     0.000338
      1999     8.493000  2682.391921  2537.900508     0.000344
      2000     8.496000  2695.962820  2599.795250     0.000335
      2001     8.499000  2710.604923  2685.915080     0.000323
      2002     8.502000  2726.441747  2722.072494     0.000315
      2003     8.505000  2743.615458  2642.740643     0.000335
      2004     8.508000  2762.290289  2699.544756     0.000326
      2005     8.511000  2782.656807  2679.348141     0.000320
      2006     8.514000  2804.937140  2820.372810     0.000315
      2007     8.517000  2829.392070  2714.402618     0.000322
      2008     8.520000  2856.330410  2762.231235     0.000315
      2009     8.523000  2886.122831  2822.995647     0.000309
      2010     8.526000  2919.223357  2937.874321     0.000298
      2011     8.529000  2956.204886  2956.366651     0.000297
      2012     8.532000  2997.819960  3040.214453     0.000283
      2013     8.535000  3045.105745  2971.749145     0.000297
      2014     8.538000  3099.562929  3156.411225     0.000277
      2015     8.541000  3163.451119  3324.720780     0.000258
      2016     8.544000  3240.254844  3426.396826     0.000259
      2017     8.547000  3335.377137  3542.289520     0.000246
      2018     8.550000  3457.100220  3724.342454     0.000232
      2019     8.553000  3617.800520  3960.257194     0.000221
      2020     8.556000  3835.305630  4369.179354     0.000199
      2021     8.559000  4134.132713  4596.006286     0.000189
      2022     8.562000  4546.172419  5047.588176     0.000170
      2023     8.565000  5110.231149  5595.319553     0.000158
      2024     8.568000  5869.795949  6334.012589     0.000138
      2025     8.571000  6868.521392  7114.546385     0.000121
      2026     8.574000  8143.293703  8136.349998     0.000108
      2027     8.577000  9715.240667  9217.537571     0.000093
      2028     8.580000 11579.535478 10091.557300     0.000085
      2029     8.583000 13695.051709 12022.187202     0.000072
      2030     8.586000 15974.880854 14028.353693     0.000061
      2031     8.589000 18279.164658 16903.908473     0.000051
      2032     8.592000 20414.060347 19161.485810     0.000044
      2033     8.595000 22145.061960 21221.196585     0.000040
      2034     8.598000 23234.654685 23359.677939     0.000037
      2035     8.601000 23505.090081 24211.153527     0.000034
      2036     8.604000 22903.982069 23562.518825     0.000037
      2037     8.607000 21530.901991 21264.810597     0.000040
      2038     8.610000 19600.072993 19121.705107     0.000044
      2039     8.613000 17365.151427 16573.374691     0.000052
      2040     8.616000 15056.200364 13888.387291     0.000062
      2041     8.619000 12851.084711 11638.753954     0.000074
      2042     8.622000 10871.262787 10383.271715     0.000082
      2043     8.625000  9186.488676  8801.769508     0.000099
      2044     8.628000  7821.046655  7824.394369     0.000111
      2045     8.631000  6760.361359  6742.284171     0.000127
      2046     8.634000  5959.288503  5955.786425     0.000147
      2047     8.637000  5354.154548  5681.077550     0.000152
      2048     8.640000  4879.316768  5222.671512     0.000165
      2049     8.643000  4485.984947  4721.476277     0.000183
      2050     8.646000  4153.134552  4463.024369     0.000195
      2051     8.649000  3877.949778  4043.859649     0.000217
      2052     8.652000  3659.193975  3795.389427     0.000227
      2053     8.655000  3491.313992  3670.052045     0.000241
      2054     8.658000  3365.426945  3371.078801     0.000256
      2055     8.661000  3271.458166  3192.219338     0.000269
      2056     8.664000  3200.111516  3209.982572     0.000275
      2057     8.667000  3144.110033  3124.634019     0.000277
      2058     8.670000  3098.470850  2905.436876     0.000299
      2059     8.673000  3060.095596  3008.581729     0.000292
      2060     8.676000  3027.142328  2993.597337     0.000290
      2061     8.679000  2998.494598  3006.936535     0.000294
      2062     8.682000  2973.422807  2937.233076     0.000293
      2063     8.685000  2951.403483  2867.911205     0.000306
      2064     8.688000  2932.030760  2892.512420     0.000304
      2065     8.691000  2914.977573  2734.462658     0.000312
      2066     8.694000  2899.973178  2784.655627     0.000319
      2067     8.697000  2886.793263  2823.552963     0.000308
      2068     8.700000  2875.248658  2822.578467     0.000307
      2069     8.703000  2865.179871  2753.585276     0.000320
      2070     8.706000  2856.452402  2789.842795     0.000310
      2071     8.709000  2848.952864  2749.720415     0.000320
      2072     8.712000  2842.585966  2825.046821     0.000305
      2073     8.715000  2837.272113  2697.641112     0.000328
      2074     8.718000  2832.945502  2880.222028     0.000304
      2075     8.721000  2829.552617  2729.477005     0.000313
      2076     8.724000  2827.051069  2815.401892     0.000316
      2077     8.727000  2825.408968  2722.667257     0.000319
      2078     8.730000  2824.604193  2767.957021     0.000311
      2079     8.733000  2824.622012  2674.115323     0.000331
      2080     8.736000  2825.459186  2798.287783     0.000310
      2081     8.739000  2827.120930  2794.906377     0.000313
      2082     8.742000  2829.622190  2797.282942     0.000309
      2083     8.745000  2832.988568  2620.263546     0.000335
      2084     8.748000  2837.257863  2790.509069     0.000315
      2085     8.751000  2842.482591  2722.124505     0.000314
      2086     8.754000  2848.734013  2857.321597     0.000308
      2087     8.757000  2856.108502  2842.840377     0.000308
      2088     8.760000  2864.737478  2822.692588     0.000301
      2089     8.763000  2874.802625  2848.210085     0.000308
      2090     8.766000  2886.558676  2952.894456     0.000294
      2091     8.769000  2900.366611  2916.316997     0.000301
      2092     8.772000  2916.740565  2879.844152     0.000302
      2093     8.775000  2936.410852  3023.699493     0.000292
      2094     8.778000  2960.404309  3008.529374     0.000292
      2095     8.781000  2990.148679  3060.236817     0.000282
      2096     8.784000  3027.586126  3051.317384     0.000289
      2097     8.787000  3075.295564  3170.290173     0.000277
      2098     8.790000  3136.605434  3338.913812     0.000259
      2099     8.793000  3215.673446  3436.653378     0.000256
      2100     8.796000  3317.503233  3514.775584     0.000249
      2101     8.799000  3447.863351  3575.794229     0.000244
      2102     8.802000  3613.074524  3730.505358     0.000232
      2103     8.805000  3819.638189  3983.024456     0.000223
      2104     8.808000  4073.698385  3964.969463     0.000221
      2105     8.811000  4380.344688  4309.363126     0.000200
      2106     8.814000  4742.795467  4599.215819     0.000192
      2107     8.817000  5161.510693  4914.117690     0.000178
      2108     8.820000  5633.292607  5281.179951     0.000163
      2109     8.823000  6150.502343  5516.924528     0.000160
      2110     8.826000  6700.189373  5985.334488     0.000147
      2111     8.829000  7263.526198  6247.290360     0.000139
      2112     8.832000  7815.395635  6887.746845     0.000125
      2113     8.835000  8324.650262  7344.208296     0.000120
      2114     8.838000  8755.714075  7791.229286     0.000112
      2115     8.841000  9072.085328  8114.546039     0.000105
      2116     8.844000  9242.718775  8656.592161     0.000103
      2117     8.847000  9248.944362  8563.511024     0.000101
      2118     8.850000  9089.677258  8623.900335     0.000099
      2119     8.853000  8782.017434  8320.816538     0.000105
      2120     8.856000  8356.631339  7958.094533     0.000108
      2121     8.859000  7850.400391  7289.480155     0.000120
      2122     8.862000  7299.731839  6970.594342     0.000124
      2123     8.865000  6736.428381  6456.583409     0.000136
      2124     8.868000  6186.031005  5627.504875     0.000155
      2125     8.871000  5667.651924  5185.424432     0.000163
      2126     8.874000  5194.441910  4866.171891     0.000185
      2127     8.877000  4774.268459  4592.899742     0.000188
      2128     8.880000  4410.480383  4289.755378     0.000201
      2129     8.883000  4102.740349  4114.677161     0.000217
      2130     8.886000  3847.902408  3801.807965     0.000228
      2131     8.889000  3640.904419  3565.400141     0.000246
      2132     8.892000  3475.589758  3594.828686     0.000241
      2133     8.895000  3345.408701  3409.575652     0.000259
      2134     8.898000  3243.990943  3358.199103     0.000263
      2135     8.901000  3165.500455  3332.192914     0.000256
      2136     8.904000  3104.859565  3166.901235     0.000279
      2137     8.907000  3057.850613  3097.496419     0.000281
      2138     8.910000  3021.094826  3085.827899     0.000277
      2139     8.913000  2991.972892  3008.387182     0.000291
      2140     8.916000  2968.511234  2982.678705     0.000292
      2141     8.919000  2949.258035  3071.048995     0.000285
      2142     8.922000  2933.165334  3137.492376     0.000277
      2143     8.925000  2919.486436  2998.226401     0.000295
      2144     8.928000  2907.692418  2864.953169     0.000304
      2145     8.931000  2897.407692  3015.973689     0.000286
      2146     8.934000  2888.362482  2905.770068     0.000307
      2147     8.937000  2880.359058  2918.613288     0.000296
      2148     8.940000  2873.248616  3042.443564     0.000285
      2149     8.943000  2866.915889  2962.749395     0.000298
      2150     8.946000  2861.267595  2774.832352     0.000316
      2151     8.949000  2856.227706  2958.786023     0.000297
      2152     8.952000  2851.732377  2794.849092     0.000309
      2153     8.955000  2847.726800  2913.820681     0.000305
      2154     8.958000  2844.163483  2929.373515     0.000299
      2155     8.961000  2841.000899  2842.990590     0.000302
      2156     8.964000  2838.202506  2812.344383     0.000318
      2157     8.967000  2835.735997  2876.025079     0.000304
      2158     8.970000  2833.572694  2947.330450     0.000292
      2159     8.973000  2831.687097  2804.722234     0.000314
      2160     8.976000  2830.056418  2859.449010     0.000305
      2161     8.979000  2828.660301  2906.993908     0.000302
      2162     8.982000  2827.480508  2950.027223     0.000294
      2163     8.985000  2826.500674  2856.569006     0.000312
      2164     8.988000  2825.706094  2872.595472     0.000305
      2165     8.991000  2825.083535  2885.633807     0.000298
      2166     8.994000  2824.621081  2921.005618     0.000306
      2167     8.997000  2824.307994  2866.950615     0.000304
      2168     9.000000  2824.134592  2865.831441     0.000303
      2169     9.003000  2824.092149  2921.124202     0.000302
      2170     9.006000  2824.172802  2681.298048     0.000325
      2171     9.009000  2824.369478  2787.713231     0.000316
      2172     9.012000  2824.675824  2848.083159     0.000301
      2173     9.015000  2825.086151  2900.630141     0.000306
      2174     9.018000  2825.595390  2907.394873     0.000304
      2175     9.021000  2826.199053  2827.191248     0.000302
      2176     9.024000  2826.893258  2948.327607     0.000305
      2177     9.027000  2827.674491  2857.147434     0.000306
      2178     9.030000  2828.539802  2872.466917     0.000302
      2179     9.033000  2829.486825  2882.533855     0.000306
      2180     9.036000  2830.513636  2869.617250     0.000303
      2181     9.039000  2831.618819  2828.404921     0.000312
      2182     9.042000  2832.801910  2875.563303     0.000299
      2183     9.045000  2834.064098  2758.618817     0.000320
      2184     9.048000  2835.404592  2849.961153     0.000308
      2185     9.051000  2836.820500  2900.307836     0.000293
      2186     9.054000  2838.317005  2959.951850     0.000300
      2187     9.057000  2839.897374  2876.119886     0.000304
      2188     9.060000  2841.566597  2808.692228     0.000307
      2189     9.063000  2843.332149  2847.594196     0.000310
      2190     9.066000  2845.205157  2878.906123     0.000302
      2191     9.069000  2847.202150  2831.990683     0.000310
      2192     9.072000  2849.347575  2826.292981     0.000303
      2193     9.075000  2851.677290  2861.504378     0.000310
      2194     9.078000  2854.243152  2884.949725     0.000304
      2195     9.081000  2857.118734  2925.320517     0.000290
      2196     9.084000  2860.405927  2902.891922     0.000307
      2197     9.087000  2864.241870  2957.138196     0.000296
      2198     9.090000  2868.804702  2937.694635     0.000294
      2199     9.093000  2874.317920  2977.640958     0.000295
      2200     9.096000  2881.049562  2905.468167     0.000302
      2201     9.099000  2889.305218  2991.722929     0.000291
      2202     9.102000  2899.412572  3098.284528     0.000277
      2203     9.105000  2911.696147  2939.326025     0.000303
      2204     9.108000  2926.441996  2999.584295     0.000294
      2205     9.111000  2943.854251  3071.765796     0.000278
      2206     9.114000  2964.006270  3037.459520     0.000294
      2207     9.117000  2986.789874  3043.803813     0.000287
      2208     9.120000  3011.866630  3151.522490     0.000277
      2209     9.123000  3038.623250  3179.322261     0.000277
      2210     9.126000  3066.133438  3041.834001     0.000288
      2211     9.129000  3093.133844  3128.851899     0.000281
      2212     9.132000  3118.036615  3091.027802     0.000275
      2213     9.135000  3139.021676  3182.524508     0.000279
      2214     9.138000  3154.256976  3167.411858     0.000278
      2215     9.141000  3162.251219  3251.849336     0.000262
      2216     9.144000  3162.244197  3177.690626     0.000282
      2217     9.147000  3154.450491  3152.170779     0.000274
      2218     9.150000  3140.004947  3054.669443     0.000283
      2219     9.153000  3120.632998  3131.209371     0.000282
      2220     9.156000  3098.233060  3018.010390     0.000289
      2221     9.159000  3074.557035  3116.696641     0.000281
      2222     9.162000  3051.050268  3187.886441     0.000270
      2223     9.165000  3028.810308  3160.420933     0.000282
      2224     9.168000  3008.603107  3046.853145     0.000288
      2225     9.171000  2990.899049  2923.203135     0.000293
      2226     9.174000  2975.915473  2968.052833     0.000298
      2227     9.177000  2963.663263  2978.463215     0.000293
      2228     9.180000  2953.996525  2904.492268     0.000298
      2229     9.183000  2946.662774  2979.573457     0.000294
      2230     9.186000  2941.349812  3109.414832     0.000283
      2231     9.189000  2937.725686  2934.136570     0.000298
      2232     9.192000  2935.469318  2809.196336     0.000307
      2233     9.195000  2934.291033  2979.596278     0.000298
      2234     9.198000  2933.943702  3054.479717     0.000286
      2235     9.201000  2934.226240  2941.361012     0.000292
      2236     9.204000  2934.981636  2943.295286     0.000303
      2237     9.207000  2936.091792  2915.629633     0.000301
      2238     9.210000  2937.470644  2956.937859     0.000294
      2239     9.213000  2939.056535  2955.489585     0.000295
      2240     9.216000  2940.807644  2893.694840     0.000302
      2241     9.219000  2942.695483  2886.246937     0.000303
      2242     9.222000  2944.701220  2945.872954     0.000294
      2243     9.225000  2946.812732  2881.666305     0.000309
      2244     9.228000  2949.022534  2869.317173     0.000302
      2245     9.231000  2951.326409  2947.137536     0.000293
      2246     9.234000  2953.722537  3140.649103     0.000282
      2247     9.237000  2956.210991  2924.646753     0.000299
      2248     9.240000  2958.793497  3150.946100     0.000279
      2249     9.243000  2961.473457  3062.697225     0.000286
      2250     9.246000  2964.255974  2978.490063     0.000293
      2251     9.249000  2967.148025  2975.214047     0.000295
      2252     9.252000  2970.159632  2897.916469     0.000297
      2253     9.255000  2973.304272  3018.004477     0.000296
      2254     9.258000  2976.600380  2999.558993     0.000293
      2255     9.261000  2980.073299  3087.090242     0.000278
      2256     9.264000  2983.758004  2966.455457     0.000298
      2257     9.267000  2987.702801  3050.968542     0.000285
      2258     9.270000  2991.974158  3088.033726     0.000285
      2259     9.273000  2996.662802  2873.132807     0.000306
      2260     9.276000  3001.891081  3104.192989     0.000283
      2261     9.279000  3007.821371  3060.159610     0.000287
      2262     9.282000  3014.665070  3162.235099     0.000271
      2263     9.285000  3022.691316  3161.893886     0.000281
      2264     9.288000  3032.234173  2953.019784     0.000300
      2265     9.291000  3043.696627  2993.224947     0.000288
      2266     9.294000  3057.549404  3144.010964     0.000282
      2267     9.297000  3074.322476  3203.811244     0.000273
      2268     9.300000  3094.587300  2989.994523     0.000291
      2269     9.303000  3118.928346  3108.233640     0.000280
      2270     9.306000  3147.903393  3184.952628     0.000276
      2271     9.309000  3181.993315  3171.280391     0.000276
      2272     9.312000  3221.543464  3253.378222     0.000263
      2273     9.315000  3266.700068  3185.586314     0.000277
      2274     9.318000  3317.344910  3175.481323     0.000278
      2275     9.321000  3373.031215  3387.899509     0.000255
      2276     9.324000  3432.928034  3560.604613     0.000247
      2277     9.327000  3495.765074  3467.641359     0.000254
      2278     9.330000  3559.787888  3661.731395     0.000238
      2279     9.333000  3622.728784  3615.774716     0.000240
      2280     9.336000  3681.818415  3654.161751     0.000243
      2281     9.339000  3733.883884  3781.635762     0.000231
      2282     9.342000  3775.590898  3824.948051     0.000224
      2283     9.345000  3803.861335  3801.897053     0.000233
      2284     9.348000  3816.415027  3646.803001     0.000241
      2285     9.351000  3812.273531  3661.970668     0.000236
      2286     9.354000  3792.010881  3708.384293     0.000239
      2287     9.357000  3757.623664  3502.926725     0.000251
      2288     9.360000  3712.074748  3417.995585     0.000256
      2289     9.363000  3658.721473  3389.522004     0.000256
      2290     9.366000  3600.834846  3380.981547     0.000262
      2291     9.369000  3541.307283  3342.090382     0.000262
      2292     9.372000  3482.529615  3447.079285     0.000249
      2293     9.375000  3426.368338  3504.714102     0.000252
      2294     9.378000  3374.194605  3358.316411     0.000262
      2295     9.381000  3326.929809  3361.088109     0.000257
      2296     9.384000  3285.097850  3303.544849     0.000266
      2297     9.387000  3248.882265  3381.364226     0.000260
      2298     9.390000  3218.187954  3167.907945     0.000274
      2299     9.393000  3192.705850  3240.159937     0.000268
      2300     9.396000  3171.977305  3239.168298     0.000272
      2301     9.399000  3155.454289  3361.663539     0.000261
      2302     9.402000  3142.551878  3232.813018     0.000267
      2303     9.405000  3132.690575  3357.254801     0.000265
      2304     9.408000  3125.327392  3110.402929     0.000283
      2305     9.411000  3119.975954  3071.759319     0.000280
      2306     9.414000  3116.216879  3410.183798     0.000257
      2307     9.417000  3113.700341  3286.304413     0.000265
      2308     9.420000  3112.142952  3191.513404     0.000271
      2309     9.423000  3111.321017  3137.626266     0.000279
      2310     9.426000  3111.061929  3217.600626     0.000273
      2311     9.429000  3111.235064  3222.807796     0.000270
      2312     9.432000  3111.743114  3139.970893     0.000274
      2313     9.435000  3112.514419  3180.066417     0.000278
      2314     9.438000  3113.496549  3126.511357     0.000280
      2315     9.441000  3114.651170  3117.937713     0.000277
      2316     9.444000  3115.950093  3238.155645     0.000272
      2317     9.447000  3117.372338  3151.968790     0.000277
      2318     9.450000  3118.902000  3164.287859     0.000274
      2319     9.453000  3120.526754  3044.667717     0.000286
      2320     9.456000  3122.236812  3185.186124     0.000277
      2321     9.459000  3124.024214  3018.857153     0.000291
      2322     9.462000  3125.882351  3147.063693     0.000272
      2323     9.465000  3127.805633  3123.352107     0.000283
      2324     9.468000  3129.789277  3133.776687     0.000279
      2325     9.471000  3131.829141  3137.783066     0.000274
      2326     9.474000  3133.921624  3074.448590     0.000287
      2327     9.477000  3136.063578  3131.563070     0.000279
      2328     9.480000  3138.252402  3195.468111     0.000271
      2329     9.483000  3140.485912  3215.056338     0.000269
      2330     9.486000  3142.761084  3160.929912     0.000278
      2331     9.489000  3145.076605  3067.492373     0.000286
      2332     9.492000  3147.430880  3105.559792     0.000278
      2333     9.495000  3149.822531  3120.887769     0.000284
      2334     9.498000  3152.250375  3288.431927     0.000267
      2335     9.501000  3154.713409  3320.245681     0.000258
      2336     9.504000  3157.210796  3160.203405     0.000278
      2337     9.507000  3159.741851  3130.264814     0.000281
      2338     9.510000  3162.306082  3293.274093     0.000265
      2339     9.513000  3164.903458  3186.080991     0.000274
      2340     9.516000  3167.533404  3312.470602     0.000265
      2341     9.519000  3170.194976  3027.790404     0.000290
      2342     9.522000  3172.888744  3297.475871     0.000262
      2343     9.525000  3175.614784  3263.776359     0.000269
      2344     9.528000  3178.373795  3187.284073     0.000275
      2345     9.531000  3181.165729  3305.859897     0.000261
      2346     9.534000  3183.989801  3140.054977     0.000279
      2347     9.537000  3186.847333  3294.808491     0.000265
      2348     9.540000  3189.738876  3112.389807     0.000281
      2349     9.543000  3192.665108  3235.593672     0.000268
      2350     9.546000  3195.626877  3251.078846     0.000270
      2351     9.549000  3198.624757  3227.520302     0.000272
      2352     9.552000  3201.659851  3296.094874     0.000259
      2353     9.555000  3204.733224  3166.668875     0.000279
      2354     9.558000  3207.846049  3214.274592     0.000275
      2355     9.561000  3210.999615  3257.516124     0.000264
      2356     9.564000  3214.195331  3159.996892     0.000274
      2357     9.567000  3217.434732  3218.826020     0.000273
      2358     9.570000  3220.719488  3153.654859     0.000276
      2359     9.573000  3224.051409  3214.282544     0.000271
      2360     9.576000  3227.432455  3263.111071     0.000270
      2361     9.579000  3230.864744  3340.673607     0.000263
      2362     9.582000  3234.350568  3287.528021     0.000260
      2363     9.585000  3237.892396  3343.395991     0.000264
      2364     9.588000  3241.492898  3344.935540     0.000265
      2365     9.591000  3245.154951  3183.445155     0.000269
      2366     9.594000  3248.881659  3163.718213     0.000279
      2367     9.597000  3252.676371  3213.556734     0.000272
      2368     9.600000  3256.542702  3150.928894     0.000274
      2369     9.603000  3260.484553  3167.419720     0.000273
      2370     9.606000  3264.506137  3182.901200     0.000277
      2371     9.609000  3268.612008  3306.591678     0.000266
      2372     9.612000  3272.807089  3274.060904     0.000262
      2373     9.615000  3277.096706  3140.852385     0.000279
      2374     9.618000  3281.486629  3299.021983     0.000267
      2375     9.621000  3285.983110  3138.984954     0.000275
      2376     9.624000  3290.592933  3177.375271     0.000277
      2377     9.627000  3295.323466  3342.937333     0.000264
      2378     9.630000  3300.182720  3272.649035     0.000264
      2379     9.633000  3305.179412  3320.442125     0.000262
      2380     9.636000  3310.323044  3212.885610     0.000272
      2381     9.639000  3315.623986  3254.032757     0.000269
      2382     9.642000  3321.093564  3395.789406     0.000254
      2383     9.645000  3326.744173  3402.217178     0.000261
      2384     9.648000  3332.589395  3271.846336     0.000270
      2385     9.651000  3338.644133  3445.156354     0.000249
      2386     9.654000  3344.924768  3383.831195     0.000261
      2387     9.657000  3351.449335  3447.351255     0.000256
      2388     9.660000  3358.237721  3293.202200     0.000262
      2389     9.663000  3365.311987  3272.788664     0.000266
      2390     9.666000  3372.696578  3427.129049     0.000256
      2391     9.669000  3380.417970  3338.150960     0.000264
      2392     9.672000  3388.506448  3418.210401     0.000252
      2393     9.675000  3396.995394  3377.129261     0.000262
      2394     9.678000  3405.922185  3378.509363     0.000261
      2395     9.681000  3415.328838  3422.773006     0.000250
      2396     9.684000  3425.262533  3429.929504     0.000257
      2397     9.687000  3435.775673  3288.188000     0.000266
      2398     9.690000  3446.929575  3437.022185     0.000253
      2399     9.693000  3458.794189  3482.931460     0.000250
      2400     9.696000  3471.451127  3411.400760     0.000256
      2401     9.699000  3484.997278  3458.440497     0.000253
      2402     9.702000  3499.550215  3542.819494     0.000242
      2403     9.705000  3515.256263  3488.191931     0.000254
      2404     9.708000  3532.301996  3555.793185     0.000247
      2405     9.711000  3550.932828  3571.472609     0.000241
      2406     9.714000  3571.489341  3526.386286     0.000250
      2407     9.717000  3594.440539  3505.402813     0.000249
      2408     9.720000  3620.343547  3671.930405     0.000237
      2409     9.723000  3650.054029  3495.802733     0.000249
      2410     9.726000  3684.757692  3708.619715     0.000235
      2411     9.729000  3726.037766  3628.734154     0.000243
      2412     9.732000  3776.011189  3771.728524     0.000227
      2413     9.735000  3837.453042  3848.452192     0.000230
      2414     9.738000  3913.918378  3917.098267     0.000224
      2415     9.741000  4009.839548  4144.918312     0.000206
      2416     9.744000  4130.576746  4203.978279     0.000209
      2417     9.747000  4282.390907  4278.301203     0.000205
      2418     9.750000  4472.307754  4500.531964     0.000191
      2419     9.753000  4707.844763  4594.879587     0.000188
      2420     9.756000  4996.581854  4875.337852     0.000179
      2421     9.759000  5345.571894  5147.788793     0.000170
      2422     9.762000  5760.606774  5319.463069     0.000161
      2423     9.765000  6245.375372  5882.576468     0.000149
      2424     9.768000  6800.565401  6355.135488     0.000139
      2425     9.771000  7422.965487  6563.583308     0.000130
      2426     9.774000  8104.613091  7313.490238     0.000120
      2427     9.777000  8832.012614  8052.423267     0.000108
      2428     9.780000  9585.438908  8851.311565     0.000097
      2429     9.783000 10338.391852  9404.249661     0.000092
      2430     9.786000 11057.437841 10351.762407     0.000084
      2431     9.789000 11702.976237 11047.390508     0.000078
      2432     9.792000 12231.759493 11703.570643     0.000072
      2433     9.795000 12601.871705 12354.672682     0.000071
      2434     9.798000 12779.901951 12411.040871     0.000070
      2435     9.801000 12748.406985 12519.521154     0.000068
      2436     9.804000 12510.523425 11965.555700     0.000072
      2437     9.807000 12089.303306 11380.338684     0.000076
      2438     9.810000 11522.014243 10637.431856     0.000081
      2439     9.813000 10852.216054 10004.005744     0.000086
      2440     9.816000 10122.825285  9502.228884     0.000091
      2441     9.819000  9371.799358  8784.482885     0.000100
      2442     9.822000  8630.295545  8013.540984     0.000106
      2443     9.825000  7922.371231  7598.087136     0.000116
      2444     9.828000  7265.391837  6863.792635     0.000128
      2445     9.831000  6670.705311  6543.180876     0.000130
      2446     9.834000  6144.433693  6089.505939     0.000143
      2447     9.837000  5688.335496  5773.625643     0.000150
      2448     9.840000  5300.688456  5402.270667     0.000161
      2449     9.843000  4977.145664  5204.883639     0.000166
      2450     9.846000  4711.553703  5125.133012     0.000171
      2451     9.849000  4496.722578  4822.968722     0.000182
      2452     9.852000  4325.105827  4556.331439     0.000186
      2453     9.855000  4189.342870  4501.599129     0.000197
      2454     9.858000  4082.644062  4341.229946     0.000203
      2455     9.861000  3999.024472  4193.372463     0.000203
      2456     9.864000  3933.408788  4145.845600     0.000214
      2457     9.867000  3881.636624  3940.093951     0.000222
      2458     9.870000  3840.398697  3940.612467     0.000220
      2459     9.873000  3807.131885  3834.391642     0.000227
      2460     9.876000  3779.896304  3808.651815     0.000229
      2461     9.879000  3757.251681  3839.498419     0.000230
      2462     9.882000  3738.144154  3814.051938     0.000223
      2463     9.885000  3721.809637  3686.166252     0.000239
      2464     9.888000  3707.695802  3677.325189     0.000239
      2465     9.891000  3695.401592  3761.980803     0.000226
      2466     9.894000  3684.632362  3732.463939     0.000237
      2467     9.897000  3675.167574  3477.846925     0.000253
      2468     9.900000  3666.838186  3659.905386     0.000235
      2469     9.903000  3659.511167  3649.984347     0.000239
      2470     9.906000  3653.079066  3644.773974     0.000239
      2471     9.909000  3647.453045  3619.092698     0.000242
      2472     9.912000  3642.558229  3606.165499     0.000237
      2473     9.915000  3638.330570  3592.202422     0.000245
      2474     9.918000  3634.714699  3560.992395     0.000249
      2475     9.921000  3631.662393  3536.646840     0.000242
      2476     9.924000  3629.131465  3579.740980     0.000245
      2477     9.927000  3627.084912  3603.151925     0.000246
      2478     9.930000  3625.490248  3592.879006     0.000240
      2479     9.933000  3624.318964  3625.092558     0.000241
      2480     9.936000  3623.546096  3599.058013     0.000243
      2481     9.939000  3623.149805  3458.017075     0.000253
      2482     9.942000  3623.111118  3488.372956     0.000245
      2483     9.945000  3623.413649  3588.104286     0.000245
      2484     9.948000  3624.043433  3531.124556     0.000250
      2485     9.951000  3624.988837  3508.744523     0.000244
      2486     9.954000  3626.239930  3522.856840     0.000247
      2487     9.957000  3627.787874  3536.528155     0.000248
      2488     9.960000  3629.627071  3545.952859     0.000242
      2489     9.963000  3631.753018  3661.789326     0.000238
      2490     9.966000  3634.162828  3574.866957     0.000246
      2491     9.969000  3636.855195  3653.202179     0.000238
      2492     9.972000  3639.830382  3622.431816     0.000237
      2493     9.975000  3643.090181  3583.370313     0.000245
      2494     9.978000  3646.637956  3580.331879     0.000246
      2495     9.981000  3650.478663  3552.940406     0.000240
      2496     9.984000  3654.618883  3572.316808     0.000246
      2497     9.987000  3659.066896  3637.437726     0.000241
      2498     9.990000  3663.832763  3590.992307     0.000240
      2499     9.993000  3668.928426  3643.044872     0.000238
      2500     9.996000  3674.367843  3550.578966     0.000247
      2501     9.999000  3680.167138  3587.592420     0.000308
      2502    10.002000  3686.344786  3783.972532     0.000379
      2503    10.005000  3692.921825  3660.184058     0.000326
      2504    10.008000  3699.922343  3586.336328     0.000315
      2505    10.011000  3707.374281  3620.245105     0.000294
      2506    10.014000  3715.305548  3612.057883     0.000295
      2507    10.017000  3723.751572  3735.404781     0.000284
      2508    10.020000  3732.751071  3722.329701     0.000276
      2509    10.023000  3742.347474  3662.074088     0.000276
      2510    10.026000  3752.589687  3492.816000     0.000290
      2511    10.029000  3763.532832  3611.237935     0.000279
      2512    10.032000  3775.239120  3580.610607     0.000273
      2513    10.035000  3787.778951  3721.144972     0.000269
      2514    10.038000  3801.231806  3671.948300     0.000274
      2515    10.041000  3815.687939  3780.335360     0.000258
      2516    10.044000  3831.250548  3729.475232     0.000267
      2517    10.047000  3848.036829  3873.346887     0.000259
      2518    10.050000  3866.182168  3815.037321     0.000259
      2519    10.053000  3885.843625  3694.357317     0.000267
      2520    10.056000  3907.205737  3808.948156     0.000261
      2521    10.059000  3930.488903  3823.204692     0.000261
      2522    10.062000  3955.962596  3854.948526     0.000252
      2523    10.065000  3983.965882  3835.360345     0.000261
      2524    10.068000  4014.939578  3965.980072     0.000255
      2525    10.071000  4049.476117  4076.318698     0.000238
      2526    10.074000  4088.395355  3954.600303     0.000253
      2527    10.077000  4132.856589  4097.627069     0.000243
      2528    10.080000  4184.518376  4110.674058     0.000239
      2529    10.083000  4245.757137  4205.372527     0.000234
      2530    10.086000  4319.951637  4370.712288     0.000228
      2531    10.089000  4411.831442  4402.246917     0.000228
      2532    10.092000  4527.872118  4527.882750     0.000213
      2533    10.095000  4676.697734  4744.877165     0.000211
      2534    10.098000  4869.423629  4836.346406     0.000209
      2535    10.101000  5119.843425  5219.214437     0.000185
      2536    10.104000  5444.340892  5623.256653     0.000177
      2537    10.107000  5861.398806  6074.327835     0.000165
      2538    10.110000  6390.592875  6511.262435     0.000150
      2539    10.113000  7051.005660  7182.519787     0.000137
      2540    10.116000  7859.071773  7794.114950     0.000127
      2541    10.119000  8825.958574  8328.472984     0.000119
      2542    10.122000  9954.669255  9434.008533     0.000102
      2543    10.125000 11237.092572 10971.671466     0.000090
      2544    10.128000 12651.189582 11998.402552     0.000083
      2545    10.131000 14158.424939 14203.460068     0.000067
      2546    10.134000 15701.550914 15907.693319     0.000062
      2547    10.137000 17203.209720 18062.523465     0.000054
      2548    10.140000 18566.806397 20277.115658     0.000047
      2549    10.143000 19682.461578 22008.981974     0.000044
      2550    10.146000 20441.106572 22964.816342     0.000042
      2551    10.149000 20756.672885 23091.472202     0.000042
      2552    10.152000 20589.655655 22053.512397     0.000043
      2553    10.155000 19960.136806 20414.801577     0.000047
      2554    10.158000 18941.861266 18793.546644     0.000052
      2555    10.161000 17640.683948 17194.023560     0.000055
      2556    10.164000 16169.676666 15548.748904     0.000063
      2557    10.167000 14631.324987 13744.266730     0.000073
      2558    10.170000 13109.254093 12663.263947     0.000077
      2559    10.173000 11666.492665 11388.892748     0.000086
      2560    10.176000 10346.696562 10560.854296     0.000094
      2561    10.179000  9176.338772  9517.051547     0.000103
      2562    10.182000  8167.213523  8780.707322     0.000110
      2563    10.185000  7319.172139  8050.319747     0.000123
      2564    10.188000  6623.034748  7454.212472     0.000135
      2565    10.191000  6063.521922  6964.777504     0.000138
      2566    10.194000  5621.982448  6596.949419     0.000149
      2567    10.197000  5278.707808  6161.369455     0.000162
      2568    10.200000  5014.697787  5774.267211     0.000169
      2569    10.203000  4812.836885  5623.956782     0.000175
      2570    10.206000  4658.526398  5263.426986     0.000191
      2571    10.209000  4539.874416  4996.437816     0.000199
      2572    10.212000  4447.571256  4877.460103     0.000199
      2573    10.215000  4374.575581  4715.130932     0.000212
      2574    10.218000  4315.716191  4591.047217     0.000218
      2575    10.221000  4267.289931  4539.254620     0.000213
      2576    10.224000  4226.687847  4473.601749     0.000221
      2577    10.227000  4192.072544  4264.914412     0.000235
      2578    10.230000  4162.188805  4240.247230     0.000230
      2579    10.233000  4136.148268  4103.945355     0.000241
      2580    10.236000  4113.316290  3967.372461     0.000254
      2581    10.239000  4093.227451  4055.244834     0.000245
      2582    10.242000  4075.529804  4046.857101     0.000242
      2583    10.245000  4059.949087  4042.988152     0.000248
      2584    10.248000  4046.264742  3941.020526     0.000256
      2585    10.251000  4034.296327  4009.084855     0.000242
      2586    10.254000  4023.895096  3897.071624     0.000257
      2587    10.257000  4014.936727  4104.461766     0.000245
      2588    10.260000  4007.317896  4007.165157     0.000244
      2589    10.263000  4000.953809  4083.517608     0.000241
      2590    10.266000  3995.776811  4026.038077     0.000250
      2591    10.269000  3991.735372  3860.369781     0.000257
      2592    10.272000  3988.795227  3981.848973     0.000245
      2593    10.275000  3986.940225  3852.505938     0.000262
      2594    10.278000  3986.175250  3846.605069     0.000258
      2595    10.281000  3986.530645  3998.865886     0.000241
      2596    10.284000  3988.066563  3932.597185     0.000255
      2597    10.287000  3990.884053  3980.685500     0.000253
      2598    10.290000  3995.134309  4057.317317     0.000242
      2599    10.293000  4001.032503  3973.356467     0.000249
      2600    10.296000  4008.874325  4045.480387     0.000246
      2601    10.299000  4019.054873  3983.155058     0.000250
      2602    10.302000  4032.089144  4019.622236     0.000242
      2603    10.305000  4048.632715  3974.063544     0.000252
      2604    10.308000  4069.500422  3971.963701     0.000254
      2605    10.311000  4095.680148  4191.255891     0.000232
      2606    10.314000  4128.338096  4180.179941     0.000239
      2607    10.317000  4168.811504  4105.889414     0.000244
      2608    10.320000  4218.584631  4177.732425     0.000234
      2609    10.323000  4279.244460  4202.382844     0.000236
      2610    10.326000  4352.413052  4323.444654     0.000231
      2611    10.329000  4439.655088  4328.010045     0.000227
      2612    10.332000  4542.366167  4373.427732     0.000223
      2613    10.335000  4661.637856  4402.184883     0.000227
      2614    10.338000  4798.111852  4657.239361     0.000214
      2615    10.341000  4951.831992  4729.906344     0.000204
      2616    10.344000  5122.094057  4954.695651     0.000201
      2617    10.347000  5307.306458  4902.786390     0.000203
      2618    10.350000  5504.861154  5073.721876     0.000191
      2619    10.353000  5711.015853  5309.559060     0.000186
      2620    10.356000  5920.791003  5422.322617     0.000184
      2621    10.359000  6127.899828  5763.269376     0.000171
      2622    10.362000  6324.761664  5860.845467     0.000167
      2623    10.365000  6502.693750  6204.353366     0.000161
      2624    10.368000  6652.408970  6286.617884     0.000158
      2625    10.371000  6764.915585  6397.953162     0.000152
      2626    10.374000  6832.774113  6514.593103     0.000153
      2627    10.377000  6851.437515  6456.467662     0.000153
      2628    10.380000  6820.218591  6523.108856     0.000149
      2629    10.383000  6742.475969  6336.024150     0.000155
      2630    10.386000  6624.927473  6281.273334     0.000158
      2631    10.389000  6476.382711  5948.519785     0.000166
      2632    10.392000  6306.386803  5988.757622     0.000163
      2633    10.395000  6124.158067  5843.300169     0.000170
      2634    10.398000  5937.957588  5688.060907     0.000175
      2635    10.401000  5754.828559  5352.771475     0.000181
      2636    10.404000  5580.570694  5305.934398     0.000187
      2637    10.407000  5419.835572  5251.757399     0.000190
      2638    10.410000  5276.279107  5130.846957     0.000190
      2639    10.413000  5152.748030  5056.547834     0.000196
      2640    10.416000  5051.497666  4947.104879     0.000202
      2641    10.419000  4974.442737  4933.876952     0.000202
      2642    10.422000  4923.438527  5125.715656     0.000190
      2643    10.425000  4900.581855  4981.654251     0.000200
      2644    10.428000  4908.512842  5014.613837     0.000199
      2645    10.431000  4950.690023  5083.376064     0.000190
      2646    10.434000  5031.602328  5301.842302     0.000188
      2647    10.437000  5156.888061  5508.320349     0.000181
      2648    10.440000  5333.306588  5538.105259     0.000176
      2649    10.443000  5568.536918  5788.999365     0.000169
      2650    10.446000  5870.771159  6120.755352     0.000163
      2651    10.449000  6248.092772  6377.368478     0.000155
      2652    10.452000  6707.651443  6610.462359     0.000147
      2653    10.455000  7254.671907  7098.689727     0.000140
      2654    10.458000  7891.356620  7965.057400     0.000124
      2655    10.461000  8615.754307  8425.021210     0.000115
      2656    10.464000  9420.661048  9122.067847     0.000108
      2657    10.467000 10292.597068  9958.838042     0.000099
      2658    10.470000 11210.875763 10583.101262     0.000091
      2659    10.473000 12146.794709 11579.125862     0.000084
      2660    10.476000 13063.104565 13047.411948     0.000075
      2661    10.479000 13914.207462 13888.004253     0.000071
      2662    10.482000 14647.990573 14804.967180     0.000065
      2663    10.485000 15210.353856 15618.961606     0.000062
      2664    10.488000 15552.931219 16040.108019     0.000062
      2665    10.491000 15642.709355 16272.673393     0.000058
      2666    10.494000 15470.145089 16353.789809     0.000059
      2667    10.497000 15051.872357 15941.389406     0.000062
      2668    10.500000 14426.437142 14620.558674     0.000066
      2669    10.503000 13645.239671 13293.857914     0.000073
      2670    10.506000 12762.876729 12337.843356     0.000079
      2671    10.509000 11830.073975 11280.129994     0.000087
      2672    10.512000 10890.005333 10447.240684     0.000092
      2673    10.515000  9977.137076  9384.216896     0.000106
      2674    10.518000  9117.397722  8796.614666     0.000113
      2675    10.521000  8328.866078  8069.123717     0.000120
      2676    10.524000  7622.630031  7619.506507     0.000129
      2677    10.527000  7003.730172  6899.302007     0.000144
      2678    10.530000  6472.177486  6471.068604     0.000151
      2679    10.533000  6024.056746  6179.228512     0.000159
      2680    10.536000  5652.623932  6016.874600     0.000164
      2681    10.539000  5349.365174  5728.640914     0.000173
      2682    10.542000  5104.934966  5422.046383     0.000178
      2683    10.545000  4909.925339  5131.859284     0.000195
      2684    10.548000  4755.440190  4936.761730     0.000202
      2685    10.551000  4633.474291  4841.724488     0.000199
      2686    10.554000  4537.114779  4766.563889     0.000209
      2687    10.557000  4460.603596  4461.860672     0.000223
      2688    10.560000  4399.291600  4570.765725     0.000213
      2689    10.563000  4349.527503  4564.053329     0.000216
      2690    10.566000  4308.512076  4477.563881     0.000221
      2691    10.569000  4274.142787  4335.922618     0.000228
      2692    10.572000  4244.866067  4239.986418     0.000230
      2693    10.575000  4219.547234  4291.988328     0.000232
      2694    10.578000  4197.362499  4191.379913     0.000238
      2695    10.581000  4177.713459  4189.985982     0.000230
      2696    10.584000  4160.162068  3998.814226     0.000247
      2697    10.587000  4144.382860  4075.117198     0.000245
      2698    10.590000  4130.128859  4014.906218     0.000241
      2699    10.593000  4117.207868  4108.099595     0.000237
      2700    10.596000  4105.466071  4167.031929     0.000239
      2701    10.599000  4094.776093  4050.345902     0.000244
      2702    10.602000  4085.031194  4203.691647     0.000229
      2703    10.605000  4076.141069  4098.280342     0.000243
      2704    10.608000  4068.027281  4151.778016     0.000239
      2705    10.611000  4060.621550  4042.011780     0.000238
      2706    10.614000  4053.884835  3927.008560     0.000254
      2707    10.617000  4047.747654  3988.054271     0.000248
      2708    10.620000  4042.157062  4033.711674     0.000242
      2709    10.623000  4037.065407  4000.912300     0.000246
      2710    10.626000  4032.434082  3912.945195     0.000253
      2711    10.629000  4028.225443  4149.167744     0.000239
      2712    10.632000  4024.421202  4088.381330     0.000237
      2713    10.635000  4021.065624  4071.177554     0.000245
      2714    10.638000  4018.074124  4008.856415     0.000249
      2715    10.641000  4015.426606  3836.048811     0.000252
      2716    10.644000  4013.105521  4029.923657     0.000247
      2717    10.647000  4011.095714  4059.445616     0.000246
      2718    10.650000  4009.384339  3995.358763     0.000245
      2719    10.653000  4007.960839  4018.383048     0.000244
      2720    10.656000  4006.816987  4110.666325     0.000242
      2721    10.659000  4005.946857  4094.585747     0.000243
      2722    10.662000  4005.347391  4000.859314     0.000243
      2723    10.665000  4005.019218  3984.213917     0.000250
      2724    10.668000  4004.966595  4091.549796     0.000244
      2725    10.671000  4005.203703  3919.481542     0.000246
      2726    10.674000  4005.745759  3953.561201     0.000251
      2727    10.677000  4006.620000  3984.070619     0.000250
      2728    10.680000  4007.866436  3987.597626     0.000245
      2729    10.683000  4009.541713  4094.403396     0.000241
      2730    10.686000  4011.723911  3971.776819     0.000250
      2731    10.689000  4014.518139  4221.001235     0.000234
      2732    10.692000  4018.062725  3983.225558     0.000245
      2733    10.695000  4022.535583  4109.882441     0.000240
      2734    10.698000  4028.160125  4096.273569     0.000244
      2735    10.701000  4035.209814  4231.344407     0.000229
      2736    10.704000  4044.010279  4135.811625     0.000239
      2737    10.707000  4054.937983  4106.047636     0.000244
      2738    10.710000  4068.411704  4135.303334     0.000237
      2739    10.713000  4084.881057  4044.720643     0.000244
      2740    10.716000  4104.806029  4141.304313     0.000240
      2741    10.719000  4128.628025  4175.181016     0.000235
      2742    10.722000  4156.735146  4207.374309     0.000235
      2743    10.725000  4189.421311  4311.894964     0.000231
      2744    10.728000  4226.841639  4331.983137     0.000229
      2745    10.731000  4268.966551  4304.922678     0.000227
      2746    10.734000  4315.536966  4415.473126     0.000224
      2747    10.737000  4366.022234  4462.742523     0.000221
      2748    10.740000  4419.581458  4425.614878     0.000221
      2749    10.743000  4475.028374  4509.706615     0.000218
      2750    10.746000  4530.801948  4696.065485     0.000211
      2751    10.749000  4584.951576  4627.140720     0.000213
      2752    10.752000  4635.158481  4593.938189     0.000214
      2753    10.755000  4678.829757  4531.525982     0.000219
      2754    10.758000  4713.305456  4668.339404     0.000213
      2755    10.761000  4736.192797  4972.406706     0.000197
      2756    10.764000  4745.776849  4944.991879     0.000201
      2757    10.767000  4741.381489  4769.652980     0.000209
      2758    10.770000  4723.530502  4797.830027     0.000205
      2759    10.773000  4693.830790  4628.100420     0.000213
      2760    10.776000  4654.629904  4534.080010     0.000219
      2761    10.779000  4608.592039  4484.427710     0.000221
      2762    10.782000  4558.344091  4534.070252     0.000217
      2763    10.785000  4506.249342  4484.940613     0.000222
      2764    10.788000  4454.303564  4455.914030     0.000224
      2765    10.791000  4404.107881  4476.075176     0.000219
      2766    10.794000  4356.884485  4345.014233     0.000228
      2767    10.797000  4313.506425  4519.269144     0.000220
      2768    10.800000  4274.532790  4190.372519     0.000236
      2769    10.803000  4240.247152  4413.871044     0.000224
      2770    10.806000  4210.699057  4301.839034     0.000230
      2771    10.809000  4185.748701  4252.069950     0.000233
      2772    10.812000  4165.113805  4293.294065     0.000227
      2773    10.815000  4148.408614  4281.267700     0.000233
      2774    10.818000  4135.194652  4208.141776     0.000237
      2775    10.821000  4125.009547  4409.892936     0.000220
      2776    10.824000  4117.399199  4344.253857     0.000229
      2777    10.827000  4111.937662  4314.806295     0.000230
      2778    10.830000  4108.241384  4369.492320     0.000222
      2779    10.833000  4105.976715  4286.904967     0.000231
      2780    10.836000  4104.865570  4400.729161     0.000225
      2781    10.839000  4104.700772  4395.395088     0.000226
      2782    10.842000  4105.249832  4274.225529     0.000228
      2783    10.845000  4106.374942  4348.768866     0.000226
      2784    10.848000  4107.975877  4328.532283     0.000231
      2785    10.851000  4109.967953  4326.378952     0.000224
      2786    10.854000  4112.288015  4170.530382     0.000237
      2787    10.857000  4114.889487  4223.470199     0.000236
      2788    10.860000  4117.738343  4197.094317     0.000234
      2789    10.863000  4120.810939  4258.453480     0.000232
      2790    10.866000  4124.089839  4289.595267     0.000231
      2791    10.869000  4127.557186  4291.332763     0.000230
      2792    10.872000  4131.206385  4227.446668     0.000231
      2793    10.875000  4135.030488  4212.078826     0.000235
      2794    10.878000  4139.024427  4375.173377     0.000228
      2795    10.881000  4143.184557  4310.065268     0.000225
      2796    10.884000  4147.508334  4313.792099     0.000231
      2797    10.887000  4151.994093  4321.895530     0.000230
      2798    10.890000  4156.640914  4392.131999     0.000224
      2799    10.893000  4161.448550  4467.599407     0.000222
      2800    10.896000  4166.416954  4522.839814     0.000220
      2801    10.899000  4171.546946  4465.588689     0.000221
      2802    10.902000  4176.839651  4549.362713     0.000215
      2803    10.905000  4182.296598  4387.854723     0.000226
      2804    10.908000  4187.919735  4367.802450     0.000228
      2805    10.911000  4193.711668  4360.829106     0.000222
      2806    10.914000  4199.674340  4325.880115     0.000230
      2807    10.917000  4205.810944  4509.912655     0.000222
      2808    10.920000  4212.124857  4577.176123     0.000214
      2809    10.923000  4218.619698  4428.482707     0.000223
      2810    10.926000  4225.299406  4513.166427     0.000221
      2811    10.929000  4232.168242  4430.576249     0.000223
      2812    10.932000  4239.230791  4500.109554     0.000218
      2813    10.935000  4246.492004  4456.161525     0.000224
      2814    10.938000  4253.957926  4436.467674     0.000224
      2815    10.941000  4261.633470  4404.239603     0.000219
      2816    10.944000  4269.523325  4603.038925     0.000216
      2817    10.947000  4277.634839  4580.622432     0.000217
      2818    10.950000  4285.974670  4536.863570     0.000217
      2819    10.953000  4294.550206  4355.218762     0.000227
      2820    10.956000  4303.369114  4461.945158     0.000223
      2821    10.959000  4312.438322  4638.302339     0.000213
      2822    10.962000  4321.766125  4481.193727     0.000217
      2823    10.965000  4331.361451  4567.988686     0.000219
      2824    10.968000  4341.239641  4584.139212     0.000217
      2825    10.971000  4351.422945  4621.984991     0.000208
      2826    10.974000  4361.879403  4652.699974     0.000214
      2827    10.977000  4372.643691  4664.110015     0.000212
      2828    10.980000  4383.727533  4604.172115     0.000211
      2829    10.983000  4395.142879  4751.899874     0.000207
      2830    10.986000  4406.902944  4851.874137     0.000204
      2831    10.989000  4419.021521  4725.127146     0.000209
      2832    10.992000  4431.513309  4800.853813     0.000201
      2833    10.995000  4444.394032  4746.629547     0.000210
      2834    10.998000  4457.680575  4927.435122     0.000202
      2835    11.001000  4471.391163  4721.207739     0.000205
      2836    11.004000  4485.545590  4772.301556     0.000210
      2837    11.007000  4500.165497  4944.143358     0.000198
      2838    11.010000  4515.274732  5056.242165     0.000194
      2839    11.013000  4530.899795  4819.499983     0.000206
      2840    11.016000  4547.070374  4985.817957     0.000196
      2841    11.019000  4563.820010  4892.250770     0.000203
      2842    11.022000  4581.186871  4804.798237     0.000202
      2843    11.025000  4599.214644  4944.563786     0.000201
      2844    11.028000  4617.953529  4964.040915     0.000201
      2845    11.031000  4637.461375  5024.994914     0.000191
      2846    11.034000  4657.804801  4891.066406     0.000206
      2847    11.037000  4679.060350  5054.090508     0.000196
      2848    11.040000  4701.315558  5126.184103     0.000188
      2849    11.043000  4724.669853  4956.733817     0.000201
      2850    11.046000  4749.235176  5079.945292     0.000194
      2851    11.049000  4775.136312  5143.733781     0.000192
      2852    11.052000  4802.510508  5106.481639     0.000192
      2853    11.055000  4831.506740  5158.085785     0.000192
      2854    11.058000  4862.284833  5274.128735     0.000189
      2855    11.061000  4895.013419  5276.713357     0.000184
      2856    11.064000  4929.868109  5142.987623     0.000194
      2857    11.067000  4967.030689  5397.142006     0.000183
      2858    11.070000  5006.684216  5193.730013     0.000186
      2859    11.073000  5049.013230  5437.266018     0.000181
      2860    11.076000  5094.209934  5492.933832     0.000180
      2861    11.079000  5142.471358  5712.626675     0.000171
      2862    11.082000  5194.006750  5573.354012     0.000175
      2863    11.085000  5249.046200  5741.126805     0.000174
      2864    11.088000  5307.852454  5684.434569     0.000174
      2865    11.091000  5370.735923  5838.433763     0.000165
      2866    11.094000  5438.072780  6092.318382     0.000163
      2867    11.097000  5510.326269  6138.710435     0.000161
      2868    11.100000  5588.071864  6155.011127     0.000159
      2869    11.103000  5672.027459  6057.763698     0.000163
      2870    11.106000  5763.089524  6400.891621     0.000153
      2871    11.109000  5862.373839  6281.389781     0.000156
      2872    11.112000  5971.254119  6482.481050     0.000150
      2873    11.115000  6091.384572  6412.487342     0.000155
      2874    11.118000  6224.686961  6523.819931     0.000152
      2875    11.121000  6373.284005  6870.651869     0.000140
      2876    11.124000  6539.371069  6777.936409     0.000146
      2877    11.127000  6725.034082  7352.324175     0.000134
      2878    11.130000  6932.033827  7393.082209     0.000131
      2879    11.133000  7161.583696  7422.589282     0.000133
      2880    11.136000  7414.141355  7556.434836     0.000131
      2881    11.139000  7689.227140  7826.940223     0.000126
      2882    11.142000  7985.270912  8174.455289     0.000118
      2883    11.145000  8299.480737  8171.185960     0.000122
      2884    11.148000  8627.715296  8631.654992     0.000113
      2885    11.151000  8964.355996  8995.277271     0.000106
      2886    11.154000  9302.188266  9223.843645     0.000108
      2887    11.157000  9632.343437  9518.028662     0.000103
      2888    11.160000  9944.407561  9877.063215     0.000098
      2889    11.163000 10226.853790 10364.491441     0.000095
      2890    11.166000 10467.952043 10330.169319     0.000095
      2891    11.169000 10657.191802 10765.115590     0.000091
      2892    11.172000 10787.004901 10714.867781     0.000090
      2893    11.175000 10854.299450 10978.365862     0.000090
      2894    11.178000 10861.226058 11083.730586     0.000089
      2895    11.181000 10814.843141 10799.809885     0.000089
      2896    11.184000 10725.822522 10700.840109     0.000093
      2897    11.187000 10606.719354 10665.862297     0.000092
      2898    11.190000 10470.380254 10363.684268     0.000094
      2899    11.193000 10328.826936 10005.648399     0.000098
      2900    11.196000 10192.658579 10058.731456     0.000098
      2901    11.199000 10070.840178  9848.858047     0.000099
      2902    11.202000  9970.710757  9869.052235     0.000097
      2903    11.205000  9898.090970  9666.438447     0.000103
      2904    11.208000  9857.427711  9722.606556     0.000101
      2905    11.211000  9851.954805  9784.153254     0.000098
      2906    11.214000  9883.867032  9640.687811     0.000104
      2907    11.217000  9954.508432  9865.730147     0.000100
      2908    11.220000 10064.573200  9747.182286     0.000099
      2909    11.223000 10214.315141  9748.858687     0.000100
      2910    11.226000 10403.758590 10032.072971     0.000098
      2911    11.229000 10632.899360 10092.453066     0.000097
      2912    11.232000 10901.895148 10370.101564     0.000093
      2913    11.235000 11211.239550 10622.083025     0.000094
      2914    11.238000 11561.926902 10855.000013     0.000090
      2915    11.241000 11955.623227 11370.234807     0.000084
      2916    11.244000 12394.849136 11466.036498     0.000086
      2917    11.247000 12883.218896 12265.235877     0.000080
      2918    11.250000 13425.773354 12916.830807     0.000074
      2919    11.253000 14029.469572 13203.584422     0.000074
      2920    11.256000 14703.910120 13947.281806     0.000071
      2921    11.259000 15462.418600 14936.698536     0.000065
      2922    11.262000 16323.590619 16027.208290     0.000060
      2923    11.265000 17313.464639 17023.400286     0.000058
      2924    11.268000 18468.455029 18661.009961     0.000052
      2925    11.271000 19839.156732 20544.525620     0.000046
      2926    11.274000 21495.051684 22284.863343     0.000044
      2927    11.277000 23530.006604 25197.898798     0.000038
      2928    11.280000 26068.240886 27678.103353     0.000034
      2929    11.283000 29270.165021 31414.296354     0.000030
      2930    11.286000 33337.166369 35872.583779     0.000026
      2931    11.289000 38514.096318 41370.871391     0.000023
      2932    11.292000 45087.963511 46985.115039     0.000020
      2933    11.295000 53381.252764 54853.591567     0.000017
      2934    11.298000 63738.452159 63264.646224     0.000014
      2935    11.301000 76504.863022 74068.916860     0.000012
      2936    11.304000 91997.571635 86928.024640     0.000010
      2937    11.307000 110469.498311 103390.869907     0.000008
      2938    11.310000 132068.487308 122578.483549     0.000007
      2939    11.313000 156794.139008 145565.189382     0.000006
      2940    11.316000 184455.162644 174632.191749     0.000005
      2941    11.319000 214629.266188 208738.831706     0.000004
      2942    11.322000 246626.383963 248402.997130     0.000003
      2943    11.325000 279455.883480 292707.652728     0.000002
      2944    11.328000 311802.296812 340995.543095     0.000002
      2945    11.331000 342025.510033 390124.939721     0.000002
      2946    11.334000 368219.486512 431608.018412     0.000001
      2947    11.337000 388375.778596 458623.886172     0.000001
      2948    11.340000 400677.687485 463724.099459     0.000001
      2949    11.343000 403878.903069 449581.846341     0.000001
      2950    11.346000 397627.779638 420758.850150     0.000001
      2951    11.349000 382572.727820 384675.464172     0.000002
      2952    11.352000 360185.041497 349782.356212     0.000002
      2953    11.355000 332395.623309 312221.731299     0.000002
      2954    11.358000 301221.041841 277515.308710     0.000003
      2955    11.361000 268502.737115 245294.737912     0.000003
      2956    11.364000 235781.064253 216283.462362     0.000004
      2957    11.367000 204263.034047 190161.514773     0.000004
      2958    11.370000 174835.600756 167812.121070     0.000005
      2959    11.373000 148095.224398 146796.770493     0.000006
      2960    11.376000 124382.609020 128692.843287     0.000007
      2961    11.379000 103820.563245 112659.915998     0.000008
      2962    11.382000 86354.938232 100013.188883     0.000009
      2963    11.385000 71797.620619 87585.291906     0.000010
      2964    11.388000 59869.260180 76442.031089     0.000012
      2965    11.391000 50238.864916 66673.078558     0.000013
      2966    11.394000 42557.711380 58742.690517     0.000016
      2967    11.397000 36485.904127 51488.219311     0.000018
      2968    11.400000 31711.006258 45623.835925     0.000020
      2969    11.403000 27959.148951 40026.292267     0.000023
      2970    11.406000 24999.758084 34890.798290     0.000027
      2971    11.409000 22645.393606 31181.767475     0.000030
      2972    11.412000 20748.301316 27251.480897     0.000035
      2973    11.415000 19195.104303 24471.533734     0.000040
      2974    11.418000 17900.786415 21755.978093     0.000044
      2975    11.421000 16802.783538 19168.701624     0.000050
      2976    11.424000 15855.684644 17371.575118     0.000056
      2977    11.427000 15026.785310 15801.205159     0.000062
      2978    11.430000 14292.548499 14130.479042     0.000069
      2979    11.433000 13635.908571 12822.654114     0.000077
      2980    11.436000 13044.293104 11868.877270     0.000083
      2981    11.439000 12508.216942 11133.955183     0.000088
      2982    11.442000 12020.306179 10247.249669     0.000095
      2983    11.445000 11574.634734  9451.625666     0.000106
      2984    11.448000 11166.286824  9035.263890     0.000109
      2985    11.451000 10791.051491  8394.894228     0.000115
      2986    11.454000 10445.222777  7858.125303     0.000126
      2987    11.457000 10125.462321  7451.910850     0.000133
      2988    11.460000  9828.708593  7355.871610     0.000133
      2989    11.463000  9552.122562  6966.501069     0.000141
      2990    11.466000  9293.066639  6782.377460     0.000147
      2991    11.469000  9049.117026  6472.781199     0.000151
      2992    11.472000  8818.109702  6311.911359     0.000154
      2993    11.475000  8598.216377  6098.926957     0.000165
      2994    11.478000  8388.052372  5972.662772     0.000164
      2995    11.481000  8186.644795  5703.441913     0.000171
      2996    11.484000  7993.369484  5730.880551     0.000174
      2997    11.487000  7808.006910  5476.355292     0.000180
      2998    11.490000  7630.444797  5442.612916     0.000180
      2999    11.493000  7460.630491  5350.746584     0.000184
      3000    11.496000  7298.512785  5300.359980     0.000186
      3001    11.499000  7144.011673  5347.805463     0.000183
      3002    11.502000  6997.005718  5151.108952     0.000189
      3003    11.505000  6857.329818  5117.726821     0.000195
      3004    11.508000  6724.778817  4990.936211     0.000197
      3005    11.511000  6599.115113  4965.258943     0.000196
      3006    11.514000  6480.076270  4892.621053     0.000203
      3007    11.517000  6367.375289  4721.337025     0.000210
      3008    11.520000  6260.731949  4815.672970     0.000202
      3009    11.523000  6159.830417  4666.863122     0.000212
      3010    11.526000  6064.352393  4669.193502     0.000213
      3011    11.529000  5973.976018  4685.153970     0.000208
      3012    11.532000  5888.385759  4512.363171     0.000216
      3013    11.535000  5807.268546  4779.854606     0.000209
      3014    11.538000  5730.319875  4645.339720     0.000211
      3015    11.541000  5657.247119  4571.943305     0.000213
      3016    11.544000  5587.772088  4531.111628     0.000221
      3017    11.547000  5521.633670  4467.006376     0.000221
      3018    11.550000  5458.589556  4449.653594     0.000221
      3019    11.553000  5398.415203  4478.832037     0.000221
      3020    11.556000  5340.910695  4530.145097     0.000218
      3021    11.559000  5285.890413  4472.009018     0.000220
      3022    11.562000  5233.183292  4362.841671     0.000224
      3023    11.565000  5182.637062  4281.049548     0.000234
      3024    11.568000  5134.114224  4365.409041     0.000227
      3025    11.571000  5087.490573  4232.252368     0.000228
      3026    11.574000  5042.653730  4293.562607     0.000232
      3027    11.577000  4999.501839  4503.087720     0.000219
      3028    11.580000  4957.941939  4266.950939     0.000229
      3029    11.583000  4917.889282  4383.876102     0.000226
      3030    11.586000  4879.266143  4328.804248     0.000230
      3031    11.589000  4842.000920  4238.342634     0.000232
      3032    11.592000  4806.027994  4142.812441     0.000236
      3033    11.595000  4771.287727  4279.884324     0.000233
      3034    11.598000  4737.717928  4175.781501     0.000237
      3035    11.601000  4705.268194  4196.319126     0.000234
      3036    11.604000  4673.888847  4274.583448     0.000234
      3037    11.607000  4643.533396  4143.262957     0.000238
      3038    11.610000  4614.158307  4324.577049     0.000225
      3039    11.613000  4585.722797  4224.996215     0.000234
      3040    11.616000  4558.188661  4220.297955     0.000234
      3041    11.619000  4531.520134  4235.396482     0.000233
      3042    11.622000  4505.683777  4187.956439     0.000234
      3043    11.625000  4480.648412  4126.691692     0.000242
      3044    11.628000  4456.385079  4208.452749     0.000235
      3045    11.631000  4432.867052  4215.770779     0.000230
      3046    11.634000  4410.069916  4089.934564     0.000242
      3047    11.637000  4387.972117  4166.599579     0.000237
      3048    11.640000  4366.555314  4129.281465     0.000237
      3049    11.643000  4345.800381  4240.345013     0.000231
      3050    11.646000  4325.696502  4005.030364     0.000248
      3051    11.649000  4306.235658  3897.002874     0.000252
      3052    11.652000  4287.415240  4027.517536     0.000243
      3053    11.655000  4269.239373  4103.952114     0.000244
      3054    11.658000  4251.720517  4073.144213     0.000241
      3055    11.661000  4234.881381  4061.719244     0.000240
      3056    11.664000  4218.757114  3915.041399     0.000254
      3057    11.667000  4203.397704  4032.486129     0.000245
      3058    11.670000  4188.870429  3998.528068     0.000247
      3059    11.673000  4175.262176  3980.027624     0.000247
      3060    11.676000  4162.681325  4076.867154     0.000242
      3061    11.679000  4151.258845  4127.194163     0.000240
      3062    11.682000  4141.148207  4082.470304     0.000238
      3063    11.685000  4132.523668  4037.463198     0.000248
      3064    11.688000  4125.576336  4121.943266     0.000241
      3065    11.691000  4120.508226  4136.045463     0.000234
      3066    11.694000  4117.523295  4138.602653     0.000241
      3067    11.697000  4116.816089  4059.775974     0.000243
      3068    11.700000  4118.557965  3859.927948     0.000255
      3069    11.703000  4122.881723  3974.802295     0.000251
      3070    11.706000  4129.878253  3984.159311     0.000248
      3071    11.709000  4139.531308  4091.608036     0.000241
      3072    11.712000  4151.752610  4084.941999     0.000240
      3073    11.715000  4166.360014  4027.132955     0.000247
      3074    11.718000  4183.043848  4049.448557     0.000245
      3075    11.721000  4201.357332  4188.375897     0.000234
      3076    11.724000  4220.712153  4065.167319     0.000244
      3077    11.727000  4240.363806  4255.445775     0.000232
      3078    11.730000  4259.409664  4207.691799     0.000232
      3079    11.733000  4276.801846  4134.318238     0.000239
      3080    11.736000  4291.389146  4329.552998     0.000230
      3081    11.739000  4302.002074  4196.101696     0.000235
      3082    11.742000  4307.585159  4187.884287     0.000233
      3083    11.745000  4307.358823  4294.467152     0.000232
      3084    11.748000  4300.967782  4219.223548     0.000235
      3085    11.751000  4288.562666  4402.906383     0.000222
      3086    11.754000  4270.775170  4188.598886     0.000238
      3087    11.757000  4248.601499  4166.036820     0.000236
      3088    11.760000  4223.240432  4146.467336     0.000236
      3089    11.763000  4195.923278  4239.452894     0.000233
      3090    11.766000  4167.792581  4157.102441     0.000237
      3091    11.769000  4139.828669  4163.173232     0.000236
      3092    11.772000  4112.816385  4069.600856     0.000239
      3093    11.775000  4087.336562  4113.564398     0.000241
      3094    11.778000  4063.769642  4054.550746     0.000244
      3095    11.781000  4042.304342  4180.137764     0.000232
      3096    11.784000  4022.948907  4159.137694     0.000240
      3097    11.787000  4005.545472  3987.011941     0.000248
      3098    11.790000  3989.789706  4062.341930     0.000240
      3099    11.793000  3975.258909  4178.371552     0.000236
      3100    11.796000  3961.451162  4091.959943     0.000242
      3101    11.799000  3947.835046  4152.359496     0.000236
      3102    11.802000  3933.908473  3976.789035     0.000247
      3103    11.805000  3919.257283  4017.791026     0.000248
      3104    11.808000  3903.599519  4053.484659     0.000243
      3105    11.811000  3886.807691  4019.226261     0.000240
      3106    11.814000  3868.903265  4045.846809     0.000248
      3107    11.817000  3850.028359  4055.164336     0.000244
      3108    11.820000  3830.405600  3992.775541     0.000245
      3109    11.823000  3810.297888  3931.897782     0.000252
      3110    11.826000  3789.976060  3947.113424     0.000250
      3111    11.829000  3769.697150  3841.711948     0.000256
      3112    11.832000  3749.692051  3911.673086     0.000251
      3113    11.835000  3730.159731  3855.392507     0.000257
      3114    11.838000  3711.265273  3817.799439     0.000262
      3115    11.841000  3693.139841  3811.140484     0.000255
      3116    11.844000  3675.881633  3752.033520     0.000264
      3117    11.847000  3659.557434  3755.417809     0.000262
      3118    11.850000  3644.204736  3808.229811     0.000256
      3119    11.853000  3629.834749  3756.631373     0.000263
      3120    11.856000  3616.434312  3778.473830     0.000263
      3121    11.859000  3603.971263  3821.920278     0.000259
      3122    11.862000  3592.397723  3702.451433     0.000264
      3123    11.865000  3581.653956  3601.980299     0.000275
      3124    11.868000  3571.672441  3644.968063     0.000271
      3125    11.871000  3562.381472  3763.344573     0.000256
      3126    11.874000  3553.708317  3608.725221     0.000276
      3127    11.877000  3545.581833  3635.809992     0.000272
      3128    11.880000  3537.934491  3677.433116     0.000267
      3129    11.883000  3530.703826  3734.802671     0.000265
      3130    11.886000  3523.833351  3727.106059     0.000263
      3131    11.889000  3517.273003  3576.863833     0.000475
      3132    11.892000  3510.979265  3596.157729     0.000382
      3133    11.895000  3504.915013  3626.807005     0.000357
      3134    11.898000  3499.048152  3532.815955     0.000352
      3135    11.901000  3493.352735  3601.313440     0.000330
      3136    11.904000  3487.807101  3544.105861     0.000337
      3137    11.907000  3482.393543  3647.335573     0.000322
      3138    11.910000  3477.097690  3496.609733     0.000327
      3139    11.913000  3471.907930  3440.478816     0.000334
      3140    11.916000  3466.814988  3655.790848     0.000311
      3141    11.919000  3461.811076  3605.555260     0.000315
      3142    11.922000  3456.890089  3517.148348     0.000317
      3143    11.925000  3452.047064  3576.263998     0.000317
      3144    11.928000  3447.277876  3538.360784     0.000318
      3145    11.931000  3442.579095  3521.524321     0.000312
      3146    11.934000  3437.948099  3583.873681     0.000314
      3147    11.937000  3433.382139  3523.197299     0.000319
      3148    11.940000  3428.878927  3532.993709     0.000316
      3149    11.943000  3424.436879  3427.297570     0.000326
      3150    11.946000  3420.054338  3433.610389     0.000329
      3151    11.949000  3415.729711  3517.448521     0.000320
      3152    11.952000  3411.461687  3468.903137     0.000319
      3153    11.955000  3407.249258  3502.489446     0.000323
      3154    11.958000  3403.091824  3562.853387     0.000316
      3155    11.961000  3398.991646  3528.665839     0.000311
      3156    11.964000  3394.944751  3449.802004     0.000328
      3157    11.967000  3390.951754  3390.953638     0.000331
      3158    11.970000  3387.012568  3350.243371     0.000331
      3159    11.973000  3383.127322  3425.956903     0.000326
      3160    11.976000  3379.296386  3564.556221     0.000315
      3161    11.979000  3375.520397  3401.761028     0.000327
      3162    11.982000  3371.800308  3383.112392     0.000327
      3163    11.985000  3368.137436  3436.010108     0.000329
      3164    11.988000  3364.533525  3487.196157     0.000324
      3165    11.991000  3360.990836  3410.523510     0.000324
      3166    11.994000  3357.512250  3347.973380     0.000337
      3167    11.997000  3354.101406  3404.146835     0.000330
      3168    12.000000  3350.762886  3381.839639     0.000327
      3169    12.003000  3347.502449  3423.522996     0.000328
      3170    12.006000  3344.327383  3465.359038     0.000326
      3171    12.009000  3341.247016  3358.911119     0.000333
      3172    12.012000  3338.273619  3438.242230     0.000322
      3173    12.015000  3335.424079  3382.656627     0.000335
      3174    12.018000  3332.723265  3323.991224     0.000339
      3175    12.021000  3330.210739  3464.086461     0.000319
      3176    12.024000  3327.947632  3445.122136     0.000327
      3177    12.027000  3326.039276  3377.675861     0.000330
      3178    12.030000  3324.685946  3425.150034     0.000325
      3179    12.033000  3324.215786  3401.310657     0.000330
      3180    12.036000  3325.255512  3417.546922     0.000328
      3181    12.039000  3328.595869  3457.166743     0.000324
      3182    12.042000  3335.215988  3374.986007     0.000327
      3183    12.045000  3346.279348  3445.601576     0.000330
      3184    12.048000  3362.853501  3408.519947     0.000331
      3185    12.051000  3385.548083  3436.139883     0.000321
      3186    12.054000  3414.069420  3519.552414     0.000322
      3187    12.057000  3446.774877  3516.735269     0.000320
      3188    12.060000  3480.215154  3588.589819     0.000309
      3189    12.063000  3509.052244  3547.604763     0.000317
      3190    12.066000  3526.764894  3578.708109     0.000312
      3191    12.069000  3527.901868  3464.805762     0.000323
      3192    12.072000  3511.144729  3628.110507     0.000305
      3193    12.075000  3480.323234  3430.247883     0.000331
      3194    12.078000  3442.027098  3454.285159     0.000326
      3195    12.081000  3402.430622  3444.857376     0.000319
      3196    12.084000  3365.830024  3517.140358     0.000322
      3197    12.087000  3334.589112  3491.895339     0.000323
      3198    12.090000  3309.519141  3369.495668     0.000328
      3199    12.093000  3290.329755  3348.462007     0.000333
      3200    12.096000  3276.086080  3415.917654     0.000329
      3201    12.099000  3265.617125  3334.953237     0.000335
      3202    12.102000  3257.816173  3289.020693     0.000338
      3203    12.105000  3251.775204  3442.669371     0.000328
      3204    12.108000  3246.848224  3479.306306     0.000322
      3205    12.111000  3242.613541  3365.158056     0.000329
      3206    12.114000  3238.815195  3345.894140     0.000338
      3207    12.117000  3235.305283  3490.134238     0.000321
      3208    12.120000  3231.999935  3256.817019     0.000343
      3209    12.123000  3228.850681  3448.718747     0.000324
      3210    12.126000  3225.827898  3390.635594     0.000331
      3211    12.129000  3222.912117  3224.761514     0.000346
      3212    12.132000  3220.090070  3390.525625     0.000327
      3213    12.135000  3217.350042  3507.365471     0.000324
      3214    12.138000  3214.684898  3307.831460     0.000342
      3215    12.141000  3212.088651  3360.050217     0.000330
      3216    12.144000  3209.556812  3458.320469     0.000327
      3217    12.147000  3207.086380  3368.004315     0.000333
      3218    12.150000  3204.675313  3378.731901     0.000330
      3219    12.153000  3202.322083  3352.697437     0.000334
      3220    12.156000  3200.027191  3327.475728     0.000337
      3221    12.159000  3197.792005  3339.150955     0.000335
      3222    12.162000  3195.618951  3335.429232     0.000332
      3223    12.165000  3193.510862  3268.238288     0.000344
      3224    12.168000  3191.472957  3311.166661     0.000339
      3225    12.171000  3189.511327  3343.677261     0.000332
      3226    12.174000  3187.633376  3233.465419     0.000349
      3227    12.177000  3185.847743  3241.236382     0.000347
      3228    12.180000  3184.164146  3348.765553     0.000331
      3229    12.183000  3182.593108  3357.719618     0.000334
      3230    12.186000  3181.145543  3378.255635     0.000333
      3231    12.189000  3179.832149  3357.032164     0.000333
      3232    12.192000  3178.662940  3316.532036     0.000334
      3233    12.195000  3177.646420  3361.183640     0.000336
      3234    12.198000  3176.788868  3343.828861     0.000334
      3235    12.201000  3176.093882  3380.387012     0.000328
      3236    12.204000  3175.560053  3417.538558     0.000329
      3237    12.207000  3175.181847  3349.599363     0.000336
      3238    12.210000  3174.948017  3313.017300     0.000338
      3239    12.213000  3174.838166  3179.733969     0.000351
      3240    12.216000  3174.825597  3363.776414     0.000335
      3241    12.219000  3174.873981  3299.278791     0.000340
      3242    12.222000  3174.936620  3360.618090     0.000329
      3243    12.225000  3174.955566  3381.557970     0.000336
      3244    12.228000  3174.865494  3263.828302     0.000344
      3245    12.231000  3174.593644  3431.209975     0.000321
      3246    12.234000  3174.065993  3322.767976     0.000340
      3247    12.237000  3173.215506  3267.796693     0.000342
      3248    12.240000  3171.992116  3404.059627     0.000327
      3249    12.243000  3170.371812  3389.541599     0.000330
      3250    12.246000  3168.361546  3428.485435     0.000328
      3251    12.249000  3165.997951  3416.895026     0.000328
      3252    12.252000  3163.340382  3403.096267     0.000323
      3253    12.255000  3160.461023  3343.655533     0.000340
      3254    12.258000  3157.435308  3392.359601     0.000330
      3255    12.261000  3154.334825  3331.842302     0.000331
      3256    12.264000  3151.223184  3205.124857     0.000353
      3257    12.267000  3148.154287  3255.088336     0.000343
      3258    12.270000  3145.172044  3273.415220     0.000342
      3259    12.273000  3142.310806  3296.071778     0.000339
      3260    12.276000  3139.596071  3323.555383     0.000337
      3261    12.279000  3137.045282  3297.890369     0.000342
      3262    12.282000  3134.668698  3408.356680     0.000321
      3263    12.285000  3132.470323  3245.217312     0.000350
      3264    12.288000  3130.448905  3403.878518     0.000330
      3265    12.291000  3128.598986  3271.838067     0.000337
      3266    12.294000  3126.911955  3279.371478     0.000346
      3267    12.297000  3125.377068  3310.063216     0.000336
      3268    12.300000  3123.982373  3220.181002     0.000347
      3269    12.303000  3122.715514  3282.284404     0.000340
      3270    12.306000  3121.564380  3299.202566     0.000340
      3271    12.309000  3120.517598  3315.189514     0.000342
      3272    12.312000  3119.564865  3214.243860     0.000343
      3273    12.315000  3118.697149  3416.915671     0.000331
      3274    12.318000  3117.906759  3410.576751     0.000328
      3275    12.321000  3117.187336  3361.513922     0.000329
      3276    12.324000  3116.533770  3374.627421     0.000335
      3277    12.327000  3115.942091  3243.591905     0.000346
      3278    12.330000  3115.409271  3250.660694     0.000344
      3279    12.333000  3114.933149  3179.499734     0.000349
      3280    12.336000  3114.512254  3222.510422     0.000349
      3281    12.339000  3114.145669  3245.226233     0.000347
      3282    12.342000  3113.832927  3257.445445     0.000340
      3283    12.345000  3113.573912  3247.752111     0.000349
      3284    12.348000  3113.368787  3333.059997     0.000336
      3285    12.351000  3113.217929  3257.363816     0.000338
      3286    12.354000  3113.121889  3249.179326     0.000348
      3287    12.357000  3113.081350  3272.581695     0.000340
      3288    12.360000  3113.097110  3461.100408     0.000322
      3289    12.363000  3113.170055  3388.327621     0.000329
      3290    12.366000  3113.301153  3399.122447     0.000328
      3291    12.369000  3113.491523  3419.791084     0.000328
      3292    12.372000  3113.742877  3333.118151     0.000330
      3293    12.375000  3114.055256  3403.510427     0.000333
      3294    12.378000  3114.430084  3250.855789     0.000344
      3295    12.381000  3114.868795  3477.216433     0.000315
      3296    12.384000  3115.372823  3549.631780     0.000318
      3297    12.387000  3115.943568  3365.620617     0.000331
      3298    12.390000  3116.582493  3395.379420     0.000329
      3299    12.393000  3117.291118  3286.170633     0.000341
      3300    12.396000  3118.071060  3463.261473     0.000323
      3301    12.399000  3118.924903  3333.138789     0.000336
      3302    12.402000  3119.852607  3396.656087     0.000325
      3303    12.405000  3120.856510  3458.835211     0.000325
      3304    12.408000  3121.938681  3316.945965     0.000339
      3305    12.411000  3123.101058  3425.527382     0.000323
      3306    12.414000  3124.345655  3356.584246     0.000337
      3307    12.417000  3125.674442  3284.477135     0.000341
      3308    12.420000  3127.089626  3529.722017     0.000317
      3309    12.423000  3128.593437  3257.881102     0.000343
      3310    12.426000  3130.188191  3392.318742     0.000330
      3311    12.429000  3131.876293  3354.015465     0.000335
      3312    12.432000  3133.660239  3435.944299     0.000319
      3313    12.435000  3135.542623  3377.378459     0.000335
      3314    12.438000  3137.526137  3433.740991     0.000326
      3315    12.441000  3139.613579  3329.405916     0.000330
      3316    12.444000  3141.808728  3419.042286     0.000329
      3317    12.447000  3144.143686  3379.036915     0.000330
      3318    12.450000  3146.610573  3606.012192     0.000309
      3319    12.453000  3149.144008  3544.017200     0.000314
      3320    12.456000  3151.797090  3451.580212     0.000325
      3321    12.459000  3154.573348  3468.899898     0.000324
      3322    12.462000  3157.476451  3472.442064     0.000318
      3323    12.465000  3160.510216  3588.583139     0.000314
      3324    12.468000  3163.678617  3528.057871     0.000318
      3325    12.471000  3166.986298  3430.442635     0.000321
      3326    12.474000  3170.451613  3585.579351     0.000313
      3327    12.477000  3174.070205  3646.076675     0.000304
      3328    12.480000  3177.820275  3442.709288     0.000322
      3329    12.483000  3181.727447  3575.581017     0.000310
      3330    12.486000  3185.796799  3656.541516     0.000305
      3331    12.489000  3190.033623  3523.571661     0.000319
      3332    12.492000  3194.443440  3590.354626     0.000304
      3333    12.495000  3199.032010  3647.725322     0.000309
      3334    12.498000  3203.805349  3592.942309     0.000312
      3335    12.501000  3208.770009  3636.485845     0.000301
      3336    12.504000  3213.932255  3616.173548     0.000312
      3337    12.507000  3219.298687  3635.951263     0.000307
      3338    12.510000  3224.876731  3578.798090     0.000310
      3339    12.513000  3230.673871  3841.572489     0.000289
      3340    12.516000  3236.706881  3748.994959     0.000297
      3341    12.519000  3242.982291  3650.488218     0.000306
      3342    12.522000  3249.485214  3542.155318     0.000311
      3343    12.525000  3256.240827  3784.449028     0.000297
      3344    12.528000  3263.258542  3654.583700     0.000304
      3345    12.531000  3270.548225  3808.040726     0.000289
      3346    12.534000  3278.120220  3671.912906     0.000307
      3347    12.537000  3285.985377  3771.118790     0.000294
      3348    12.540000  3294.155084  3714.572790     0.000299
      3349    12.543000  3302.641297  3891.882839     0.000285
      3350    12.546000  3311.456587  3623.045135     0.000308
      3351    12.549000  3320.614128  3812.955227     0.000293
      3352    12.552000  3330.127805  3872.473336     0.000282
      3353    12.555000  3340.012219  3838.431327     0.000291
      3354    12.558000  3350.282731  3835.473169     0.000294
      3355    12.561000  3360.955517  3817.246783     0.000288
      3356    12.564000  3372.047622  3897.575812     0.000287
      3357    12.567000  3383.577008  3842.689815     0.000290
      3358    12.570000  3395.562622  3827.273741     0.000290
      3359    12.573000  3408.024457  3996.460517     0.000278
      3360    12.576000  3420.983622  3921.701319     0.000285
      3361    12.579000  3434.462416  3893.923382     0.000286
      3362    12.582000  3448.484414  3874.934704     0.000284
      3363    12.585000  3463.074547  3989.983212     0.000282
      3364    12.588000  3478.259209  3958.147325     0.000282
      3365    12.591000  3494.066375  3976.166279     0.000276
      3366    12.594000  3510.525582  4166.037497     0.000270
      3367    12.597000  3527.668270  3925.343350     0.000284
      3368    12.600000  3545.527766  4098.574263     0.000271
      3369    12.603000  3564.139458  4111.055820     0.000269
      3370    12.606000  3583.540895  3972.316560     0.000280
      3371    12.609000  3603.772096  4064.205079     0.000276
      3372    12.612000  3624.875902  4089.635630     0.000268
      3373    12.615000  3646.896982  4152.991814     0.000271
      3374    12.618000  3669.883844  4152.172510     0.000270
      3375    12.621000  3693.888025  4255.837220     0.000257
      3376    12.624000  3718.964478  4210.121746     0.000268
      3377    12.627000  3745.171903  4175.477614     0.000268
      3378    12.630000  3772.573068  4261.937843     0.000258
      3379    12.633000  3801.235711  4266.049824     0.000261
      3380    12.636000  3831.231497  4053.590352     0.000274
      3381    12.639000  3862.636337  4298.728219     0.000259
      3382    12.642000  3895.533865  4162.825027     0.000264
      3383    12.645000  3930.012947  4386.128087     0.000255
      3384    12.648000  3966.169122  4257.298458     0.000262
      3385    12.651000  4004.105205  4245.289200     0.000258
      3386    12.654000  4043.932061  4284.772093     0.000262
      3387    12.657000  4085.769050  4418.158569     0.000252
      3388    12.660000  4129.744996  4421.228624     0.000248
      3389    12.663000  4175.999337  4372.883473     0.000254
      3390    12.666000  4224.682726  4518.424989     0.000246
      3391    12.669000  4275.958760  4561.761030     0.000242
      3392    12.672000  4330.004830  4469.130296     0.000245
      3393    12.675000  4387.012983  4681.253989     0.000241
      3394    12.678000  4447.192915  4708.017861     0.000237
      3395    12.681000  4510.772936  4771.276901     0.000228
      3396    12.684000  4578.002377  4663.546225     0.000240
      3397    12.687000  4649.154189  4783.388148     0.000232
      3398    12.690000  4724.528061  4867.392823     0.000226
      3399    12.693000  4804.454246  4879.392595     0.000228
      3400    12.696000  4889.298370  5103.235908     0.000219
      3401    12.699000  4979.467608  5098.888920     0.000216
      3402    12.702000  5075.418817  5305.490151     0.000206
      3403    12.705000  5177.669349  5422.648135     0.000207
      3404    12.708000  5286.811684  5599.345673     0.000198
      3405    12.711000  5403.533377  5705.058240     0.000192
      3406    12.714000  5528.644290  6062.414255     0.000184
      3407    12.717000  5663.113739  6236.688590     0.000178
      3408    12.720000  5808.120884  6442.310280     0.000171
      3409    12.723000  5965.122479  6844.636066     0.000161
      3410    12.726000  6135.942912  7252.871576     0.000155
      3411    12.729000  6322.892247  7484.290988     0.000148
      3412    12.732000  6528.918157  7808.613871     0.000140
      3413    12.735000  6757.798256  8678.126014     0.000130
      3414    12.738000  7014.378948  9165.034625     0.000121
      3415    12.741000  7304.863525  9583.598292     0.000113
      3416    12.744000  7637.152247 10588.024604     0.000106
      3417    12.747000  8021.230802 11496.330884     0.000095
      3418    12.750000  8469.598356 12414.453916     0.000088
      3419    12.753000  8997.718302 13138.291964     0.000084
      3420    12.756000  9624.463869 14280.925992     0.000077
      3421    12.759000 10372.527989 15612.936981     0.000070
      3422    12.762000 11268.739741 17025.819057     0.000063
      3423    12.765000 12344.239350 18644.732339     0.000059
      3424    12.768000 13634.441647 20401.726767     0.000053
      3425    12.771000 15178.720947 22013.997149     0.000048
      3426    12.774000 17019.751909 23697.319330     0.000046
      3427    12.777000 19202.450809 25962.128394     0.000041
      3428    12.780000 21772.480684 28491.276939     0.000037
      3429    12.783000 24774.307331 30530.987588     0.000035
      3430    12.786000 28248.832371 33452.032873     0.000032
      3431    12.789000 32230.658557 36015.146074     0.000029
      3432    12.792000 36745.080352 39357.652585     0.000027
      3433    12.795000 41804.919858 42353.576055     0.000025
      3434    12.798000 47407.340039 45639.198265     0.000023
      3435    12.801000 53530.757466 49763.679778     0.000021
      3436    12.804000 60131.775146 53972.290091     0.000019
      3437    12.807000 67142.641181 58687.500093     0.000017
      3438    12.810000 74468.568084 63195.808251     0.000016
      3439    12.813000 81985.356933 68893.353501     0.000015
      3440    12.816000 89537.349404 74571.288166     0.000014
      3441    12.819000 96936.218216 80396.321333     0.000012
      3442    12.822000 103961.752930 86720.555036     0.000011
      3443    12.825000 110366.553352 93424.183898     0.000011
      3444    12.828000 115887.019719 102255.719509     0.000010
      3445    12.831000 120262.495250 110788.847133     0.000008
      3446    12.834000 123262.203241 118453.303482     0.000008
      3447    12.837000 124715.885740 126932.814536     0.000007
      3448    12.840000 124540.432736 131833.324785     0.000007
      3449    12.843000 122753.909784 136480.086139     0.000007
      3450    12.846000 119471.850770 136471.694113     0.000007
      3451    12.849000 114887.147832 133453.740804     0.000007
      3452    12.852000 109240.599216 128814.688181     0.000007
      3453    12.855000 102790.989992 119628.562434     0.000008
      3454    12.858000 95791.286757 108063.681904     0.000009
      3455    12.861000 88473.442325 96344.181228     0.000010
      3456    12.864000 81040.929851 84203.185192     0.000012
      3457    12.867000 73666.552273 72188.638813     0.000014
      3458    12.870000 66493.045209 63053.417094     0.000016
      3459    12.873000 59634.740257 53933.583529     0.000019
      3460    12.876000 53179.429674 47425.255922     0.000022
      3461    12.879000 47190.224155 41342.110363     0.000025
      3462    12.882000 41707.520369 36005.466640     0.000029
      3463    12.885000 36751.247188 31508.093167     0.000035
      3464    12.888000 32323.473890 27292.781079     0.000040
      3465    12.891000 28411.326508 24003.849848     0.000044
      3466    12.894000 24990.069390 20640.387811     0.000053
      3467    12.897000 22026.215805 18666.093208     0.000058
      3468    12.900000 19480.456838 16077.018349     0.000067
      3469    12.903000 17310.299396 14127.386319     0.000078
      3470    12.906000 15472.317657 13207.653777     0.000084
      3471    12.909000 13923.970548 11618.861836     0.000094
      3472    12.912000 12624.976507 10531.616675     0.000104
      3473    12.915000 11538.267629  9385.158751     0.000119
      3474    12.918000 10630.568454  8849.019204     0.000125
      3475    12.921000  9872.657521  8130.391246     0.000134
      3476    12.924000  9239.377154  7616.500162     0.000147
      3477    12.927000  8709.454787  6931.747328     0.000160
      3478    12.930000  8265.195977  6651.469684     0.000165
      3479    12.933000  7892.099653  6178.709554     0.000180
      3480    12.936000  7578.436981  5853.650979     0.000192
      3481    12.939000  7314.825208  5581.201378     0.000200
      3482    12.942000  7093.818673  5462.498655     0.000200
      3483    12.945000  6909.531238  5175.663022     0.000218
      3484    12.948000  6757.298047  5048.765133     0.000220
      3485    12.951000  6633.379878  4912.555603     0.000222
      3486    12.954000  6534.709543  4923.246686     0.000229
      3487    12.957000  6458.678637  4865.878587     0.000229
      3488    12.960000  6402.960314  4760.754255     0.000230
      3489    12.963000  6365.363903  4686.000162     0.000238
      3490    12.966000  6343.716452  4878.728327     0.000229
      3491    12.969000  6335.766380  4664.753015     0.000238
      3492    12.972000  6339.105141  4770.694786     0.000232
      3493    12.975000  6351.103029  4866.481470     0.000232
      3494    12.978000  6368.860390  4943.447371     0.000226
      3495    12.981000  6389.180992  5015.110369     0.000217
      3496    12.984000  6408.574071  4896.930748     0.000230
      3497    12.987000  6423.309209  4883.473282     0.000229
      3498    12.990000  6429.542645  5164.048444     0.000212
      3499    12.993000  6423.530364  5307.098062     0.000210
      3500    12.996000  6401.921689  5340.727228     0.000209
      3501    12.999000  6362.094307  5250.720252     0.000211
      3502    13.002000  6302.459412  5078.904358     0.000217
      3503    13.005000  6222.653940  5188.681739     0.000218
      3504    13.008000  6123.559946  4923.103063     0.000227
      3505    13.011000  6007.143697  4862.061578     0.000223
      3506    13.014000  5876.161841  4624.128853     0.000243
      3507    13.017000  5733.818898  4550.822374     0.000246
      3508    13.020000  5583.450656  4473.172951     0.000245
      3509    13.023000  5428.281908  4311.489512     0.000260
      3510    13.026000  5271.271099  4217.873715     0.000266
      3511    13.029000  5115.029375  4169.654588     0.000266
      3512    13.032000  4961.791340  3909.526495     0.000279
      3513    13.035000  4813.416584  3885.309929     0.000292
      3514    13.038000  4671.406497  3900.310122     0.000287
      3515    13.041000  4536.927591  3658.965092     0.000298
      3516    13.044000  4410.838353  3634.485887     0.000310
      3517    13.047000  4293.717245  3781.887338     0.000296
      3518    13.050000  4185.895452  3511.929353     0.000313
      3519    13.053000  4087.493311  3508.975782     0.000319
      3520    13.056000  3998.470430  3375.159892     0.000332
      3521    13.059000  3918.589740  3368.061635     0.000328
      3522    13.062000  3847.585996  3431.289302     0.000318
      3523    13.065000  3785.120269  3398.435660     0.000332
      3524    13.068000  3730.843500  3331.345618     0.000336
      3525    13.071000  3684.436435  3279.356044     0.000332
      3526    13.074000  3645.645962  3418.562230     0.000329
      3527    13.077000  3614.316846  3277.305353     0.000340
      3528    13.080000  3590.417768  3335.224438     0.000330
      3529    13.083000  3574.060460  3298.068158     0.000338
      3530    13.086000  3565.509388  3117.824969     0.000362
      3531    13.089000  3565.183327  3084.982123     0.000360
      3532    13.092000  3573.645932  3340.816347     0.000327
      3533    13.095000  3591.582594  3330.734432     0.000339
      3534    13.098000  3619.767180  3362.509534     0.000330
      3535    13.101000  3659.015013  3362.278658     0.000325
      3536    13.104000  3710.124408  3457.950292     0.000327
      3537    13.107000  3773.808338  3416.944374     0.000327
      3538    13.110000  3850.618517  3545.958700     0.000310
      3539    13.113000  3940.865120  3596.676129     0.000309
      3540    13.116000  4044.535494  3627.013286     0.000310
      3541    13.119000  4161.214817  3696.681999     0.000300
      3542    13.122000  4290.010667  3848.352993     0.000286
      3543    13.125000  4429.481731  4231.102806     0.000268
      3544    13.128000  4577.569953  4225.242739     0.000265
      3545    13.131000  4731.536744  4517.348169     0.000242
      3546    13.134000  4887.906564  4432.582852     0.000254
      3547    13.137000  5042.436818  4692.857330     0.000237
      3548    13.140000  5190.147960  4882.018070     0.000226
      3549    13.143000  5325.471069  5112.837211     0.000216
      3550    13.146000  5442.575997  5003.626876     0.000225
      3551    13.149000  5535.913358  5263.269487     0.000211
      3552    13.152000  5600.922060  5071.330547     0.000214
      3553    13.155000  5634.748011  5293.360290     0.000214
      3554    13.158000  5636.742220  5218.019275     0.000213
      3555    13.161000  5608.543816  5087.889265     0.000213
      3556    13.164000  5553.708685  4955.380147     0.000226
      3557    13.167000  5477.016815  5078.178035     0.000220
      3558    13.170000  5383.694264  4950.757970     0.000223
      3559    13.173000  5278.752038  4655.111198     0.000238
      3560    13.176000  5166.540551  4493.542216     0.000249
      3561    13.179000  5050.519338  4586.671780     0.000243
      3562    13.182000  4933.192340  4524.232174     0.000242
      3563    13.185000  4816.157972  4326.444642     0.000262
      3564    13.188000  4700.241201  4239.781598     0.000264
      3565    13.191000  4585.689421  4362.015112     0.000248
      3566    13.194000  4472.410193  4200.049573     0.000269
      3567    13.197000  4360.220228  4251.664390     0.000263
      3568    13.200000  4249.053413  4050.768345     0.000271
      3569    13.203000  4139.085714  4072.651306     0.000274
      3570    13.206000  4030.754418  3924.511824     0.000286
      3571    13.209000  3924.698118  3941.450708     0.000282
      3572    13.212000  3821.645956  4003.374426     0.000274
      3573    13.215000  3722.310818  3720.495180     0.000304
      3574    13.218000  3627.313120  3534.408403     0.000315
      3575    13.221000  3537.143292  3587.113565     0.000304
      3576    13.224000  3452.155687  3400.859166     0.000332
      3577    13.227000  3372.580600  3362.269631     0.000334
      3578    13.230000  3298.542676  3311.046295     0.000334
      3579    13.233000  3230.078235  3148.812949     0.000355
      3580    13.236000  3167.148783  2930.774165     0.000384
      3581    13.239000  3109.650007  3008.541839     0.000373
      3582    13.242000  3057.420226  2891.677401     0.000380
      3583    13.245000  3010.259620  2989.885234     0.000379
      3584    13.248000  2967.880354  2883.805971     0.000389
      3585    13.251000  2929.987231  2942.736230     0.000371
      3586    13.254000  2896.257228  2784.199461     0.000407
      3587    13.257000  2866.341145  2787.731766     0.000402
      3588    13.260000  2839.879950  2760.305397     0.000401
      3589    13.263000  2816.516117  2748.918647     0.000406
      3590    13.266000  2795.914604  2682.944316     0.000419
      3591    13.269000  2777.707998  2639.880337     0.000421
      3592    13.272000  2761.602708  2698.304840     0.000405
      3593    13.275000  2747.311797  2651.875957     0.000428
      3594    13.278000  2734.577629  2691.040917     0.000418
      3595    13.281000  2723.176598  2696.273218     0.000403
      3596    13.284000  2712.910798  2645.086434     0.000430
      3597    13.287000  2703.658510  2540.788818     0.000442
      3598    13.290000  2695.250970  2754.415134     0.000402
      3599    13.293000  2687.573516  2695.337945     0.000413
      3600    13.296000  2680.533836  2688.509821     0.000421
      3601    13.299000  2674.058325  2609.415848     0.000430
      3602    13.302000  2668.087382  2650.425582     0.000413
      3603    13.305000  2662.576396  2685.997058     0.000423
      3604    13.308000  2657.491833  2665.122744     0.000421
      3605    13.311000  2652.809862  2628.739242     0.000414
      3606    13.314000  2648.533896  2516.889808     0.000453
      3607    13.317000  2644.647252  2608.185491     0.000431
      3608    13.320000  2641.108843  2689.240638     0.000412
      3609    13.323000  2637.954764  2541.345799     0.000436
      3610    13.326000  2635.199360  2625.627001     0.000429
      3611    13.329000  2632.865908  2568.941330     0.000435
      3612    13.332000  2630.988412  2630.493311     0.000418
      3613    13.335000  2629.614022  2636.364276     0.000433
      3614    13.338000  2628.806170  2540.792408     0.000442
      3615    13.341000  2628.648498  2573.199538     0.000421
      3616    13.344000  2629.249546  2739.204523     0.000413
      3617    13.347000  2630.748120  2590.405829     0.000432
      3618    13.350000  2633.319654  2634.786613     0.000418
      3619    13.353000  2637.182858  2614.674345     0.000428
      3620    13.356000  2642.607082  2599.440955     0.000432
      3621    13.359000  2649.918435  2679.754365     0.000414
      3622    13.362000  2659.503328  2695.422070     0.000408
      3623    13.365000  2671.815121  2694.749259     0.000421
      3624    13.368000  2687.374631  2575.166521     0.000435
      3625    13.371000  2706.768463  2596.061678     0.000422
      3626    13.374000  2730.641879  2726.459971     0.000415
      3627    13.377000  2759.687107  2810.934724     0.000398
      3628    13.380000  2794.627523  2861.663332     0.000388
      3629    13.383000  2836.192237  2837.697043     0.000392
      3630    13.386000  2885.086249  2936.945271     0.000382
      3631    13.389000  2941.954210  2888.919362     0.000385
      3632    13.392000  3007.338796  2982.404278     0.000366
      3633    13.395000  3081.634909  3143.942922     0.000362
      3634    13.398000  3165.041497  3107.321324     0.000360
      3635    13.401000  3257.508324  3221.873004     0.000338
      3636    13.404000  3358.689398  3302.633727     0.000343
      3637    13.407000  3467.890317  3395.855121     0.000330
      3638    13.410000  3584.021764  3524.067481     0.000309
      3639    13.413000  3705.558507  3566.031198     0.000313
      3640    13.416000  3830.510588  3829.042700     0.000293
      3641    13.419000  3956.416312  3868.723249     0.000288
      3642    13.422000  4080.370245  4144.285884     0.000266
      3643    13.425000  4199.098614  4340.499068     0.000260
      3644    13.428000  4309.090001  4468.207686     0.000250
      3645    13.431000  4406.780314  4687.189952     0.000232
      3646    13.434000  4488.783890  4784.439625     0.000235
      3647    13.437000  4552.157074  4911.113446     0.000228
      3648    13.440000  4594.674210  4808.362155     0.000229
      3649    13.443000  4615.077452  4625.698435     0.000240
      3650    13.446000  4613.237933  4675.446852     0.000240
      3651    13.449000  4590.163999  4421.845977     0.000251
      3652    13.452000  4547.824167  4259.278529     0.000256
      3653    13.455000  4488.825572  4301.618807     0.000262
      3654    13.458000  4416.037056  4315.599075     0.000259
      3655    13.461000  4332.256821  3983.891917     0.000272
      3656    13.464000  4239.996773  4041.755258     0.000278
      3657    13.467000  4141.399827  3927.475778     0.000285
      3658    13.470000  4038.267462  3936.241600     0.000280
      3659    13.473000  3932.153714  3801.913219     0.000293
      3660    13.476000  3824.470798  3695.117960     0.000303
      3661    13.479000  3716.568857  3693.348024     0.000303
      3662    13.482000  3609.762116  3523.870008     0.000312
      3663    13.485000  3505.306297  3439.415689     0.000328
      3664    13.488000  3404.345265  3401.103955     0.000329
      3665    13.491000  3307.853373  3331.356568     0.000323
      3666    13.494000  3216.594263  3163.775279     0.000357
      3667    13.497000  3131.105403  3175.474260     0.000352
      3668    13.500000  3051.707019  3100.006568     0.000356
      3669    13.503000  2978.528016  3020.761787     0.000370
      3670    13.506000  2911.540192  2914.903317     0.000385
      3671    13.509000  2850.593719  2837.864599     0.000392
      3672    13.512000  2795.449438  2896.889820     0.000380
      3673    13.515000  2745.805961  2718.808131     0.000418
      3674    13.518000  2701.321247  2867.314811     0.000392
      3675    13.521000  2661.629097  2642.826665     0.000411
      3676    13.524000  2626.351622  2574.463504     0.000441
      3677    13.527000  2595.108619  2602.837558     0.000429
      3678    13.530000  2567.524708  2623.351180     0.000422
      3679    13.533000  2543.234873  2537.295778     0.000444
      3680    13.536000  2521.888844  2498.596596     0.000450
      3681    13.539000  2503.154600  2504.748534     0.000446
      3682    13.542000  2486.721130  2551.073104     0.000432
      3683    13.545000  2472.300395  2436.293808     0.000461
      3684    13.548000  2459.628829  2499.815185     0.000452
      3685    13.551000  2448.468028  2422.761989     0.000451
      3686    13.554000  2438.604835  2412.939607     0.000468
      3687    13.557000  2429.850871  2442.389245     0.000459
      3688    13.560000  2422.041548  2515.401561     0.000439
      3689    13.563000  2415.034653  2335.551465     0.000479
      3690    13.566000  2408.708628  2418.976007     0.000463
      3691    13.569000  2402.960624  2357.627399     0.000469
      3692    13.572000  2397.704461  2416.389636     0.000455
      3693    13.575000  2392.868561  2537.826598     0.000445
      3694    13.578000  2388.393956  2453.802173     0.000458
      3695    13.581000  2384.232400  2358.599291     0.000461
      3696    13.584000  2380.344628  2382.805369     0.000476
      3697    13.587000  2376.698889  2339.465636     0.000478
      3698    13.590000  2373.269564  2360.864815     0.000467
      3699    13.593000  2370.036047  2274.627876     0.000490
      3700    13.596000  2366.981885  2237.136341     0.000502
      3701    13.599000  2364.093767  2322.916131     0.000483
      3702    13.602000  2361.360845  2355.940702     0.000469
      3703    13.605000  2358.774845  2420.171253     0.000466
      3704    13.608000  2356.329044  2347.223792     0.000476
      3705    13.611000  2354.018013  2357.923356     0.000466
      3706    13.614000  2351.845637  2335.004321     0.000483
      3707    13.617000  2349.805572  2401.446268     0.000468
      3708    13.620000  2347.878455  2303.088056     0.000481
      3709    13.623000  2346.075360  2351.500414     0.000476
      3710    13.626000  2344.395519  2284.138605     0.000491
      3711    13.629000  2342.838775  2412.272823     0.000465
      3712    13.632000  2341.405490  2250.548351     0.000489
      3713    13.635000  2340.096604  2459.776018     0.000458
      3714    13.638000  2338.913553  2319.541845     0.000485
      3715    13.641000  2337.858267  2371.480427     0.000461
      3716    13.644000  2336.933183  2403.636620     0.000468
      3717    13.647000  2336.141354  2255.311139     0.000495
      3718    13.650000  2335.486470  2306.353467     0.000481
      3719    13.653000  2334.972997  2309.756899     0.000484
      3720    13.656000  2334.606354  2274.520862     0.000493
      3721    13.659000  2334.393171  2353.063220     0.000474
      3722    13.662000  2334.341693  2382.925801     0.000461
      3723    13.665000  2334.462180  2253.692846     0.000502
      3724    13.668000  2334.767822  2456.640644     0.000460
      3725    13.671000  2335.275701  2287.049417     0.000478
      3726    13.674000  2336.012756  2236.459083     0.000506
      3727    13.677000  2337.000929  2366.365317     0.000473
      3728    13.680000  2338.277297  2431.007100     0.000454
      3729    13.683000  2339.892342  2338.554519     0.000479
      3730    13.686000  2341.906291  2361.775194     0.000475
      3731    13.689000  2344.394429  2273.665380     0.000491
      3732    13.692000  2347.450217  2300.279938     0.000481
      3733    13.695000  2351.188129  2401.575831     0.000471
      3734    13.698000  2355.747430  2371.285777     0.000474
      3735    13.701000  2361.296034  2375.277822     0.000464
      3736    13.704000  2368.034374  2349.869041     0.000481
      3737    13.707000  2376.199127  2338.509121     0.000478
      3738    13.710000  2386.066057  2484.917524     0.000444
      3739    13.713000  2397.951876  2320.724751     0.000483
      3740    13.716000  2412.215839  2458.402271     0.000457
      3741    13.719000  2429.257980  2401.983112     0.000466
      3742    13.722000  2449.516130  2462.834577     0.000447
      3743    13.725000  2473.460224  2524.636343     0.000444
      3744    13.728000  2501.583876  2498.889726     0.000451
      3745    13.731000  2534.392934  2484.030773     0.000439
      3746    13.734000  2572.391495  2574.661827     0.000441
      3747    13.737000  2616.064566  2586.298690     0.000435
      3748    13.740000  2665.859642  2680.967134     0.000411
      3749    13.743000  2722.165195  2677.775525     0.000416
      3750    13.746000  2785.288385  2758.069578     0.000405
      3751    13.749000  2855.431672  2875.584475     0.000389
      3752    13.752000  2932.668601  2881.588026     0.000384
      3753    13.755000  3016.918652  2906.732781     0.000387
      3754    13.758000  3107.920685  2996.117744     0.000374
      3755    13.761000  3205.204195  2925.346485     0.000375
      3756    13.764000  3308.058342  3191.875180     0.000351
      3757    13.767000  3415.498581  3186.324337     0.000351
      3758    13.770000  3526.234479  3279.218141     0.000336
      3759    13.773000  3638.644197  3428.474555     0.000325
      3760    13.776000  3750.769857  3608.114421     0.000310
      3761    13.779000  3860.346879  3799.626767     0.000291
      3762    13.782000  3964.887029  3947.873552     0.000278
      3763    13.785000  4061.824085  3939.281583     0.000286
      3764    13.788000  4148.713901  3939.423896     0.000286
      3765    13.791000  4223.454971  4062.313719     0.000268
      3766    13.794000  4284.474558  4056.752884     0.000278
      3767    13.797000  4330.823777  4171.501473     0.000268
      3768    13.800000  4362.156073  4254.594524     0.000260
      3769    13.803000  4378.604737  4260.100245     0.000261
      3770    13.806000  4380.619479  4381.479920     0.000254
      3771    13.809000  4368.824561  4245.810418     0.000263
      3772    13.812000  4343.932428  4155.165449     0.000264
      3773    13.815000  4306.701592  4257.355247     0.000264
      3774    13.818000  4257.914525  4206.301898     0.000266
      3775    13.821000  4198.365848  4204.571093     0.000260
      3776    13.824000  4128.875568  4073.393181     0.000275
      3777    13.827000  4050.339813  4054.847214     0.000275
      3778    13.830000  3963.805185  3976.269865     0.000278
      3779    13.833000  3870.529579  3804.650004     0.000293
      3780    13.836000  3771.993860  3751.718721     0.000299
      3781    13.839000  3669.851116  3554.677968     0.000313
      3782    13.842000  3565.827854  3516.557569     0.000312
      3783    13.845000  3461.608140  3297.022762     0.000342
      3784    13.848000  3358.731291  3361.281753     0.000334
      3785    13.851000  3258.522129  3264.297316     0.000334
      3786    13.854000  3162.058368  3172.129722     0.000355
      3787    13.857000  3070.168977  3046.492234     0.000368
      3788    13.860000  2983.453301  2962.997260     0.000373
      3789    13.863000  2902.310114  2866.184987     0.000387
      3790    13.866000  2826.969293  2952.637656     0.000378
      3791    13.869000  2757.521478  2720.799746     0.000411
      3792    13.872000  2693.943764  2723.286972     0.000406
      3793    13.875000  2636.121153  2721.044122     0.000415
      3794    13.878000  2583.864352  2682.678344     0.000417
      3795    13.881000  2536.924785  2692.002557     0.000407
      3796    13.884000  2495.007738  2545.965641     0.000444
      3797    13.887000  2457.783853  2698.114025     0.000415
      3798    13.890000  2424.900198  2580.094188     0.000428
      3799    13.893000  2395.990196  2592.792036     0.000429
      3800    13.896000  2370.682697  2523.971911     0.000443
      3801    13.899000  2348.610196  2504.494265     0.000446
      3802    13.902000  2329.416041  2403.417826     0.000458
      3803    13.905000  2312.760287  2316.534327     0.000488
      3804    13.908000  2298.324313  2330.810329     0.000482
      3805    13.911000  2285.814115  2475.368894     0.000444
      3806    13.914000  2274.962328  2335.743064     0.000480
      3807    13.917000  2265.529069  2392.438113     0.000467
      3808    13.920000  2257.301773  2385.023247     0.000465
      3809    13.923000  2250.094198  2347.152046     0.000475
      3810    13.926000  2243.744796  2289.650632     0.000485
      3811    13.929000  2238.114674  2400.375272     0.000465
      3812    13.932000  2233.085285  2509.549335     0.000439
      3813    13.935000  2228.555856  2390.182498     0.000470
      3814    13.938000  2224.441615  2409.589905     0.000466
      3815    13.941000  2220.670997  2398.988615     0.000457
      3816    13.944000  2217.184873  2308.872482     0.000488
      3817    13.947000  2213.934449  2292.202029     0.000490
      3818    13.950000  2210.880857  2394.635128     0.000461
      3819    13.953000  2207.994457  2368.269323     0.000474
      3820    13.956000  2205.254417  2267.302091     0.000492
      3821    13.959000  2202.648408  2362.241952     0.000473
      3822    13.962000  2200.172241  2334.305142     0.000473
      3823    13.965000  2197.829294  2376.691072     0.000471
      3824    13.968000  2195.630141  2430.448880     0.000463
      3825    13.971000  2193.592092  2391.647301     0.000459
      3826    13.974000  2191.739102  2423.616690     0.000465
      3827    13.977000  2190.101954  2460.509968     0.000455
      3828    13.980000  2188.718862  2404.701120     0.000462
      3829    13.983000  2187.636391  2333.651793     0.000478
      3830    13.986000  2186.910632  2381.954602     0.000471
      3831    13.989000  2186.608462  2373.946620     0.000525
      3832    13.992000  2186.808718  2354.147319     0.000662
      3833    13.995000  2187.603075  2261.340394     0.000604
      3834    13.998000  2189.096532  2309.750880     0.000567
      3835    14.001000  2191.406387  2268.760839     0.000552
      3836    14.004000  2194.661639  2313.725266     0.000547
      3837    14.007000  2198.999779  2422.223236     0.000518
      3838    14.010000  2204.562721  2467.040614     0.000496
      3839    14.013000  2211.491173  2446.010368     0.000502
      3840    14.016000  2219.917459  2332.037201     0.000526
      3841    14.019000  2229.956999  2471.659046     0.000492
      3842    14.022000  2241.698696  2405.920279     0.000498
      3843    14.025000  2255.194670  2469.560795     0.000494
      3844    14.028000  2270.449781  2439.071595     0.000498
      3845    14.031000  2287.411449  2381.354782     0.000499
      3846    14.034000  2305.960075  2548.415269     0.000474
      3847    14.037000  2325.900207  2541.946447     0.000480
      3848    14.040000  2346.952325  2491.936354     0.000482
      3849    14.043000  2368.745097  2556.022488     0.000467
      3850    14.046000  2390.808061  2546.918989     0.000475
      3851    14.049000  2412.565555  2520.980790     0.000479
      3852    14.052000  2433.336744  2561.572200     0.000463
      3853    14.055000  2452.345249  2573.236888     0.000473
      3854    14.058000  2468.748661  2522.663100     0.000482
      3855    14.061000  2481.690315  2555.369848     0.000464
      3856    14.064000  2490.392209  2659.777866     0.000457
      3857    14.067000  2494.255421  2653.479352     0.000456
      3858    14.070000  2492.957859  2586.913798     0.000463
      3859    14.073000  2486.515118  2649.157477     0.000454
      3860    14.076000  2475.280479  2724.564550     0.000445
      3861    14.079000  2459.884456  2664.315389     0.000453
      3862    14.082000  2441.136388  2846.373242     0.000416
      3863    14.085000  2419.919914  2556.354206     0.000476
      3864    14.088000  2397.107479  2663.075640     0.000456
      3865    14.091000  2373.504396  2598.160382     0.000457
      3866    14.094000  2349.820265  2524.555220     0.000482
      3867    14.097000  2326.659567  2447.780146     0.000495
      3868    14.100000  2304.523001  2537.957709     0.000468
      3869    14.103000  2283.813683  2452.336997     0.000489
      3870    14.106000  2264.845107  2397.542492     0.000507
      3871    14.109000  2247.849709  2436.971114     0.000496
      3872    14.112000  2232.987905  2393.139093     0.000500
      3873    14.115000  2220.357197  2317.807608     0.000526
      3874    14.118000  2210.002548  2433.298142     0.000499
      3875    14.121000  2201.926235  2443.291217     0.000485
      3876    14.124000  2196.100708  2386.780910     0.000509
      3877    14.127000  2192.475001  2266.482441     0.000535
      3878    14.130000  2190.964421  2396.533046     0.000500
      3879    14.133000  2191.500604  2426.118816     0.000492
      3880    14.136000  2194.003026  2331.448267     0.000522
      3881    14.139000  2198.391101  2384.010698     0.000507
      3882    14.142000  2204.585944  2351.866199     0.000508
      3883    14.145000  2212.510144  2360.949727     0.000517
      3884    14.148000  2222.086155  2298.401085     0.000530
      3885    14.151000  2233.233490  2313.992947     0.000510
      3886    14.154000  2245.863987  2358.281477     0.000513
      3887    14.157000  2259.877620  2393.299880     0.000508
      3888    14.160000  2275.156950  2319.283372     0.000518
      3889    14.163000  2291.560820  2390.847785     0.000503
      3890    14.166000  2308.918530  2326.333043     0.000521
      3891    14.169000  2327.024379  2436.022003     0.000495
      3892    14.172000  2345.633561  2487.342585     0.000478
      3893    14.175000  2364.460554  2406.449483     0.000506
      3894    14.178000  2383.181373  2375.789317     0.000511
      3895    14.181000  2401.440965  2361.525650     0.000502
      3896    14.184000  2418.866272  2483.141099     0.000488
      3897    14.187000  2435.084183  2462.688495     0.000490
      3898    14.190000  2449.742043  2366.211889     0.000506
      3899    14.193000  2462.526036  2419.765907     0.000497
      3900    14.196000  2473.173358  2490.259941     0.000490
      3901    14.199000  2481.474896  2533.239483     0.000476
      3902    14.202000  2487.268502  2504.644137     0.000475
      3903    14.205000  2490.426572  2580.170934     0.000471
      3904    14.208000  2490.844250  2578.686370     0.000471
      3905    14.211000  2488.434828  2547.259302     0.000466
      3906    14.214000  2483.136418  2507.737383     0.000484
      3907    14.217000  2474.929376  2585.135883     0.000471
      3908    14.220000  2463.860820  2490.926089     0.000481
      3909    14.223000  2450.065286  2394.065889     0.000502
      3910    14.226000  2433.774747  2431.039846     0.000502
      3911    14.229000  2415.314966  2382.580645     0.000508
      3912    14.232000  2395.083506  2479.347822     0.000479
      3913    14.235000  2373.521454  2421.183814     0.000502
      3914    14.238000  2351.080205  2397.506611     0.000507
      3915    14.241000  2328.193878  2432.978212     0.000489
      3916    14.244000  2305.259026  2345.255262     0.000519
      3917    14.247000  2282.623169  2359.481311     0.000516
      3918    14.250000  2260.579518  2253.541993     0.000530
      3919    14.253000  2239.366833  2297.670832     0.000521
      3920    14.256000  2219.171911  2268.074497     0.000535
      3921    14.259000  2200.132638  2227.654904     0.000541
      3922    14.262000  2182.345109  2237.334826     0.000534
      3923    14.265000  2165.867240  2262.001338     0.000539
      3924    14.268000  2150.725752  2219.400658     0.000543
      3925    14.271000  2136.924143  2208.809994     0.000536
      3926    14.274000  2124.415171  2150.613074     0.000563
      3927    14.277000  2113.142657  2142.198203     0.000565
      3928    14.280000  2103.048515  2156.809605     0.000556
      3929    14.283000  2094.053988  2023.674085     0.000594
      3930    14.286000  2086.072638  2117.534609     0.000573
      3931    14.289000  2079.013676  2105.261437     0.000574
      3932    14.292000  2072.785124  2105.076013     0.000563
      3933    14.295000  2067.296441  2126.999542     0.000575
      3934    14.298000  2062.460649  2039.851944     0.000599
      3935    14.301000  2058.195963  2095.175889     0.000565
      3936    14.304000  2054.426947  2059.315296     0.000585
      3937    14.307000  2051.085249  2051.017358     0.000593
      3938    14.310000  2048.109954  2070.685229     0.000577
      3939    14.313000  2045.447652  2115.180520     0.000569
      3940    14.316000  2043.052285  1977.315946     0.000615
      3941    14.319000  2040.884805  2080.767406     0.000579
      3942    14.322000  2038.912610  2046.954330     0.000578
      3943    14.325000  2037.109502  2038.979652     0.000593
      3944    14.328000  2035.455051  2026.301886     0.000601
      3945    14.331000  2033.934458  2059.792830     0.000579
      3946    14.334000  2032.540332  2022.071463     0.000599
      3947    14.337000  2031.271502  2024.260589     0.000601
      3948    14.340000  2030.121127  2070.980794     0.000578
      3949    14.343000  2029.112372  2053.087840     0.000584
      3950    14.346000  2028.246972  2011.620099     0.000606
      3951    14.349000  2027.559318  2019.144027     0.000597
      3952    14.352000  2027.085583  2033.723030     0.000584
      3953    14.355000  2026.872207  2009.788760     0.000607
      3954    14.358000  2026.975823  2023.737384     0.000599
      3955    14.361000  2027.462177  2093.837129     0.000566
      3956    14.364000  2028.403700  2060.677998     0.000588
      3957    14.367000  2029.875497  1998.589207     0.000600
      3958    14.370000  2031.949630  2083.803207     0.000575
      3959    14.373000  2034.687721  2115.176848     0.000567
      3960    14.376000  2038.132363  2049.115376     0.000589
      3961    14.379000  2042.297947  1997.989993     0.000604
      3962    14.382000  2047.160825  2077.517369     0.000574
      3963    14.385000  2052.650654  2102.243566     0.000578
      3964    14.388000  2058.641783  2030.610620     0.000600
      3965    14.391000  2064.939824  2030.207508     0.000582
      3966    14.394000  2071.269873  2080.000923     0.000583
      3967    14.397000  2077.294844  2046.094176     0.000595
      3968    14.400000  2082.607483  2150.987992     0.000552
      3969    14.403000  2086.878814  2027.701110     0.000589
      3970    14.406000  2089.583600  2107.170988     0.000575
      3971    14.409000  2090.371231  2103.357847     0.000571
      3972    14.412000  2089.065612  2015.417845     0.000591
      3973    14.415000  2085.715689  2090.102002     0.000579
      3974    14.418000  2080.581690  2113.893594     0.000573
      3975    14.421000  2074.064721  2000.778717     0.000595
      3976    14.424000  2066.617542  2018.571437     0.000602
      3977    14.427000  2058.673101  1966.146019     0.000615
      3978    14.430000  2050.604759  2053.946185     0.000583
      3979    14.433000  2042.712440  2086.479975     0.000575
      3980    14.436000  2035.222981  2021.290062     0.000599
      3981    14.439000  2028.295998  2106.267862     0.000572
      3982    14.442000  2022.031352  2005.233480     0.000594
      3983    14.445000  2016.477235  1913.280435     0.000634
      3984    14.448000  2011.638860  2007.447487     0.000602
      3985    14.451000  2007.487775  1980.113726     0.000598
      3986    14.454000  2003.971021  1962.779968     0.000618
      3987    14.457000  2001.020949  2011.488359     0.000603
      3988    14.460000  1998.561837  1980.551689     0.000602
      3989    14.463000  1996.518229  1968.521453     0.000611
      3990    14.466000  1994.818843  1970.236738     0.000612
      3991    14.469000  1993.399972  1998.688820     0.000600
      3992    14.472000  1992.207197  2008.740145     0.000590
      3993    14.475000  1991.195859  1950.392307     0.000620
      3994    14.478000  1990.330518  1932.108515     0.000629
      3995    14.481000  1989.584166  1928.928828     0.000613
      3996    14.484000  1988.936839  2006.419828     0.000603
      3997    14.487000  1988.374351  1947.396041     0.000622
      3998    14.490000  1987.887078  1900.457626     0.000627
      3999    14.493000  1987.468917  1958.472604     0.000609
      4000    14.496000  1987.116553  2028.536882     0.000595
      4001    14.499000  1986.828523  1976.010605     0.000610
      4002    14.502000  1986.604838  1970.013751     0.000602
      4003    14.505000  1986.447117  1957.585407     0.000622
      4004    14.508000  1986.357922  1927.197022     0.000628
      4005    14.511000  1986.340788  2012.932541     0.000591
      4006    14.514000  1986.400489  1940.307404     0.000623
      4007    14.517000  1986.542425  2014.765896     0.000600
      4008    14.520000  1986.773949  1961.306501     0.000610
      4009    14.523000  1987.103244  2066.462653     0.000578
      4010    14.526000  1987.541246  1961.223241     0.000617
      4011    14.529000  1988.100018  1908.350762     0.000632
      4012    14.532000  1988.795683  1960.837623     0.000603
      4013    14.535000  1989.647775  1993.484396     0.000609
      4014    14.538000  1990.680633  1923.459452     0.000629
      4015    14.541000  1991.924758  1976.505799     0.000593
      4016    14.544000  1993.418547  1921.823078     0.000632
      4017    14.547000  1995.210771  2041.025401     0.000592
      4018    14.550000  1997.363997  1922.761117     0.000621
      4019    14.553000  1999.959865  1958.091591     0.000610
      4020    14.556000  2003.106273  1995.448421     0.000604
      4021    14.559000  2006.945970  2009.929529     0.000598
      4022    14.562000  2011.684945  1984.211675     0.000596
      4023    14.565000  2017.618335  2087.976529     0.000581
      4024    14.568000  2025.236535  1924.204051     0.000629
      4025    14.571000  2035.152281  2007.444463     0.000583
      4026    14.574000  2048.209289  2004.612524     0.000602
      4027    14.577000  2065.530578  2007.427797     0.000600
      4028    14.580000  2088.480122  2133.544513     0.000556
      4029    14.583000  2118.560067  2085.505624     0.000577
      4030    14.586000  2157.205845  2124.397252     0.000567
      4031    14.589000  2205.482038  2266.098103     0.000532
      4032    14.592000  2263.710345  2166.419051     0.000547
      4033    14.595000  2331.076915  2296.282815     0.000526
      4034    14.598000  2405.254675  2409.243998     0.000502
      4035    14.601000  2482.076951  2454.900657     0.000480
      4036    14.604000  2555.453033  2493.445302     0.000484
      4037    14.607000  2618.104744  2529.589890     0.000479
      4038    14.610000  2663.771023  2546.239207     0.000466
      4039    14.613000  2690.198705  2481.971923     0.000483
      4040    14.616000  2700.408537  2649.626646     0.000456
      4041    14.619000  2700.803710  2658.721767     0.000452
      4042    14.622000  2698.045940  2648.148649     0.000446
      4043    14.625000  2697.138753  2601.212012     0.000465
      4044    14.628000  2700.980005  2696.105713     0.000450
      4045    14.631000  2710.560639  2632.936680     0.000446
      4046    14.634000  2725.311624  2766.241418     0.000435
      4047    14.637000  2743.496035  2832.657258     0.000425
      4048    14.640000  2762.639828  2775.995173     0.000429
      4049    14.643000  2779.972678  2811.014134     0.000425
      4050    14.646000  2792.834003  2853.258167     0.000420
      4051    14.649000  2799.003661  2881.642920     0.000420
      4052    14.652000  2796.932159  2768.821274     0.000427
      4053    14.655000  2785.850032  2837.180302     0.000424
      4054    14.658000  2765.756546  2695.671716     0.000450
      4055    14.661000  2737.304557  2712.398789     0.000430
      4056    14.664000  2701.618259  2611.619176     0.000465
      4057    14.667000  2660.095141  2498.794901     0.000482
      4058    14.670000  2614.228519  2471.399897     0.000482
      4059    14.673000  2565.476158  2423.537773     0.000499
      4060    14.676000  2515.178176  2358.750066     0.000511
      4061    14.679000  2464.515149  2443.555975     0.000496
      4062    14.682000  2414.493293  2267.474915     0.000523
      4063    14.685000  2365.944949  2320.618293     0.000523
      4064    14.688000  2319.536393  2176.101846     0.000561
      4065    14.691000  2275.778626  2267.071368     0.000520
      4066    14.694000  2235.039421  2250.685542     0.000540
      4067    14.697000  2197.556205  2120.796780     0.000571
      4068    14.700000  2163.449895  2256.737190     0.000530
      4069    14.703000  2132.739754  2158.893991     0.000554
      4070    14.706000  2105.359130  2139.934776     0.000563
      4071    14.709000  2081.171726  2127.935960     0.000567
      4072    14.712000  2059.987922  2144.915653     0.000550
      4073    14.715000  2041.580432  2057.114542     0.000587
      4074    14.718000  2025.698877  2066.572557     0.000589
      4075    14.721000  2012.082744  2019.568605     0.000580
      4076    14.724000  2000.472400  2065.211389     0.000588
      4077    14.727000  1990.618005  2085.084478     0.000581
      4078    14.730000  1982.286352  2004.248597     0.000591
      4079    14.733000  1975.265662  2050.216108     0.000589
      4080    14.736000  1969.368594  2000.681953     0.000601
      4081    14.739000  1964.433708  2001.777957     0.000602
      4082    14.742000  1960.325688  1965.832544     0.000602
      4083    14.745000  1956.934600  1995.864145     0.000604
      4084    14.748000  1954.174462  1954.843667     0.000621
      4085    14.751000  1951.981417  1919.400810     0.000612
      4086    14.754000  1950.311156  1963.443198     0.000621
      4087    14.757000  1949.137153  1964.012005     0.000615
      4088    14.760000  1948.447803  1956.843724     0.000612
      4089    14.763000  1948.246084  1939.103571     0.000617
      4090    14.766000  1948.545327  1960.345523     0.000617
      4091    14.769000  1949.352927  1981.604047     0.000613
      4092    14.772000  1950.698300  1850.911678     0.000637
      4093    14.775000  1952.606572  1867.629845     0.000655
      4094    14.778000  1955.102715  1995.799543     0.000607
      4095    14.781000  1958.209925  1976.637961     0.000592
      4096    14.784000  1961.942341  1990.474945     0.000608
      4097    14.787000  1966.306384  1905.456481     0.000634
      4098    14.790000  1971.296452  1996.429497     0.000597
      4099    14.793000  1976.893584  1951.505610     0.000615
      4100    14.796000  1983.061922  1995.294252     0.000608
      4101    14.799000  1989.746903  1937.693566     0.000623
      4102    14.802000  1996.873431  1986.304339     0.000595
      4103    14.805000  2004.343887  2019.608965     0.000604
      4104    14.808000  2012.035156  1923.344105     0.000629
      4105    14.811000  2019.799398  1991.127192     0.000593
      4106    14.814000  2027.461386  2048.644360     0.000593
      4107    14.817000  2034.819072  2004.883174     0.000597
      4108    14.820000  2041.645993  2017.204543     0.000591
      4109    14.823000  2047.697384  1925.920535     0.000623
      4110    14.826000  2052.721384  2073.226320     0.000584
      4111    14.829000  2056.476086  2018.694341     0.000599
      4112    14.832000  2058.751516  2000.365113     0.000589
      4113    14.835000  2059.393087  2070.619143     0.000590
      4114    14.838000  2058.321628  1987.295394     0.000606
      4115    14.841000  2055.544492  2012.651677     0.000583
      4116    14.844000  2051.154408  2071.150082     0.000585
      4117    14.847000  2045.316428  2036.098998     0.000588
      4118    14.850000  2038.246807  1916.069594     0.000621
      4119    14.853000  2030.189336  1938.769220     0.000616
      4120    14.856000  2021.394104  1962.068757     0.000620
      4121    14.859000  2012.101321  2063.392924     0.000585
      4122    14.862000  2002.531215  2095.933756     0.000563
      4123    14.865000  1992.878762  1969.353907     0.000621
      4124    14.868000  1983.311678  1957.087540     0.000617
      4125    14.871000  1973.970598  1999.388220     0.000588
      4126    14.874000  1964.970432  1948.953472     0.000625
      4127    14.877000  1956.401681  1951.646073     0.000617
      4128    14.880000  1948.332334  1981.033808     0.000604
      4129    14.883000  1940.810053  1919.726540     0.000616
      4130    14.886000  1933.862010  2019.891579     0.000601
      4131    14.889000  1927.500554  1955.789456     0.000617
      4132    14.892000  1921.722900  1897.099591     0.000618
      4133    14.895000  1916.514181  1805.683527     0.000680
      4134    14.898000  1911.849686  1869.788538     0.000644
      4135    14.901000  1907.697310  1898.520518     0.000620
      4136    14.904000  1904.019857  1878.253347     0.000646
      4137    14.907000  1900.776978  1928.531171     0.000623
      4138    14.910000  1897.926489  1861.607167     0.000644
      4139    14.913000  1895.426960  1842.700095     0.000647
      4140    14.916000  1893.238419  1865.208700     0.000650
      4141    14.919000  1891.323241  1866.302009     0.000647
      4142    14.922000  1889.646784  1834.068377     0.000643
      4143    14.925000  1888.178125  1856.184941     0.000657
      4144    14.928000  1886.890029  1884.674999     0.000641
      4145    14.931000  1885.759051  1843.919066     0.000643
      4146    14.934000  1884.765423  1884.239504     0.000645
      4147    14.937000  1883.892858  1817.178886     0.000667
      4148    14.940000  1883.128283  1830.432059     0.000655
      4149    14.943000  1882.461526  1849.008051     0.000643
      4150    14.946000  1881.885015  1887.864251     0.000643
      4151    14.949000  1881.393531  1828.406003     0.000657
      4152    14.952000  1880.983926  1895.645962     0.000619
      4153    14.955000  1880.654930  1844.620540     0.000661
      4154    14.958000  1880.407065  1796.148836     0.000670
      4155    14.961000  1880.242577  1894.500660     0.000620
      4156    14.964000  1880.165582  1871.374724     0.000648
      4157    14.967000  1880.182320  1842.600888     0.000653
      4158    14.970000  1880.300315  1819.591230     0.000652
      4159    14.973000  1880.530960  1826.188076     0.000656
      4160    14.976000  1880.888862  1899.238210     0.000641
      4161    14.979000  1881.390558  1758.553384     0.000681
      4162    14.982000  1882.059375  1793.709110     0.000658
      4163    14.985000  1882.923376  1781.761300     0.000679
      4164    14.988000  1884.017002  1881.676925     0.000641
      4165    14.991000  1885.381924  1891.040112     0.000626
      4166    14.994000  1887.067763  1866.720571     0.000645
      4167    14.997000  1889.132467  1760.696369     0.000684
      4168    15.000000  1891.642483  1857.763044     0.000643
      4169    15.003000  1894.672194  1934.071148     0.000614
      4170    15.006000  1898.302803  1852.551975     0.000660
      4171    15.009000  1902.620414  1933.094997     0.000620
      4172    15.012000  1907.713295  1884.629029     0.000625
      4173    15.015000  1913.668315  1943.736560     0.000628
      4174    15.018000  1920.566599  1903.937711     0.000630
      4175    15.021000  1928.478531  1951.566142     0.000606
      4176    15.024000  1937.458233  1914.083619     0.000632
      4177    15.027000  1947.537840  1950.446385     0.000619
      4178    15.030000  1958.720861  1885.454272     0.000632
      4179    15.033000  1970.976456  1916.084326     0.000619
      4180    15.036000  1984.233374  2023.321271     0.000601
      4181    15.039000  1998.373490  1999.400219     0.000600
      4182    15.042000  2013.225941  1982.273200     0.000594
      4183    15.045000  2028.561298  2074.022553     0.000588
      4184    15.048000  2044.086106  1998.795387     0.000604
      4185    15.051000  2059.438570  1989.952262     0.000593
      4186    15.054000  2074.187147  1999.870106     0.000604
      4187    15.057000  2087.835357  1971.203562     0.000615
      4188    15.060000  2099.837685  2045.714907     0.000584
      4189    15.063000  2109.631456  2159.419441     0.000550
      4190    15.066000  2116.686968  2240.963055     0.000540
      4191    15.069000  2120.571411  2268.229598     0.000530
      4192    15.072000  2121.013498  2226.458564     0.000528
      4193    15.075000  2117.950027  2258.278930     0.000541
      4194    15.078000  2111.538107  2128.942663     0.000566
      4195    15.081000  2102.128833  2084.616422     0.000564
      4196    15.084000  2090.211410  2017.199210     0.000601
      4197    15.087000  2076.346622  2030.399531     0.000597
      4198    15.090000  2061.107059  2112.545553     0.000560
      4199    15.093000  2045.033908  2035.455227     0.000588
      4200    15.096000  2028.611803  1954.219703     0.000617
      4201    15.099000  2012.257899  1961.397405     0.000613
      4202    15.102000  1996.319903  2040.917481     0.000581
      4203    15.105000  1981.078638  1950.950713     0.000625
      4204    15.108000  1966.752670  1943.849069     0.000622
      4205    15.111000  1953.503520  1963.791060     0.000601
      4206    15.114000  1941.441365  1985.641161     0.000607
      4207    15.117000  1930.631060  1892.645812     0.000642
      4208    15.120000  1921.098653  1879.358488     0.000629
      4209    15.123000  1912.838332  1944.054707     0.000615
      4210    15.126000  1905.819687  2004.973714     0.000607
      4211    15.129000  1899.995047  1892.233945     0.000632
      4212    15.132000  1895.306630  1909.952121     0.000618
      4213    15.135000  1891.693248  1867.354724     0.000650
      4214    15.138000  1889.096314  1854.060590     0.000653
      4215    15.141000  1887.465029  1794.667312     0.000660
      4216    15.144000  1886.760589  1920.843509     0.000627
      4217    15.147000  1886.959400  1886.111680     0.000643
      4218    15.150000  1888.055281  1824.481106     0.000650
      4219    15.153000  1890.061108  1919.388810     0.000622
      4220    15.156000  1893.007446  1868.157733     0.000652
      4221    15.159000  1896.944110  1955.237371     0.000609
      4222    15.162000  1901.937530  1798.028093     0.000660
      4223    15.165000  1908.068399  1901.452944     0.000639
      4224    15.168000  1915.428588  1859.631690     0.000650
      4225    15.171000  1924.117147  1972.268523     0.000597
      4226    15.174000  1934.235561  1845.322039     0.000649
      4227    15.177000  1945.882235  1959.263019     0.000623
      4228    15.180000  1959.146432  1892.708771     0.000626
      4229    15.183000  1974.101705  1904.426210     0.000629
      4230    15.186000  1990.798952  1874.317723     0.000650
      4231    15.189000  2009.259365  1971.319153     0.000608
      4232    15.192000  2029.467432  1954.297801     0.000606
      4233    15.195000  2051.364200  1935.309372     0.000624
      4234    15.198000  2074.840962  1947.229811     0.000625
      4235    15.201000  2099.733513  2025.261169     0.000584
      4236    15.204000  2125.817084  1997.620617     0.000606
      4237    15.207000  2152.802038  2030.505988     0.000603
      4238    15.210000  2180.330554  2147.984379     0.000552
      4239    15.213000  2207.974716  2074.071441     0.000577
      4240    15.216000  2235.236928  2207.429136     0.000549
      4241    15.219000  2261.554282  2232.495222     0.000538
      4242    15.222000  2286.309504  2261.458783     0.000525
      4243    15.225000  2308.851116  2266.788223     0.000533
      4244    15.228000  2328.527635  2241.551563     0.000540
      4245    15.231000  2344.734795  2303.908277     0.000513
      4246    15.234000  2356.974605  2320.339692     0.000519
      4247    15.237000  2364.916784  2303.071543     0.000529
      4248    15.240000  2368.449144  2385.020299     0.000499
      4249    15.243000  2367.702301  2316.031009     0.000517
      4250    15.246000  2363.039918  2305.042246     0.000528
      4251    15.249000  2355.017873  2289.886461     0.000527
      4252    15.252000  2344.319588  2318.243457     0.000510
      4253    15.255000  2331.687249  2220.050416     0.000546
      4254    15.258000  2317.866903  2358.171926     0.000515
      4255    15.261000  2303.527898  2303.794315     0.000513
      4256    15.264000  2289.288228  2209.555326     0.000549
      4257    15.267000  2275.662412  2271.994423     0.000535
      4258    15.270000  2263.064021  2176.562288     0.000544
      4259    15.273000  2251.803402  2185.466261     0.000551
      4260    15.276000  2242.079101  2217.895544     0.000545
      4261    15.279000  2233.986316  2234.269839     0.000537
      4262    15.282000  2227.513742  2221.029165     0.000534
      4263    15.285000  2222.638211  2293.050796     0.000526
      4264    15.288000  2219.136968  2203.133946     0.000552
      4265    15.291000  2216.714622  2323.204737     0.000505
      4266    15.294000  2215.030417  2209.342016     0.000546
      4267    15.297000  2213.713288  2231.947373     0.000548
      4268    15.300000  2212.403501  2174.330147     0.000546
      4269    15.303000  2210.799283  2236.912008     0.000534
      4270    15.306000  2208.698962  2262.984041     0.000538
      4271    15.309000  2206.028134  2324.936557     0.000518
      4272    15.312000  2202.844416  2224.416725     0.000535
      4273    15.315000  2199.319125  2288.190112     0.000533
      4274    15.318000  2195.702316  2303.522128     0.000528
      4275    15.321000  2192.281443  2242.607158     0.000526
      4276    15.324000  2189.343075  2255.923687     0.000538
      4277    15.327000  2187.143317  2293.092293     0.000530
      4278    15.330000  2185.888236  2184.866741     0.000547
      4279    15.333000  2185.722718  2150.881699     0.000559
      4280    15.336000  2186.725109  2309.780583     0.000525
      4281    15.339000  2188.905701  2119.405141     0.000571
      4282    15.342000  2192.204631  2243.064415     0.000527
      4283    15.345000  2196.495418  2192.671498     0.000554
      4284    15.348000  2201.586281  2298.950777     0.000529
      4285    15.351000  2207.225404  2246.478187     0.000520
      4286    15.354000  2213.110607  2231.176825     0.000543
      4287    15.357000  2218.904960  2297.232740     0.000529
      4288    15.360000  2224.259632  2428.053479     0.000490
      4289    15.363000  2228.843733  2226.036627     0.000541
      4290    15.366000  2232.378540  2380.862617     0.000510
      4291    15.369000  2234.671029  2328.097320     0.000518
      4292    15.372000  2235.640017  2166.859461     0.000548
      4293    15.375000  2235.329095  2255.698081     0.000534
      4294    15.378000  2233.902693  2240.454323     0.000543
      4295    15.381000  2231.626614  2303.118526     0.000513
      4296    15.384000  2228.837670  2251.496622     0.000538
      4297    15.387000  2225.909051  2316.892189     0.000524
      4298    15.390000  2223.217488  2224.067570     0.000538
      4299    15.393000  2221.116186  2217.499149     0.000543
      4300    15.396000  2219.914872  2233.816842     0.000542
      4301    15.399000  2219.866492  2230.325557     0.000541
      4302    15.402000  2221.159039  2215.021553     0.000535
      4303    15.405000  2223.910801  2198.234518     0.000555
      4304    15.408000  2228.167632  2215.287529     0.000554
      4305    15.411000  2233.901292  2268.151271     0.000519
      4306    15.414000  2241.008432  2256.746950     0.000540
      4307    15.417000  2249.309545  2327.119084     0.000524
      4308    15.420000  2258.549285  2285.396424     0.000523
      4309    15.423000  2268.397865  2287.989349     0.000527
      4310    15.426000  2278.454544  2399.349647     0.000508
      4311    15.429000  2288.255510  2316.413086     0.000521
      4312    15.432000  2297.287235  2304.605962     0.000516
      4313    15.435000  2305.007886  2331.073068     0.000521
      4314    15.438000  2310.876565  2341.613471     0.000519
      4315    15.441000  2314.391423  2367.977006     0.000498
      4316    15.444000  2315.124051  2338.126251     0.000517
      4317    15.447000  2312.765074  2395.503539     0.000508
      4318    15.450000  2307.147782  2418.106234     0.000493
      4319    15.453000  2298.260986  2322.952177     0.000516
      4320    15.456000  2286.243516  2411.207371     0.000505
      4321    15.459000  2271.362005  2317.054192     0.000521
      4322    15.462000  2253.977690  2326.520458     0.000511
      4323    15.465000  2234.509300  2239.316161     0.000544
      4324    15.468000  2213.398445  2263.964638     0.000535
      4325    15.471000  2191.081825  2200.920729     0.000534
      4326    15.474000  2167.971051  2284.973611     0.000532
      4327    15.477000  2144.440627  2149.370186     0.000565
      4328    15.480000  2120.822499  2044.544832     0.000583
      4329    15.483000  2097.404284  2115.238850     0.000570
      4330    15.486000  2074.430742  2142.640561     0.000564
      4331    15.489000  2052.106059  2101.536052     0.000574
      4332    15.492000  2030.597392  2174.503397     0.000543
      4333    15.495000  2010.038335  2098.586782     0.000575
      4334    15.498000  1990.532183  2047.080157     0.000597
      4335    15.501000  1972.154781  1981.668156     0.000596
      4336    15.504000  1954.956955  1989.826728     0.000607
      4337    15.507000  1938.966626  2024.294279     0.000605
      4338    15.510000  1924.190795  1907.946420     0.000625
      4339    15.513000  1910.617627  2031.531126     0.000591
      4340    15.516000  1898.218585  2003.875367     0.000607
      4341    15.519000  1886.950808  1975.221193     0.000608
      4342    15.522000  1876.760255  1925.851096     0.000615
      4343    15.525000  1867.584126  2003.022219     0.000606
      4344    15.528000  1859.353454  1936.911886     0.000631
      4345    15.531000  1851.996233  1956.880750     0.000600
      4346    15.534000  1845.440399  1847.497435     0.000654
      4347    15.537000  1839.610028  1868.744018     0.000650
      4348    15.540000  1834.436548  1954.894658     0.000609
      4349    15.543000  1829.853167  1866.729828     0.000638
      4350    15.546000  1825.797446  1840.591474     0.000661
      4351    15.549000  1822.211778  1886.570905     0.000640
      4352    15.552000  1819.043730  1918.070287     0.000620
      4353    15.555000  1816.246010  1755.100231     0.000689
      4354    15.558000  1813.776551  1891.717707     0.000643
      4355    15.561000  1811.597608  1909.261513     0.000621
      4356    15.564000  1809.676474  1927.048349     0.000630
      4357    15.567000  1807.984206  1910.407770     0.000639
      4358    15.570000  1806.495836  1914.378767     0.000622
      4359    15.573000  1805.189569  1862.605413     0.000645
      4360    15.576000  1804.046685  1826.004661     0.000669
      4361    15.579000  1803.051052  1835.922360     0.000657
      4362    15.582000  1802.188845  1811.780817     0.000659
      4363    15.585000  1801.448253  1781.778934     0.000683
      4364    15.588000  1800.819232  1822.409858     0.000667
      4365    15.591000  1800.293281  1893.529172     0.000625
      4366    15.594000  1799.863254  1903.358577     0.000637
      4367    15.597000  1799.523192  1810.089152     0.000673
      4368    15.600000  1799.268186  1879.961238     0.000634
      4369    15.603000  1799.094261  1884.017497     0.000638
      4370    15.606000  1798.998270  1830.843404     0.000661
      4371    15.609000  1798.977811  1806.847819     0.000667
      4372    15.612000  1799.031167  1764.842504     0.000669
      4373    15.615000  1799.157242  1825.673256     0.000664
      4374    15.618000  1799.355518  1870.972624     0.000650
      4375    15.621000  1799.626028  1843.445738     0.000640
      4376    15.624000  1799.969328  1823.960870     0.000665
      4377    15.627000  1800.386488  1847.310109     0.000657
      4378    15.630000  1800.879095  1820.226066     0.000656
      4379    15.633000  1801.449264  1854.478023     0.000648
      4380    15.636000  1802.099658  1881.852204     0.000643
      4381    15.639000  1802.833535  1794.234214     0.000674
      4382    15.642000  1803.654796  1905.003195     0.000624
      4383    15.645000  1804.568068  1807.393140     0.000674
      4384    15.648000  1805.578800  1838.825018     0.000660
      4385    15.651000  1806.693398  1833.817311     0.000643
      4386    15.654000  1807.919390  1839.941482     0.000656
      4387    15.657000  1809.265683  1812.440988     0.000668
      4388    15.660000  1810.742739  1849.214371     0.000647
      4389    15.663000  1812.362925  1890.184975     0.000636
      4390    15.666000  1814.141116  1818.527899     0.000668
      4391    15.669000  1816.095049  1737.208902     0.000692
      4392    15.672000  1818.245993  1880.155229     0.000630
      4393    15.675000  1820.619622  1796.820595     0.000676
      4394    15.678000  1823.246597  1822.164144     0.000667
      4395    15.681000  1826.164086  1865.830559     0.000633
      4396    15.684000  1829.416625  1870.839975     0.000650
      4397    15.687000  1833.057489  1849.065376     0.000658
      4398    15.690000  1837.150060  1851.590454     0.000643
      4399    15.693000  1841.769212  1837.126915     0.000656
      4400    15.696000  1847.002626  1874.374677     0.000648
      4401    15.699000  1852.952005  1883.697582     0.000641
      4402    15.702000  1859.733539  1797.905714     0.000659
      4403    15.705000  1867.478780  1953.570395     0.000617
      4404    15.708000  1876.333976  1899.881173     0.000640
      4405    15.711000  1886.459079  1980.987928     0.000599
      4406    15.714000  1898.025030  1955.800064     0.000620
      4407    15.717000  1911.211328  1975.150367     0.000613
      4408    15.720000  1926.200556  1957.572684     0.000610
      4409    15.723000  1943.172592  2017.517330     0.000596
      4410    15.726000  1962.297579  2010.344086     0.000600
      4411    15.729000  1983.727129  1966.921060     0.000611
      4412    15.732000  2007.585007  1992.261769     0.000598
      4413    15.735000  2033.957070  2046.497772     0.000595
      4414    15.738000  2062.881118  2075.872768     0.000585
      4415    15.741000  2094.336707  2112.965217     0.000560
      4416    15.744000  2128.236131  2111.168194     0.000573
      4417    15.747000  2164.415241  2098.017297     0.000580
      4418    15.750000  2202.625382  2201.387193     0.000542
      4419    15.753000  2242.531728  2055.090308     0.000585
      4420    15.756000  2283.707948  2162.141332     0.000559
      4421    15.759000  2325.654910  2247.826139     0.000538
      4422    15.762000  2367.744880  2249.984001     0.000530
      4423    15.765000  2409.278688  2309.673281     0.000525
      4424    15.768000  2449.484080  2294.246356     0.000530
      4425    15.771000  2487.545428  2451.944702     0.000484
      4426    15.774000  2522.653310  2337.225170     0.000517
      4427    15.777000  2554.077685  2412.653618     0.000503
      4428    15.780000  2581.263068  2532.843684     0.000471
      4429    15.783000  2603.926643  2576.125108     0.000465
      4430    15.786000  2622.138462  2634.062625     0.000461
      4431    15.789000  2636.354078  2584.722236     0.000466
      4432    15.792000  2647.383955  2624.192369     0.000451
      4433    15.795000  2656.297446  2566.423669     0.000475
      4434    15.798000  2664.287117  2664.850411     0.000455
      4435    15.801000  2672.518841  2731.737405     0.000433
      4436    15.804000  2681.998927  2671.004544     0.000455
      4437    15.807000  2693.472278  2704.681693     0.000444
      4438    15.810000  2707.354572  2838.677866     0.000422
      4439    15.813000  2723.697712  2878.768214     0.000416
      4440    15.816000  2742.201380  2822.208332     0.000428
      4441    15.819000  2762.314478  2945.114174     0.000409
      4442    15.822000  2783.494078  2917.309999     0.000407
      4443    15.825000  2805.652003  2938.035793     0.000408
      4444    15.828000  2829.684388  3073.518984     0.000395
      4445    15.831000  2857.834228  3101.142863     0.000379
      4446    15.834000  2893.665033  3104.631072     0.000390
      4447    15.837000  2941.663997  3218.219406     0.000377
      4448    15.840000  3006.712608  3359.113769     0.000355
      4449    15.843000  3093.653873  3254.285781     0.000370
      4450    15.846000  3207.024558  3472.460986     0.000348
      4451    15.849000  3350.898433  3627.019956     0.000331
      4452    15.852000  3528.766083  3693.367601     0.000319
      4453    15.855000  3743.408916  3747.717212     0.000325
      4454    15.858000  3996.757238  4028.232339     0.000300
      4455    15.861000  4289.737720  4229.506778     0.000279
      4456    15.864000  4622.119026  4513.686522     0.000267
      4457    15.867000  4992.362029  4807.186891     0.000251
      4458    15.870000  5397.477096  5012.043178     0.000237
      4459    15.873000  5832.887098  5263.878579     0.000226
      4460    15.876000  6292.292265  5697.259329     0.000211
      4461    15.879000  6767.533941  6029.988745     0.000199
      4462    15.882000  7248.462829  6564.888933     0.000180
      4463    15.885000  7722.841314  7053.017387     0.000172
      4464    15.888000  8176.348783  7590.157703     0.000158
      4465    15.891000  8592.797547  8343.292154     0.000141
      4466    15.894000  8954.775387  8959.424747     0.000134
      4467    15.897000  9244.795264  9619.300407     0.000124
      4468    15.900000  9447.032089 10211.756557     0.000115
      4469    15.903000  9549.399611 10462.715798     0.000113
      4470    15.906000  9545.468178 10920.448468     0.000110
      4471    15.909000  9435.605217 10590.053616     0.000113
      4472    15.912000  9226.915085 10532.631420     0.000111
      4473    15.915000  8931.994996 10127.348195     0.000118
      4474    15.918000  8566.959182  9481.264625     0.000126
      4475    15.921000  8149.352816  8639.727003     0.000136
      4476    15.924000  7696.443645  8149.420694     0.000147
      4477    15.927000  7224.094230  7281.442249     0.000165
      4478    15.930000  6746.173653  6467.112455     0.000239
      4479    15.933000  6274.349873  5923.969480     0.000289
      4480    15.936000  5818.098575  5681.048290     0.000270
      4481    15.939000  5384.811840  5223.147838     0.000280
      4482    15.942000  4979.944357  4886.846318     0.000288
      4483    15.945000  4607.173507  4610.907258     0.000306
      4484    15.948000  4268.569391  4165.977637     0.000335
      4485    15.951000  3964.780759  3939.705011     0.000343
      4486    15.954000  3695.237359  3731.760853     0.000365
      4487    15.957000  3458.372980  3636.608339     0.000375
      4488    15.960000  3251.865796  3361.577565     0.000398
      4489    15.963000  3072.888943  3203.113392     0.000417
      4490    15.966000  2918.357435  3066.153442     0.000436
      4491    15.969000  2785.151369  2946.606532     0.000452
      4492    15.972000  2670.294135  2826.439847     0.000464
      4493    15.975000  2571.071743  2639.914044     0.000507
      4494    15.978000  2485.093728  2638.786607     0.000509
      4495    15.981000  2410.297691  2482.313943     0.000532
      4496    15.984000  2344.928579  2345.327651     0.000569
      4497    15.987000  2287.512170  2351.907820     0.000574
      4498    15.990000  2236.819781  2262.445327     0.000586
      4499    15.993000  2191.836496  2259.499227     0.000587
      4500    15.996000  2151.731721  2210.039768     0.000608
      4501    15.999000  2115.831036  2050.927379     0.000648
      4502    16.002000  2083.589177  2118.774634     0.000624
      4503    16.005000  2054.564633  2064.052531     0.000652
      4504    16.008000  2028.387409  2080.142164     0.000646
      4505    16.011000  2004.461913  2047.020187     0.000644
      4506    16.014000  1982.108446  1883.668165     0.000709
      4507    16.017000  1960.576167  2028.061191     0.000658
      4508    16.020000  1942.878443  1957.757471     0.000681
      4509    16.023000  1927.232808  1920.695822     0.000692
      4510    16.026000  1913.118777  1908.798927     0.000702
      4511    16.029000  1900.380938  1898.336485     0.000708
      4512    16.032000  1888.875906  1820.612887     0.000724
      4513    16.035000  1878.471887  1784.838403     0.000755
      4514    16.038000  1869.049007  1838.409640     0.000733
      4515    16.041000  1860.499737  1822.263576     0.000718
      4516    16.044000  1852.729016  1845.169670     0.000724
      4517    16.047000  1845.654201  1765.041191     0.000763
      4518    16.050000  1839.204771  1764.164297     0.000752
      4519    16.053000  1833.321825  1699.272971     0.000780
      4520    16.056000  1827.957416  1832.945673     0.000734
      4521    16.059000  1823.073799  1734.824291     0.000770
      4522    16.062000  1818.642632  1884.181761     0.000700
      4523    16.065000  1814.644194  1736.552607     0.000775
      4524    16.068000  1811.066635  1834.279365     0.000735
      4525    16.071000  1807.905284  1739.888101     0.000755
      4526    16.074000  1805.162030  1745.431351     0.000766
      4527    16.077000  1802.844783  1714.827323     0.000786
      4528    16.080000  1800.966831  1854.847484     0.000715
      4529    16.083000  1799.546402  1788.532715     0.000741
      4530    16.086000  1798.606017  1693.858288     0.000794
      4531    16.089000  1798.172037  1695.710072     0.000789
      4532    16.092000  1798.273881  1731.717862     0.000761
      4533    16.095000  1798.943294  1717.515104     0.000783
      4534    16.098000  1800.213474  1735.237171     0.000776
      4535    16.101000  1802.118070  1734.348506     0.000759
      4536    16.104000  1804.690076  1873.892156     0.000712
      4537    16.107000  1807.960534  1813.252285     0.000743
      4538    16.110000  1811.957227  1756.027510     0.000751
      4539    16.113000  1816.703237  1748.483365     0.000760
      4540    16.116000  1822.215410  1859.630908     0.000725
      4541    16.119000  1828.502854  1835.177720     0.000729
      4542    16.122000  1835.565303  1843.197372     0.000715
      4543    16.125000  1843.391661  1812.477129     0.000743
      4544    16.128000  1851.958595  1780.721332     0.000755
      4545    16.131000  1861.229055  1883.189532     0.000701
      4546    16.134000  1871.150979  1832.260885     0.000729
      4547    16.137000  1881.656054  1855.054338     0.000725
      4548    16.140000  1892.658531  1825.998064     0.000725
      4549    16.143000  1904.054093  1932.107182     0.000686
      4550    16.146000  1915.718801  1873.072310     0.000718
      4551    16.149000  1927.508172  1937.464503     0.000690
      4552    16.152000  1939.256541  1953.886915     0.000675
      4553    16.155000  1950.776979  1945.190935     0.000693
      4554    16.158000  1961.862210  1896.027609     0.000706
      4555    16.161000  1972.287073  2039.651093     0.000642
      4556    16.164000  1981.813505  1966.571950     0.000679
      4557    16.167000  1990.197309  1958.642093     0.000689
      4558    16.170000  1997.198769  2005.201868     0.000662
      4559    16.173000  2002.597485  1933.343208     0.000685
      4560    16.176000  2006.205994  2006.149383     0.000673
      4561    16.179000  2007.885075  1976.387138     0.000677
      4562    16.182000  2007.556028  2052.043514     0.000641
      4563    16.185000  2005.208087  2018.302611     0.000670
      4564    16.188000  2000.902193  2012.889587     0.000669
      4565    16.191000  1994.756559  1985.306852     0.000661
      4566    16.194000  1986.945073  1941.958396     0.000691
      4567    16.197000  1977.683079  1854.521319     0.000726
      4568    16.200000  1967.208287  2010.911920     0.000664
      4569    16.203000  1955.768941  1870.625388     0.000709
      4570    16.206000  1943.612724  1901.671981     0.000706
      4571    16.209000  1930.978631  1905.915706     0.000699
      4572    16.212000  1918.091709  1954.333249     0.000668
      4573    16.215000  1905.159981  1855.581554     0.000727
      4574    16.218000  1892.373404  1932.320775     0.000698
      4575    16.221000  1879.903658  1881.556574     0.000694
      4576    16.224000  1867.904791  1861.858595     0.000721
      4577    16.227000  1856.514213  1841.803551     0.000729
      4578    16.230000  1845.853882  1874.421546     0.000706
      4579    16.233000  1836.031561  1775.122891     0.000745
      4580    16.236000  1827.142127  1858.043779     0.000723
      4581    16.239000  1819.268884  1768.589040     0.000759
      4582    16.242000  1812.484862  1767.174062     0.000744
      4583    16.245000  1806.854096  1810.769222     0.000744
      4584    16.248000  1802.432866  1835.690338     0.000731
      4585    16.251000  1799.270838  1826.719298     0.000720
      4586    16.254000  1797.412250  1750.486163     0.000763
      4587    16.257000  1796.895965  1790.170242     0.000750
      4588    16.260000  1797.757103  1788.155675     0.000742
      4589    16.263000  1800.026771  1865.567667     0.000715
      4590    16.266000  1803.732024  1814.237454     0.000737
      4591    16.269000  1808.895378  1810.256950     0.000739
      4592    16.272000  1815.534198  1875.408867     0.000705
      4593    16.275000  1823.658920  1827.971027     0.000739
      4594    16.278000  1833.271522  1918.896842     0.000702
      4595    16.281000  1844.363697  1804.511124     0.000729
      4596    16.284000  1856.913749  1922.676390     0.000700
      4597    16.287000  1870.883635  1887.780709     0.000713
      4598    16.290000  1886.215756  1885.368999     0.000704
      4599    16.293000  1902.829268  1877.129731     0.000705
      4600    16.296000  1920.616455  2055.583813     0.000649
      4601    16.299000  1939.439289  1911.458364     0.000697
      4602    16.302000  1959.126451  1968.957311     0.000672
      4603    16.305000  1979.471204  2092.874493     0.000643
      4604    16.308000  2000.231157  2074.638033     0.000647
      4605    16.311000  2021.129624  2106.553123     0.000627
      4606    16.314000  2041.859539  2082.970051     0.000639
      4607    16.317000  2062.089606  2049.311597     0.000655
      4608    16.320000  2081.472244  2116.842125     0.000630
      4609    16.323000  2099.653461  2167.197229     0.000611
      4610    16.326000  2116.280446  2123.761893     0.000632
      4611    16.329000  2131.006960  2225.267083     0.000600
      4612    16.332000  2143.505251  2176.080313     0.000603
      4613    16.335000  2153.466723  2142.168767     0.000628
      4614    16.338000  2160.610120  2280.957420     0.000585
      4615    16.341000  2164.691629  2224.170244     0.000590
      4616    16.344000  2165.519130  2228.413895     0.000600
      4617    16.347000  2162.969593  2218.446527     0.000602
      4618    16.350000  2157.007066  2145.843646     0.000620
      4619    16.353000  2147.696399  2122.419063     0.000625
      4620    16.356000  2135.208843  2140.740548     0.000624
      4621    16.359000  2119.816993  2153.027100     0.000618
      4622    16.362000  2101.878872  2109.004189     0.000626
      4623    16.365000  2081.813981  2034.607853     0.000660
      4624    16.368000  2060.075724  2021.556499     0.000664
      4625    16.371000  2037.124480  2048.010797     0.000645
      4626    16.374000  2013.405287  1948.628694     0.000682
      4627    16.377000  1989.331389  1930.784076     0.000691
      4628    16.380000  1965.273816  1992.222496     0.000667
      4629    16.383000  1941.556497  1937.418684     0.000685
      4630    16.386000  1918.454418  1908.888917     0.000706
      4631    16.389000  1896.195331  1939.109284     0.000689
      4632    16.392000  1874.961555  1927.670778     0.000685
      4633    16.395000  1854.893179  1886.167362     0.000712
      4634    16.398000  1836.091438  1854.977336     0.000718
      4635    16.401000  1818.622256  1823.471708     0.000726
      4636    16.404000  1802.519883  1878.139165     0.000711
      4637    16.407000  1787.790669  1967.889228     0.000682
      4638    16.410000  1774.416855  1905.186396     0.000700
      4639    16.413000  1762.360426  1867.315333     0.000708
      4640    16.416000  1751.566947  1875.258450     0.000712
      4641    16.419000  1741.969372  1842.224230     0.000723
      4642    16.422000  1733.491458  1777.850092     0.000739
      4643    16.425000  1726.051059  1811.420507     0.000742
      4644    16.428000  1719.563564  1750.421971     0.000765
      4645    16.431000  1713.944220  1743.211901     0.000758
      4646    16.434000  1709.110537  1733.843399     0.000767
      4647    16.437000  1704.984126  1793.567432     0.000748
      4648    16.440000  1701.492472  1759.717832     0.000757
      4649    16.443000  1698.569973  1831.181391     0.000719
      4650    16.446000  1696.158813  1754.765904     0.000767
      4651    16.449000  1694.209707  1737.160397     0.000765
      4652    16.452000  1692.682213  1737.769988     0.000755
      4653    16.455000  1691.544989  1688.246517     0.000792
      4654    16.458000  1690.775887  1772.547212     0.000746
      4655    16.461000  1690.362172  1803.889599     0.000733
      4656    16.464000  1690.299640  1734.872502     0.000769
      4657    16.467000  1690.593688  1668.881584     0.000797
      4658    16.470000  1691.258495  1700.042280     0.000782
      4659    16.473000  1692.317048  1634.574410     0.000803
      4660    16.476000  1693.800543  1797.092367     0.000743
      4661    16.479000  1695.748376  1698.862816     0.000787
      4662    16.482000  1698.207890  1714.214755     0.000770
      4663    16.485000  1701.233696  1686.741110     0.000793
      4664    16.488000  1704.886784  1745.960585     0.000771
      4665    16.491000  1709.233929  1689.258391     0.000781
      4666    16.494000  1714.346142  1752.064452     0.000761
      4667    16.497000  1720.297766  1685.377281     0.000792
      4668    16.500000  1727.164539  1748.342046     0.000761
      4669    16.503000  1735.021758  1793.036135     0.000737
      4670    16.506000  1743.942134  1736.018945     0.000771
      4671    16.509000  1753.993410  1684.731823     0.000788
      4672    16.512000  1765.235711  1748.398584     0.000750
      4673    16.515000  1777.718956  1778.470472     0.000750
      4674    16.518000  1791.485195  1750.294082     0.000761
      4675    16.521000  1806.557682  1824.136227     0.000723
      4676    16.524000  1822.917451  1883.059747     0.000705
      4677    16.527000  1840.557461  1811.052248     0.000738
      4678    16.530000  1859.432823  1886.573602     0.000704
      4679    16.533000  1879.470829  1869.736126     0.000704
      4680    16.536000  1900.567958  1876.860745     0.000710
      4681    16.539000  1922.586860  1838.377122     0.000722
      4682    16.542000  1945.353465  1888.721127     0.000699
      4683    16.545000  1968.654486  1957.340622     0.000680
      4684    16.548000  1992.235840  1990.275669     0.000673
      4685    16.551000  2015.802859  1975.781671     0.000665
      4686    16.554000  2039.023416  1958.581383     0.000675
      4687    16.557000  2061.535076  2040.075117     0.000657
      4688    16.560000  2082.957820  2085.340731     0.000634
      4689    16.563000  2102.911931  2020.240541     0.000654
      4690    16.566000  2121.040423  2026.256408     0.000657
      4691    16.569000  2137.033071  2251.862540     0.000589
      4692    16.572000  2150.647521  2118.017489     0.000621
      4693    16.575000  2161.723723  2098.088384     0.000636
      4694    16.578000  2170.187186  2199.263919     0.000607
      4695    16.581000  2176.040967  2232.742571     0.000588
      4696    16.584000  2179.348198  2180.150030     0.000609
      4697    16.587000  2180.208990  2139.041946     0.000622
      4698    16.590000  2178.738296  2181.046409     0.000607
      4699    16.593000  2175.047393  2124.229261     0.000622
      4700    16.596000  2169.233075  2137.665798     0.000619
      4701    16.599000  2161.375470  2075.990782     0.000638
      4702    16.602000  2151.543308  2147.408334     0.000610
      4703    16.605000  2139.804576  2113.558240     0.000630
      4704    16.608000  2126.239796  2045.263299     0.000653
      4705    16.611000  2110.954710  2128.919386     0.000617
      4706    16.614000  2094.089188  2129.466944     0.000621
      4707    16.617000  2075.820676  2109.827879     0.000634
      4708    16.620000  2056.361534  2039.789244     0.000648
      4709    16.623000  2035.950958  2018.493799     0.000654
      4710    16.626000  2014.843751  2021.668895     0.000663
      4711    16.629000  1993.297767  1937.378732     0.000686
      4712    16.632000  1971.562494  1939.422752     0.000675
      4713    16.635000  1949.869516  1979.735411     0.000674
      4714    16.638000  1928.426839  1953.914175     0.000685
      4715    16.641000  1907.415196  1856.343034     0.000704
      4716    16.644000  1886.986780  1834.816121     0.000723
      4717    16.647000  1867.273729  1822.415608     0.000734
      4718    16.650000  1848.362450  1788.816187     0.000738
      4719    16.653000  1830.332942  1898.624136     0.000694
      4720    16.656000  1813.241661  1791.221681     0.000742
      4721    16.659000  1797.125288  1798.825963     0.000738
      4722    16.662000  1782.004327  1860.620827     0.000708
      4723    16.665000  1767.885221  1740.176717     0.000764
      4724    16.668000  1754.762213  1787.117336     0.000751
      4725    16.671000  1742.619019  1688.205441     0.000776
      4726    16.674000  1731.430368  1806.029766     0.000730
      4727    16.677000  1721.163422  1744.681296     0.000766
      4728    16.680000  1711.779114  1724.238158     0.000762
      4729    16.683000  1703.233410  1719.106050     0.000768
      4730    16.686000  1695.478497  1802.718579     0.000741
      4731    16.689000  1688.463913  1603.574199     0.000828
      4732    16.692000  1682.137693  1704.745612     0.000771
      4733    16.695000  1676.446607  1687.371631     0.000789
      4734    16.698000  1671.334476  1711.760418     0.000781
      4735    16.701000  1666.748124  1623.764038     0.000810
      4736    16.704000  1662.635832  1712.672290     0.000773
      4737    16.707000  1658.974331  1649.960709     0.000812
      4738    16.710000  1655.702030  1690.905861     0.000781
      4739    16.713000  1652.776083  1636.698072     0.000808
      4740    16.716000  1650.157331  1626.964601     0.000817
      4741    16.719000  1647.809847  1626.393804     0.000815
      4742    16.722000  1645.700964  1535.863348     0.000854
      4743    16.725000  1643.801233  1669.116793     0.000793
      4744    16.728000  1642.084328  1613.327192     0.000830
      4745    16.731000  1640.526898  1625.988617     0.000807
      4746    16.734000  1639.108379  1668.222192     0.000796
      4747    16.737000  1637.810787  1724.570894     0.000776
      4748    16.740000  1636.618497  1673.075080     0.000782
      4749    16.743000  1635.518011  1681.993507     0.000792
      4750    16.746000  1634.497734  1682.035990     0.000793
      4751    16.749000  1633.547753  1684.027209     0.000785
      4752    16.752000  1632.659627  1569.736588     0.000839
      4753    16.755000  1631.826196  1699.298748     0.000782
      4754    16.758000  1631.041400  1599.622997     0.000836
      4755    16.761000  1630.300155  1645.788739     0.000792
      4756    16.764000  1629.598084  1577.728540     0.000841
      4757    16.767000  1628.931579  1602.759543     0.000836
      4758    16.770000  1628.297595  1584.805554     0.000831
      4759    16.773000  1627.693476  1625.410457     0.000813
      4760    16.776000  1627.117054  1660.425806     0.000804
      4761    16.779000  1626.566461  1578.933402     0.000841
      4762    16.782000  1626.040108  1659.806368     0.000793
      4763    16.785000  1625.536630  1643.272145     0.000806
      4764    16.788000  1625.054859  1661.560391     0.000810
      4765    16.791000  1624.593786  1661.005954     0.000786
      4766    16.794000  1624.152552  1620.215700     0.000821
      4767    16.797000  1623.730384  1604.532474     0.000843
      4768    16.800000  1623.326632  1611.830885     0.000813
      4769    16.803000  1622.940920  1639.455398     0.000811
      4770    16.806000  1622.572694  1674.848561     0.000798
      4771    16.809000  1622.221112  1522.368666     0.000870
      4772    16.812000  1621.886123  1675.437148     0.000788
      4773    16.815000  1621.567433  1672.475029     0.000793
      4774    16.818000  1621.264800  1619.619687     0.000828
      4775    16.821000  1620.978037  1642.393211     0.000798
      4776    16.824000  1620.707004  1570.842471     0.000846
      4777    16.827000  1620.451614  1643.554405     0.000817
      4778    16.830000  1620.211866  1645.177037     0.000802
      4779    16.833000  1619.987688  1571.665845     0.000843
      4780    16.836000  1619.779177  1638.251300     0.000816
      4781    16.839000  1619.586445  1555.643955     0.000856
      4782    16.842000  1619.409656  1577.311426     0.000829
      4783    16.845000  1619.249041  1635.598654     0.000819
      4784    16.848000  1619.104889  1572.526402     0.000857
      4785    16.851000  1618.977517  1600.932293     0.000812
      4786    16.854000  1618.867370  1603.955806     0.000830
      4787    16.857000  1618.774971  1684.674525     0.000797
      4788    16.860000  1618.700933  1621.940103     0.000809
      4789    16.863000  1618.646003  1505.067403     0.000884
      4790    16.866000  1618.611064  1575.295724     0.000847
      4791    16.869000  1618.597231  1591.874914     0.000836
      4792    16.872000  1618.605646  1612.275713     0.000816
      4793    16.875000  1618.637892  1684.357328     0.000793
      4794    16.878000  1618.695915  1637.253384     0.000819
      4795    16.881000  1618.781660  1595.089286     0.000818
      4796    16.884000  1618.897919  1624.379376     0.000822
      4797    16.887000  1619.047905  1677.704694     0.000799
      4798    16.890000  1619.235509  1644.651881     0.000796
      4799    16.893000  1619.465423  1628.247194     0.000811
      4800    16.896000  1619.743306  1585.501575     0.000841
      4801    16.899000  1620.075955  1600.757182     0.000831
      4802    16.902000  1620.471503  1584.288961     0.000819
      4803    16.905000  1620.939706  1615.002423     0.000835
      4804    16.908000  1621.491906  1640.407853     0.000819
      4805    16.911000  1622.142129  1658.028140     0.000785
      4806    16.914000  1622.912834  1641.726400     0.000814
      4807    16.917000  1623.807527  1635.354028     0.000813
      4808    16.920000  1624.854879  1633.846938     0.000800
      4809    16.923000  1626.078875  1698.405475     0.000780
      4810    16.926000  1627.506592  1680.811853     0.000797
      4811    16.929000  1629.168323  1656.110471     0.000803
      4812    16.932000  1631.097479  1642.850910     0.000797
      4813    16.935000  1633.330649  1592.722702     0.000840
      4814    16.938000  1635.907295  1576.165170     0.001141
      4815    16.941000  1638.869420  1623.085287     0.000973
      4816    16.944000  1642.261072  1626.612197     0.000953
      4817    16.947000  1646.127681  1657.196192     0.000911
      4818    16.950000  1650.515222  1682.775584     0.000871
      4819    16.953000  1655.469212  1633.518510     0.000890
      4820    16.956000  1661.033544  1700.734031     0.000857
      4821    16.959000  1667.249159  1658.950717     0.000875
      4822    16.962000  1674.152909  1654.844619     0.000849
      4823    16.965000  1681.775024  1607.154828     0.000902
      4824    16.968000  1690.138204  1743.192494     0.000827
      4825    16.971000  1699.256362  1697.032691     0.000816
      4826    16.974000  1709.132079  1714.014506     0.000833
      4827    16.977000  1719.755160  1697.699761     0.000837
      4828    16.980000  1731.100949  1750.015077     0.000802
      4829    16.983000  1743.128723  1744.098704     0.000807
      4830    16.986000  1755.780226  1695.509555     0.000840
      4831    16.989000  1768.978494  1812.452179     0.000788
      4832    16.992000  1782.626903  1879.372426     0.000743
      4833    16.995000  1796.608809  1856.264178     0.000775
      4834    16.998000  1810.788503  1789.735485     0.000800
      4835    17.001000  1825.012469  1850.310267     0.000751
      4836    17.004000  1839.112113  1896.351144     0.000754
      4837    17.007000  1852.907945  1944.327410     0.000736
      4838    17.010000  1866.214308  1991.059624     0.000706
      4839    17.013000  1878.844927  2069.169366     0.000679
      4840    17.016000  1890.618730  1947.621379     0.000734
      4841    17.019000  1901.365808  1993.780479     0.000714
      4842    17.022000  1910.933548  1963.108526     0.000709
      4843    17.025000  1919.192941  1939.885419     0.000741
      4844    17.028000  1926.044776  1950.974542     0.000733
      4845    17.031000  1931.424894  2022.807498     0.000681
      4846    17.034000  1935.307650  2012.323732     0.000711
      4847    17.037000  1937.706362  1993.538882     0.000717
      4848    17.040000  1938.670660  2021.472846     0.000692
      4849    17.043000  1938.281157  1961.835162     0.000718
      4850    17.046000  1936.642431  2035.494932     0.000701
      4851    17.049000  1933.875581  1985.978991     0.000713
      4852    17.052000  1930.110939  1971.029644     0.000704
      4853    17.055000  1925.481466  1938.317445     0.000738
      4854    17.058000  1920.116204  1926.808350     0.000739
      4855    17.061000  1914.133541  1937.517836     0.000718
      4856    17.064000  1907.635230  1867.940335     0.000759
      4857    17.067000  1900.699860  1970.893896     0.000724
      4858    17.070000  1893.377875  1925.753681     0.000730
      4859    17.073000  1885.687647  2003.439637     0.000701
      4860    17.076000  1877.616536  1854.518032     0.000774
      4861    17.079000  1869.124668  1904.065783     0.000746
      4862    17.082000  1860.154695  1934.263993     0.000716
      4863    17.085000  1850.646734  1864.205405     0.000771
      4864    17.088000  1840.556179  1812.475329     0.000789
      4865    17.091000  1829.870764  1824.912553     0.000764
      4866    17.094000  1818.621618  1907.042955     0.000748
      4867    17.097000  1806.887591  1797.395830     0.000793
      4868    17.100000  1794.789609  1770.979420     0.000792
      4869    17.103000  1782.477425  1814.872347     0.000774
      4870    17.106000  1770.114302  1762.964297     0.000814
      4871    17.109000  1757.862563  1813.312862     0.000780
      4872    17.112000  1745.872681  1806.675277     0.000768
      4873    17.115000  1734.276778  1879.648213     0.000759
      4874    17.118000  1723.185453  1729.098806     0.000828
      4875    17.121000  1712.687850  1722.978595     0.000809
      4876    17.124000  1702.852607  1727.267013     0.000824
      4877    17.127000  1693.729762  1746.711742     0.000823
      4878    17.130000  1685.352856  1665.451678     0.000844
      4879    17.133000  1677.741075  1694.219595     0.000828
      4880    17.136000  1670.901255  1670.779432     0.000861
      4881    17.139000  1664.829770  1722.928297     0.000823
      4882    17.142000  1659.514747  1752.931108     0.000793
      4883    17.145000  1654.937801  1773.094366     0.000810
      4884    17.148000  1651.075897  1719.721318     0.000833
      4885    17.151000  1647.903153  1690.100054     0.000824
      4886    17.154000  1645.392526  1668.381860     0.000849
      4887    17.157000  1643.517345  1673.376279     0.000857
      4888    17.160000  1642.252628  1728.467286     0.000812
      4889    17.163000  1641.576286  1625.190034     0.000864
      4890    17.166000  1641.469702  1675.016121     0.000858
      4891    17.169000  1641.918580  1715.842978     0.000826
      4892    17.172000  1642.912991  1683.046277     0.000833
      4893    17.175000  1644.447400  1626.683294     0.000880
      4894    17.178000  1646.519566  1636.129577     0.000869
      4895    17.181000  1649.130928  1651.898144     0.000842
      4896    17.184000  1652.284802  1657.274878     0.000857
      4897    17.187000  1655.985304  1692.835263     0.000851
      4898    17.190000  1660.235866  1680.998496     0.000834
      4899    17.193000  1665.037559  1625.383671     0.000864
      4900    17.196000  1670.387465  1671.247592     0.000857
      4901    17.199000  1676.276225  1714.929228     0.000829
      4902    17.202000  1682.686763  1697.638504     0.000822
      4903    17.205000  1689.592231  1703.099339     0.000845
      4904    17.208000  1696.953863  1741.735292     0.000825
      4905    17.211000  1704.719705  1655.554935     0.000844
      4906    17.214000  1712.823227  1669.817683     0.000854
      4907    17.217000  1721.182524  1631.771650     0.000882
      4908    17.220000  1729.696074  1697.236505     0.000824
      4909    17.223000  1738.244916  1727.500213     0.000815
      4910    17.226000  1746.691093  1735.548778     0.000830
      4911    17.229000  1754.877845  1685.506226     0.000844
      4912    17.232000  1762.631101  1841.289306     0.000760
      4913    17.235000  1769.762736  1836.518053     0.000782
      4914    17.238000  1776.076990  1753.249002     0.000816
      4915    17.241000  1781.380206  1728.756529     0.000806
      4916    17.244000  1785.494508  1737.362871     0.000818
      4917    17.247000  1788.274492  1860.516673     0.000772
      4918    17.250000  1789.624169  1824.658314     0.000770
      4919    17.253000  1789.510962  1816.048534     0.000776
      4920    17.256000  1787.973311  1768.622189     0.000811
      4921    17.259000  1785.120268  1803.385379     0.000786
      4922    17.262000  1781.124107  1773.922328     0.000788
      4923    17.265000  1776.209168  1832.725264     0.000780
      4924    17.268000  1770.641133  1811.673992     0.000794
      4925    17.271000  1764.720199  1754.370992     0.000795
      4926    17.274000  1758.779617  1850.635833     0.000769
      4927    17.277000  1753.189181  1807.378125     0.000799
      4928    17.280000  1748.361331  1739.071219     0.000807
      4929    17.283000  1744.756385  1788.054894     0.000786
      4930    17.286000  1742.882165  1655.598279     0.000866
      4931    17.289000  1743.283082  1774.637669     0.000800
      4932    17.292000  1746.517648  1762.764060     0.000791
      4933    17.295000  1753.116752  1725.848572     0.000827
      4934    17.298000  1763.527487  1771.652739     0.000811
      4935    17.301000  1778.043816  1823.384012     0.000768
      4936    17.304000  1796.730249  1781.842351     0.000799
      4937    17.307000  1819.345157  1850.983235     0.000779
      4938    17.310000  1845.268010  1851.482743     0.000755
      4939    17.313000  1873.431202  1819.179758     0.000774
      4940    17.316000  1902.258473  1859.051818     0.000771
      4941    17.319000  1929.631929  1850.118173     0.000770
      4942    17.322000  1952.959854  1963.450714     0.000712
      4943    17.325000  1969.473292  2006.644010     0.000711
      4944    17.328000  1976.825151  2014.176321     0.000711
      4945    17.331000  1973.837563  1952.170765     0.000713
      4946    17.334000  1960.968546  1925.710392     0.000743
      4947    17.337000  1940.151300  1824.546995     0.000790
      4948    17.340000  1914.125540  1892.413931     0.000738
      4949    17.343000  1885.713153  1837.947117     0.000771
      4950    17.346000  1857.362241  1921.092167     0.000746
      4951    17.349000  1830.979501  1907.795593     0.000743
      4952    17.352000  1807.925683  1776.278475     0.000794
      4953    17.355000  1789.066295  1794.042661     0.000797
      4954    17.358000  1774.834422  1772.276999     0.000815
      4955    17.361000  1765.297876  1831.387916     0.000760
      4956    17.364000  1760.230953  1831.265523     0.000776
      4957    17.367000  1759.188343  1756.741080     0.000823
      4958    17.370000  1761.576427  1770.167420     0.000793
      4959    17.373000  1766.713495  1798.549543     0.000784
      4960    17.376000  1773.876288  1763.416168     0.000814
      4961    17.379000  1782.329877  1776.862707     0.000803
      4962    17.382000  1791.345759  1767.615586     0.000791
      4963    17.385000  1800.212915  1763.891942     0.000808
      4964    17.388000  1808.251274  1843.103413     0.000784
      4965    17.391000  1814.835269  1805.058497     0.000772
      4966    17.394000  1819.431723  1773.597510     0.000803
      4967    17.397000  1821.646799  1884.472658     0.000766
      4968    17.400000  1821.269905  1826.290610     0.000764
      4969    17.403000  1818.296806  1861.327929     0.000759
      4970    17.406000  1812.920977  1753.224481     0.000819
      4971    17.409000  1805.492416  1839.361344     0.000774
      4972    17.412000  1796.458214  1860.936662     0.000749
      4973    17.415000  1786.303374  1739.913816     0.000822
      4974    17.418000  1775.503201  1804.982068     0.000799
      4975    17.421000  1764.491513  1710.007268     0.000812
      4976    17.424000  1753.644428  1738.935055     0.000814
      4977    17.427000  1743.274324  1715.780977     0.000837
      4978    17.430000  1733.630385  1744.280559     0.000804
      4979    17.433000  1724.903566  1693.037359     0.000835
      4980    17.436000  1717.225419  1781.755540     0.000802
      4981    17.439000  1710.672926  1715.320779     0.000832
      4982    17.442000  1705.275115  1722.898678     0.000811
      4983    17.445000  1701.016573  1702.444711     0.000838
      4984    17.448000  1697.842507  1702.721884     0.000846
      4985    17.451000  1695.664288  1695.001815     0.000819
      4986    17.454000  1694.365112  1685.332646     0.000842
      4987    17.457000  1693.806977  1677.951106     0.000858
      4988    17.460000  1693.837716  1628.190545     0.000858
      4989    17.463000  1694.299756  1778.030751     0.000793
      4990    17.466000  1695.040299  1680.359356     0.000854
      4991    17.469000  1695.922692  1706.834330     0.000833
      4992    17.472000  1696.837928  1672.838772     0.000838
      4993    17.475000  1697.714650  1699.680728     0.000838
      4994    17.478000  1698.525447  1718.956049     0.000835
      4995    17.481000  1699.287817  1733.258218     0.000798
      4996    17.484000  1700.059749  1688.355204     0.000843
      4997    17.487000  1700.931054  1672.150944     0.000866
      4998    17.490000  1702.012596  1716.858694     0.000815
      4999    17.493000  1703.425632  1691.819855     0.000835
      5000    17.496000  1705.292655  1648.339579     0.000869
      5001    17.499000  1707.730587  1699.441671     0.000832
      5002    17.502000  1710.845876  1703.463675     0.000824
      5003    17.505000  1714.731221  1671.774952     0.000855
      5004    17.508000  1719.463312  1640.798273     0.000882
      5005    17.511000  1725.101155  1641.240111     0.000853
      5006    17.514000  1731.684735  1655.203307     0.000858
      5007    17.517000  1739.233904  1664.400649     0.000862
      5008    17.520000  1747.747315  1696.705242     0.000827
      5009    17.523000  1757.201706  1725.862662     0.000821
      5010    17.526000  1767.551336  1715.854649     0.000833
      5011    17.529000  1778.727131  1795.575413     0.000792
      5012    17.532000  1790.636749  1746.855895     0.000802
      5013    17.535000  1803.164135  1737.515411     0.000823
      5014    17.538000  1816.169254  1785.445239     0.000809
      5015    17.541000  1829.488282  1760.856180     0.000790
      5016    17.544000  1842.933049  1799.256987     0.000794
      5017    17.547000  1856.292704  1837.911644     0.000780
      5018    17.550000  1869.334681  1883.154683     0.000744
      5019    17.553000  1881.807923  1908.395501     0.000741
      5020    17.556000  1893.448269  1858.258752     0.000770
      5021    17.559000  1903.986569  1859.192694     0.000766
      5022    17.562000  1913.159965  1937.057032     0.000720
      5023    17.565000  1920.726090  1901.944384     0.000744
      5024    17.568000  1926.478956  1920.117345     0.000747
      5025    17.571000  1930.264694  1870.346316     0.000744
      5026    17.574000  1931.995118  1855.993040     0.000768
      5027    17.577000  1931.653246  1885.459749     0.000763
      5028    17.580000  1929.298131  1964.014736     0.000716
      5029    17.583000  1925.056459  1981.910455     0.000714
      5030    17.586000  1919.111316  1970.576261     0.000725
      5031    17.589000  1911.686625  1925.057842     0.000739
      5032    17.592000  1903.030442  1871.700146     0.000753
      5033    17.595000  1893.399485  1854.380442     0.000770
      5034    17.598000  1883.045812  1929.169889     0.000745
      5035    17.601000  1872.207737  1814.391710     0.000768
      5036    17.604000  1861.102996  1889.732982     0.000751
      5037    17.607000  1849.925012  1837.882664     0.000785
      5038    17.610000  1838.841042  1825.151580     0.000768
      5039    17.613000  1827.991632  1861.810808     0.000754
      5040    17.616000  1817.490874  1800.758953     0.000793
      5041    17.619000  1807.427076  1811.183119     0.000787
      5042    17.622000  1797.863333  1836.806151     0.000764
      5043    17.625000  1788.839276  1760.615148     0.000810
      5044    17.628000  1780.371878  1759.163226     0.000822
      5045    17.631000  1772.457192  1807.633145     0.000770
      5046    17.634000  1765.072340  1766.603989     0.000801
      5047    17.637000  1758.178099  1804.695979     0.000797
      5048    17.640000  1751.721761  1763.312553     0.000798
      5049    17.643000  1745.641476  1717.124775     0.000824
      5050    17.646000  1739.870096  1738.654447     0.000822
      5051    17.649000  1734.339879  1754.316157     0.000810
      5052    17.652000  1728.986973  1763.707607     0.000793
      5053    17.655000  1723.755119  1843.264363     0.000776
      5054    17.658000  1718.599147  1727.818671     0.000836
      5055    17.661000  1713.486377  1734.950265     0.000805
      5056    17.664000  1708.397147  1784.652839     0.000795
      5057    17.667000  1703.323823  1769.561715     0.000814
      5058    17.670000  1698.269146  1788.601676     0.000785
      5059    17.673000  1693.244040  1711.411379     0.000828
      5060    17.676000  1688.267836  1709.100554     0.000838
      5061    17.679000  1683.360214  1620.178137     0.000880
      5062    17.682000  1678.543552  1736.007698     0.000802
      5063    17.685000  1673.840858  1720.205570     0.000833
      5064    17.688000  1669.274561  1646.211883     0.000875
      5065    17.691000  1664.865840  1660.172817     0.000841
      5066    17.694000  1660.633758  1730.274565     0.000826
      5067    17.697000  1656.595191  1635.251198     0.000877
      5068    17.700000  1652.767147  1670.197053     0.000837
      5069    17.703000  1649.164695  1574.168413     0.000902
      5070    17.706000  1645.797402  1712.340583     0.000834
      5071    17.709000  1642.674266  1621.902926     0.000882
      5072    17.712000  1639.801993  1667.329799     0.000836
      5073    17.715000  1637.184960  1699.967805     0.000834
      5074    17.718000  1634.825312  1677.596376     0.000859
      5075    17.721000  1632.722978  1578.159444     0.000883
      5076    17.724000  1630.875830  1588.834791     0.000899
      5077    17.727000  1629.279886  1600.133017     0.000903
      5078    17.730000  1627.929534  1621.856466     0.000866
      5079    17.733000  1626.817858  1626.143127     0.000872
      5080    17.736000  1625.937007  1631.212748     0.000877
      5081    17.739000  1625.278635  1641.717259     0.000865
      5082    17.742000  1624.834395  1594.228764     0.000882
      5083    17.745000  1624.596502  1580.940707     0.000901
      5084    17.748000  1624.558347  1593.382433     0.000899
      5085    17.751000  1624.715193  1589.675534     0.000872
      5086    17.754000  1625.064943  1602.058113     0.000888
      5087    17.757000  1625.609001  1627.484796     0.000886
      5088    17.760000  1626.353229  1576.339530     0.000889
      5089    17.763000  1627.309061  1637.887582     0.000866
      5090    17.766000  1628.494144  1654.293256     0.000865
      5091    17.769000  1629.933973  1684.527134     0.000843
      5092    17.772000  1631.662394  1626.003398     0.000859
      5093    17.775000  1633.722223  1689.834476     0.000844
      5094    17.778000  1636.165456  1525.965177     0.000948
      5095    17.781000  1639.052845  1626.219293     0.000857
      5096    17.784000  1642.453020  1583.860305     0.000898
      5097    17.787000  1646.440841  1628.566891     0.000881
      5098    17.790000  1651.095153  1638.666552     0.000856
      5099    17.793000  1656.496026  1621.751330     0.000874
      5100    17.796000  1662.721406  1627.167830     0.000879
      5101    17.799000  1669.843480  1679.872351     0.000846
      5102    17.802000  1677.924252  1729.120014     0.000811
      5103    17.805000  1687.011569  1665.616812     0.000851
      5104    17.808000  1697.134703  1675.017442     0.000861
      5105    17.811000  1708.299759  1621.513862     0.000859
      5106    17.814000  1720.485454  1731.619437     0.000825
      5107    17.817000  1733.639051  1639.423788     0.000878
      5108    17.820000  1747.672577  1688.358090     0.000831
      5109    17.823000  1762.459342  1700.891357     0.000831
      5110    17.826000  1777.830736  1794.344543     0.000793
      5111    17.829000  1793.573306  1822.383211     0.000785
      5112    17.832000  1809.426251  1846.787308     0.000760
      5113    17.835000  1825.079670  1875.901276     0.000761
      5114    17.838000  1840.174787  1879.432296     0.000764
      5115    17.841000  1854.307646  1834.246576     0.000755
      5116    17.844000  1867.038820  1945.886247     0.000733
      5117    17.847000  1877.911907  1872.038323     0.000767
      5118    17.850000  1886.482453  1920.877163     0.000733
      5119    17.853000  1892.356512  1936.086615     0.000731
      5120    17.856000  1895.233231  2026.951529     0.000701
      5121    17.859000  1894.944249  1927.074920     0.000740
      5122    17.862000  1891.477532  1927.366565     0.000721
      5123    17.865000  1884.979955  1978.584257     0.000718
      5124    17.868000  1875.737101  1867.631213     0.000774
      5125    17.871000  1864.136294  1902.878439     0.000727
      5126    17.874000  1850.623045  1842.327999     0.000771
      5127    17.877000  1835.660350  1774.596032     0.000810
      5128    17.880000  1819.697094  1763.174437     0.000795
      5129    17.883000  1803.147307  1783.715578     0.000795
      5130    17.886000  1786.379176  1813.089914     0.000781
      5131    17.889000  1769.710711  1744.319672     0.000820
      5132    17.892000  1753.409678  1742.322137     0.000801
      5133    17.895000  1737.695496  1782.002751     0.000798
      5134    17.898000  1722.742263  1725.073968     0.000838
      5135    17.901000  1708.681908  1686.408625     0.000822
      5136    17.904000  1695.607598  1676.360009     0.000850
      5137    17.907000  1683.577303  1708.709271     0.000839
      5138    17.910000  1672.617593  1740.984855     0.000808
      5139    17.913000  1662.727655  1761.402640     0.000803
      5140    17.916000  1653.883506  1707.683828     0.000835
      5141    17.919000  1646.042297  1631.212323     0.000874
      5142    17.922000  1639.151068  1622.743403     0.000863
      5143    17.925000  1633.136690  1650.060300     0.000865
      5144    17.928000  1627.921485  1679.578409     0.000862
      5145    17.931000  1623.431291  1578.707168     0.000881
      5146    17.934000  1619.587782  1656.944852     0.000860
      5147    17.937000  1616.314616  1589.685623     0.000902
      5148    17.940000  1613.539337  1693.065707     0.000828
      5149    17.943000  1611.194409  1649.523563     0.000855
      5150    17.946000  1609.218533  1630.672184     0.000873
      5151    17.949000  1607.556781  1619.078605     0.000883
      5152    17.952000  1606.160847  1581.847561     0.000884
      5153    17.955000  1604.988640  1601.583651     0.000892
      5154    17.958000  1604.004291  1596.357721     0.000902
      5155    17.961000  1603.177165  1647.275370     0.000843
      5156    17.964000  1602.481913  1571.782786     0.001234
      5157    17.967000  1601.898477  1579.044393     0.001081
      5158    17.970000  1601.415070  1558.275050     0.001044
      5159    17.973000  1601.004008  1492.666176     0.001063
      5160    17.976000  1600.661105  1540.030792     0.001019
      5161    17.979000  1600.377210  1628.123857     0.000964
      5162    17.982000  1600.144996  1583.834885     0.000961
      5163    17.985000  1599.958617  1598.968143     0.000965
      5164    17.988000  1599.813425  1653.402718     0.000940
      5165    17.991000  1599.705754  1544.909961     0.000966
      5166    17.994000  1599.632651  1600.753077     0.000954
      5167    17.997000  1599.591758  1595.932547     0.000956
      5168    18.000000  1599.581354  1576.082069     0.000953
      5169    18.003000  1599.599972  1669.897592     0.000906
      5170    18.006000  1599.646529  1523.520993     0.000995
      5171    18.009000  1599.720276  1595.394426     0.000954
      5172    18.012000  1599.820679  1578.492004     0.000943
      5173    18.015000  1599.947426  1583.682704     0.000961
      5174    18.018000  1600.100407  1627.113537     0.000940
      5175    18.021000  1600.279710  1594.781035     0.000933
      5176    18.024000  1600.485610  1609.341879     0.000945
      5177    18.027000  1600.718582  1571.514060     0.000972
      5178    18.030000  1600.979341  1640.496208     0.000922
      5179    18.033000  1601.268746  1682.292187     0.000895
      5180    18.036000  1601.587819  1556.311075     0.000972
      5181    18.039000  1601.937997  1568.897097     0.000974
      5182    18.042000  1602.320905  1552.287436     0.000962
      5183    18.045000  1602.738537  1554.184539     0.000978
      5184    18.048000  1603.193239  1549.720554     0.000991
      5185    18.051000  1603.687795  1589.302611     0.000939
      5186    18.054000  1604.225517  1564.899052     0.000970
      5187    18.057000  1604.810370  1564.572938     0.000974
      5188    18.060000  1605.447162  1578.899828     0.000955
      5189    18.063000  1606.141873  1596.875563     0.000950
      5190    18.066000  1606.901999  1623.866673     0.000936
      5191    18.069000  1607.737477  1558.015402     0.000975
      5192    18.072000  1608.661756  1602.867372     0.000929
      5193    18.075000  1609.693666  1509.903699     0.001006
      5194    18.078000  1610.861065  1553.951251     0.000981
      5195    18.081000  1612.201206  1550.722566     0.000965
      5196    18.084000  1613.771643  1572.517496     0.000965
      5197    18.087000  1615.653699  1562.510690     0.000972
      5198    18.090000  1617.961817  1588.862592     0.000952
      5199    18.093000  1620.852743  1615.474584     0.000931
      5200    18.096000  1624.534002  1617.127442     0.000935
      5201    18.099000  1629.269467  1602.133700     0.000951
      5202    18.102000  1635.379138  1639.270431     0.000909
      5203    18.105000  1643.229850  1589.302447     0.000953
      5204    18.108000  1653.213986  1556.854862     0.000981
      5205    18.111000  1665.714417  1697.483029     0.000877
      5206    18.114000  1681.055964  1634.251221     0.000931
      5207    18.117000  1699.446197  1694.526635     0.000900
      5208    18.120000  1720.910440  1732.469184     0.000871
      5209    18.123000  1745.226371  1641.793829     0.000918
      5210    18.126000  1771.861663  1757.760254     0.000868
      5211    18.129000  1799.915172  1719.225056     0.000889
      5212    18.132000  1828.063065  1859.754571     0.000806
      5213    18.135000  1854.531526  1853.051752     0.000824
      5214    18.138000  1877.157557  1889.249404     0.000812
      5215    18.141000  1893.645076  1945.915203     0.000764
      5216    18.144000  1902.075063  1876.862600     0.000804
      5217    18.147000  1901.523920  1944.809430     0.000782
      5218    18.150000  1892.427273  1766.088513     0.000855
      5219    18.153000  1876.418384  1832.468770     0.000822
      5220    18.156000  1855.749791  1825.839458     0.000831
      5221    18.159000  1832.715719  1834.048350     0.000831
      5222    18.162000  1809.282141  1735.678038     0.000859
      5223    18.165000  1786.965660  1851.604087     0.000819
      5224    18.168000  1766.838742  1794.886508     0.000855
      5225    18.171000  1749.578071  1746.904074     0.000855
      5226    18.174000  1735.522039  1761.154746     0.000862
      5227    18.177000  1724.732826  1699.439773     0.000897
      5228    18.180000  1717.056339  1707.756660     0.000885
      5229    18.183000  1712.190232  1698.322852     0.000886
      5230    18.186000  1709.745352  1665.183142     0.000914
      5231    18.189000  1709.298542  1758.676638     0.000868
      5232    18.192000  1710.432618  1771.805277     0.000845
      5233    18.195000  1712.763303  1776.270222     0.000854
      5234    18.198000  1715.952550  1717.401461     0.000894
      5235    18.201000  1719.712058  1782.080991     0.000837
      5236    18.204000  1723.799798  1762.878468     0.000858
      5237    18.207000  1728.012785  1685.691167     0.000905
      5238    18.210000  1732.178740  1765.629567     0.000853
      5239    18.213000  1736.148562  1821.872584     0.000823
      5240    18.216000  1739.790673  1767.764535     0.000862
      5241    18.219000  1742.988109  1824.615096     0.000836
      5242    18.222000  1745.638049  1780.976304     0.000833
      5243    18.225000  1747.653959  1714.175407     0.000891
      5244    18.228000  1748.967550  1829.250166     0.000837
      5245    18.231000  1749.533886  1745.845597     0.000853
      5246    18.234000  1749.334069  1740.940446     0.000873
      5247    18.237000  1748.376062  1716.043150     0.000886
      5248    18.240000  1746.693978  1730.856134     0.000871
      5249    18.243000  1744.344982  1724.430055     0.000876
      5250    18.246000  1741.404487  1663.894004     0.000912
      5251    18.249000  1737.960475  1675.758588     0.000911
      5252    18.252000  1734.107773  1750.092973     0.000854
      5253    18.255000  1729.943004  1724.486509     0.000879
      5254    18.258000  1725.560563  1684.619020     0.000912
      5255    18.261000  1721.049725  1689.319812     0.000878
      5256    18.264000  1716.492953  1658.364305     0.000913
      5257    18.267000  1711.964856  1653.547710     0.000925
      5258    18.270000  1707.531870  1713.214674     0.000882
      5259    18.273000  1703.252168  1666.083946     0.000908
      5260    18.276000  1699.176041  1708.611050     0.000886
      5261    18.279000  1695.346145  1641.095273     0.000930
      5262    18.282000  1691.797917  1674.977335     0.000888
      5263    18.285000  1688.560008  1686.893415     0.000898
      5264    18.288000  1685.654745  1661.499276     0.000920
      5265    18.291000  1683.098584  1688.675438     0.000880
      5266    18.294000  1680.902586  1714.157880     0.000881
      5267    18.297000  1679.073062  1663.551796     0.000914
      5268    18.300000  1677.612026  1714.412459     0.000882
      5269    18.303000  1676.517794  1689.811096     0.000892
      5270    18.306000  1675.785600  1719.979911     0.000886
      5271    18.309000  1675.408137  1700.439312     0.000897
      5272    18.312000  1675.376123  1662.845009     0.000893
      5273    18.315000  1675.678825  1654.555222     0.000920
      5274    18.318000  1676.304560  1632.827598     0.000938
      5275    18.321000  1677.241204  1662.877008     0.000895
      5276    18.324000  1678.476598  1695.152274     0.000894
      5277    18.327000  1679.998870  1713.318413     0.000891
      5278    18.330000  1681.797336  1665.405700     0.000906
      5279    18.333000  1683.862696  1705.493187     0.000881
      5280    18.336000  1686.187672  1684.503099     0.000902
      5281    18.339000  1688.767517  1713.064413     0.000886
      5282    18.342000  1691.600415  1746.659014     0.000852
      5283    18.345000  1694.687676  1663.806340     0.000913
      5284    18.348000  1698.033640  1681.349818     0.000908
      5285    18.351000  1701.645279  1737.246963     0.000859
      5286    18.354000  1705.531305  1655.382632     0.000916
      5287    18.357000  1709.701400  1761.924006     0.000864
      5288    18.360000  1714.164961  1691.995954     0.000895
      5289    18.363000  1718.929821  1740.187408     0.000861
      5290    18.366000  1724.001147  1725.565735     0.000879
      5291    18.369000  1729.380720  1824.661730     0.000836
      5292    18.372000  1735.067326  1684.862340     0.000880
      5293    18.375000  1741.052878  1684.310719     0.000906
      5294    18.378000  1747.319877  1729.351384     0.000884
      5295    18.381000  1753.851663  1682.015554     0.000883
      5296    18.384000  1760.622693  1744.792573     0.000873
      5297    18.387000  1767.601308  1761.263789     0.000863
      5298    18.390000  1774.750049  1757.351787     0.000861
      5299    18.393000  1782.026296  1821.514823     0.000823
      5300    18.396000  1789.387052  1826.822685     0.000823
      5301    18.399000  1796.776298  1830.780460     0.000832
      5302    18.402000  1804.147291  1793.577079     0.000831
      5303    18.405000  1811.454328  1750.973057     0.000868
      5304    18.408000  1818.658055  1836.279496     0.000830
      5305    18.411000  1825.731024  1789.596099     0.000830
      5306    18.414000  1832.663124  1767.878551     0.000858
      5307    18.417000  1839.467457  1818.525335     0.000838
      5308    18.420000  1846.185681  1839.747763     0.000819
      5309    18.423000  1852.892341  1791.016201     0.000837
      5310    18.426000  1859.696594  1903.735206     0.000795
      5311    18.429000  1866.740674  1806.150780     0.000841
      5312    18.432000  1874.194514  1859.978715     0.000800
      5313    18.435000  1882.246786  1956.307453     0.000774
      5314    18.438000  1891.093363  1930.337749     0.000789
      5315    18.441000  1900.924626  1828.394993     0.000814
      5316    18.444000  1911.913018  1816.564212     0.000831
      5317    18.447000  1924.201838  1925.398657     0.000785
      5318    18.450000  1937.895712  1859.498280     0.000809
      5319    18.453000  1953.052786  1935.100454     0.000779
      5320    18.456000  1969.678351  1959.505393     0.000773
      5321    18.459000  1987.719498  1920.639868     0.000790
      5322    18.462000  2007.060431  1868.311310     0.000793
      5323    18.465000  2027.518103  1882.477727     0.000804
      5324    18.468000  2048.838163  1931.047730     0.000791
      5325    18.471000  2070.691787  1922.445734     0.000774
      5326    18.474000  2092.674908  2083.630366     0.000726
      5327    18.477000  2114.312699  2070.553068     0.000732
      5328    18.480000  2135.073487  2116.899879     0.000706
      5329    18.483000  2154.396578  2114.765564     0.000709
      5330    18.486000  2171.736685  2126.266240     0.000707
      5331    18.489000  2186.622267  2086.414906     0.000727
      5332    18.492000  2198.719767  2128.168882     0.000702
      5333    18.495000  2207.886672  2146.099347     0.000704
      5334    18.498000  2214.198823  2184.296045     0.000697
      5335    18.501000  2217.941193  2057.507357     0.000724
      5336    18.504000  2219.565755  2082.755209     0.000724
      5337    18.507000  2219.627930  2150.526488     0.000703
      5338    18.510000  2218.719309  2133.091955     0.000704
      5339    18.513000  2217.410008  2115.688385     0.000704
      5340    18.516000  2216.207361  2175.793899     0.000697
      5341    18.519000  2215.531043  2149.355966     0.000706
      5342    18.522000  2215.700966  2096.175831     0.000712
      5343    18.525000  2216.932812  2116.399323     0.000717
      5344    18.528000  2219.338741  2185.332608     0.000696
      5345    18.531000  2222.929733  2100.524954     0.000708
      5346    18.534000  2227.619382  2164.462800     0.000697
      5347    18.537000  2233.229714  2146.249420     0.000708
      5348    18.540000  2239.499898  2208.720153     0.000678
      5349    18.543000  2246.100252  2128.954584     0.000702
      5350    18.546000  2252.651833  2193.704689     0.000689
      5351    18.549000  2258.753439  2130.315027     0.000706
      5352    18.552000  2264.014857  2200.398146     0.000674
      5353    18.555000  2268.093326  2261.198359     0.000669
      5354    18.558000  2270.728126  2261.762649     0.000672
      5355    18.561000  2271.766756  2252.532904     0.000663
      5356    18.564000  2271.179377  2286.124497     0.000659
      5357    18.567000  2269.056535  2239.726037     0.000675
      5358    18.570000  2265.593943  2172.564041     0.000691
      5359    18.573000  2261.068090  2172.353515     0.000689
      5360    18.576000  2255.808752  2111.986498     0.000714
      5361    18.579000  2250.173673  2084.295412     0.000727
      5362    18.582000  2244.528665  2115.821618     0.000702
      5363    18.585000  2239.234239  2124.424659     0.000713
      5364    18.588000  2234.638226  2106.193774     0.000721
      5365    18.591000  2231.073100  2069.385786     0.000721
      5366    18.594000  2228.856390  2127.906073     0.000705
      5367    18.597000  2228.293177  2070.723777     0.000729
      5368    18.600000  2229.679844  2148.551504     0.000695
      5369    18.603000  2233.308544  2134.228747     0.000699
      5370    18.606000  2239.472138  2133.389407     0.000709
      5371    18.609000  2248.469750  2174.291741     0.000695
      5372    18.612000  2260.612792  2107.005559     0.000709
      5373    18.615000  2276.231469  2267.693239     0.000664
      5374    18.618000  2295.681691  2236.961885     0.000676
      5375    18.621000  2319.352289  2183.205657     0.000680
      5376    18.624000  2347.672346  2260.364896     0.000666
      5377    18.627000  2381.118420  2298.359095     0.000659
      5378    18.630000  2420.221431  2232.675249     0.000669
      5379    18.633000  2465.572874  2361.258659     0.000636
      5380    18.636000  2517.830096  2305.232499     0.000656
      5381    18.639000  2577.720297  2477.043274     0.000604
      5382    18.642000  2646.042964  2493.784287     0.000599
      5383    18.645000  2723.670404  2592.438530     0.000580
      5384    18.648000  2811.546108  2661.564472     0.000567
      5385    18.651000  2910.680667  2677.379324     0.000556
      5386    18.654000  3022.145000  2717.167994     0.000551
      5387    18.657000  3147.060719  2867.791965     0.000525
      5388    18.660000  3286.587468  3000.203979     0.000500
      5389    18.663000  3441.907176  3161.216615     0.000473
      5390    18.666000  3614.205209  3314.518820     0.000454
      5391    18.669000  3804.648521  3427.142891     0.000440
      5392    18.672000  4014.360919  3591.010684     0.000413
      5393    18.675000  4244.395774  3824.660996     0.000395
      5394    18.678000  4495.706473  3875.483755     0.000387
      5395    18.681000  4769.115043  4199.021160     0.000352
      5396    18.684000  5065.279468  4429.788314     0.000340
      5397    18.687000  5384.660224  4818.038494     0.000311
      5398    18.690000  5727.486603  5100.909587     0.000292
      5399    18.693000  6093.723349  5396.455957     0.000277
      5400    18.696000  6483.038095  6015.683933     0.000249
      5401    18.699000  6894.769983  6387.683305     0.000235
      5402    18.702000  7327.899691  6970.950902     0.000211
      5403    18.705000  7781.020953  7438.822501     0.000202
      5404    18.708000  8252.313491  8251.760880     0.000180
      5405    18.711000  8739.517160  8736.106579     0.000168
      5406    18.714000  9239.907102  9483.527776     0.000158
      5407    18.717000  9750.269917 10217.589063     0.000145
      5408    18.720000 10266.881278 10950.906478     0.000136
      5409    18.723000 10785.486369 11840.621155     0.000125
      5410    18.726000 11301.285815 12810.792598     0.000116
      5411    18.729000 11808.931701 13424.674026     0.000111
      5412    18.732000 12302.540477 14442.337842     0.000101
      5413    18.735000 12775.731919 15182.922407     0.000098
      5414    18.738000 13221.705042 15548.578202     0.000096
      5415    18.741000 13633.362262 16085.298528     0.000090
      5416    18.744000 14003.490818 16080.310412     0.000092
      5417    18.747000 14325.005164 16209.564510     0.000091
      5418    18.750000 14591.244573 16311.777229     0.000090
      5419    18.753000 14796.308264 16253.055258     0.000090
      5420    18.756000 14935.398035 15931.874246     0.000093
      5421    18.759000 15005.128909 15346.416505     0.000096
      5422    18.762000 15003.765742 14743.976825     0.000099
      5423    18.765000 14931.350283 14550.958081     0.000102
      5424    18.768000 14789.698585 14023.079577     0.000106
      5425    18.771000 14582.268702 13437.912758     0.000109
      5426    18.774000 14313.920229 13119.840193     0.000113
      5427    18.777000 13990.601848 12662.950118     0.000117
      5428    18.780000 13619.007588 11987.054073     0.000123
      5429    18.783000 13206.242656 11604.169791     0.000127
      5430    18.786000 12759.527733 11350.361754     0.000132
      5431    18.789000 12285.959017 10805.362868     0.000137
      5432    18.792000 11792.329262 10273.670848     0.000143
      5433    18.795000 11285.005908 10025.871627     0.000150
      5434    18.798000 10769.856930  9643.166827     0.000155
      5435    18.801000 10252.213324  9029.015994     0.000162
      5436    18.804000  9736.857020  8740.618004     0.000171
      5437    18.807000  9228.025396  8326.042103     0.000179
      5438    18.810000  8729.425531  8102.444795     0.000183
      5439    18.813000  8244.253838  7892.717323     0.000189
      5440    18.816000  7775.218342  7419.297260     0.000202
      5441    18.819000  7324.562330  7153.848179     0.000209
      5442    18.822000  6894.088993  6857.633580     0.000215
      5443    18.825000  6485.187054  6652.028561     0.000226
      5444    18.828000  6098.857596  6298.926136     0.000240
      5445    18.831000  5735.742283  5919.409982     0.000250
      5446    18.834000  5396.153053  5881.818706     0.000256
      5447    18.837000  5080.103198  5634.304952     0.000268
      5448    18.840000  4787.339600  5416.979693     0.000275
      5449    18.843000  4517.375710  5171.482425     0.000288
      5450    18.846000  4269.524604  4839.125596     0.000312
      5451    18.849000  4042.932250  4710.996769     0.000319
      5452    18.852000  3836.610896  4758.179679     0.000310
      5453    18.855000  3649.467910  4458.189047     0.000338
      5454    18.858000  3480.335386  4210.753909     0.000359
      5455    18.861000  3327.997913  4135.770398     0.000356
      5456    18.864000  3191.216490  3991.891339     0.000377
      5457    18.867000  3068.750254  3875.684748     0.000390
      5458    18.870000  2959.375386  3741.782030     0.000400
      5459    18.873000  2861.901232  3584.865266     0.000418
      5460    18.876000  2775.183750  3516.722877     0.000428
      5461    18.879000  2698.136408  3420.933237     0.000442
      5462    18.882000  2629.738880  3291.469603     0.000451
      5463    18.885000  2569.043594  3310.007017     0.000457
      5464    18.888000  2515.180461  3013.240213     0.000502
      5465    18.891000  2467.359903  3024.198946     0.000488
      5466    18.894000  2424.874254  2962.800575     0.000508
      5467    18.897000  2387.097571  2851.608491     0.000532
      5468    18.900000  2353.483858  2681.951855     0.000558
      5469    18.903000  2323.563705  2720.963573     0.000551
      5470    18.906000  2296.939449  2617.138445     0.000578
      5471    18.909000  2273.279016  2649.518519     0.000570
      5472    18.912000  2252.308762  2563.222137     0.000577
      5473    18.915000  2233.805612  2479.777175     0.000611
      5474    18.918000  2217.588918  2493.345623     0.000607
      5475    18.921000  2203.512388  2355.071688     0.000628
      5476    18.924000  2191.456307  2335.775456     0.000645
      5477    18.927000  2181.320181  2370.179275     0.000638
      5478    18.930000  2173.016166  2293.722664     0.000654
      5479    18.933000  2166.463067  2207.444011     0.000679
      5480    18.936000  2161.580930  2246.822430     0.000674
      5481    18.939000  2158.286305  2229.779981     0.000680
      5482    18.942000  2156.488053  2196.472931     0.000674
      5483    18.945000  2156.083633  2205.983929     0.000689
      5484    18.948000  2156.955808  2140.337720     0.000709
      5485    18.951000  2158.969702  2117.011967     0.000700
      5486    18.954000  2161.970171  2108.031012     0.000717
      5487    18.957000  2165.779444  2164.802727     0.000697
      5488    18.960000  2170.195094  2185.544204     0.000689
      5489    18.963000  2174.988667  2136.747773     0.000702
      5490    18.966000  2179.905073  2116.125428     0.000716
      5491    18.969000  2184.663606  2083.756508     0.000726
      5492    18.972000  2188.961179  2150.199273     0.000687
      5493    18.975000  2192.478756  2135.548913     0.000711
      5494    18.978000  2194.891692  2143.810959     0.000709
      5495    18.981000  2195.884232  2223.703599     0.000668
      5496    18.984000  2195.167544  2081.148143     0.000726
      5497    18.987000  2192.499553  2076.859935     0.000730
      5498    18.990000  2187.703732  2107.059341     0.000712
      5499    18.993000  2180.683725  2073.315518     0.000716
      5500    18.996000  2171.430772  2058.616224     0.000737
      5501    18.999000  2160.022599  2087.865246     0.000722
      5502    19.002000  2146.613877  2106.108154     0.000701
      5503    19.005000  2131.420638  2110.590787     0.000713
      5504    19.008000  2114.701544  2020.717587     0.000978
      5505    19.011000  2096.721189  1997.530818     0.000901
      5506    19.014000  2077.606215  1940.146261     0.000894
      5507    19.017000  2057.506027  1961.265647     0.000873
      5508    19.020000  2037.059300  1887.568178     0.000877
      5509    19.023000  2016.906309  1932.685058     0.000844
      5510    19.026000  1996.812903  1980.032727     0.000838
      5511    19.029000  1976.971014  1889.969191     0.000860
      5512    19.032000  1957.546067  1833.792101     0.000872
      5513    19.035000  1938.688915  1837.620421     0.000890
      5514    19.038000  1920.511175  1805.110417     0.000899
      5515    19.041000  1903.105115  1815.913496     0.000870
      5516    19.044000  1886.541713  1779.084089     0.000899
      5517    19.047000  1870.871393  1786.578546     0.000906
      5518    19.050000  1856.125651  1755.132610     0.000911
      5519    19.053000  1842.318788  1729.578153     0.000915
      5520    19.056000  1829.449781  1760.216954     0.000916
      5521    19.059000  1817.504241  1779.972958     0.000905
      5522    19.062000  1806.456439  1738.877874     0.000904
      5523    19.065000  1796.271366  1888.380418     0.000858
      5524    19.068000  1786.906751  1702.650974     0.000950
      5525    19.071000  1778.314993  1660.818397     0.000949
      5526    19.074000  1770.444936  1686.283589     0.000955
      5527    19.077000  1763.243471  1739.131259     0.000935
      5528    19.080000  1756.656909  1685.901020     0.000945
      5529    19.083000  1750.632142  1687.644512     0.000937
      5530    19.086000  1745.117593  1656.084341     0.000977
      5531    19.089000  1740.063918  1652.590598     0.000971
      5532    19.092000  1735.424607  1698.244833     0.000923
      5533    19.095000  1731.156349  1669.511689     0.000969
      5534    19.098000  1727.219278  1684.719977     0.000964
      5535    19.101000  1723.577090  1699.819208     0.000929
      5536    19.104000  1720.197055  1704.221586     0.000943
      5537    19.107000  1717.049935  1668.759741     0.000967
      5538    19.110000  1714.109796  1604.549312     0.000994
      5539    19.113000  1711.352488  1670.653031     0.000950
      5540    19.116000  1708.756093  1605.094561     0.001008
      5541    19.119000  1706.304397  1667.283816     0.000969
      5542    19.122000  1703.992482  1674.496390     0.000934
      5543    19.125000  1701.800316  1716.537708     0.000942
      5544    19.128000  1699.717184  1596.268707     0.001013
      5545    19.131000  1697.732584  1620.699924     0.000969
      5546    19.134000  1695.839198  1712.662476     0.000936
      5547    19.137000  1694.030821  1660.369289     0.000977
      5548    19.140000  1692.299669  1660.037168     0.000959
      5549    19.143000  1690.642400  1597.351706     0.000995
      5550    19.146000  1689.054386  1578.814846     0.001028
      5551    19.149000  1687.531807  1625.287635     0.000989
      5552    19.152000  1686.071501  1685.826882     0.000933
      5553    19.155000  1684.670738  1576.244481     0.001028
      5554    19.158000  1683.327268  1601.480413     0.001013
      5555    19.161000  1682.039218  1649.882848     0.000955
      5556    19.164000  1680.805097  1608.251756     0.000995
      5557    19.167000  1679.623797  1589.572247     0.001017
      5558    19.170000  1678.494579  1665.524637     0.000959
      5559    19.173000  1677.417050  1649.156446     0.000962
      5560    19.176000  1676.391231  1626.164392     0.000997
      5561    19.179000  1675.415552  1640.766067     0.000982
      5562    19.182000  1674.486710  1566.838394     0.001011
      5563    19.185000  1673.603566  1565.972726     0.001032
      5564    19.188000  1672.792768  1720.180378     0.000947
      5565    19.191000  1672.040361  1654.093796     0.000953
      5566    19.194000  1671.348339  1625.850458     0.000983
      5567    19.197000  1670.719436  1705.622451     0.000955
      5568    19.200000  1670.156649  1606.498041     0.000991
      5569    19.203000  1669.663165  1635.100413     0.000972
      5570    19.206000  1669.242284  1646.163640     0.000985
      5571    19.209000  1668.897319  1605.179087     0.001002
      5572    19.212000  1668.631494  1564.024943     0.001006
      5573    19.215000  1668.447838  1694.273226     0.000950
      5574    19.218000  1668.349076  1608.381105     0.001011
      5575    19.221000  1668.337520  1626.974159     0.000973
      5576    19.224000  1668.414969  1652.637296     0.000976
      5577    19.227000  1668.582695  1645.094655     0.000989
      5578    19.230000  1668.839200  1616.625980     0.000986
      5579    19.233000  1669.179408  1673.175776     0.000949
      5580    19.236000  1669.598775  1569.640449     0.001027
      5581    19.239000  1670.122193  1618.073587     0.001000
      5582    19.242000  1670.728946  1667.597197     0.000943
      5583    19.245000  1671.413939  1568.727850     0.001032
      5584    19.248000  1672.171608  1707.192161     0.000956
      5585    19.251000  1672.995963  1697.620959     0.000928
      5586    19.254000  1673.881396  1680.376692     0.000955
      5587    19.257000  1674.823766  1710.043134     0.000950
      5588    19.260000  1675.821620  1632.708816     0.000969
      5589    19.263000  1676.877121  1636.877902     0.000974
      5590    19.266000  1677.996639  1515.539131     0.001067
      5591    19.269000  1679.190426  1613.869193     0.001001
      5592    19.272000  1680.471681  1650.336412     0.000951
      5593    19.275000  1681.855123  1665.544912     0.000970
      5594    19.278000  1683.355455  1648.057675     0.000992
      5595    19.281000  1684.986010  1685.945113     0.000933
      5596    19.284000  1686.757418  1625.795172     0.000985
      5597    19.287000  1688.677368  1575.357721     0.001035
      5598    19.290000  1690.749838  1679.389340     0.000950
      5599    19.293000  1692.974925  1624.579830     0.000978
      5600    19.296000  1695.348709  1583.577119     0.001023
      5601    19.299000  1697.863259  1628.762522     0.000993
      5602    19.302000  1700.506182  1616.210192     0.000973
      5603    19.305000  1703.261162  1688.689498     0.000962
      5604    19.308000  1706.107521  1667.201592     0.000979
      5605    19.311000  1709.020392  1639.589811     0.000960
      5606    19.314000  1711.970782  1622.861213     0.000993
      5607    19.317000  1714.925739  1644.596342     0.000990
      5608    19.320000  1717.848776  1683.650415     0.000947
      5609    19.323000  1720.700440  1668.106457     0.000957
      5610    19.326000  1723.439170  1709.904604     0.000944
      5611    19.329000  1726.022417  1683.320495     0.000964
      5612    19.332000  1728.408239  1652.271833     0.000954
      5613    19.335000  1730.556948  1704.864991     0.000947
      5614    19.338000  1732.433157  1714.180897     0.000952
      5615    19.341000  1734.007662  1741.825121     0.000901
      5616    19.344000  1735.259121  1708.669645     0.000945
      5617    19.347000  1736.175320  1738.423444     0.000936
      5618    19.350000  1736.753790  1649.727031     0.000971
      5619    19.353000  1737.001813  1737.593267     0.000916
      5620    19.356000  1736.935748  1665.495832     0.000971
      5621    19.359000  1736.579901  1681.180393     0.000967
      5622    19.362000  1735.965132  1739.435615     0.000906
      5623    19.365000  1735.127421  1710.744435     0.000945
      5624    19.368000  1734.106770  1735.914390     0.000941
      5625    19.371000  1732.949269  1719.607922     0.000914
      5626    19.374000  1731.691299  1672.065106     0.000962
      5627    19.377000  1730.382288  1705.891537     0.000952
      5628    19.380000  1729.068208  1699.172779     0.000942
      5629    19.383000  1727.794987  1727.257008     0.000924
      5630    19.386000  1726.607964  1769.606074     0.000911
      5631    19.389000  1725.551321  1741.228275     0.000930
      5632    19.392000  1724.667355  1721.751476     0.000911
      5633    19.395000  1723.995970  1726.564771     0.000934
      5634    19.398000  1723.574021  1639.671640     0.001003
      5635    19.401000  1723.434757  1622.015353     0.000967
      5636    19.404000  1723.607334  1639.883966     0.000985
      5637    19.407000  1724.116393  1668.913705     0.000973
      5638    19.410000  1724.981695  1752.557550     0.000909
      5639    19.413000  1726.217811  1677.324395     0.000949
      5640    19.416000  1727.833860  1696.726149     0.000948
      5641    19.419000  1729.833302  1720.328839     0.000945
      5642    19.422000  1732.213805  1755.504825     0.000894
      5643    19.425000  1734.967136  1723.052201     0.000942
      5644    19.428000  1738.079296  1774.110015     0.000921
      5645    19.431000  1741.530686  1743.376268     0.000900
      5646    19.434000  1745.296503  1734.854854     0.000931
      5647    19.437000  1749.347330  1749.177303     0.000930
      5648    19.440000  1753.649873  1699.002282     0.000943
      5649    19.443000  1758.167811  1715.895329     0.000933
      5650    19.446000  1762.862630  1746.291378     0.000924
      5651    19.449000  1767.694312  1811.759635     0.000897
      5652    19.452000  1772.621763  1802.782714     0.000873
      5653    19.455000  1777.602796  1669.679566     0.000970
      5654    19.458000  1782.593883  1767.916180     0.000921
      5655    19.461000  1787.549652  1702.650231     0.000927
      5656    19.464000  1792.421189  1852.984815     0.000873
      5657    19.467000  1797.156401  1771.758388     0.000916
      5658    19.470000  1801.699003  1731.101563     0.000926
      5659    19.473000  1805.988425  1768.244161     0.000904
      5660    19.476000  1809.960585  1761.794523     0.000913
      5661    19.479000  1813.549362  1727.783466     0.000945
      5662    19.482000  1816.688920  1763.451281     0.000893
      5663    19.485000  1819.316760  1865.156657     0.000871
      5664    19.488000  1821.377167  1847.488957     0.000886
      5665    19.491000  1822.824832  1789.498712     0.000876
      5666    19.494000  1823.628242  1854.788811     0.000868
      5667    19.497000  1823.771986  1879.071729     0.000863
      5668    19.500000  1823.257998  1824.724244     0.000877
      5669    19.503000  1822.105359  1807.401163     0.000882
      5670    19.506000  1820.348677  1830.573861     0.000880
      5671    19.509000  1818.035338  1689.572701     0.000962
      5672    19.512000  1815.222001  1793.471384     0.000872
      5673    19.515000  1811.970814  1824.060760     0.000885
      5674    19.518000  1808.345793  1788.678638     0.000917
      5675    19.521000  1804.409688  1807.242733     0.000868
      5676    19.524000  1800.221572  1781.831106     0.000907
      5677    19.527000  1795.834969  1735.332118     0.000938
      5678    19.530000  1791.297212  1725.246124     0.000923
      5679    19.533000  1786.648850  1720.485158     0.000925
      5680    19.536000  1781.923721  1718.657043     0.000940
      5681    19.539000  1777.150217  1752.221377     0.000924
      5682    19.542000  1772.354911  1827.097839     0.000865
      5683    19.545000  1767.561602  1735.480747     0.000933
      5684    19.548000  1762.789247  1719.618451     0.000949
      5685    19.551000  1758.058655  1765.640678     0.000890
      5686    19.554000  1753.391579  1744.514571     0.000927
      5687    19.557000  1748.811250  1725.932225     0.000940
      5688    19.560000  1744.342442  1690.528750     0.000946
      5689    19.563000  1740.011119  1695.245106     0.000936
      5690    19.566000  1735.843778  1744.295231     0.000925
      5691    19.569000  1731.866644  1726.544757     0.000942
      5692    19.572000  1728.104879  1708.644519     0.000921
      5693    19.575000  1724.581932  1666.141991     0.000976
      5694    19.578000  1721.318924  1700.068721     0.000960
      5695    19.581000  1718.334633  1664.284232     0.000948
      5696    19.584000  1715.645255  1639.115788     0.000988
      5697    19.587000  1713.264564  1672.871371     0.000965
      5698    19.590000  1711.204166  1665.220800     0.000966
      5699    19.593000  1709.473802  1660.470144     0.000962
      5700    19.596000  1708.081452  1594.294261     0.001010
      5701    19.599000  1707.033964  1708.955268     0.000957
      5702    19.602000  1706.337117  1732.118467     0.000909
      5703    19.605000  1705.995910  1643.200192     0.000993
      5704    19.608000  1706.014478  1611.296830     0.001014
      5705    19.611000  1706.394420  1650.134167     0.000954
      5706    19.614000  1707.136370  1641.178885     0.000989
      5707    19.617000  1708.251721  1714.017519     0.000944
      5708    19.620000  1709.741392  1724.812034     0.000932
      5709    19.623000  1711.612367  1650.423251     0.000967
      5710    19.626000  1713.861687  1701.142735     0.000951
      5711    19.629000  1716.490683  1671.319530     0.000972
      5712    19.632000  1719.500176  1662.817137     0.000948
      5713    19.635000  1722.890278  1671.202174     0.000968
      5714    19.638000  1726.660435  1704.845213     0.000958
      5715    19.641000  1730.809237  1729.794296     0.000916
      5716    19.644000  1735.334808  1760.082195     0.000916
      5717    19.647000  1740.234928  1668.293288     0.000968
      5718    19.650000  1745.507114  1676.586575     0.000955
      5719    19.653000  1751.149258  1688.075504     0.000942
      5720    19.656000  1757.159738  1677.458818     0.000961
      5721    19.659000  1763.537773  1715.004468     0.000949
      5722    19.662000  1770.283622  1765.185688     0.000888
      5723    19.665000  1777.398618  1662.991499     0.000977
      5724    19.668000  1784.884941  1666.144409     0.000978
      5725    19.671000  1792.745167  1754.287401     0.000898
      5726    19.674000  1800.981595  1677.800757     0.000963
      5727    19.677000  1809.595248  1762.119911     0.000916
      5728    19.680000  1818.584436  1685.227717     0.000949
      5729    19.683000  1827.943691  1698.503216     0.000937
      5730    19.686000  1837.662277  1783.634310     0.000899
      5731    19.689000  1847.722969  1678.106347     0.000966
      5732    19.692000  1858.101253  1790.614325     0.000883
      5733    19.695000  1868.765078  1714.800141     0.000946
      5734    19.698000  1879.675333  1811.588232     0.000898
      5735    19.701000  1890.787100  1757.027559     0.000895
      5736    19.704000  1902.051524  1841.999636     0.000877
      5737    19.707000  1913.417983  1835.355796     0.000883
      5738    19.710000  1924.836035  1848.234184     0.000862
      5739    19.713000  1936.256577  1834.866405     0.000869
      5740    19.716000  1947.631774  1855.089615     0.000870
      5741    19.719000  1958.913755  1863.280257     0.000871
      5742    19.722000  1970.052656  1887.638526     0.000834
      5743    19.725000  1980.995525  1946.522126     0.000835
      5744    19.728000  1991.688376  1953.780423     0.000832
      5745    19.731000  2002.083952  1875.892414     0.000843
      5746    19.734000  2012.156860  1937.457725     0.000831
      5747    19.737000  2021.925181  1934.762672     0.000834
      5748    19.740000  2031.473939  1908.046732     0.000843
      5749    19.743000  2040.972971  1980.476224     0.000808
      5750    19.746000  2050.681962  2050.375520     0.000782
      5751    19.749000  2060.939633  2008.463656     0.000813
      5752    19.752000  2072.140012  1912.071259     0.000825
      5753    19.755000  2084.702864  2061.963341     0.000788
      5754    19.758000  2099.045581  2061.651224     0.000791
      5755    19.761000  2115.560864  2076.865366     0.000756
      5756    19.764000  2134.599296  1945.819851     0.000832
      5757    19.767000  2156.462634  2080.039983     0.000778
      5758    19.770000  2181.404647  2129.947102     0.000747
      5759    19.773000  2209.626625  2115.640272     0.000755
      5760    19.776000  2241.249103  2137.242621     0.000757
      5761    19.779000  2276.338408  2207.198100     0.000736
      5762    19.782000  2314.895390  2286.436805     0.000688
      5763    19.785000  2356.853880  2284.592817     0.000709
      5764    19.788000  2402.079455  2464.036013     0.000660
      5765    19.791000  2450.368651  2454.482681     0.000643
      5766    19.794000  2501.448488  2546.610474     0.000636
      5767    19.797000  2554.976113  2629.839323     0.000615
      5768    19.800000  2610.538639  2636.369261     0.000608
      5769    19.803000  2667.652800  2791.931937     0.000571
      5770    19.806000  2725.764646  2947.927378     0.000546
      5771    19.809000  2784.249386  3039.595165     0.000533
      5772    19.812000  2842.411830  3060.371699     0.000514
      5773    19.815000  2899.488212  3147.902149     0.000513
      5774    19.818000  2954.650541  3337.277462     0.000486
      5775    19.821000  3007.015016  3396.789281     0.000463
      5776    19.824000  3055.656197  3458.312996     0.000463
      5777    19.827000  3099.628563  3466.243962     0.000465
      5778    19.830000  3137.996434  3605.949699     0.000441
      5779    19.833000  3169.872041  3572.635160     0.000443
      5780    19.836000  3194.459652  3445.663281     0.000468
      5781    19.839000  3211.102397  3485.608149     0.000463
      5782    19.842000  3219.325498  3439.976263     0.000455
      5783    19.845000  3218.870378  3385.465069     0.000478
      5784    19.848000  3209.713937  3238.209610     0.000500
      5785    19.851000  3192.069722  3226.338522     0.000487
      5786    19.854000  3166.370698  3202.274317     0.000501
      5787    19.857000  3133.236550  3143.932498     0.000513
      5788    19.860000  3093.430676  3063.162992     0.000523
      5789    19.863000  3047.813018  3004.616857     0.000530
      5790    19.866000  2997.294475  2899.908780     0.000555
      5791    19.869000  2942.797105  2892.448404     0.000561
      5792    19.872000  2885.222265  2863.833564     0.000549
      5793    19.875000  2825.427701  2793.572361     0.000579
      5794    19.878000  2764.212217  2678.496090     0.000609
      5795    19.881000  2702.306923  2531.809697     0.000624
      5796    19.884000  2640.371258  2552.448965     0.000634
      5797    19.887000  2578.992131  2525.837284     0.000637
      5798    19.890000  2518.687315  2451.302503     0.000650
      5799    19.893000  2459.898921  2502.435638     0.000637
      5800    19.896000  2403.009703  2355.775106     0.000683
      5801    19.899000  2348.337236  2318.235649     0.000701
      5802    19.902000  2296.139505  2302.062351     0.000685
      5803    19.905000  2246.618091  2297.299985     0.000701
      5804    19.908000  2199.922020  2250.769260     0.000721
      5805    19.911000  2156.151439  2246.630635     0.000701
      5806    19.914000  2115.361461  2212.584046     0.000730
      5807    19.917000  2077.566319  2107.605467     0.000769
      5808    19.920000  2042.743654  2086.386096     0.000767
      5809    19.923000  2010.838913  2058.774454     0.000772
      5810    19.926000  1981.769803  2073.059902     0.000779
      5811    19.929000  1955.430718  2080.674433     0.000777
      5812    19.932000  1931.697068  2084.204164     0.000756
      5813    19.935000  1910.429425  1994.884645     0.000810
      5814    19.938000  1891.477415  1907.070930     0.000853
      5815    19.941000  1874.683311  1989.240571     0.000789
      5816    19.944000  1859.885257  1917.408221     0.000843
      5817    19.947000  1846.920110  1947.598386     0.000829
      5818    19.950000  1835.625877  1926.999860     0.000832
      5819    19.953000  1825.843743  1930.385444     0.000824
      5820    19.956000  1817.419714  1951.374969     0.000825
      5821    19.959000  1810.205892  1845.851185     0.000880
      5822    19.962000  1804.061431  1862.334191     0.000844
      5823    19.965000  1798.853225  1824.953151     0.000886
      5824    19.968000  1794.456382  1817.748108     0.000898
      5825    19.971000  1790.754541  1820.777035     0.000865
      5826    19.974000  1787.640100  1834.448924     0.000876
      5827    19.977000  1785.014387  1770.315867     0.000909
      5828    19.980000  1782.787806  1814.606147     0.000884
      5829    19.983000  1780.879974  1781.499150     0.000894
      5830    19.986000  1779.219815  1830.225841     0.000879
      5831    19.989000  1777.745594  1797.550140     0.000897
      5832    19.992000  1776.404831  1810.068645     0.000870
      5833    19.995000  1775.154061  1812.705228     0.000895
      5834    19.998000  1773.958398  1779.764000     0.000915
      5835    20.001000  1772.790904  1736.745936     0.000913
      5836    20.004000  1771.631850  1670.433236     0.000970
      5837    20.007000  1770.467822  1692.847344     0.000954
      5838    20.010000  1769.290857  1741.324157     0.000922
      5839    20.013000  1768.097646  1747.154184     0.000906
      5840    20.016000  1766.888873  1764.075772     0.000917
      5841    20.019000  1765.668740  1744.157256     0.000931
      5842    20.022000  1764.444676  1713.156394     0.000919
      5843    20.025000  1763.227195  1765.128780     0.000922
      5844    20.028000  1762.029850  1725.739636     0.000943
      5845    20.031000  1760.869210  1834.338847     0.000860
      5846    20.034000  1759.764813  1738.407958     0.000930
      5847    20.037000  1758.739036  1772.738571     0.000908
      5848    20.040000  1757.816893  1744.904506     0.000916
      5849    20.043000  1757.025624  1712.018835     0.000930
      5850    20.046000  1756.394471  1690.252041     0.000956
      5851    20.049000  1755.954162  1746.907425     0.000931
      5852    20.052000  1755.736514  1751.611731     0.000899
      5853    20.055000  1755.774036  1694.516614     0.000955
      5854    20.058000  1756.099575  1672.910172     0.000969
      5855    20.061000  1756.745875  1741.263989     0.000907
      5856    20.064000  1757.745413  1710.319985     0.000946
      5857    20.067000  1759.129998  1753.170287     0.000923
      5858    20.070000  1760.930678  1776.370714     0.000903
      5859    20.073000  1763.176810  1712.808446     0.000933
      5860    20.076000  1765.896795  1764.211964     0.000913
      5861    20.079000  1769.117186  1715.404067     0.000947
      5862    20.082000  1772.862631  1731.968333     0.000912
      5863    20.085000  1777.155688  1749.936241     0.000925
      5864    20.088000  1782.016701  1764.644978     0.000921
      5865    20.091000  1787.463531  1708.171858     0.000925
      5866    20.094000  1793.511429  1752.680174     0.000920
      5867    20.097000  1800.172726  1730.385011     0.000939
      5868    20.100000  1807.456378  1707.082771     0.000940
      5869    20.103000  1815.367267  1759.799053     0.000908
      5870    20.106000  1823.905160  1757.534854     0.000914
      5871    20.109000  1833.063247  1783.760313     0.000908
      5872    20.112000  1842.826165  1792.010612     0.000879
      5873    20.115000  1853.167534  1804.153575     0.000901
      5874    20.118000  1864.047047  1759.856898     0.000923
      5875    20.121000  1875.407112  1784.734885     0.000888
      5876    20.124000  1887.169548  1776.154336     0.000909
      5877    20.127000  1899.232240  1817.984703     0.000886
      5878    20.130000  1911.466347  1816.623555     0.000882
      5879    20.133000  1923.714286  1823.212027     0.000878
      5880    20.136000  1935.788779  1869.634284     0.000862
      5881    20.139000  1947.473190  1816.451889     0.000891
      5882    20.142000  1958.522993  1778.827151     0.000883
      5883    20.145000  1968.670400  1888.204622     0.000858
      5884    20.148000  1977.634781  1909.620802     0.000854
      5885    20.151000  1985.132712  1914.759752     0.000826
      5886    20.154000  1990.899915  1843.501538     0.000877
      5887    20.157000  1994.725917  1906.879402     0.000851
      5888    20.160000  1996.488460  1926.525605     0.000829
      5889    20.163000  1996.181540  1885.330097     0.000845
      5890    20.166000  1993.923691  1907.129656     0.000847
      5891    20.169000  1989.942703  1964.592703     0.000826
      5892    20.172000  1984.545968  1918.824765     0.000824
      5893    20.175000  1978.064827  1897.240154     0.000855
      5894    20.178000  1970.833835  1897.655341     0.000850
      5895    20.181000  1963.165598  1906.821592     0.000831
      5896    20.184000  1955.339454  1819.975925     0.000887
      5897    20.187000  1947.597217  1874.187636     0.000863
      5898    20.190000  1940.142673  1853.584325     0.000862
      5899    20.193000  1933.142859  1866.622519     0.000857
      5900    20.196000  1926.730231  1802.630073     0.000896
      5901    20.199000  1921.005374  1821.041189     0.000890
      5902    20.202000  1916.040132  1867.030001     0.000842
      5903    20.205000  1911.881049  1785.891281     0.000906
      5904    20.208000  1908.552944  1801.228113     0.000901
      5905    20.211000  1906.062130  1829.824525     0.000863
      5906    20.214000  1904.399530  1771.526270     0.000912
      5907    20.217000  1903.546459  1830.762067     0.000883
      5908    20.220000  1903.474866  1732.128741     0.000927
      5909    20.223000  1904.146586  1739.361238     0.000920
      5910    20.226000  1905.519249  1804.345984     0.000894
      5911    20.229000  1907.545960  1821.636293     0.000886
      5912    20.232000  1910.176226  1805.346158     0.000878
      5913    20.235000  1913.356701  1796.586126     0.000903
      5914    20.238000  1917.031907  1759.080479     0.000927
      5915    20.241000  1921.145053  1775.692826     0.000894
      5916    20.244000  1925.639081  1812.751075     0.000891
      5917    20.247000  1930.458015  1809.347452     0.000895
      5918    20.250000  1935.548671  1809.302946     0.000885
      5919    20.253000  1940.862702  1808.259841     0.000879
      5920    20.256000  1946.358875  1810.804407     0.000892
      5921    20.259000  1952.005430  1733.728354     0.000936
      5922    20.262000  1957.782286  1829.212538     0.000868
      5923    20.265000  1963.682873  1810.876527     0.000894
      5924    20.268000  1969.715406  1792.064212     0.000905
      5925    20.271000  1975.903520  1842.187673     0.000860
      5926    20.274000  1982.286295  1858.442319     0.000869
      5927    20.277000  1988.917916  1822.484256     0.000888
      5928    20.280000  1995.866794  1872.947171     0.000854
      5929    20.283000  2003.215533  1863.673385     0.000856
      5930    20.286000  2011.060702  1895.949584     0.000850
      5931    20.289000  2019.513057  1911.595653     0.000845
      5932    20.292000  2028.699699  1878.586072     0.000842
      5933    20.295000  2038.766026  1944.868463     0.000832
      5934    20.298000  2049.879292  1989.961347     0.000814
      5935    20.301000  2062.233085  1935.783743     0.000819
      5936    20.304000  2076.052844  1949.564780     0.000826
      5937    20.307000  2091.602370  1931.411395     0.000834
      5938    20.310000  2109.191256  1994.737748     0.000804
      5939    20.313000  2129.183143  2043.609672     0.000781
      5940    20.316000  2152.004691  2019.635813     0.000799
      5941    20.319000  2178.154589  2098.020574     0.000774
      5942    20.322000  2208.213236  2117.892334     0.000744
      5943    20.325000  2242.851625  2172.292448     0.000747
      5944    20.328000  2282.839309  2319.326974     0.000697
      5945    20.331000  2329.050899  2376.108955     0.000663
      5946    20.334000  2382.470162  2405.889705     0.000672
      5947    20.337000  2444.190959  2447.757170     0.000651
      5948    20.340000  2515.414132  2553.904752     0.000628
      5949    20.343000  2597.439502  2623.435236     0.000609
      5950    20.346000  2691.652144  2757.372744     0.000582
      5951    20.349000  2799.502360  2885.780611     0.000561
      5952    20.352000  2922.478873  2993.133221     0.000527
      5953    20.355000  3062.074983  3296.756353     0.000489
      5954    20.358000  3219.747936  3380.846216     0.000480
      5955    20.361000  3396.871949  3462.881501     0.000455
      5956    20.364000  3594.685733  3705.559494     0.000435
      5957    20.367000  3814.235691  4083.014075     0.000393
      5958    20.370000  4056.316425  4220.660419     0.000378
      5959    20.373000  4321.408390  4518.070650     0.000353
      5960    20.376000  4609.618039  4890.752800     0.000328
      5961    20.379000  4920.616398  5114.674639     0.000315
      5962    20.382000  5253.580281  5447.848733     0.000289
      5963    20.385000  5607.134814  5801.782568     0.000277
      5964    20.388000  5979.297114  6252.067844     0.000257
      5965    20.391000  6367.420727  6712.710088     0.000234
      5966    20.394000  6768.141561  7056.875669     0.000227
      5967    20.397000  7177.328832  7403.797413     0.000216
      5968    20.400000  7590.049403  7943.405916     0.000199
      5969    20.403000  8000.561800  8423.056925     0.000187
      5970    20.406000  8402.364317  8975.251345     0.000177
      5971    20.409000  8788.329246  9396.299245     0.000170
      5972    20.412000  9150.955047  9927.400617     0.000158
      5973    20.415000  9482.754674 10389.835401     0.000153
      5974    20.418000  9776.767005 10735.565609     0.000149
      5975    20.421000 10027.133902 10957.237837     0.000142
      5976    20.424000 10229.641128 11385.966137     0.000139
      5977    20.427000 10382.102462 11500.342129     0.000138
      5978    20.430000 10484.488017 11547.771221     0.000137
      5979    20.433000 10538.760353 11798.362430     0.000133
      5980    20.436000 10548.460548 11666.874998     0.000134
      5981    20.439000 10518.147184 11478.802454     0.000138
      5982    20.442000 10452.811054 11580.235720     0.000134
      5983    20.445000 10357.367591 11729.239590     0.000135
      5984    20.448000 10236.285754 11815.188183     0.000135
      5985    20.451000 10093.368626 11495.530274     0.000135
      5986    20.454000  9931.671014 11507.884058     0.000138
      5987    20.457000  9753.525446 11284.757201     0.000140
      5988    20.460000  9560.645528 11123.112678     0.000141
      5989    20.463000  9354.278143 11117.399530     0.000142
      5990    20.466000  9135.379016 10569.069350     0.000149
      5991    20.469000  8904.788288 10347.243581     0.000153
      5992    20.472000  8663.384819 10092.102737     0.000155
      5993    20.475000  8412.201628  9448.802579     0.000168
      5994    20.478000  8152.491309  9265.309882     0.000173
      5995    20.481000  7885.738854  9227.036681     0.000169
      5996    20.484000  7613.628362  8666.769475     0.000183
      5997    20.487000  7337.977189  8347.487530     0.000190
      5998    20.490000  7060.654402  7974.560347     0.000198
      5999    20.493000  6783.499683  7500.012473     0.000211
      6000    20.496000  6508.254542  7162.070551     0.000222
      6001    20.499000  6236.513334  6916.526453     0.000230
      6002    20.502000  5969.694440  6695.694983     0.000234
      6003    20.505000  5709.030085  6230.674249     0.000257
      6004    20.508000  5455.569638  6039.813019     0.000265
      6005    20.511000  5210.189950  5660.549867     0.000277
      6006    20.514000  4973.613931  5499.892916     0.000292
      6007    20.517000  4746.440220  5155.461562     0.000310
      6008    20.520000  4529.133608  5001.005473     0.000318
      6009    20.523000  4322.049623  4819.520774     0.000330
      6010    20.526000  4125.448158  4461.216697     0.000357
      6011    20.529000  3939.498006  4357.760018     0.000369
      6012    20.532000  3764.282406  4410.714312     0.000356
      6013    20.535000  3599.803453  4013.434237     0.000399
      6014    20.538000  3445.986038  3890.879966     0.000412
      6015    20.541000  3302.681936  3653.406016     0.000426
      6016    20.544000  3169.674429  3580.325294     0.000448
      6017    20.547000  3046.683738  3553.802733     0.000450
      6018    20.550000  2933.373331  3390.768384     0.000468
      6019    20.553000  2829.357074  3310.561719     0.000482
      6020    20.556000  2734.207079  3232.491652     0.000495
      6021    20.559000  2647.462033  3103.515693     0.000518
      6022    20.562000  2568.635729  3047.643962     0.000516
      6023    20.565000  2497.225656  2890.423990     0.000557
      6024    20.568000  2432.721226  2894.077727     0.000555
      6025    20.571000  2374.611582  2666.577277     0.000591
      6026    20.574000  2322.392577  2695.071302     0.000595
      6027    20.577000  2275.573225  2703.190305     0.000588
      6028    20.580000  2233.681071  2548.055948     0.000627
      6029    20.583000  2196.266647  2506.680898     0.000635
      6030    20.586000  2162.907079  2447.164685     0.000651
      6031    20.589000  2133.208833  2353.027009     0.000685
      6032    20.592000  2106.809733  2266.830293     0.000692
      6033    20.595000  2083.380380  2370.151254     0.000679
      6034    20.598000  2062.625183  2192.619947     0.000737
      6035    20.601000  2044.283179  2196.958149     0.000714
      6036    20.604000  2028.128856  2236.067862     0.000717
      6037    20.607000  2013.973148  2225.504775     0.000721
      6038    20.610000  2001.664680  2131.327573     0.000747
      6039    20.613000  1991.091204  2204.842801     0.000724
      6040    20.616000  1982.180958  2040.807076     0.000785
      6041    20.619000  1974.903375  2093.134875     0.000767
      6042    20.622000  1969.268462  2113.284646     0.000747
      6043    20.625000  1965.323570  2071.679313     0.000778
      6044    20.628000  1963.146828  2081.568077     0.000775
      6045    20.631000  1962.835971  2000.987644     0.000784
      6046    20.634000  1964.492216  1970.767563     0.000818
      6047    20.637000  1968.199241  2102.143545     0.000762
      6048    20.640000  1973.998552  2037.335672     0.000784
      6049    20.643000  1981.862725  1953.404083     0.000815
      6050    20.646000  1991.668499  1957.987406     0.000814
      6051    20.649000  2003.171051  2030.774724     0.000794
      6052    20.652000  2015.979533  2003.926633     0.000784
      6053    20.655000  2029.533835  1985.661200     0.000814
      6054    20.658000  2043.086093  2033.791858     0.000792
      6055    20.661000  2055.702889  2050.485260     0.000764
      6056    20.664000  2066.322178  2008.796782     0.000804
      6057    20.667000  2073.903579  2033.220889     0.000783
      6058    20.670000  2077.667076  2118.282579     0.000746
      6059    20.673000  2077.325056  2076.290652     0.000769
      6060    20.676000  2073.164280  1963.365092     0.000814
      6061    20.679000  2065.918395  1914.730148     0.000841
      6062    20.682000  2056.520687  1950.983603     0.000807
      6063    20.685000  2045.880774  1985.316517     0.000810
      6064    20.688000  2034.759583  1990.066621     0.000807
      6065    20.691000  2023.731517  1919.912534     0.000823
      6066    20.694000  2013.192383  2008.524934     0.000799
      6067    20.697000  2003.382745  1908.450758     0.000840
      6068    20.700000  1994.414331  1962.719074     0.000812
      6069    20.703000  1986.296931  1975.063012     0.000803
      6070    20.706000  1978.965879  1918.723644     0.000835
      6071    20.709000  1972.309007  1959.002794     0.000821
      6072    20.712000  1966.191545  1864.362501     0.000838
      6073    20.715000  1960.476957  1915.994641     0.000845
      6074    20.718000  1955.042363  1938.884249     0.000834
      6075    20.721000  1949.788148  1957.402389     0.000803
      6076    20.724000  1944.642246  1851.430395     0.000870
      6077    20.727000  1939.560193  1959.242453     0.000818
      6078    20.730000  1934.522318  1890.874105     0.000840
      6079    20.733000  1929.529379  1875.512921     0.000850
      6080    20.736000  1924.597746  1843.699182     0.000864
      6081    20.739000  1919.754766  1936.325438     0.000828
      6082    20.742000  1915.034786  1926.115588     0.000817
      6083    20.745000  1910.476018  1861.107051     0.000868
      6084    20.748000  1906.118143  1855.885388     0.000870
      6085    20.751000  1902.000615  1890.218232     0.000833
      6086    20.754000  1898.161534  1871.627736     0.000861
      6087    20.757000  1894.636976  1869.910818     0.000860
      6088    20.760000  1891.460686  1868.948194     0.000852
      6089    20.763000  1888.664055  1887.896844     0.000844
      6090    20.766000  1886.276303  1840.595151     0.000874
      6091    20.769000  1884.324784  1856.872815     0.000866
      6092    20.772000  1882.835305  1851.929703     0.000850
      6093    20.775000  1881.832367  1842.814830     0.000879
      6094    20.778000  1881.339219  1889.674085     0.000850
      6095    20.781000  1881.377685  1844.787543     0.000853
      6096    20.784000  1881.967749  1892.778876     0.000851
      6097    20.787000  1883.126783  1861.542143     0.000858
      6098    20.790000  1884.868920  1812.899356     0.000876
      6099    20.793000  1887.204023  1846.304866     0.000860
      6100    20.796000  1890.136809  1905.651908     0.000841
      6101    20.799000  1893.665958  1951.692396     0.000824
      6102    20.802000  1897.782324  1881.131272     0.000836
      6103    20.805000  1902.468488  1918.119621     0.000844
      6104    20.808000  1907.702076  1909.373632     0.000842
      6105    20.811000  1913.457738  1949.954197     0.000807
      6106    20.814000  1919.689145  1819.442990     0.000886
      6107    20.817000  1926.346608  1958.482756     0.000819
      6108    20.820000  1933.371935  1878.513730     0.000848
      6109    20.823000  1940.698944  1954.154131     0.000812
      6110    20.826000  1948.254203  1971.755205     0.000813
      6111    20.829000  1955.957967  1861.268152     0.000861
      6112    20.832000  1963.725196  1949.364731     0.000806
      6113    20.835000  1971.466528  1948.242637     0.000827
      6114    20.838000  1979.089040  1898.376512     0.000850
      6115    20.841000  1986.496588  1997.845108     0.000791
      6116    20.844000  1993.590147  1972.691304     0.000817
      6117    20.847000  2000.267480  2051.049120     0.000784
      6118    20.850000  2006.422916  1959.547619     0.000810
      6119    20.853000  2011.947374  2000.270331     0.000793
      6120    20.856000  2016.729094  1950.353156     0.000827
      6121    20.859000  2020.655529  1967.900960     0.000811
      6122    20.862000  2023.616751  1967.617928     0.000803
      6123    20.865000  2025.510495  2064.378016     0.000786
      6124    20.868000  2026.248597  2029.412493     0.000793
      6125    20.871000  2025.764188  1948.962032     0.000812
      6126    20.874000  2024.018629  2039.411613     0.000786
      6127    20.877000  2021.007016  2036.233973     0.000787
      6128    20.880000  2016.761196  1962.562234     0.000812
      6129    20.883000  2011.349654  2089.689606     0.000756
      6130    20.886000  2004.874214  2095.785309     0.000770
      6131    20.889000  1997.464126  2069.632101     0.000773
      6132    20.892000  1989.268524  2029.112695     0.000773
      6133    20.895000  1980.448393  1995.078084     0.000811
      6134    20.898000  1971.169045  1968.046496     0.000817
      6135    20.901000  1961.593793  1974.340463     0.000798
      6136    20.904000  1951.879137  2010.082299     0.000798
      6137    20.907000  1942.171479  1995.395462     0.000803
      6138    20.910000  1932.605147  2017.177741     0.000791
      6139    20.913000  1923.301436  1967.422325     0.000808
      6140    20.916000  1914.368358  1871.945509     0.000857
      6141    20.919000  1905.900850  1957.763486     0.000817
      6142    20.922000  1897.981229  1936.057410     0.000809
      6143    20.925000  1890.679777  1935.594287     0.000832
      6144    20.928000  1884.055382  1836.102677     0.000878
      6145    20.931000  1878.156190  1928.682591     0.000816
      6146    20.934000  1873.020247  1909.068294     0.000841
      6147    20.937000  1868.676143  1922.393797     0.000838
      6148    20.940000  1865.143632  1852.524370     0.000856
      6149    20.943000  1862.434250  1962.814743     0.000809
      6150    20.946000  1860.551905  1856.026531     0.000864
      6151    20.949000  1859.493446  1845.686461     0.000867
      6152    20.952000  1859.249206  1891.175762     0.000833
      6153    20.955000  1859.803518  1842.563226     0.000874
      6154    20.958000  1861.135203  1810.486862     0.000889
      6155    20.961000  1863.218056  1813.900731     0.000870
      6156    20.964000  1866.021347  1915.561152     0.000837
      6157    20.967000  1869.510355  1871.500521     0.000862
      6158    20.970000  1873.646969  1811.584364     0.000881
      6159    20.973000  1878.390374  1873.940687     0.000844
      6160    20.976000  1883.697780  1851.830309     0.000869
      6161    20.979000  1889.525235  1907.090892     0.000839
      6162    20.982000  1895.828406  1845.786710     0.001077
      6163    20.985000  1902.563228  1864.781414     0.001065
      6164    20.988000  1909.686520  1879.709503     0.000989
      6165    20.991000  1917.155376  1863.274618     0.000960
      6166    20.994000  1924.928013  1898.906697     0.000937
      6167    20.997000  1932.962405  1926.082606     0.000914
      6168    21.000000  1941.214997  1898.905325     0.000914
      6169    21.003000  1949.639831  1899.790686     0.000906
      6170    21.006000  1958.186546  2000.002855     0.000867
      6171    21.009000  1966.798763  2062.288267     0.000838
      6172    21.012000  1975.412467  1978.802982     0.000853
      6173    21.015000  1983.954623  1938.946203     0.000888
      6174    21.018000  1992.342173  1947.590242     0.000882
      6175    21.021000  2000.481632  1899.167740     0.000879
      6176    21.024000  2008.269364  1971.516052     0.000866
      6177    21.027000  2015.592839  1953.585085     0.000877
      6178    21.030000  2022.333010  1921.713867     0.000879
      6179    21.033000  2028.367825  2043.625246     0.000831
      6180    21.036000  2033.576923  2029.958723     0.000842
      6181    21.039000  2037.847228  2126.096552     0.000801
      6182    21.042000  2041.078996  2032.762144     0.000827
      6183    21.045000  2043.191649  2002.991904     0.000853
      6184    21.048000  2044.128719  2058.574333     0.000835
      6185    21.051000  2043.861192  2046.964784     0.000823
      6186    21.054000  2042.388937  2057.460985     0.000827
      6187    21.057000  2039.740161  2048.740787     0.000832
      6188    21.060000  2035.968985  2104.260265     0.000805
      6189    21.063000  2031.151796  2130.909366     0.000793
      6190    21.066000  2025.382867  2129.814181     0.000804
      6191    21.069000  2018.769759  2045.978174     0.000836
      6192    21.072000  2011.428915  2117.490883     0.000793
      6193    21.075000  2003.481658  2037.757624     0.000837
      6194    21.078000  1995.050718  2028.499713     0.000848
      6195    21.081000  1986.257301  2020.098109     0.000833
      6196    21.084000  1977.218690  1984.551604     0.000860
      6197    21.087000  1968.046328  1932.571584     0.000887
      6198    21.090000  1958.844364  1951.459020     0.000866
      6199    21.093000  1949.708597  1983.682692     0.000855
      6200    21.096000  1940.725788  1943.174439     0.000875
      6201    21.099000  1931.973281  1933.388740     0.000882
      6202    21.102000  1923.518886  1900.702603     0.000883
      6203    21.105000  1915.420886  1883.622719     0.000906
      6204    21.108000  1907.728416  1878.964747     0.000919
      6205    21.111000  1900.481728  1903.948818     0.000884
      6206    21.114000  1893.712665  1869.429864     0.000911
      6207    21.117000  1887.445174  1873.030653     0.000915
      6208    21.120000  1881.695865  1873.444844     0.000909
      6209    21.123000  1876.474592  1942.074897     0.000867
      6210    21.126000  1871.785048  1847.059669     0.000923
      6211    21.129000  1867.625371  1827.466518     0.000942
      6212    21.132000  1863.988741  1929.970142     0.000873
      6213    21.135000  1860.863967  1936.998178     0.000886
      6214    21.138000  1858.236050  1821.774756     0.000942
      6215    21.141000  1856.086731  1858.588674     0.000902
      6216    21.144000  1854.394994  1827.024484     0.000934
      6217    21.147000  1853.137549  1864.308520     0.000918
      6218    21.150000  1852.289277  1862.737498     0.000914
      6219    21.153000  1851.823655  1853.114734     0.000911
      6220    21.156000  1851.713179  1875.470355     0.000906
      6221    21.159000  1851.929786  1823.323497     0.000944
      6222    21.162000  1852.445330  1841.615171     0.000909
      6223    21.165000  1853.232099  1866.189509     0.000918
      6224    21.168000  1854.263399  1880.851571     0.000919
      6225    21.171000  1855.514183  1829.387106     0.000917
      6226    21.174000  1856.961669  1900.526545     0.000896
      6227    21.177000  1858.585895  1845.611883     0.000929
      6228    21.180000  1860.370133  1885.680986     0.000902
      6229    21.183000  1862.301132  1908.661045     0.000889
      6230    21.186000  1864.369170  1847.415669     0.000926
      6231    21.189000  1866.567905  1888.849187     0.000911
      6232    21.192000  1868.894382  1828.738310     0.000916
      6233    21.195000  1871.347955  1847.418745     0.000922
      6234    21.198000  1873.930940  1882.756666     0.000918
      6235    21.201000  1876.647831  1878.237780     0.000892
      6236    21.204000  1879.504893  1887.077276     0.000907
      6237    21.207000  1882.509911  1860.099416     0.000923
      6238    21.210000  1885.671905  1881.104614     0.000899
      6239    21.213000  1889.000879  1955.805587     0.000867
      6240    21.216000  1892.507620  1892.513895     0.000902
      6241    21.219000  1896.203554  1899.102533     0.000903
      6242    21.222000  1900.100644  1855.015774     0.000902
      6243    21.225000  1904.211346  1926.483226     0.000886
      6244    21.228000  1908.548608  1958.449227     0.000883
      6245    21.231000  1913.125910  1943.014300     0.000862
      6246    21.234000  1917.957345  1844.518566     0.000923
      6247    21.237000  1923.057734  1898.250114     0.000903
      6248    21.240000  1928.442778  1905.168354     0.000893
      6249    21.243000  1934.129242  1947.017592     0.000871
      6250    21.246000  1940.135037  1921.567884     0.000884
      6251    21.249000  1946.478201  1927.854657     0.000895
      6252    21.252000  1953.178470  1931.605751     0.000872
      6253    21.255000  1960.267582  1976.241706     0.000867
      6254    21.258000  1967.768758  1875.867884     0.000923
      6255    21.261000  1975.710607  1928.565850     0.000869
      6256    21.264000  1984.126841  1930.182200     0.000881
      6257    21.267000  1993.055944  2016.741596     0.000849
      6258    21.270000  2002.541899  1969.226994     0.000862
      6259    21.273000  2012.635305  2077.165869     0.000820
      6260    21.276000  2023.394568  2052.467825     0.000830
      6261    21.279000  2034.886957  2086.801092     0.000824
      6262    21.282000  2047.190432  2083.594621     0.000805
      6263    21.285000  2060.397451  2074.101202     0.000821
      6264    21.288000  2074.613868  2050.640036     0.000846
      6265    21.291000  2089.961393  2103.940007     0.000799
      6266    21.294000  2106.581715  2081.545872     0.000823
      6267    21.297000  2124.638345  2136.204220     0.000806
      6268    21.300000  2144.319351  2134.993226     0.000795
      6269    21.303000  2165.840187  2181.615812     0.000779
      6270    21.306000  2189.446557  2225.925343     0.000764
      6271    21.309000  2215.417232  2245.874683     0.000769
      6272    21.312000  2244.066705  2275.690962     0.000740
      6273    21.315000  2275.747602  2311.534667     0.000740
      6274    21.318000  2310.852699  2463.377754     0.000700
      6275    21.321000  2349.816350  2421.233201     0.000693
      6276    21.324000  2393.115271  2500.809443     0.000686
      6277    21.327000  2441.268028  2660.647353     0.000645
      6278    21.330000  2494.834925  2690.409912     0.000631
      6279    21.333000  2554.418368  2711.068901     0.000627
      6280    21.336000  2620.652418  2747.181258     0.000617
      6281    21.339000  2694.203998  2855.087718     0.000604
      6282    21.342000  2775.765348  2981.311648     0.000563
      6283    21.345000  2866.046647  3170.565300     0.000538
      6284    21.348000  2965.767359  3273.433831     0.000529
      6285    21.351000  3075.646620  3297.856569     0.000507
      6286    21.354000  3196.391440  3474.011800     0.000490
      6287    21.357000  3328.686057  3562.200850     0.000481
      6288    21.360000  3473.178670  3729.823251     0.000455
      6289    21.363000  3630.468554  3987.052517     0.000425
      6290    21.366000  3801.093047  4225.835948     0.000400
      6291    21.369000  3985.513805  4328.867074     0.000397
      6292    21.372000  4184.103430  4501.027031     0.000372
      6293    21.375000  4397.131920  4782.084074     0.000354
      6294    21.378000  4624.752953  4939.146836     0.000351
      6295    21.381000  4866.989751  5249.162083     0.000319
      6296    21.384000  5123.720249  5511.945800     0.000308
      6297    21.387000  5394.661243  5980.496567     0.000285
      6298    21.390000  5679.351381  6110.570720     0.000277
      6299    21.393000  5977.133206  6423.057859     0.000263
      6300    21.396000  6287.135237  6741.811985     0.000251
      6301    21.399000  6608.256139  7084.789422     0.000242
      6302    21.402000  6939.154542  7423.606204     0.000224
      6303    21.405000  7278.249727  7898.790355     0.000214
      6304    21.408000  7623.739390  8219.463881     0.000208
      6305    21.411000  7973.641148  8721.713393     0.000191
      6306    21.414000  8325.861313  9131.375246     0.000186
      6307    21.417000  8678.295629  9377.337049     0.000180
      6308    21.420000  9028.945346  9741.924531     0.000173
      6309    21.423000  9376.035717 10118.283173     0.000165
      6310    21.426000  9718.126791 10368.909415     0.000162
      6311    21.429000 10054.176793 10505.428946     0.000163
      6312    21.432000 10383.548087 10838.371221     0.000153
      6313    21.435000 10705.946425 11196.028174     0.000151
      6314    21.438000 11021.299621 11375.058143     0.000150
      6315    21.441000 11329.593875 11393.846301     0.000145
      6316    21.444000 11630.692744 11491.235095     0.000146
      6317    21.447000 11924.163826 11890.074738     0.000142
      6318    21.450000 12209.132944 12182.710295     0.000138
      6319    21.453000 12484.177762 12211.664281     0.000137
      6320    21.456000 12747.265157 12316.583348     0.000135
      6321    21.459000 12995.731278 12586.474245     0.000135
      6322    21.462000 13226.300732 12867.535732     0.000128
      6323    21.465000 13435.141502 13107.684574     0.000128
      6324    21.468000 13617.954412 13050.531411     0.000131
      6325    21.471000 13770.098978 13359.195528     0.000123
      6326    21.474000 13886.759944 13510.237081     0.000124
      6327    21.477000 13963.158948 13868.581777     0.000121
      6328    21.480000 13994.811688 13687.016900     0.000123
      6329    21.483000 13977.821863 13972.613761     0.000120
      6330    21.486000 13909.190040 14187.106206     0.000117
      6331    21.489000 13787.102135 14169.665623     0.000119
      6332    21.492000 13611.154001 14206.797143     0.000116
      6333    21.495000 13382.470980 14155.202966     0.000119
      6334    21.498000 13103.695883 14119.985306     0.000120
      6335    21.501000 12778.843601 14023.321051     0.000118
      6336    21.504000 12413.045192 13581.788496     0.000124
      6337    21.507000 12012.224295 12920.614384     0.000130
      6338    21.510000 11582.754900 12632.922739     0.000133
      6339    21.513000 11131.143948 11825.033399     0.000141
      6340    21.516000 10663.768198 11218.204916     0.000150
      6341    21.519000 10186.678316 10620.220888     0.000160
      6342    21.522000  9705.469094  9818.919830     0.000169
      6343    21.525000  9225.205741  9190.293890     0.000184
      6344    21.528000  8750.392318  8696.499168     0.000196
      6345    21.531000  8284.968620  8001.743174     0.000209
[truncated: 387,829 more chars]
