# Supplementary material for: Crystal structures of eight mono-methyl alkanes (C26–C32) via single-crystal and powder diffraction and DFT-D optimization
Source: IUCrJ. 2015 Jul 5;2(Pt 5):490–7. doi: 10.1107/S2052252515010271 (PMC4547817; doi:10.1107/S2052252515010271)
Supplement: Supplementary file 5 [file m-02-00490-11MeC29H59sup5.rtv]

data_11MeC29H59

loop_
_pd_proc_point_id
_pd_meas_2theta_scan
_pd_proc_intensity_total
_pd_calc_intensity_total
_pd_proc_ls_weight
         1     2.499000  1048.220836  1106.626557     0.000361
         2     2.502000  1047.782495   979.793129     0.000398
         3     2.505000  1047.345881  1100.982595     0.000348
         4     2.508000  1046.910986  1121.625965     0.000360
         5     2.511000  1046.477802   991.669781     0.000398
         6     2.514000  1046.046324  1052.579369     0.000361
         7     2.517000  1045.616543  1029.362205     0.000393
         8     2.520000  1045.188453  1047.770859     0.000371
         9     2.523000  1044.762046  1030.807454     0.000377
        10     2.526000  1044.337314  1021.680031     0.000388
        11     2.529000  1043.914252  1065.841279     0.000374
        12     2.532000  1043.492851  1048.268886     0.000375
        13     2.535000  1043.073104  1063.587561     0.000353
        14     2.538000  1042.655006  1041.202467     0.000389
        15     2.541000  1042.238547   994.509017     0.000395
        16     2.544000  1041.823722  1008.739574     0.000381
        17     2.547000  1041.410524  1018.493911     0.000397
        18     2.550000  1040.998945  1100.317388     0.000352
        19     2.553000  1040.588978  1024.974091     0.000379
        20     2.556000  1040.180618  1060.555429     0.000374
        21     2.559000  1039.773855  1014.859817     0.000389
        22     2.562000  1039.368685  1053.272190     0.000377
        23     2.565000  1038.965099  1115.335092     0.000344
        24     2.568000  1038.563091  1040.813559     0.000389
        25     2.571000  1038.162654  1069.897912     0.000365
        26     2.574000  1037.763782  1111.684663     0.000345
        27     2.577000  1037.366468  1114.982178     0.000364
        28     2.580000  1036.970704  1153.413865     0.000335
        29     2.583000  1036.576484  1021.070470     0.000386
        30     2.586000  1036.183801  1017.426400     0.000382
        31     2.589000  1035.792650  1078.784491     0.000367
        32     2.592000  1035.403022  1047.321230     0.000372
        33     2.595000  1035.014911   983.556199     0.000393
        34     2.598000  1034.628311   996.240261     0.000410
        35     2.601000  1034.243216  1007.066947     0.000385
        36     2.604000  1033.859617  1006.455453     0.000385
        37     2.607000  1033.477510  1043.660375     0.000391
        38     2.610000  1033.096887  1060.899777     0.000368
        39     2.613000  1032.717741  1108.636714     0.000352
        40     2.616000  1032.340067   988.549273     0.000398
        41     2.619000  1031.963858  1152.769753     0.000349
        42     2.622000  1031.589108  1091.177102     0.000360
        43     2.625000  1031.215809  1000.216620     0.000387
        44     2.628000  1030.843955   984.864420     0.000414
        45     2.631000  1030.473541  1017.352352     0.000385
        46     2.634000  1030.104560   916.551621     0.000423
        47     2.637000  1029.737005  1088.522466     0.000372
        48     2.640000  1029.370869  1085.493532     0.000362
        49     2.643000  1029.006148  1137.696542     0.000345
        50     2.646000  1028.642834  1011.721989     0.000391
        51     2.649000  1028.280921  1037.480777     0.000384
        52     2.652000  1027.920403  1038.504272     0.000380
        53     2.655000  1027.561274   968.817102     0.000396
        54     2.658000  1027.203622  1175.756265     0.000343
        55     2.661000  1026.848025  1024.495189     0.000383
        56     2.664000  1026.494715  1012.922940     0.000384
        57     2.667000  1026.143923  1073.935342     0.000378
        58     2.670000  1025.795929  1089.818723     0.000360
        59     2.673000  1025.451029  1058.062467     0.000368
        60     2.676000  1025.109198  1001.745224     0.000393
        61     2.679000  1024.769864  1039.472882     0.000388
        62     2.682000  1024.433564   910.538966     0.000434
        63     2.685000  1024.101777  1017.854014     0.000377
        64     2.688000  1023.783729  1095.329197     0.000376
        65     2.691000  1023.449639  1095.805855     0.000359
        66     2.694000  1023.109016   991.208727     0.000388
        67     2.697000  1022.769713   981.289757     0.000413
        68     2.700000  1022.431725  1080.614570     0.000360
        69     2.703000  1022.095046  1036.224479     0.000380
        70     2.706000  1021.759671   979.772261     0.000403
        71     2.709000  1021.425594  1047.381783     0.000383
        72     2.712000  1021.092810  1056.634735     0.000374
        73     2.715000  1020.761313   933.253292     0.000415
        74     2.718000  1020.431098  1007.168703     0.000408
        75     2.721000  1020.102160  1029.442323     0.000384
        76     2.724000  1019.774494   984.745004     0.000394
        77     2.727000  1019.448093  1049.880844     0.000387
        78     2.730000  1019.122954  1035.567695     0.000378
        79     2.733000  1018.799070   997.635018     0.000392
        80     2.736000  1018.476437  1020.330794     0.000390
        81     2.739000  1018.155050   990.491286     0.000403
        82     2.742000  1017.834902  1057.430108     0.000368
        83     2.745000  1017.515990  1123.296211     0.000345
        84     2.748000  1017.198308  1006.864771     0.000405
        85     2.751000  1016.881851  1019.913468     0.000382
        86     2.754000  1016.566615  1074.833200     0.000358
        87     2.757000  1016.252594  1109.591762     0.000367
        88     2.760000  1015.939784   965.362195     0.000405
        89     2.763000  1015.628179  1068.831960     0.000370
        90     2.766000  1015.317775  1075.584409     0.000366
        91     2.769000  1015.008567  1075.711739     0.000370
        92     2.772000  1014.700551  1033.908981     0.000384
        93     2.775000  1014.393721   992.414412     0.000386
        94     2.778000  1014.088074   976.063478     0.000419
        95     2.781000  1013.783604  1066.878590     0.000368
        96     2.784000  1013.480308  1059.126018     0.000369
        97     2.787000  1013.178179  1089.761280     0.000373
        98     2.790000  1012.877216  1028.090422     0.000383
        99     2.793000  1012.577411   984.896256     0.000392
       100     2.796000  1012.278763   991.555258     0.000399
       101     2.799000  1011.981265  1051.185448     0.000377
       102     2.802000  1011.684915  1012.276304     0.000392
       103     2.805000  1011.389707   976.282986     0.000394
       104     2.808000  1011.095638   989.394104     0.000410
       105     2.811000  1010.802703  1051.156988     0.000375
       106     2.814000  1010.510899   984.259537     0.000390
       107     2.817000  1010.220222   964.696871     0.000419
       108     2.820000  1009.930667   956.941914     0.000412
       109     2.823000  1009.642232  1053.530974     0.000367
       110     2.826000  1009.354912  1052.465150     0.000377
       111     2.829000  1009.068703  1053.746781     0.000378
       112     2.832000  1008.783603   957.840364     0.000412
       113     2.835000  1008.499607  1033.983741     0.000371
       114     2.838000  1008.216712  1011.963990     0.000399
       115     2.841000  1007.934914  1026.088767     0.000381
       116     2.844000  1007.654211   910.631099     0.000421
       117     2.847000  1007.374599  1002.154034     0.000410
       118     2.850000  1007.096076   990.453604     0.000401
       119     2.853000  1006.818637   976.947432     0.000400
       120     2.856000  1006.542280  1010.947639     0.000394
       121     2.859000  1006.267003  1016.679392     0.000391
       122     2.862000  1005.992802   961.492962     0.000411
       123     2.865000  1005.719675  1047.498942     0.000370
       124     2.868000  1005.447619   947.012657     0.000425
       125     2.871000  1005.176633  1017.056983     0.000394
       126     2.874000  1004.906713   947.727705     0.000408
       127     2.877000  1004.637858  1053.553822     0.000384
       128     2.880000  1004.370065  1002.788115     0.000393
       129     2.883000  1004.103332  1045.825064     0.000374
       130     2.886000  1003.837659  1001.217464     0.000397
       131     2.889000  1003.573043   991.443068     0.000400
       132     2.892000  1003.309483  1097.478192     0.000360
       133     2.895000  1003.046977  1014.449389     0.000377
       134     2.898000  1002.785525   999.716036     0.000402
       135     2.901000  1002.525125   957.945128     0.000412
       136     2.904000  1002.265776  1061.149206     0.000362
       137     2.907000  1002.007479  1097.078708     0.000369
       138     2.910000  1001.750233  1019.506202     0.000387
       139     2.913000  1001.494037  1014.461705     0.000384
       140     2.916000  1001.238892  1022.493003     0.000391
       141     2.919000  1000.984798  1016.665244     0.000394
       142     2.922000  1000.731755   896.964620     0.000441
       143     2.925000  1000.479765  1067.882701     0.000364
       144     2.928000  1000.228829   968.669074     0.000416
       145     2.931000   999.978947   979.868559     0.000405
       146     2.934000   999.730122  1003.274750     0.000377
       147     2.937000   999.482355  1055.473453     0.000387
       148     2.940000   999.235650   934.561780     0.000421
       149     2.943000   998.990008  1009.785263     0.000384
       150     2.946000   998.745433   986.732197     0.000405
       151     2.949000   998.501929  1030.673641     0.000389
       152     2.952000   998.259499  1055.033733     0.000372
       153     2.955000   998.018147   920.205180     0.000424
       154     2.958000   997.777880   971.189871     0.000413
       155     2.961000   997.538702  1028.144194     0.000383
       156     2.964000   997.300619   939.687677     0.000406
       157     2.967000   997.063637   985.387886     0.000411
       158     2.970000   996.827765   981.835603     0.000406
       159     2.973000   996.593010   925.096181     0.000418
       160     2.976000   996.359380  1032.184433     0.000389
       161     2.979000   996.126884  1071.423163     0.000372
       162     2.982000   995.895534  1050.540066     0.000372
       163     2.985000   995.665387   962.951409     0.000407
       164     2.988000   995.436959  1009.401914     0.000394
       165     2.991000   995.210549   936.497009     0.000421
       166     2.994000   994.986426  1061.759247     0.000362
       167     2.997000   994.764874  1065.061907     0.000382
       168     3.000000   994.546209   956.422854     0.000416
       169     3.003000   994.329932  1029.113156     0.000374
       170     3.006000   994.116257  1011.350304     0.000392
       171     3.009000   993.906488  1069.072213     0.000372
       172     3.012000   993.709127   987.221406     0.000397
       173     3.015000   993.493900   970.790823     0.000405
       174     3.018000   993.278051   920.647006     0.000435
       175     3.021000   993.063595  1018.345767     0.000390
       176     3.024000   992.850563  1050.006041     0.000364
       177     3.027000   992.638988   963.636793     0.000418
       178     3.030000   992.428906   980.674091     0.000405
       179     3.033000   992.220356  1002.179035     0.000386
       180     3.036000   992.013379  1014.772743     0.000394
       181     3.039000   991.808022  1063.304994     0.000372
       182     3.042000   991.604333  1008.780134     0.000386
       183     3.045000   991.402366   987.329682     0.000396
       184     3.048000   991.202178   987.373653     0.000405
       185     3.051000   991.003833   932.613912     0.000425
       186     3.054000   990.807400   940.955736     0.000408
       187     3.057000   990.612951   992.616096     0.000405
       188     3.060000   990.420577  1054.922925     0.000375
       189     3.063000   990.230893  1051.508052     0.000365
       190     3.066000   990.044618   982.273791     0.000410
       191     3.069000   989.862152   971.089359     0.000410
       192     3.072000   989.684053   997.437967     0.000391
       193     3.075000   989.510877   991.528512     0.000395
       194     3.078000   989.342647   939.385978     0.000428
       195     3.081000   989.178945   909.498150     0.000434
       196     3.084000   989.020983   958.805008     0.000409
       197     3.087000   988.872763  1012.842118     0.000397
       198     3.090000   988.735084   971.620996     0.000415
       199     3.093000   988.574794  1047.952044     0.000367
       200     3.096000   988.418444   991.436882     0.000405
       201     3.099000   988.266310  1000.995340     0.000397
       202     3.102000   988.118702   976.850205     0.000397
       203     3.105000   987.975962   961.799476     0.000403
       204     3.108000   987.838474   972.785797     0.000412
       205     3.111000   987.706669   995.059834     0.000396
       206     3.114000   987.581029   991.781795     0.000391
       207     3.117000   987.462098   985.675491     0.000411
       208     3.120000   987.350491   945.521791     0.000423
       209     3.123000   987.246901   966.218196     0.000402
       210     3.126000   987.152118   979.691110     0.000409
       211     3.129000   987.067043  1033.705828     0.000385
       212     3.132000   986.992705  1018.626404     0.000384
       213     3.135000   986.930285  1053.322614     0.000368
       214     3.138000   986.881147  1035.372403     0.000389
       215     3.141000   986.846868  1063.032522     0.000371
       216     3.144000   986.829281   958.874574     0.000402
       217     3.147000   986.830529  1002.492911     0.000401
       218     3.150000   986.853129  1026.377525     0.000389
       219     3.153000   986.900054   964.810967     0.000399
       220     3.156000   986.974834   993.437820     0.000404
       221     3.159000   987.081692   979.866149     0.000407
       222     3.162000   987.225710   981.474206     0.000397
       223     3.165000   987.413055  1035.762619     0.000382
       224     3.168000   987.651269   854.381398     0.000469
       225     3.171000   987.949660  1002.292708     0.000390
       226     3.174000   988.319828   974.173323     0.000397
       227     3.177000   988.776391  1159.719866     0.000342
       228     3.180000   989.337992   990.514610     0.000403
       229     3.183000   990.028741   949.964782     0.000406
       230     3.186000   990.880358   876.668308     0.000463
       231     3.189000   991.935911   986.610242     0.000408
       232     3.192000   993.259557   981.141211     0.000394
       233     3.195000   994.974392   959.024485     0.000409
       234     3.198000   997.417484  1042.809042     0.000382
       235     3.201000  1001.674368  1106.526915     0.000355
       236     3.204000  1010.996960  1030.943975     0.000372
       237     3.207000  1033.514211  1063.533695     0.000378
       238     3.210000  1085.508705  1145.043304     0.000349
       239     3.213000  1192.571387  1179.400537     0.000324
       240     3.216000  1385.467917  1352.056835     0.000294
       241     3.219000  1690.763400  1543.613106     0.000256
       242     3.222000  2121.492646  1805.011771     0.000212
       243     3.225000  2674.286817  2176.655571     0.000179
       244     3.228000  3334.400955  2696.325180     0.000146
       245     3.231000  4086.091759  3402.232943     0.000113
       246     3.234000  4916.606651  4169.922832     0.000089
       247     3.237000  5787.206716  4809.627862     0.000079
       248     3.240000  6561.859672  5774.303524     0.000065
       249     3.243000  6965.523259  5751.705003     0.000063
       250     3.246000  6695.141233  5532.631931     0.000069
       251     3.249000  5677.676762  4524.299012     0.000084
       252     3.252000  4231.700121  3119.803744     0.000121
       253     3.255000  2859.173344  2442.222001     0.000160
       254     3.258000  1888.821464  1919.798167     0.000205
       255     3.261000  1356.961624  1426.406021     0.000274
       256     3.264000  1125.257602  1317.098079     0.000292
       257     3.267000  1041.876412  1296.620468     0.000306
       258     3.270000  1014.513020  1135.338129     0.000353
       259     3.273000  1004.261586  1098.729633     0.000350
       260     3.276000   998.807710  1044.338994     0.000383
       261     3.279000   994.988218   973.065745     0.000412
       262     3.282000   992.013412   993.386094     0.000390
       263     3.285000   989.610265  1066.803174     0.000371
       264     3.288000   987.629924  1058.464995     0.000380
       265     3.291000   985.971995  1041.942399     0.000375
       266     3.294000   984.564497  1043.051146     0.000373
       267     3.297000   983.354536  1009.300646     0.000400
       268     3.300000   982.302518  1044.472295     0.000385
       269     3.303000   981.378337   919.688260     0.000423
       270     3.306000   980.558771   906.826478     0.000445
       271     3.309000   979.825679   983.651676     0.000410
       272     3.312000   979.164722   974.044902     0.000395
       273     3.315000   978.564447   984.884330     0.000405
       274     3.318000   978.015615   893.414561     0.000445
       275     3.321000   977.510711   936.783383     0.000418
       276     3.324000   977.043569  1063.486161     0.000364
       277     3.327000   976.609094   958.336791     0.000418
       278     3.330000   976.203045   922.945299     0.000435
       279     3.333000   975.821872   928.174888     0.000413
       280     3.336000   975.462584   942.623493     0.000424
       281     3.339000   975.122648   963.194820     0.000416
       282     3.342000   974.799908  1044.132900     0.000369
       283     3.345000   974.492522   906.269968     0.000438
       284     3.348000   974.198907   984.726550     0.000408
       285     3.351000   973.917698  1008.858026     0.000388
       286     3.354000   973.647718   973.865113     0.000398
       287     3.357000   973.387943   974.281947     0.000408
       288     3.360000   973.137483   963.690806     0.000418
       289     3.363000   972.895562   925.536120     0.000417
       290     3.366000   972.661503  1018.653121     0.000394
       291     3.369000   972.434713  1036.280393     0.000386
       292     3.372000   972.214675   978.004894     0.000392
       293     3.375000   972.000934   950.774538     0.000422
       294     3.378000   971.793093   974.427507     0.000412
       295     3.381000   971.590806   971.770196     0.000404
       296     3.384000   971.393771   873.522979     0.000450
       297     3.387000   971.201725  1044.640322     0.000380
       298     3.390000   971.014442   977.668188     0.000404
       299     3.393000   970.831728   933.020879     0.000411
       300     3.396000   970.653420   993.983592     0.000401
       301     3.399000   970.479381   952.797879     0.000418
       302     3.402000   970.309502   949.071074     0.000410
       303     3.405000   970.143695   990.226736     0.000403
       304     3.408000   969.981898  1021.681419     0.000389
       305     3.411000   969.824070   969.654455     0.000408
       306     3.414000   969.670190   971.596022     0.000404
       307     3.417000   969.520260  1024.798653     0.000388
       308     3.420000   969.374304   952.946616     0.000419
       309     3.423000   969.232366   900.950737     0.000434
       310     3.426000   969.094513  1011.875894     0.000394
       311     3.429000   968.960834  1034.255349     0.000389
       312     3.432000   968.831443  1026.731628     0.000375
       313     3.435000   968.706480   944.850830     0.000423
       314     3.438000   968.586110   965.325349     0.000415
       315     3.441000   968.470532   992.848107     0.000395
       316     3.444000   968.359972   920.868969     0.000423
       317     3.447000   968.254697   970.340130     0.000406
       318     3.450000   968.155011   995.006040     0.000399
       319     3.453000   968.061262   975.004874     0.000396
       320     3.456000   967.973850   932.154541     0.000427
       321     3.459000   967.893230   974.426462     0.000413
       322     3.462000   967.819922   944.532788     0.000408
       323     3.465000   967.754520   961.097957     0.000411
       324     3.468000   967.697702   927.940654     0.000430
       325     3.471000   967.650245  1002.489899     0.000389
       326     3.474000   967.613041  1003.024748     0.000394
       327     3.477000   967.587115   944.590601     0.000421
       328     3.480000   967.573650  1109.859909     0.000355
       329     3.483000   967.574013   957.642615     0.000403
       330     3.486000   967.589797  1023.635730     0.000383
       331     3.489000   967.622855  1030.454688     0.000388
       332     3.492000   967.675363  1041.859859     0.000369
       333     3.495000   967.749884   971.061214     0.000411
       334     3.498000   967.849452   998.723238     0.000397
       335     3.501000   967.977684   958.143083     0.000407
       336     3.504000   968.138921  1043.900931     0.000377
       337     3.507000   968.338407   901.886327     0.000441
       338     3.510000   968.582529   964.677307     0.000411
       339     3.513000   968.879133  1019.337467     0.000382
       340     3.516000   969.237952  1111.213204     0.000358
       341     3.519000   969.671182   981.095570     0.000409
       342     3.522000   970.194293   924.410504     0.000416
       343     3.525000   970.827156  1060.454873     0.000376
       344     3.528000   971.595682   989.345414     0.000408
       345     3.531000   972.534216   997.686268     0.000391
       346     3.534000   973.689173   907.761390     0.000436
       347     3.537000   975.124741  1022.221533     0.000384
       348     3.540000   976.933334   973.127547     0.000412
       349     3.543000   979.267192  1029.101433     0.000377
       350     3.546000   982.499525  1004.288202     0.000395
       351     3.549000   988.022099  1026.725285     0.000393
       352     3.552000  1001.078466   979.894777     0.000392
       353     3.555000  1037.061082  1052.501679     0.000381
       354     3.558000  1128.249236  1119.506031     0.000356
       355     3.561000  1320.878480  1248.346119     0.000311
       356     3.564000  1656.655045  1224.398766     0.000323
       357     3.567000  2152.441794  1719.705852     0.000228
       358     3.570000  2796.432527  2063.807755     0.000191
       359     3.573000  3558.775855  2958.856511     0.000127
       360     3.576000  4416.675326  3666.447675     0.000103
       361     3.579000  5375.222279  4492.002467     0.000085
       362     3.582000  6383.194890  5656.740958     0.000063
       363     3.585000  7111.909125  6004.001617     0.000062
       364     3.588000  6959.181765  6020.256181     0.000062
       365     3.591000  5642.653764  4602.068824     0.000081
       366     3.594000  3764.909062  3018.455301     0.000127
       367     3.597000  2240.980754  2284.996952     0.000168
       368     3.600000  1423.195040  1593.015058     0.000249
       369     3.603000  1115.705606  1344.279821     0.000290
       370     3.606000  1028.113013  1112.287935     0.000352
       371     3.609000  1004.349474  1058.243837     0.000382
       372     3.612000   995.004478  1056.148782     0.000367
       373     3.615000   989.391242  1088.452679     0.000361
       374     3.618000   985.491307  1017.970486     0.000394
       375     3.621000   982.727443  1034.625951     0.000373
       376     3.624000   980.808093  1011.307036     0.000389
       377     3.627000   979.558625  1076.548466     0.000367
       378     3.630000   978.878083   979.400994     0.000408
       379     3.633000   978.724174  1074.223603     0.000361
       380     3.636000   979.127898   979.087308     0.000404
       381     3.639000   980.281077  1054.582553     0.000386
       382     3.642000   982.814812   976.133008     0.000397
       383     3.645000   988.492772   905.717957     0.000436
       384     3.648000  1001.578850  1053.869285     0.000380
       385     3.651000  1030.883035  1075.122539     0.000360
       386     3.654000  1091.791319  1125.330383     0.000353
       387     3.657000  1206.764978  1141.661080     0.000342
       388     3.660000  1402.724059  1353.465578     0.000294
       389     3.663000  1705.099498  1497.509052     0.000258
       390     3.666000  2130.737105  1775.103774     0.000218
       391     3.669000  2682.850316  2300.421486     0.000172
       392     3.672000  3347.502062  2844.785733     0.000134
       393     3.675000  4085.812450  3458.077245     0.000111
       394     3.678000  4818.217242  4290.319165     0.000089
       395     3.681000  5411.443008  5013.847753     0.000073
       396     3.684000  5695.027898  5401.401561     0.000069
       397     3.687000  5527.313273  5203.383181     0.000072
       398     3.690000  4890.747064  4422.603793     0.000086
       399     3.693000  3943.786600  3309.420143     0.000115
       400     3.696000  2947.413095  2778.460666     0.000137
       401     3.699000  2120.678611  2030.561753     0.000196
       402     3.702000  1557.710427  1729.664145     0.000220
       403     3.705000  1237.032785  1452.816304     0.000269
       404     3.708000  1081.797917  1296.745232     0.000310
       405     3.711000  1016.284039  1127.181474     0.000341
       406     3.714000   990.751792  1098.399590     0.000356
       407     3.717000   980.349419  1123.774088     0.000351
       408     3.720000   975.111800  1085.751533     0.000368
       409     3.723000   971.693665   951.056199     0.000410
       410     3.726000   969.085400   965.803134     0.000407
       411     3.729000   966.965160   992.687399     0.000405
       412     3.732000   965.196005   927.121643     0.000420
       413     3.735000   963.696718   969.014729     0.000408
       414     3.738000   962.410261   967.479850     0.000412
       415     3.741000   961.294192   976.773831     0.000394
       416     3.744000   960.316200   899.457925     0.000442
       417     3.747000   959.451312   945.817421     0.000418
       418     3.750000   958.679981   923.776802     0.000427
       419     3.753000   957.986729   975.878682     0.000399
       420     3.756000   957.359173   925.728934     0.000424
       421     3.759000   956.787308   949.130397     0.000421
       422     3.762000   956.262981   911.540807     0.000424
       423     3.765000   955.779490  1020.608240     0.000387
       424     3.768000   955.331288  1042.787561     0.000379
       425     3.771000   954.913749  1002.517125     0.000387
       426     3.774000   954.522989  1020.944373     0.000385
       427     3.777000   954.155703   972.589789     0.000403
       428     3.780000   953.808598   916.457817     0.000433
       429     3.783000   953.478976   997.595410     0.000394
       430     3.786000   953.164618   972.350475     0.000403
       431     3.789000   952.863477   997.650255     0.000404
       432     3.792000   952.573809   887.228011     0.000435
       433     3.795000   952.294106   915.818741     0.000435
       434     3.798000   952.023922   879.319483     0.000451
       435     3.801000   951.761937   852.892464     0.000458
       436     3.804000   951.506171   902.145136     0.000444
       437     3.807000   951.250716   920.659197     0.000430
       438     3.810000   951.005366   947.880875     0.000416
       439     3.813000   950.783768   969.794836     0.000402
       440     3.816000   950.568125   954.163312     0.000415
       441     3.819000   950.357944   895.747088     0.000447
       442     3.822000   950.152784   974.500595     0.000399
       443     3.825000   949.952250   937.169584     0.000424
       444     3.828000   949.755985   944.878353     0.000422
       445     3.831000   949.563666   951.580235     0.000406
       446     3.834000   949.375005   937.776776     0.000422
       447     3.837000   949.189736   940.733851     0.000416
       448     3.840000   949.007620  1062.052589     0.000376
       449     3.843000   948.828440   946.036865     0.000410
       450     3.846000   948.651998   925.765728     0.000426
       451     3.849000   948.478112   897.200167     0.000445
       452     3.852000   948.306616   957.447941     0.000401
       453     3.855000   948.137359   947.081166     0.000421
       454     3.858000   947.970201   950.218494     0.000420
       455     3.861000   947.805014   993.699682     0.000394
       456     3.864000   947.641679   912.904470     0.000435
       457     3.867000   947.480088   873.752917     0.000452
       458     3.870000   947.320140   941.734658     0.000422
       459     3.873000   947.161743   914.930315     0.000424
       460     3.876000   947.004810   911.336066     0.000433
       461     3.879000   946.849262   977.481274     0.000411
       462     3.882000   946.695023   909.000959     0.000428
       463     3.885000   946.542026   946.679291     0.000421
       464     3.888000   946.390207  1035.320423     0.000386
       465     3.891000   946.239505   915.025860     0.000427
       466     3.894000   946.089864   971.890013     0.000406
       467     3.897000   945.941234   868.128050     0.000452
       468     3.900000   945.793564   937.002443     0.000422
       469     3.903000   945.646810   937.970525     0.000411
       470     3.906000   945.500929   940.803090     0.000420
       471     3.909000   945.355881   960.810943     0.000416
       472     3.912000   945.211629   867.618101     0.000444
       473     3.915000   945.068136   944.304991     0.000419
       474     3.918000   944.925370   874.987941     0.000454
       475     3.921000   944.783301   914.165403     0.000422
       476     3.924000   944.641897   865.918694     0.000458
       477     3.927000   944.501132   910.249232     0.000433
       478     3.930000   944.360980   939.005152     0.000420
       479     3.933000   944.221415   920.168511     0.000424
       480     3.936000   944.082415   872.905516     0.000451
       481     3.939000   943.943957   882.449143     0.000456
       482     3.942000   943.806021   927.414129     0.000414
       483     3.945000   943.668586   934.362511     0.000424
       484     3.948000   943.531634   952.662704     0.000422
       485     3.951000   943.395147   904.445055     0.000429
       486     3.954000   943.259108   942.480804     0.000415
       487     3.957000   943.123501   912.880002     0.000433
       488     3.960000   942.988312  1027.553710     0.000390
       489     3.963000   942.853524   893.711818     0.000439
       490     3.966000   942.719125   842.194021     0.000466
       491     3.969000   942.585101   890.850487     0.000451
       492     3.972000   942.451440   900.007617     0.000428
       493     3.975000   942.318129   938.113772     0.000422
       494     3.978000   942.185158   853.448373     0.000470
       495     3.981000   942.052515   993.023258     0.000393
       496     3.984000   941.920190   888.608984     0.000442
       497     3.987000   941.788174   930.727925     0.000424
       498     3.990000   941.656455   920.349149     0.000429
       499     3.993000   941.525026   920.272799     0.000419
       500     3.996000   941.393878  1019.363979     0.000920
       501     3.999000   941.263002  1021.272142     0.000870
       502     4.002000   941.132390  1024.950916     0.000689
       503     4.005000   941.002035   966.302544     0.000686
       504     4.008000   940.871929  1059.494722     0.000609
       505     4.011000   940.742065   984.993871     0.000616
       506     4.014000   940.612436  1015.374814     0.000573
       507     4.017000   940.483035   986.964464     0.000586
       508     4.020000   940.353858  1008.497412     0.000568
       509     4.023000   940.224896   981.406395     0.000558
       510     4.026000   940.096145   953.656022     0.000574
       511     4.029000   939.967599   967.866018     0.000587
       512     4.032000   939.839253   955.233481     0.000562
       513     4.035000   939.711100  1013.763131     0.000531
       514     4.038000   939.583137   959.196144     0.000581
       515     4.041000   939.455359  1013.295028     0.000529
       516     4.044000   939.327760   968.848289     0.000557
       517     4.047000   939.200337   956.879834     0.000569
       518     4.050000   939.073084   970.745716     0.000568
       519     4.053000   938.945998   978.848011     0.000544
       520     4.056000   938.819075   974.563973     0.000561
       521     4.059000   938.692310   975.733028     0.000572
       522     4.062000   938.565700  1042.344151     0.000509
       523     4.065000   938.438928  1001.648014     0.000548
       524     4.068000   938.311249   957.922944     0.000576
       525     4.071000   938.182407   946.328058     0.000572
       526     4.074000   938.051987   974.655875     0.000551
       527     4.077000   937.919653   966.947250     0.000560
       528     4.080000   937.785219  1003.790105     0.000548
       529     4.083000   937.649544   977.406607     0.000543
       530     4.086000   937.511956  1021.785247     0.000537
       531     4.089000   937.369992   947.020720     0.000596
       532     4.092000   937.213920   977.260045     0.000553
       533     4.095000   937.089109   982.772960     0.000566
       534     4.098000   936.965183   983.812881     0.000566
       535     4.101000   936.841354   973.405490     0.000564
       536     4.104000   936.717619   912.487030     0.000597
       537     4.107000   936.593977   971.751774     0.000562
       538     4.110000   936.470424   985.529396     0.000559
       539     4.113000   936.346960   959.073281     0.000557
       540     4.116000   936.223583   948.164720     0.000574
       541     4.119000   936.100290   950.008641     0.000576
       542     4.122000   935.977080   907.915712     0.000581
       543     4.125000   935.853952   962.118338     0.000554
       544     4.128000   935.730903   969.599028     0.000562
       545     4.131000   935.607933  1010.090240     0.000528
       546     4.134000   935.485039   932.463384     0.000560
       547     4.137000   935.362220   928.359897     0.000572
       548     4.140000   935.239474   964.112915     0.000554
       549     4.143000   935.116801   975.439907     0.000534
       550     4.146000   934.994198   906.339558     0.000591
       551     4.149000   934.871665   974.100821     0.000557
       552     4.152000   934.749200   986.450783     0.000525
       553     4.155000   934.626801  1038.391793     0.000509
       554     4.158000   934.504467   966.830808     0.000557
       555     4.161000   934.382198   931.082313     0.000570
       556     4.164000   934.259991  1073.088111     0.000483
       557     4.167000   934.137847   982.216062     0.000544
       558     4.170000   934.015762   926.532162     0.000588
       559     4.173000   933.893737   939.479145     0.000557
       560     4.176000   933.771770   908.554413     0.000594
       561     4.179000   933.649861   942.051230     0.000578
       562     4.182000   933.528007   912.067772     0.000576
       563     4.185000   933.406208   921.666644     0.000582
       564     4.188000   933.284464   994.429217     0.000543
       565     4.191000   933.162772  1061.475313     0.000498
       566     4.194000   933.041132   968.788483     0.000548
       567     4.197000   932.919544   951.686491     0.000563
       568     4.200000   932.798005  1017.034780     0.000527
       569     4.203000   932.676515   980.958500     0.000533
       570     4.206000   932.555074  1020.634287     0.000521
       571     4.209000   932.433680   997.476115     0.000541
       572     4.212000   932.312333  1090.627484     0.000471
       573     4.215000   932.191031   884.541810     0.000598
       574     4.218000   932.069774   909.963923     0.000586
       575     4.221000   931.948561   960.662773     0.000543
       576     4.224000   931.827392  1012.067279     0.000511
       577     4.227000   931.706264  1031.889865     0.000512
       578     4.230000   931.585179   948.824993     0.000556
       579     4.233000   931.464134  1021.562148     0.000499
       580     4.236000   931.343129   950.128773     0.000552
       581     4.239000   931.222164  1046.858124     0.000502
       582     4.242000   931.101237   905.083891     0.000573
       583     4.245000   930.980349   905.147463     0.000578
       584     4.248000   930.859497   965.799413     0.000542
       585     4.251000   930.738683   956.490237     0.000547
       586     4.254000   930.617904   923.794553     0.000555
       587     4.257000   930.497161   987.270064     0.000528
       588     4.260000   930.376452   945.944323     0.000566
       589     4.263000   930.255778   990.263269     0.000512
       590     4.266000   930.135137   991.503209     0.000529
       591     4.269000   930.014528  1017.128460     0.000525
       592     4.272000   929.893952   965.081980     0.000527
       593     4.275000   929.773408   879.547976     0.000592
       594     4.278000   929.652895   980.172645     0.000540
       595     4.281000   929.532412  1040.175219     0.000500
       596     4.284000   929.411960   981.911719     0.000529
       597     4.287000   929.291537   877.766846     0.000597
       598     4.290000   929.171143   943.025060     0.000565
       599     4.293000   929.050777   878.245283     0.000576
       600     4.296000   928.930440   981.992940     0.000537
       601     4.299000   928.810129   945.204324     0.000562
       602     4.302000   928.689846   945.938192     0.000543
       603     4.305000   928.569589   932.934807     0.000555
       604     4.308000   928.449358   957.830108     0.000545
       605     4.311000   928.329153  1028.325920     0.000502
       606     4.314000   928.208973   977.526693     0.000527
       607     4.317000   928.088817   937.820978     0.000556
       608     4.320000   927.968686   950.239742     0.000552
       609     4.323000   927.848578   950.953954     0.000533
       610     4.326000   927.728494   918.021300     0.000565
       611     4.329000   927.608433   869.201249     0.000605
       612     4.332000   927.488394   938.902020     0.000544
       613     4.335000   927.368377   919.819085     0.000558
       614     4.338000   927.248382   933.189993     0.000559
       615     4.341000   927.128283   952.139769     0.000546
       616     4.344000   927.007546   943.733490     0.000534
       617     4.347000   926.885969   899.499353     0.000576
       618     4.350000   926.763278   990.334630     0.000530
       619     4.353000   926.639237  1027.436287     0.000487
       620     4.356000   926.513682   977.299873     0.000529
       621     4.359000   926.387194   948.301848     0.000554
       622     4.362000   926.259321   928.733109     0.000546
       623     4.365000   926.128285   899.385381     0.000572
       624     4.368000   925.989577   939.951424     0.000552
       625     4.371000   925.869815   986.616208     0.000529
       626     4.374000   925.750572   921.143793     0.000552
       627     4.377000   925.631340   887.132543     0.000587
       628     4.380000   925.512118   956.586829     0.000546
       629     4.383000   925.392907   940.665575     0.000530
       630     4.386000   925.273705   956.135341     0.000541
       631     4.389000   925.154514   969.652727     0.000544
       632     4.392000   925.035332   936.050603     0.000542
       633     4.395000   924.916159   940.965612     0.000548
       634     4.398000   924.796996   911.993160     0.000565
       635     4.401000   924.677843  1010.821146     0.000509
       636     4.404000   924.558698   992.531865     0.000507
       637     4.407000   924.439562   885.079089     0.000582
       638     4.410000   924.320435   998.062177     0.000526
       639     4.413000   924.201317   943.001132     0.000529
       640     4.416000   924.082207   921.934431     0.000561
       641     4.419000   923.963105   959.623051     0.000549
       642     4.422000   923.844012   935.754091     0.000540
       643     4.425000   923.724927   931.504672     0.000547
       644     4.428000   923.605850   882.067851     0.000595
       645     4.431000   923.486780  1002.688837     0.000512
       646     4.434000   923.367718   925.448954     0.000544
       647     4.437000   923.248664   916.589571     0.000564
       648     4.440000   923.129618  1023.995021     0.000513
       649     4.443000   923.010578   903.613978     0.000555
       650     4.446000   922.891546   971.917967     0.000529
       651     4.449000   922.772522   901.260891     0.000587
       652     4.452000   922.653504   960.999739     0.000529
       653     4.455000   922.534493   903.429625     0.000566
       654     4.458000   922.415489   884.181396     0.000590
       655     4.461000   922.296492   952.620208     0.000542
       656     4.464000   922.177501   981.307628     0.000518
       657     4.467000   922.058518   898.973664     0.000578
       658     4.470000   921.939540   951.834917     0.000551
       659     4.473000   921.820569   930.040046     0.000541
       660     4.476000   921.701605   949.198286     0.000543
       661     4.479000   921.582647   845.019966     0.000621
       662     4.482000   921.463695   878.962289     0.000576
       663     4.485000   921.344749   957.557173     0.000534
       664     4.488000   921.225809   983.795455     0.000528
       665     4.491000   921.106876   877.325471     0.000587
       666     4.494000   920.987948   916.283172     0.000556
       667     4.497000   920.869026   901.147257     0.000572
       668     4.500000   920.750110   879.106647     0.000596
       669     4.503000   920.631200   939.077348     0.000534
       670     4.506000   920.512296   803.929543     0.000641
       671     4.509000   920.393397   921.214657     0.000568
       672     4.512000   920.274504   904.451402     0.000557
       673     4.515000   920.155617   985.235272     0.000515
       674     4.518000   920.036736   886.290098     0.000586
       675     4.521000   919.917860   892.261233     0.000576
       676     4.524000   919.798989   911.471684     0.000555
       677     4.527000   919.680125   876.624973     0.000590
       678     4.530000   919.561265   981.327998     0.000539
       679     4.533000   919.442411   941.162887     0.000534
       680     4.536000   919.323563   953.172928     0.000538
       681     4.539000   919.204720   885.651922     0.000593
       682     4.542000   919.085883   893.717749     0.000569
       683     4.545000   918.967051   997.337887     0.000517
       684     4.548000   918.848224   935.428094     0.000559
       685     4.551000   918.729403   895.587055     0.000569
       686     4.554000   918.610588   920.907792     0.000549
       687     4.557000   918.491778   910.060397     0.000567
       688     4.560000   918.372973   962.904420     0.000546
       689     4.563000   918.254174   858.921895     0.000585
       690     4.566000   918.135380   939.907404     0.000550
       691     4.569000   918.016592   897.100976     0.000587
       692     4.572000   917.897809   877.755504     0.000575
       693     4.575000   917.779032   836.103342     0.000619
       694     4.578000   917.660260   949.015174     0.000550
       695     4.581000   917.541494   898.204356     0.000578
       696     4.584000   917.422733   828.460025     0.000621
       697     4.587000   917.303978   952.034822     0.000542
       698     4.590000   917.185229   937.261181     0.000565
       699     4.593000   917.066485   924.734236     0.000546
       700     4.596000   916.947748  1007.607027     0.000509
       701     4.599000   916.829015   852.277433     0.000614
       702     4.602000   916.710289   903.760936     0.000561
       703     4.605000   916.591569   989.878870     0.000518
       704     4.608000   916.472854   928.801690     0.000562
       705     4.611000   916.354146   927.660405     0.000556
       706     4.614000   916.235443   931.992517     0.000541
       707     4.617000   916.116746   922.895927     0.000561
       708     4.620000   915.998056   904.942024     0.000582
       709     4.623000   915.879372   856.131174     0.000589
       710     4.626000   915.760693   918.071498     0.000564
       711     4.629000   915.642022   968.578490     0.000537
       712     4.632000   915.523475   842.672781     0.000600
       713     4.635000   915.405270   957.087509     0.000537
       714     4.638000   915.287565   960.996280     0.000543
       715     4.641000   915.170396   993.048590     0.000514
       716     4.644000   915.053789   961.238762     0.000526
       717     4.647000   914.939064   895.545980     0.000582
       718     4.650000   914.820540   889.511679     0.000592
       719     4.653000   914.701963   895.469596     0.000562
       720     4.656000   914.583393   907.256474     0.000571
       721     4.659000   914.464831   962.727373     0.000550
       722     4.662000   914.346276   924.864253     0.000553
       723     4.665000   914.227729   887.978773     0.000573
       724     4.668000   914.109189   914.110619     0.000568
       725     4.671000   913.990657   895.142289     0.000573
       726     4.674000   913.872133  1010.238437     0.000505
       727     4.677000   913.753617   999.643527     0.000516
       728     4.680000   913.635108   904.211614     0.000578
       729     4.683000   913.516609   890.802781     0.000562
       730     4.686000   913.398117   982.866455     0.000530
       731     4.689000   913.279633   904.588635     0.000580
       732     4.692000   913.161159   947.854344     0.000534
       733     4.695000   913.042692   967.905307     0.000528
       734     4.698000   912.924235   921.211286     0.000571
       735     4.701000   912.805786   893.257025     0.000575
       736     4.704000   912.687347   966.539538     0.000525
       737     4.707000   912.568916   997.916901     0.000521
       738     4.710000   912.450495   870.673923     0.000599
       739     4.713000   912.332083   946.087561     0.000535
       740     4.716000   912.213681   944.618493     0.000543
       741     4.719000   912.095288   911.296995     0.000575
       742     4.722000   911.976905   883.911271     0.000574
       743     4.725000   911.858531   914.576909     0.000562
       744     4.728000   911.740168   910.267836     0.000574
       745     4.731000   911.621815   957.340198     0.000538
       746     4.734000   911.503473   942.586867     0.000538
       747     4.737000   911.385141   928.008155     0.000559
       748     4.740000   911.266819   922.184978     0.000574
       749     4.743000   911.148508   898.809371     0.000562
       750     4.746000   911.030209   959.472442     0.000537
       751     4.749000   910.911920   894.505769     0.000591
       752     4.752000   910.793642   944.187388     0.000534
       753     4.755000   910.675376   898.617014     0.000571
       754     4.758000   910.557122   851.026902     0.000616
       755     4.761000   910.438879   923.262690     0.000560
       756     4.764000   910.320648   893.807441     0.000578
       757     4.767000   910.202429  1009.222913     0.000513
       758     4.770000   910.084222   964.229421     0.000544
       759     4.773000   909.966028   933.148412     0.000541
       760     4.776000   909.847846   885.917956     0.000582
       761     4.779000   909.729677   869.192981     0.000607
       762     4.782000   909.611521  1012.797169     0.000494
       763     4.785000   909.493378   930.992920     0.000552
       764     4.788000   909.375249   905.593302     0.000582
       765     4.791000   909.257132   925.908976     0.000552
       766     4.794000   909.139030   827.992656     0.000619
       767     4.797000   909.020941   829.506151     0.000627
       768     4.800000   908.902866   867.763276     0.000614
       769     4.803000   908.784805   934.442727     0.000546
       770     4.806000   908.666759   969.753759     0.000531
       771     4.809000   908.548727   934.089340     0.000570
       772     4.812000   908.430710   921.921365     0.000549
       773     4.815000   908.312708   873.689791     0.000591
       774     4.818000   908.194721   910.046946     0.000577
       775     4.821000   908.076750   949.079392     0.000539
       776     4.824000   907.958794   914.367286     0.000559
       777     4.827000   907.840854   969.751338     0.000533
       778     4.830000   907.722929   979.168909     0.000538
       779     4.833000   907.605021   888.503407     0.000573
       780     4.836000   907.487130   877.621739     0.000589
       781     4.839000   907.369255   982.465270     0.000543
       782     4.842000   907.251396   950.167612     0.000528
       783     4.845000   907.133555   884.057968     0.000583
       784     4.848000   907.015731   935.563071     0.000563
       785     4.851000   906.897924   796.173191     0.000650
       786     4.854000   906.780135   920.831602     0.000558
       787     4.857000   906.662364   877.232450     0.000585
       788     4.860000   906.544611   834.996618     0.000634
       789     4.863000   906.426877   901.300114     0.000559
       790     4.866000   906.309161   908.490498     0.000560
       791     4.869000   906.191463   973.382280     0.000542
       792     4.872000   906.073785   920.531645     0.000545
       793     4.875000   905.956126   900.608803     0.000573
       794     4.878000   905.838486   887.699034     0.000589
       795     4.881000   905.720866   958.145442     0.000530
       796     4.884000   905.603266   909.791986     0.000565
       797     4.887000   905.485686   878.832105     0.000588
       798     4.890000   905.368126   895.067933     0.000583
       799     4.893000   905.250588   961.151970     0.000529
       800     4.896000   905.133070   871.889436     0.000594
       801     4.899000   905.015573   915.230577     0.000580
       802     4.902000   904.898097   950.897388     0.000529
       803     4.905000   904.780643   880.859793     0.000580
       804     4.908000   904.663211   902.819859     0.000583
       805     4.911000   904.545801   890.987114     0.000573
       806     4.914000   904.428413   959.282065     0.000530
       807     4.917000   904.311048   909.704989     0.000569
       808     4.920000   904.193706   810.984929     0.000647
       809     4.923000   904.076387   890.741356     0.000569
       810     4.926000   903.959091   873.957233     0.000587
       811     4.929000   903.841819   910.410460     0.000585
       812     4.932000   903.724571   874.108324     0.000575
       813     4.935000   903.607347   868.202940     0.000587
       814     4.938000   903.490147   906.171032     0.000582
       815     4.941000   903.372972   949.940684     0.000538
       816     4.944000   903.255822   835.249013     0.000613
       817     4.947000   903.138697   877.069106     0.000594
       818     4.950000   903.021597   942.361427     0.000554
       819     4.953000   902.904523   927.210667     0.000549
       820     4.956000   902.787475   905.320925     0.000567
       821     4.959000   902.670454   980.794894     0.000547
       822     4.962000   902.553458   902.754687     0.000552
       823     4.965000   902.436490   819.062674     0.000624
       824     4.968000   902.319549   852.451014     0.000622
       825     4.971000   902.202635   880.463570     0.000581
       826     4.974000   902.085749   833.887081     0.000616
       827     4.977000   901.968890   897.078385     0.000576
       828     4.980000   901.852060   861.712618     0.000602
       829     4.983000   901.735258   845.229613     0.000600
       830     4.986000   901.618485   923.516112     0.000553
       831     4.989000   901.501741   879.436741     0.000602
       832     4.992000   901.385026   780.978906     0.000653
       833     4.995000   901.268341   982.379772     0.000517
       834     4.998000   901.151686   910.499616     0.000581
       835     5.001000   901.035061   937.433965     0.000542
       836     5.004000   900.918467   886.285922     0.000579
       837     5.007000   900.801903   932.072146     0.000559
       838     5.010000   900.685370   882.023990     0.000598
       839     5.013000   900.568869   881.813548     0.000576
       840     5.016000   900.452399   928.413850     0.000555
       841     5.019000   900.335961   942.636207     0.000563
       842     5.022000   900.219555   906.546731     0.000564
       843     5.025000   900.103182   806.414331     0.000629
       844     5.028000   899.986842   883.420882     0.000596
       845     5.031000   899.870535   865.671456     0.000595
       846     5.034000   899.754261   916.262937     0.000561
       847     5.037000   899.638021   871.493893     0.000599
       848     5.040000   899.521816   872.774134     0.000600
       849     5.043000   899.405644   952.271104     0.000534
       850     5.046000   899.289507   928.196005     0.000550
       851     5.049000   899.173405   922.216086     0.000582
       852     5.052000   899.057339   898.408915     0.000565
       853     5.055000   898.941308   908.270982     0.000564
       854     5.058000   898.825313   861.738749     0.000618
       855     5.061000   898.709354   860.398102     0.000597
       856     5.064000   898.593431   846.244310     0.000602
       857     5.067000   898.477546   859.416033     0.000609
       858     5.070000   898.361697   900.093432     0.000578
       859     5.073000   898.245887   897.145200     0.000564
       860     5.076000   898.130114   921.399680     0.000559
       861     5.079000   898.014379   906.249044     0.000593
       862     5.082000   897.898682   899.470691     0.000562
       863     5.085000   897.783025   947.078307     0.000537
       864     5.088000   897.667448   947.860543     0.000559
       865     5.091000   897.552068   849.127537     0.000598
       866     5.094000   897.436974   882.545135     0.000581
       867     5.097000   897.322173   857.737043     0.000607
       868     5.100000   897.207763   870.954568     0.000599
       869     5.103000   897.093663   941.818665     0.000547
       870     5.106000   896.978302   879.063800     0.000584
       871     5.109000   896.862982   901.479114     0.000587
       872     5.112000   896.747705   943.011857     0.000539
       873     5.115000   896.632499   922.484117     0.000547
       874     5.118000   896.517514   918.124913     0.000577
       875     5.121000   896.402867   874.902539     0.000583
       876     5.124000   896.288609   869.201485     0.000593
       877     5.127000   896.174753   927.662172     0.000564
       878     5.130000   896.061775   868.301056     0.000599
       879     5.133000   895.946829   952.201641     0.000542
       880     5.136000   895.831920   934.640242     0.000543
       881     5.139000   895.717056   904.410969     0.000589
       882     5.142000   895.602237   869.932753     0.000585
       883     5.145000   895.487464   931.536215     0.000550
       884     5.148000   895.372737   931.587671     0.000566
       885     5.151000   895.258057   891.354684     0.000567
       886     5.154000   895.143424   891.414454     0.000571
       887     5.157000   895.028838   856.465904     0.000612
       888     5.160000   894.914299   915.625487     0.000563
       889     5.163000   894.799808   897.652670     0.000571
       890     5.166000   894.685366   891.590291     0.000571
       891     5.169000   894.570972   881.344003     0.000605
       892     5.172000   894.456627   823.301533     0.000619
       893     5.175000   894.342331   900.525078     0.000569
       894     5.178000   894.228264   844.430171     0.000627
       895     5.181000   894.114971   910.785359     0.000562
       896     5.184000   894.002827   842.810182     0.000612
       897     5.187000   893.892124   826.706626     0.000634
       898     5.190000   893.782608   912.696113     0.000566
       899     5.193000   893.676659   863.627210     0.000594
       900     5.196000   893.567422   931.366134     0.000548
       901     5.199000   893.453788   860.581006     0.000616
       902     5.202000   893.340211   892.886740     0.000565
       903     5.205000   893.226691   919.739165     0.000554
       904     5.208000   893.113228   891.740154     0.000596
       905     5.211000   892.999824   897.629473     0.000561
       906     5.214000   892.886478   942.581021     0.000545
       907     5.217000   892.773192   843.577154     0.000623
       908     5.220000   892.659965   874.487191     0.000601
       909     5.223000   892.546798   904.736021     0.000561
       910     5.226000   892.433692   849.394045     0.000602
       911     5.229000   892.320647   877.980672     0.000605
       912     5.232000   892.207664   870.851311     0.000576
       913     5.235000   892.094742   863.938941     0.000592
       914     5.238000   891.981884   823.275616     0.000644
       915     5.241000   891.869088   866.300051     0.000591
       916     5.244000   891.756356   920.164069     0.000555
       917     5.247000   891.643688   870.575579     0.000601
       918     5.250000   891.531085   873.413064     0.000594
       919     5.253000   891.418547   843.326555     0.000602
       920     5.256000   891.306075   839.335056     0.000604
       921     5.259000   891.193670   874.096180     0.000606
       922     5.262000   891.081331   916.305127     0.000550
       923     5.265000   890.969060   891.884932     0.000567
       924     5.268000   890.856857   883.742895     0.000597
       925     5.271000   890.744722   912.071055     0.000558
       926     5.274000   890.632657   874.879588     0.000586
       927     5.277000   890.520662   883.316063     0.000596
       928     5.280000   890.408737   885.077182     0.000589
       929     5.283000   890.296883   864.568610     0.000590
       930     5.286000   890.185100   954.699671     0.000536
       931     5.289000   890.073390   959.085270     0.000549
       932     5.292000   889.961753   889.206561     0.000568
       933     5.295000   889.850189   846.191357     0.000603
       934     5.298000   889.738700   868.260335     0.000608
       935     5.301000   889.627285   883.519344     0.000578
       936     5.304000   889.515946   927.707689     0.000551
       937     5.307000   889.404683   926.427530     0.000563
       938     5.310000   889.293497   872.537401     0.000598
       939     5.313000   889.182388   841.196343     0.000604
       940     5.316000   889.071358   815.243777     0.000633
       941     5.319000   888.960407   909.700897     0.000582
       942     5.322000   888.849535   941.173630     0.000540
       943     5.325000   888.738744   869.403614     0.000593
       944     5.328000   888.628035   883.636076     0.000595
       945     5.331000   888.517407   849.106177     0.000602
       946     5.334000   888.406862   787.135887     0.000652
       947     5.337000   888.296401   889.011839     0.000591
       948     5.340000   888.186024   872.983252     0.000595
       949     5.343000   888.075733   854.916492     0.000598
       950     5.346000   887.965527   845.232302     0.000615
       951     5.349000   887.855409   918.296970     0.000570
       952     5.352000   887.745379   894.599577     0.000569
       953     5.355000   887.635437   886.204842     0.000577
       954     5.358000   887.525585   930.953815     0.000570
       955     5.361000   887.415824   916.063971     0.000556
       956     5.364000   887.306154   831.421683     0.000616
       957     5.367000   887.196577   908.529077     0.000572
       958     5.370000   887.087093   854.619492     0.000601
       959     5.373000   886.977704   853.434364     0.000598
       960     5.376000   886.868411   928.807172     0.000553
       961     5.379000   886.759215   826.087462     0.000640
       962     5.382000   886.650116   929.410092     0.000544
       963     5.385000   886.541117   952.494391     0.000539
       964     5.388000   886.432217   844.957812     0.000619
       965     5.391000   886.323419   891.241713     0.000575
       966     5.394000   886.214724   915.007708     0.000558
       967     5.397000   886.106132   893.629776     0.000587
       968     5.400000   885.997646   956.870458     0.000535
       969     5.403000   885.889266   933.200736     0.000548
       970     5.406000   885.780994   872.238197     0.000585
       971     5.409000   885.672831   886.337119     0.000594
       972     5.412000   885.564779   872.697761     0.000584
       973     5.415000   885.456839   954.834099     0.000535
       974     5.418000   885.349012   870.996807     0.000604
       975     5.421000   885.241301   878.946151     0.000583
       976     5.424000   885.133708   865.328632     0.000588
       977     5.427000   885.026232   837.656934     0.000619
       978     5.430000   884.918877   978.898706     0.000527
       979     5.433000   884.811645   804.217981     0.000632
       980     5.436000   884.704536   892.548029     0.000578
       981     5.439000   884.597554   913.035225     0.000572
       982     5.442000   884.490700   849.705657     0.000596
       983     5.445000   884.383975   972.410859     0.000528
       984     5.448000   884.277383   834.143900     0.000632
       985     5.451000   884.170926   951.022248     0.000531
       986     5.454000   884.064606   916.373372     0.000553
       987     5.457000   883.958424   852.804196     0.000610
       988     5.460000   883.852385   830.868641     0.000624
       989     5.463000   883.746490   887.794484     0.000581
       990     5.466000   883.640742   848.174484     0.000599
       991     5.469000   883.535144   871.775169     0.000602
       992     5.472000   883.429699   942.275557     0.000543
       993     5.475000   883.324411   846.564889     0.000603
       994     5.478000   883.219281   864.125341     0.000610
       995     5.481000   883.114314   872.693309     0.000582
       996     5.484000   883.009514   882.030251     0.000583
       997     5.487000   882.904883   871.130716     0.000598
       998     5.490000   882.800425   878.183698     0.000584
       999     5.493000   882.696146   870.259764     0.000583
      1000     5.496000   882.592049   877.697239     0.000588
      1001     5.499000   882.488138   878.949504     0.000598
      1002     5.502000   882.384418   842.755962     0.000607
      1003     5.505000   882.280894   816.565466     0.000627
      1004     5.508000   882.177571   909.015722     0.000575
      1005     5.511000   882.074460   884.050015     0.000580
      1006     5.514000   881.971633   941.100860     0.000542
      1007     5.517000   881.869173   902.795373     0.000574
      1008     5.520000   881.767258   880.711703     0.000583
      1009     5.523000   881.666386   843.425054     0.000606
      1010     5.526000   881.566621   978.310637     0.000526
      1011     5.529000   881.467328   955.115970     0.000550
      1012     5.532000   881.370764   859.625257     0.000596
      1013     5.535000   881.270409   816.085205     0.000630
      1014     5.538000   881.169500   901.624822     0.000586
      1015     5.541000   881.068872   924.053534     0.000551
      1016     5.544000   880.968536   883.766004     0.000575
      1017     5.547000   880.868503   922.899655     0.000566
      1018     5.550000   880.768784   885.774526     0.000584
      1019     5.553000   880.669392   853.687128     0.000595
      1020     5.556000   880.570340   811.771830     0.000636
      1021     5.559000   880.471641   879.757789     0.000593
      1022     5.562000   880.373312   871.166425     0.000579
      1023     5.565000   880.275368   788.160993     0.000651
      1024     5.568000   880.177826   891.238413     0.000590
      1025     5.571000   880.080706   892.427245     0.000573
      1026     5.574000   879.984027   878.871365     0.000579
      1027     5.577000   879.887811   841.657164     0.000621
      1028     5.580000   879.792082   908.565780     0.000566
      1029     5.583000   879.696865   951.307165     0.000532
      1030     5.586000   879.602186   823.063066     0.000625
      1031     5.589000   879.508076   906.429528     0.000581
      1032     5.592000   879.414567   930.561869     0.000546
      1033     5.595000   879.321693   871.274766     0.000588
      1034     5.598000   879.229493   906.537489     0.000582
      1035     5.601000   879.138009   880.544612     0.000578
      1036     5.604000   879.047285   878.931324     0.000586
      1037     5.607000   878.957371   916.596607     0.000567
      1038     5.610000   878.868321   828.350700     0.000630
      1039     5.613000   878.780196   901.825346     0.000565
      1040     5.616000   878.693060   903.306237     0.000566
      1041     5.619000   878.606988   872.764876     0.000601
      1042     5.622000   878.522058   814.033500     0.000628
      1043     5.625000   878.438359   874.875149     0.000589
      1044     5.628000   878.355991   834.966862     0.000628
      1045     5.631000   878.275064   844.217159     0.000610
      1046     5.634000   878.195698   865.772196     0.000593
      1047     5.637000   878.118034   894.381067     0.000574
      1048     5.640000   878.042223   828.695108     0.000626
      1049     5.643000   877.968439   909.120149     0.000562
      1050     5.646000   877.896879   869.059365     0.000590
      1051     5.649000   877.827763   837.914455     0.000621
      1052     5.652000   877.761344   930.180385     0.000548
      1053     5.655000   877.697908   857.587700     0.000600
      1054     5.658000   877.637784   908.509306     0.000580
      1055     5.661000   877.581350   867.453924     0.000588
      1056     5.664000   877.529042   916.246512     0.000567
      1057     5.667000   877.481364   786.873052     0.000652
      1058     5.670000   877.438904   872.723225     0.000597
      1059     5.673000   877.402351   861.887789     0.000592
      1060     5.676000   877.372513   927.832167     0.000549
      1061     5.679000   877.350348   820.498202     0.000635
      1062     5.682000   877.336995   908.057728     0.000563
      1063     5.685000   877.333819   940.650803     0.000542
      1064     5.688000   877.342466   918.459090     0.000570
      1065     5.691000   877.364936   826.469248     0.000614
      1066     5.694000   877.403692   860.380880     0.000591
      1067     5.697000   877.461908   901.976010     0.000576
      1068     5.700000   877.543519   850.908243     0.000606
      1069     5.703000   877.653354   962.530783     0.000531
      1070     5.706000   877.797675   881.029511     0.000581
      1071     5.709000   877.983664   918.890900     0.000568
      1072     5.712000   878.220617   852.847576     0.000597
      1073     5.715000   878.523498   793.997549     0.000644
      1074     5.718000   878.911001   881.097159     0.000598
      1075     5.721000   879.409038   902.935776     0.000565
      1076     5.724000   880.054396   877.644154     0.000588
      1077     5.727000   880.900790   839.296272     0.000617
      1078     5.730000   882.029729   903.904862     0.000575
      1079     5.733000   883.577783   892.740115     0.000571
      1080     5.736000   885.868378   848.634613     0.000603
      1081     5.739000   890.154676   860.693467     0.000609
      1082     5.742000   901.564345   907.440649     0.000562
      1083     5.745000   935.675012   932.950012     0.000549
      1084     5.748000  1023.616227  1025.719809     0.000505
      1085     5.751000  1202.665670  1152.131917     0.000443
      1086     5.754000  1492.384844  1280.339293     0.000399
      1087     5.757000  1879.763993  1676.657641     0.000306
      1088     5.760000  2300.685345  2112.912903     0.000240
      1089     5.763000  2585.002437  2186.394279     0.000228
      1090     5.766000  2487.621628  2065.876819     0.000244
      1091     5.769000  1980.699330  1594.225842     0.000327
      1092     5.772000  1412.878451  1261.275647     0.000400
      1093     5.775000  1068.259959  1106.887551     0.000467
      1094     5.778000   936.473255  1050.529063     0.000499
      1095     5.781000   900.473143   877.856013     0.000581
      1096     5.784000   890.573998   976.010429     0.000524
      1097     5.787000   886.171211   844.467209     0.000612
      1098     5.790000   883.333598   944.941465     0.000547
      1099     5.793000   881.294463   824.814269     0.000620
      1100     5.796000   879.767700   940.316979     0.000542
      1101     5.799000   878.590511   838.815987     0.000622
      1102     5.802000   877.660352   802.845800     0.000635
      1103     5.805000   876.909900   847.228198     0.000602
      1104     5.808000   876.293519   861.592860     0.000608
      1105     5.811000   875.779421   857.691232     0.000596
      1106     5.814000   875.344948   890.230990     0.000580
      1107     5.817000   874.973623   883.954323     0.000589
      1108     5.820000   874.653268   901.351885     0.000577
      1109     5.823000   874.374752   894.705692     0.000573
      1110     5.826000   874.131179   911.750322     0.000563
      1111     5.829000   873.918000   827.084425     0.000637
      1112     5.832000   873.732137   871.108377     0.000584
      1113     5.835000   873.571007   850.991735     0.000603
      1114     5.838000   873.432562   901.883728     0.000582
      1115     5.841000   873.314340   844.425258     0.000603
      1116     5.844000   873.204128   844.103512     0.000609
      1117     5.847000   873.110155   916.825675     0.000562
      1118     5.850000   873.031935   832.282567     0.000625
      1119     5.853000   872.969312   888.169439     0.000571
      1120     5.856000   872.922450   921.168779     0.000555
      1121     5.859000   872.891825   844.317800     0.000620
      1122     5.862000   872.878239   838.789571     0.000606
      1123     5.865000   872.882841   949.063133     0.000535
      1124     5.868000   872.907171   846.231359     0.000618
      1125     5.871000   872.953215   832.554645     0.000608
      1126     5.874000   873.023503   862.869650     0.000594
      1127     5.877000   873.121260   858.171039     0.000604
      1128     5.880000   873.250693   884.599106     0.000583
      1129     5.883000   873.417605   850.398133     0.000596
      1130     5.886000   873.630764   881.657261     0.000579
      1131     5.889000   873.904995   932.283683     0.000558
      1132     5.892000   874.267953   890.312835     0.000571
      1133     5.895000   874.774183   838.700818     0.000614
      1134     5.898000   875.532370   930.585969     0.000563
      1135     5.901000   876.754240   854.310538     0.000598
      1136     5.904000   878.834698   897.756591     0.000565
      1137     5.907000   882.469866   925.060001     0.000558
      1138     5.910000   888.808676   964.977162     0.000531
      1139     5.913000   899.611319   914.682404     0.000554
      1140     5.916000   917.354964   898.212482     0.000571
      1141     5.919000   945.192237   937.372419     0.000563
      1142     5.922000   986.650202  1016.033574     0.000499
      1143     5.925000  1044.982295   954.066315     0.000536
      1144     5.928000  1122.172639  1028.217885     0.000506
      1145     5.931000  1217.737437  1180.815703     0.000431
      1146     5.934000  1327.633844  1303.659921     0.000386
      1147     5.937000  1443.708122  1406.863780     0.000366
      1148     5.940000  1554.114502  1511.316611     0.000339
      1149     5.943000  1644.936867  1516.387215     0.000331
      1150     5.946000  1702.851425  1704.572518     0.000297
      1151     5.949000  1718.254952  1743.554800     0.000296
      1152     5.952000  1688.010233  1682.047302     0.000298
      1153     5.955000  1616.730573  1454.050652     0.000350
      1154     5.958000  1515.622122  1410.091231     0.000369
      1155     5.961000  1399.199328  1373.621246     0.000367
      1156     5.964000  1281.632614  1209.140738     0.000421
      1157     5.967000  1174.140165  1068.164217     0.001488
      1158     5.970000  1083.735451  1009.025902     0.001006
      1159     5.973000  1013.165629   987.840125     0.000894
      1160     5.976000   961.731062  1007.264509     0.000840
      1161     5.979000   926.555697   923.123730     0.000905
      1162     5.982000   903.865235   908.998981     0.000852
      1163     5.985000   889.962247   937.940441     0.000809
      1164     5.988000   881.783212   932.577790     0.000817
      1165     5.991000   877.079195   926.674096     0.000781
      1166     5.994000   874.361138   893.189733     0.000808
      1167     5.997000   872.722426   963.976665     0.000747
      1168     6.000000   871.652040   829.236033     0.000872
      1169     6.003000   870.880289   877.891625     0.000806
      1170     6.006000   870.272006   845.415809     0.000849
      1171     6.009000   869.761367   808.115920     0.000910
      1172     6.012000   869.316033   842.083597     0.000829
      1173     6.015000   868.919091   898.239236     0.000785
      1174     6.018000   868.560626   860.091171     0.000844
      1175     6.021000   868.234014   839.032681     0.000839
      1176     6.024000   867.934345   845.727078     0.000835
      1177     6.027000   867.657740   837.959833     0.000859
      1178     6.030000   867.401034   814.951770     0.000877
      1179     6.033000   867.161598   872.777784     0.000809
      1180     6.036000   866.937225   843.467157     0.000845
      1181     6.039000   866.726056   878.063714     0.000823
      1182     6.042000   866.526508   876.537044     0.000791
      1183     6.045000   866.337233   919.930550     0.000760
      1184     6.048000   866.157075   911.384096     0.000797
      1185     6.051000   865.985037   865.591876     0.000816
      1186     6.054000   865.820258   884.612157     0.000800
      1187     6.057000   865.661990   831.292591     0.000881
      1188     6.060000   865.509582   854.650221     0.000852
      1189     6.063000   865.362464   821.544382     0.000872
      1190     6.066000   865.220134   906.554538     0.000801
      1191     6.069000   865.082155   912.606261     0.000808
      1192     6.072000   864.948136   885.602778     0.000794
      1193     6.075000   864.817733   849.556523     0.000839
      1194     6.078000   864.690641   853.211015     0.000856
      1195     6.081000   864.566588   877.926533     0.000791
      1196     6.084000   864.445330   922.428452     0.000767
      1197     6.087000   864.326650   836.814525     0.000847
      1198     6.090000   864.210354   909.708445     0.000775
      1199     6.093000   864.096265   838.375108     0.000821
      1200     6.096000   863.984227   874.894631     0.000802
      1201     6.099000   863.874097   891.729026     0.000797
      1202     6.102000   863.765746   821.793462     0.000836
      1203     6.105000   863.659057   840.006517     0.000818
      1204     6.108000   863.553925   890.547290     0.000793
      1205     6.111000   863.450253   876.794181     0.000780
      1206     6.114000   863.347954   839.825041     0.000814
      1207     6.117000   863.246949   909.313715     0.000769
      1208     6.120000   863.147164   871.188273     0.000807
      1209     6.123000   863.048533   809.973936     0.000836
      1210     6.126000   862.950995   807.587218     0.000860
      1211     6.129000   862.854495   873.196700     0.000816
      1212     6.132000   862.758980   904.162473     0.000756
      1213     6.135000   862.664405   854.826077     0.000801
      1214     6.138000   862.570726   911.941757     0.000783
      1215     6.141000   862.477903   874.522183     0.000790
      1216     6.144000   862.385901   883.190401     0.000780
      1217     6.147000   862.294685   848.080728     0.000839
      1218     6.150000   862.204225   865.613365     0.000823
      1219     6.153000   862.114493   907.173254     0.000762
      1220     6.156000   862.025461   813.467820     0.000860
      1221     6.159000   861.937107   892.819085     0.000798
      1222     6.162000   861.849407   896.610323     0.000766
      1223     6.165000   861.762343   931.170913     0.000740
      1224     6.168000   861.675894   875.983509     0.000811
      1225     6.171000   861.590043   855.037021     0.000805
      1226     6.174000   861.504776   808.789791     0.000848
      1227     6.177000   861.420076   842.988473     0.000839
      1228     6.180000   861.335932   790.808554     0.000878
      1229     6.183000   861.252331   878.332187     0.000776
      1230     6.186000   861.169262   813.919839     0.000844
      1231     6.189000   861.086715   790.668724     0.000891
      1232     6.192000   861.004681   841.196329     0.000810
      1233     6.195000   860.923152   832.441897     0.000815
      1234     6.198000   860.842122   902.654916     0.000777
      1235     6.201000   860.761583   863.071177     0.000784
      1236     6.204000   860.681530   874.693019     0.000767
      1237     6.207000   860.601959   870.970087     0.000791
      1238     6.210000   860.522866   791.981541     0.000873
      1239     6.213000   860.444248   913.919080     0.000729
      1240     6.216000   860.366102   873.326006     0.000779
      1241     6.219000   860.288427   859.667933     0.000810
      1242     6.222000   860.211221   882.123579     0.000759
      1243     6.225000   860.134484   887.557272     0.000760
      1244     6.228000   860.058218   901.095613     0.000767
      1245     6.231000   859.982422   819.466787     0.000822
      1246     6.234000   859.907098   780.815279     0.000864
      1247     6.237000   859.832250   855.161760     0.000807
      1248     6.240000   859.757881   835.804462     0.000832
      1249     6.243000   859.683993   883.355656     0.000760
      1250     6.246000   859.610593   872.720293     0.000779
      1251     6.249000   859.537685   905.083596     0.000776
      1252     6.252000   859.465277   929.786935     0.000721
      1253     6.255000   859.393374   892.544599     0.000761
      1254     6.258000   859.321986   845.729914     0.000829
      1255     6.261000   859.251121   815.725422     0.000822
      1256     6.264000   859.180789   816.060517     0.000830
      1257     6.267000   859.111000   865.974022     0.000799
      1258     6.270000   859.041768   844.177872     0.000814
      1259     6.273000   858.973105   826.339257     0.000812
      1260     6.276000   858.905024   872.962816     0.000776
      1261     6.279000   858.837543   824.833644     0.000848
      1262     6.282000   858.770678   833.987023     0.000802
      1263     6.285000   858.704447   896.397454     0.000750
      1264     6.288000   858.638870   844.073597     0.000816
      1265     6.291000   858.573970   833.666080     0.000808
      1266     6.294000   858.509769   890.227599     0.000750
      1267     6.297000   858.446293   833.218277     0.000819
      1268     6.300000   858.383570   860.803452     0.000801
      1269     6.303000   858.321630   881.297120     0.000751
      1270     6.306000   858.260506   863.981778     0.000775
      1271     6.309000   858.200233   878.868136     0.000788
      1272     6.312000   858.140850   865.777465     0.000762
      1273     6.315000   858.082397   826.863245     0.000808
      1274     6.318000   858.024922   930.604111     0.000740
      1275     6.321000   857.968472   862.295733     0.000771
      1276     6.324000   857.913025   813.601227     0.000824
      1277     6.327000   857.858110   895.272628     0.000764
      1278     6.330000   857.803424   820.176395     0.000838
      1279     6.333000   857.748682   889.047569     0.000739
      1280     6.336000   857.694231   886.682835     0.000756
      1281     6.339000   857.639161   874.804544     0.000794
      1282     6.342000   857.584550   846.302404     0.000783
      1283     6.345000   857.538964   863.364814     0.000772
      1284     6.348000   857.495112   864.228908     0.000796
      1285     6.351000   857.453118   820.632686     0.000811
      1286     6.354000   857.413118   878.993479     0.000751
      1287     6.357000   857.375262   809.896741     0.000849
      1288     6.360000   857.339717   893.431407     0.000765
      1289     6.363000   857.306669   857.336477     0.000775
      1290     6.366000   857.276324   848.842762     0.000790
      1291     6.369000   857.248913   820.121827     0.000849
      1292     6.372000   857.224693   819.307363     0.000806
      1293     6.375000   857.203954   863.758641     0.000767
      1294     6.378000   857.187021   807.381460     0.000858
      1295     6.381000   857.174262   859.689837     0.000778
      1296     6.384000   857.166091   899.721752     0.000740
      1297     6.387000   857.162981   859.023494     0.000786
      1298     6.390000   857.165466   893.032833     0.000768
      1299     6.393000   857.174165   825.163530     0.000805
      1300     6.396000   857.189837   844.710048     0.000797
      1301     6.399000   857.213358   866.092180     0.000796
      1302     6.402000   857.245668   900.700630     0.000735
      1303     6.405000   857.287923   880.053514     0.000754
      1304     6.408000   857.340646   885.414217     0.000775
      1305     6.411000   857.405849   864.843031     0.000776
      1306     6.414000   857.485277   804.776327     0.000827
      1307     6.417000   857.581000   886.490545     0.000768
      1308     6.420000   857.695506   853.519997     0.000797
      1309     6.423000   857.831846   937.951505     0.000699
      1310     6.426000   857.993914   864.965220     0.000775
      1311     6.429000   858.187033   880.345554     0.000790
      1312     6.432000   858.419258   920.824358     0.000715
      1313     6.435000   858.704238   854.779883     0.000782
      1314     6.438000   859.067298   903.121375     0.000765
      1315     6.441000   859.557583   872.665061     0.000758
      1316     6.444000   860.270638   887.853447     0.000754
      1317     6.447000   861.386973   872.688324     0.000775
      1318     6.450000   863.231777   816.559683     0.000838
      1319     6.453000   866.356765   891.923828     0.000739
      1320     6.456000   871.635184   932.766591     0.000716
      1321     6.459000   880.344430   885.583911     0.000785
      1322     6.462000   894.190917   912.742303     0.000724
      1323     6.465000   915.217629   919.703310     0.000731
      1324     6.468000   945.539901   861.337417     0.000801
      1325     6.471000   986.891624   930.370252     0.000716
      1326     6.474000  1040.033304  1014.916060     0.000653
      1327     6.477000  1104.156616  1034.764572     0.000652
      1328     6.480000  1176.483444  1110.734156     0.000611
      1329     6.483000  1252.267015  1172.254654     0.000560
      1330     6.486000  1325.332144  1242.257932     0.000536
      1331     6.489000  1389.129431  1381.660851     0.000497
      1332     6.492000  1438.076780  1361.123615     0.000477
      1333     6.495000  1468.808013  1430.004847     0.000462
      1334     6.498000  1480.815739  1385.226337     0.000492
      1335     6.501000  1475.983811  1358.149084     0.000484
      1336     6.504000  1457.168902  1454.034227     0.000451
      1337     6.507000  1426.845043  1332.526174     0.000505
      1338     6.510000  1386.613773  1321.498206     0.000512
      1339     6.513000  1337.579842  1319.103347     0.000500
      1340     6.516000  1281.159485  1242.341492     0.000535
      1341     6.519000  1219.722316  1204.569918     0.000572
      1342     6.522000  1156.574651  1111.305765     0.000591
      1343     6.525000  1095.358187   995.873069     0.000659
      1344     6.528000  1039.345778   954.871711     0.000722
      1345     6.531000   990.935520   934.446533     0.000709
      1346     6.534000   951.394890   935.437793     0.000703
      1347     6.537000   920.853518   918.105528     0.000739
      1348     6.540000   898.515880   932.891812     0.000729
      1349     6.543000   883.008696   972.542170     0.000677
      1350     6.546000   872.748105   937.201874     0.000720
      1351     6.549000   866.232309   853.265882     0.000813
      1352     6.552000   862.215481   907.186550     0.000728
      1353     6.555000   859.767587   848.461371     0.000781
      1354     6.558000   858.253755   917.207519     0.000754
      1355     6.561000   857.273332   850.673225     0.000784
      1356     6.564000   856.590416   867.772351     0.000766
      1357     6.567000   856.074126   830.650133     0.000817
      1358     6.570000   855.655108   857.539954     0.000794
      1359     6.573000   855.297512   830.459877     0.000804
      1360     6.576000   854.982647   845.779546     0.000794
      1361     6.579000   854.700227   874.805662     0.000790
      1362     6.582000   854.444017   883.408345     0.000750
      1363     6.585000   854.209776   881.427031     0.000752
      1364     6.588000   853.994365   857.633294     0.000812
      1365     6.591000   853.795412   888.363618     0.000755
      1366     6.594000   853.610956   864.735280     0.000765
      1367     6.597000   853.439354   887.882985     0.000764
      1368     6.600000   853.278548   847.881021     0.000800
      1369     6.603000   853.126772   817.081652     0.000816
      1370     6.606000   852.983643   821.957956     0.000820
      1371     6.609000   852.848231   800.860478     0.000868
      1372     6.612000   852.719730   844.713641     0.000785
      1373     6.615000   852.597440   885.045588     0.000753
      1374     6.618000   852.480751   923.901385     0.000746
      1375     6.621000   852.369128   836.148010     0.000797
      1376     6.624000   852.262102   867.133544     0.000765
      1377     6.627000   852.159260   873.660292     0.000778
      1378     6.630000   852.060234   893.712532     0.000763
      1379     6.633000   851.964702   800.462151     0.000826
      1380     6.636000   851.872374   875.390536     0.000767
      1381     6.639000   851.782994   879.004184     0.000792
      1382     6.642000   851.696333   831.485414     0.000801
      1383     6.645000   851.612185   874.168927     0.000762
      1384     6.648000   851.530364   885.421015     0.000778
      1385     6.651000   851.450706   886.363826     0.000745
      1386     6.654000   851.373059   841.351126     0.000791
      1387     6.657000   851.297289   854.636529     0.000796
      1388     6.660000   851.223274   854.975604     0.000796
      1389     6.663000   851.150901   828.211484     0.000804
      1390     6.666000   851.080071   894.680040     0.000747
      1391     6.669000   851.010690   878.463640     0.000792
      1392     6.672000   850.942676   881.851509     0.000748
      1393     6.675000   850.875953   773.345719     0.000860
      1394     6.678000   850.810449   796.238930     0.000875
      1395     6.681000   850.746101   806.990111     0.000824
      1396     6.684000   850.682851   858.478929     0.000773
      1397     6.687000   850.620645   864.401624     0.000792
      1398     6.690000   850.559433   866.044115     0.000787
      1399     6.693000   850.499169   873.798950     0.000761
      1400     6.696000   850.439813   853.678916     0.000786
      1401     6.699000   850.381325   883.364883     0.000786
      1402     6.702000   850.323669   864.791049     0.000767
      1403     6.705000   850.266813   792.595572     0.000842
      1404     6.708000   850.210726   887.964400     0.000780
      1405     6.711000   850.155381   835.696334     0.000800
      1406     6.714000   850.100751   859.962969     0.000772
      1407     6.717000   850.046811   891.475134     0.000759
      1408     6.720000   849.993541   830.083932     0.000829
      1409     6.723000   849.940919   871.761880     0.000768
      1410     6.726000   849.888925   897.251843     0.000743
      1411     6.729000   849.837543   808.166371     0.000861
      1412     6.732000   849.786755   920.709734     0.000723
      1413     6.735000   849.736546   889.910364     0.000750
      1414     6.738000   849.686903   910.984026     0.000759
      1415     6.741000   849.637811   875.533394     0.000760
      1416     6.744000   849.589259   899.148736     0.000735
      1417     6.747000   849.541235   887.997428     0.000769
      1418     6.750000   849.493729   847.674981     0.000804
      1419     6.753000   849.446732   841.145171     0.000798
      1420     6.756000   849.400233   852.447914     0.000789
      1421     6.759000   849.354226   835.973586     0.000835
      1422     6.762000   849.308702   841.622070     0.000786
      1423     6.765000   849.263654   899.661657     0.000741
      1424     6.768000   849.219075   786.944866     0.000891
      1425     6.771000   849.174961   826.247249     0.000808
      1426     6.774000   849.131305   866.477265     0.000772
      1427     6.777000   849.088103   832.336108     0.000827
      1428     6.780000   849.045349   820.847292     0.000826
      1429     6.783000   849.003041   870.663100     0.000769
      1430     6.786000   848.961174   899.859971     0.000744
      1431     6.789000   848.919746   823.678995     0.000848
      1432     6.792000   848.878753   835.018239     0.000793
      1433     6.795000   848.838193   902.364882     0.000730
      1434     6.798000   848.798064   843.306511     0.000829
      1435     6.801000   848.758364   862.777791     0.000769
      1436     6.804000   848.719092   842.831049     0.000793
      1437     6.807000   848.680247   891.575030     0.000766
      1438     6.810000   848.641828   929.931630     0.000727
      1439     6.813000   848.603835   879.176014     0.000757
      1440     6.816000   848.566267   797.719489     0.000836
      1441     6.819000   848.529125   861.708321     0.000811
      1442     6.822000   848.492409   777.358921     0.000860
      1443     6.825000   848.456120   853.892437     0.000777
      1444     6.828000   848.420259   848.399109     0.000823
      1445     6.831000   848.384828   851.443969     0.000777
      1446     6.834000   848.349827   892.073698     0.000741
      1447     6.837000   848.315260   859.602247     0.000795
      1448     6.840000   848.281127   904.749512     0.000753
      1449     6.843000   848.247432   839.338175     0.000796
      1450     6.846000   848.214178   879.977902     0.000758
      1451     6.849000   848.181368   929.827908     0.000748
      1452     6.852000   848.149004   868.870425     0.000761
      1453     6.855000   848.117092   845.865007     0.000792
      1454     6.858000   848.085634   825.539372     0.000847
      1455     6.861000   848.054636   867.879204     0.000767
      1456     6.864000   848.024102   841.688425     0.000796
      1457     6.867000   847.994037   836.224836     0.000816
      1458     6.870000   847.964446   869.688457     0.000778
      1459     6.873000   847.935336   857.163546     0.000776
      1460     6.876000   847.906713   797.174095     0.000842
      1461     6.879000   847.878583   830.245694     0.000836
      1462     6.882000   847.850953   823.348760     0.000815
      1463     6.885000   847.823830   860.570337     0.000768
      1464     6.888000   847.797224   822.242110     0.000850
      1465     6.891000   847.771141   772.444571     0.000858
      1466     6.894000   847.745591   840.913732     0.000794
      1467     6.897000   847.720583   872.786709     0.000788
      1468     6.900000   847.696128   869.393070     0.000780
      1469     6.903000   847.672238   840.396609     0.000794
      1470     6.906000   847.649463   910.223422     0.000741
      1471     6.909000   847.629474   815.408522     0.000851
      1472     6.912000   847.613896   833.072770     0.000801
      1473     6.915000   847.604947   859.558665     0.000768
      1474     6.918000   847.592961   802.873859     0.000871
      1475     6.921000   847.572953   807.220358     0.000832
      1476     6.924000   847.553433   870.959086     0.000767
      1477     6.927000   847.534583   849.844021     0.000807
      1478     6.930000   847.516498   833.890980     0.000816
      1479     6.933000   847.500872   890.923845     0.000748
      1480     6.936000   847.489859   878.945451     0.000766
      1481     6.939000   847.483750   877.277047     0.000790
      1482     6.942000   847.484639   890.849971     0.000753
      1483     6.945000   847.470331   864.563869     0.000765
      1484     6.948000   847.456841   844.965680     0.000827
      1485     6.951000   847.444194   863.505540     0.000771
      1486     6.954000   847.432417   807.941220     0.000818
      1487     6.957000   847.421540   866.534854     0.000795
      1488     6.960000   847.411594   861.152659     0.000782
      1489     6.963000   847.402612   848.788780     0.000786
      1490     6.966000   847.394629   777.446656     0.000858
      1491     6.969000   847.387682   859.044083     0.000806
      1492     6.972000   847.381813   924.788991     0.000720
      1493     6.975000   847.377063   881.076249     0.000752
      1494     6.978000   847.373478   825.755932     0.000848
      1495     6.981000   847.371107   868.291685     0.000769
      1496     6.984000   847.370002   879.710540     0.000749
      1497     6.987000   847.370218   851.057555     0.000808
      1498     6.990000   847.371816   875.419719     0.000776
      1499     6.993000   847.374860   862.478704     0.000774
      1500     6.996000   847.379418   876.770684     0.000768
      1501     6.999000   847.385565   901.828130     0.000763
      1502     7.002000   847.393381   854.784342     0.000781
      1503     7.005000   847.402951   914.432992     0.000732
      1504     7.008000   847.414369   814.615543     0.000859
      1505     7.011000   847.427734   832.500782     0.000803
      1506     7.014000   847.443155   866.728285     0.000766
      1507     7.017000   847.460749   834.708905     0.000821
      1508     7.020000   847.480644   835.800174     0.000809
      1509     7.023000   847.502978   856.017356     0.000780
      1510     7.026000   847.527901   873.887191     0.000764
      1511     7.029000   847.555578   881.991314     0.000788
      1512     7.032000   847.586208   810.903370     0.000828
      1513     7.035000   847.620146   899.896040     0.000733
      1514     7.038000   847.657746   817.912326     0.000859
      1515     7.041000   847.699417   829.561326     0.000811
      1516     7.044000   847.744399   843.620552     0.000787
      1517     7.047000   847.793014   850.434224     0.000821
      1518     7.050000   847.846061   874.508593     0.000774
      1519     7.053000   847.903887   826.044989     0.000806
      1520     7.056000   847.966875   826.660028     0.000817
      1521     7.059000   848.035453   865.287174     0.000796
      1522     7.062000   848.110093   851.642318     0.000783
      1523     7.065000   848.191326   759.065643     0.000877
      1524     7.068000   848.279744   865.695515     0.000797
      1525     7.071000   848.376011   825.815854     0.000816
      1526     7.074000   848.480875   827.806616     0.000802
      1527     7.077000   848.595178   898.491478     0.000769
      1528     7.080000   848.719875   813.392934     0.000835
      1529     7.083000   848.856050   844.061580     0.000784
      1530     7.086000   849.004936   824.004192     0.000817
      1531     7.089000   849.167947   879.699371     0.000784
      1532     7.092000   849.346702   887.218464     0.000757
      1533     7.095000   849.543116   859.726488     0.000773
      1534     7.098000   849.759584   846.085856     0.000823
      1535     7.101000   849.998767   859.961161     0.000777
      1536     7.104000   850.264037   826.107124     0.000800
      1537     7.107000   850.556465   880.191193     0.000779
      1538     7.110000   850.881684   840.953196     0.000808
      1539     7.113000   851.244685   860.394998     0.000773
      1540     7.116000   851.651561   855.478764     0.000788
      1541     7.119000   852.110058   837.653410     0.000823
      1542     7.122000   852.630579   819.191053     0.000814
      1543     7.125000   853.228259   916.775616     0.000728
      1544     7.128000   853.927367   897.433368     0.000772
      1545     7.131000   854.770762   869.523131     0.000774
      1546     7.134000   855.839734   860.745087     0.000768
      1547     7.137000   857.293811   951.699599     0.000721
      1548     7.140000   859.445144   843.951346     0.000803
      1549     7.143000   862.884619   877.118787     0.000759
      1550     7.146000   868.669239   934.967667     0.000725
      1551     7.149000   878.552109   972.954141     0.000708
      1552     7.152000   895.181482   905.878215     0.000732
      1553     7.155000   922.126157   922.909179     0.000720
      1554     7.158000   963.543985   961.042578     0.000732
      1555     7.161000  1023.361949  1055.205910     0.000634
      1556     7.164000  1104.021036  1061.205042     0.000628
      1557     7.167000  1205.120404  1219.678165     0.000557
      1558     7.170000  1322.546613  1338.329511     0.000504
      1559     7.173000  1448.689756  1437.497914     0.000453
      1560     7.176000  1573.945942  1504.613950     0.000445
      1561     7.179000  1689.063367  1614.410955     0.000422
      1562     7.182000  1787.346058  1635.052632     0.000400
      1563     7.185000  1865.235475  1696.358561     0.000390
      1564     7.188000  1920.632807  1764.526486     0.000388
      1565     7.191000  1950.923296  1906.931481     0.000348
      1566     7.194000  1952.706322  1825.444342     0.000356
      1567     7.197000  1923.157136  1920.471747     0.000353
      1568     7.200000  1861.967256  1807.783690     0.000371
      1569     7.203000  1772.612005  1796.603568     0.000360
      1570     7.206000  1662.149973  1711.325761     0.000386
      1571     7.209000  1539.809238  1581.945615     0.000432
      1572     7.212000  1415.211982  1349.969575     0.000487
      1573     7.215000  1296.859428  1234.968239     0.000540
      1574     7.218000  1191.116939  1111.033125     0.000619
      1575     7.221000  1101.763097  1034.858470     0.000644
      1576     7.224000  1030.068717   992.176643     0.000662
      1577     7.227000   975.273321  1040.459843     0.000659
      1578     7.230000   935.265134   941.702877     0.000720
      1579     7.233000   907.273807   929.730527     0.000707
      1580     7.236000   888.438848   905.536347     0.000745
      1581     7.239000   876.189489   900.109402     0.000770
      1582     7.242000   868.435639   915.788111     0.000725
      1583     7.245000   863.609750   960.150808     0.000699
      1584     7.248000   860.614869   843.125143     0.000826
      1585     7.251000   858.728998   855.780923     0.000783
      1586     7.254000   857.502455   944.382103     0.000697
      1587     7.257000   856.668095   887.568282     0.000772
      1588     7.260000   856.073697   895.944563     0.000767
      1589     7.263000   855.639538   820.821303     0.000804
      1590     7.266000   855.316902   876.949428     0.000774
      1591     7.269000   855.081135   844.760959     0.000820
      1592     7.272000   854.918658   852.634471     0.000778
      1593     7.275000   854.821875   875.741936     0.000762
      1594     7.278000   854.786733   871.772933     0.000790
      1595     7.281000   854.811757   838.817781     0.000800
      1596     7.284000   854.898014   838.423041     0.000799
      1597     7.287000   855.049829   871.713152     0.000787
      1598     7.290000   855.276379   891.825818     0.000762
      1599     7.293000   855.594446   866.707370     0.000766
      1600     7.296000   856.032739   880.472627     0.000767
      1601     7.299000   856.638261   873.218100     0.000793
      1602     7.302000   857.484994   891.143896     0.000738
      1603     7.305000   858.684877   864.487456     0.000773
      1604     7.308000   860.400213   853.326546     0.000807
      1605     7.311000   862.855946   842.543579     0.000791
      1606     7.314000   866.348928   868.117128     0.000770
      1607     7.317000   871.250728   924.244309     0.000740
      1608     7.320000   878.001155   925.262838     0.000733
      1609     7.323000   887.087129   870.895635     0.000756
      1610     7.326000   899.009849   892.465260     0.000756
      1611     7.329000   914.241975   945.466378     0.000727
      1612     7.332000   933.182004   923.721354     0.000715
      1613     7.335000   956.114231   935.956119     0.000720
      1614     7.338000   983.181097   989.936222     0.000696
      1615     7.341000  1014.369602   990.955065     0.000672
      1616     7.344000  1049.507752  1022.017384     0.000652
      1617     7.347000  1088.265954  1018.937435     0.000675
      1618     7.350000  1130.166239  1090.706066     0.000621
      1619     7.353000  1174.616803  1231.497756     0.000531
      1620     7.356000  1221.000307  1252.723218     0.000535
      1621     7.359000  1268.839011  1305.177350     0.000519
      1622     7.362000  1318.038196  1345.536946     0.000488
      1623     7.365000  1369.195792  1455.894675     0.000453
      1624     7.368000  1423.976630  1521.097505     0.000444
      1625     7.371000  1485.531923  1673.535298     0.000394
      1626     7.374000  1558.837199  1741.120114     0.000378
      1627     7.377000  1650.669895  1821.313286     0.000367
      1628     7.380000  1768.858604  1847.535504     0.000365
      1629     7.383000  1920.507623  1787.956873     0.000368
      1630     7.386000  2109.259021  1919.418759     0.000348
      1631     7.389000  2332.262527  2125.178547     0.000321
      1632     7.392000  2577.934295  2364.090953     0.000272
      1633     7.395000  2825.475120  2575.684471     0.000255
      1634     7.398000  3046.727967  2829.802206     0.000233
      1635     7.401000  3210.515527  3045.386744     0.000211
      1636     7.404000  3289.002602  3179.500657     0.000202
      1637     7.407000  3264.770371  3382.514207     0.000194
      1638     7.410000  3136.255253  3370.683077     0.000195
      1639     7.413000  2918.713539  3191.710714     0.000198
      1640     7.416000  2639.692951  2740.137750     0.000239
      1641     7.419000  2331.559738  2249.126953     0.000299
      1642     7.422000  2024.716246  2042.633803     0.000316
      1643     7.425000  1743.139045  1616.155165     0.000409
      1644     7.428000  1502.249401  1454.505335     0.000467
      1645     7.431000  1308.783198  1233.366116     0.000540
      1646     7.434000  1162.206870  1135.077653     0.000589
      1647     7.437000  1057.020975  1056.010601     0.000646
      1648     7.440000   985.224110  1015.409727     0.000675
      1649     7.443000   938.367146   981.298193     0.000679
      1650     7.446000   908.910166   928.684987     0.000726
      1651     7.449000   890.869965   943.969717     0.000734
      1652     7.452000   879.922177   883.850599     0.000747
      1653     7.455000   873.180074   885.339794     0.000760
      1654     7.458000   868.846337   873.410189     0.000787
      1655     7.461000   865.868384   855.330268     0.000776
      1656     7.464000   863.660885   888.828031     0.000751
      1657     7.467000   861.910716   900.477336     0.000758
      1658     7.470000   860.453442   897.027375     0.000762
      1659     7.473000   859.201630   846.018922     0.000784
      1660     7.476000   858.106241   892.572092     0.000759
      1661     7.479000   857.137139   824.627029     0.000835
      1662     7.482000   856.273732   873.226883     0.000760
      1663     7.485000   855.500623   885.860368     0.000760
      1664     7.488000   854.805580   832.343410     0.000825
      1665     7.491000   854.178542   935.639156     0.000708
      1666     7.494000   853.611078   886.523583     0.000756
      1667     7.497000   853.096041   812.144016     0.000844
      1668     7.500000   852.627329   889.250006     0.000762
      1669     7.503000   852.199709   851.227171     0.000789
      1670     7.506000   851.808669   849.185758     0.000796
      1671     7.509000   851.450304   910.550116     0.000760
      1672     7.512000   851.121218   892.599691     0.000738
      1673     7.515000   850.818451   886.077249     0.000763
      1674     7.518000   850.539407   927.242934     0.000739
      1675     7.521000   850.281811   874.593975     0.000763
      1676     7.524000   850.043653   801.347164     0.000833
      1677     7.527000   849.823158   901.671052     0.000753
      1678     7.530000   849.618754   864.275536     0.000791
      1679     7.533000   849.429040   895.484787     0.000738
      1680     7.536000   849.252774   865.519241     0.000780
      1681     7.539000   849.088847   843.824056     0.000818
      1682     7.542000   848.936267   811.134596     0.000813
      1683     7.545000   848.794108   916.409927     0.000731
      1684     7.548000   848.661546   869.799000     0.000784
      1685     7.551000   848.537879   819.836858     0.000809
      1686     7.554000   848.422446   826.451560     0.000810
      1687     7.557000   848.314652   788.305837     0.000862
      1688     7.560000   848.213954   885.601887     0.000768
      1689     7.563000   848.119860   890.091875     0.000742
      1690     7.566000   848.031921   852.792601     0.000788
      1691     7.569000   847.949728   911.828389     0.000758
      1692     7.572000   847.872907   827.666651     0.000795
      1693     7.575000   847.801114   821.183818     0.000821
      1694     7.578000   847.734036   884.359038     0.000771
      1695     7.581000   847.671385   848.371101     0.000786
      1696     7.584000   847.612895   899.596836     0.000744
      1697     7.587000   847.558322   895.267570     0.000758
      1698     7.590000   847.507441   797.325099     0.000856
      1699     7.593000   847.460043   868.806414     0.000764
      1700     7.596000   847.415937   846.593881     0.000804
      1701     7.599000   847.374945   817.280605     0.000847
      1702     7.602000   847.336902   896.179608     0.000739
      1703     7.605000   847.301654   837.981318     0.000806
      1704     7.608000   847.269060   850.645217     0.000808
      1705     7.611000   847.238988   867.463154     0.000765
      1706     7.614000   847.211314   897.360886     0.000746
      1707     7.617000   847.185924   857.207138     0.000790
      1708     7.620000   847.162712   899.349095     0.000756
      1709     7.623000   847.141576   846.887252     0.000788
      1710     7.626000   847.122426   850.213485     0.000787
      1711     7.629000   847.105172   857.164316     0.000801
      1712     7.632000   847.089733   906.852677     0.000725
      1713     7.635000   847.076033   838.912730     0.000802
      1714     7.638000   847.064001   846.410652     0.000805
      1715     7.641000   847.053568   825.492484     0.000810
      1716     7.644000   847.044673   842.966725     0.000796
      1717     7.647000   847.037254   853.952194     0.000792
      1718     7.650000   847.031257   921.646921     0.000736
      1719     7.653000   847.026629   816.200653     0.000815
      1720     7.656000   847.023321   862.877883     0.000780
      1721     7.659000   847.021915   837.819675     0.000824
      1722     7.662000   847.025047   895.248987     0.000733
      1723     7.665000   847.034121   944.492353     0.000709
      1724     7.668000   847.052250   840.158936     0.000814
      1725     7.671000   847.055192   833.729121     0.000797
      1726     7.674000   847.058991   852.684256     0.000790
      1727     7.677000   847.063833   864.295493     0.000787
      1728     7.680000   847.069685   843.847602     0.000805
      1729     7.683000   847.076520   816.151241     0.000821
      1730     7.686000   847.084307   780.009107     0.000862
      1731     7.689000   847.093021   812.264702     0.000850
      1732     7.692000   847.102636   832.119679     0.000792
      1733     7.695000   847.113128   844.892850     0.000801
      1734     7.698000   847.124474   886.573256     0.000773
      1735     7.701000   847.136653   820.261736     0.000810
      1736     7.704000   847.149643   875.358936     0.000765
      1737     7.707000   847.163425   910.357864     0.000741
      1738     7.710000   847.177980   827.636834     0.000825
      1739     7.713000   847.193290   875.232629     0.000763
      1740     7.716000   847.209340   816.563283     0.000819
      1741     7.719000   847.226111   841.735438     0.000819
      1742     7.722000   847.243589   840.600897     0.000779
      1743     7.725000   847.261760   886.287458     0.000756
      1744     7.728000   847.280609   820.480497     0.000834
      1745     7.731000   847.300122   839.168352     0.000783
      1746     7.734000   847.320288   891.673248     0.000752
      1747     7.737000   847.341094   818.154472     0.000825
      1748     7.740000   847.362528   852.147552     0.000801
      1749     7.743000   847.384579   903.795642     0.000738
      1750     7.746000   847.407237   891.068807     0.000757
      1751     7.749000   847.430491   887.164999     0.000781
      1752     7.752000   847.454331   810.743788     0.000814
      1753     7.755000   847.478749   880.544929     0.000765
      1754     7.758000   847.503736   851.091448     0.000805
      1755     7.761000   847.529283   857.412611     0.000777
      1756     7.764000   847.555381   883.317038     0.000761
      1757     7.767000   847.582024   788.862494     0.000854
      1758     7.770000   847.609203   834.751957     0.000814
      1759     7.773000   847.636912   806.351277     0.000825
      1760     7.776000   847.665143   891.052548     0.000750
      1761     7.779000   847.693890   884.776092     0.000779
      1762     7.782000   847.723147   897.508254     0.000731
      1763     7.785000   847.752907   806.922634     0.000838
      1764     7.788000   847.783166   876.195530     0.000783
      1765     7.791000   847.813917   841.704912     0.000784
      1766     7.794000   847.845155   867.229889     0.000776
      1767     7.797000   847.876874   867.522627     0.000784
      1768     7.800000   847.909071   880.205974     0.000775
      1769     7.803000   847.941740   853.945393     0.000775
      1770     7.806000   847.974877   813.096426     0.000827
      1771     7.809000   848.008477   852.039190     0.000810
      1772     7.812000   848.042537   843.420946     0.000782
      1773     7.815000   848.077052   879.709250     0.000765
      1774     7.818000   848.112018   793.599795     0.000861
      1775     7.821000   848.147432   831.381539     0.000794
      1776     7.824000   848.183291   835.945550     0.000800
      1777     7.827000   848.219590   875.265547     0.000773
      1778     7.830000   848.256327   832.574846     0.000817
      1779     7.833000   848.293498   873.284290     0.000762
      1780     7.836000   848.331101   828.090909     0.000814
      1781     7.839000   848.369133   852.466613     0.000809
      1782     7.842000   848.407591   784.030980     0.000843
      1783     7.845000   848.446471   831.528361     0.000807
      1784     7.848000   848.485763   855.447498     0.000797
      1785     7.851000   848.525330   891.615748     0.000738
      1786     7.854000   848.565051   815.909595     0.000822
      1787     7.857000   848.604836   874.188582     0.000772
      1788     7.860000   848.644731   916.298882     0.000741
      1789     7.863000   848.683883   860.654946     0.000769
      1790     7.866000   848.725524   858.957132     0.000785
      1791     7.869000   848.767728   884.132218     0.000781
      1792     7.872000   848.810336   848.610333     0.000776
      1793     7.875000   848.853345   884.134149     0.000758
      1794     7.878000   848.896755   802.383487     0.000854
      1795     7.881000   848.940563   849.850284     0.000780
      1796     7.884000   848.984769   879.475220     0.000758
      1797     7.887000   849.029370   845.673617     0.000800
      1798     7.890000   849.074365   859.863173     0.000790
      1799     7.893000   849.119754   816.867452     0.000819
      1800     7.896000   849.165534   853.455388     0.000790
      1801     7.899000   849.211704   903.757997     0.000764
      1802     7.902000   849.258264   870.881272     0.000753
      1803     7.905000   849.305212   865.101098     0.001884
      1804     7.908000   849.352548   854.610203     0.001393
      1805     7.911000   849.400269   827.031258     0.001251
      1806     7.914000   849.448375   866.371129     0.001141
      1807     7.917000   849.496793   823.978425     0.001188
      1808     7.920000   849.545417   870.624187     0.001075
      1809     7.923000   849.594162   848.239900     0.001065
      1810     7.926000   849.643058   812.818402     0.001112
      1811     7.929000   849.691783   874.693540     0.001022
      1812     7.932000   849.741369   855.959983     0.001001
      1813     7.935000   849.792165   777.140452     0.001121
      1814     7.938000   849.843341   821.882245     0.001076
      1815     7.941000   849.894896   892.984147     0.000954
      1816     7.944000   849.946829   860.555116     0.000997
      1817     7.947000   849.999139   881.506726     0.000993
      1818     7.950000   850.051827   817.902281     0.001062
      1819     7.953000   850.104892   832.715280     0.001011
      1820     7.956000   850.158334   806.807781     0.001070
      1821     7.959000   850.212151   877.331405     0.000998
      1822     7.962000   850.266345   878.382257     0.000962
      1823     7.965000   850.320914   789.527103     0.001088
      1824     7.968000   850.375859   872.458467     0.001002
      1825     7.971000   850.431179   846.073048     0.001004
      1826     7.974000   850.486874   909.135562     0.000940
      1827     7.977000   850.542944   828.405831     0.001053
      1828     7.980000   850.599389   875.647594     0.000983
      1829     7.983000   850.656209   847.645096     0.000994
      1830     7.986000   850.713403   848.092949     0.001021
      1831     7.989000   850.770972   831.343958     0.001049
      1832     7.992000   850.828916   824.335989     0.001031
      1833     7.995000   850.887234   820.998856     0.001054
      1834     7.998000   850.945927   893.422775     0.000994
      1835     8.001000   851.004995   813.543496     0.001061
      1836     8.004000   851.064438   807.011006     0.001067
      1837     8.007000   851.124256   886.123577     0.000990
      1838     8.010000   851.184449   862.284563     0.001003
      1839     8.013000   851.245017   897.923318     0.000953
      1840     8.016000   851.305962   840.914760     0.001034
      1841     8.019000   851.367282   815.825579     0.001060
      1842     8.022000   851.428978   833.980245     0.001011
      1843     8.025000   851.491050   864.638424     0.000985
      1844     8.028000   851.553500   904.111313     0.000954
      1845     8.031000   851.616327   825.498890     0.001022
      1846     8.034000   851.679718   840.370623     0.001002
      1847     8.037000   851.744129   803.571330     0.001072
      1848     8.040000   851.809870   831.176383     0.001023
      1849     8.043000   851.875323   845.287581     0.000984
      1850     8.046000   851.940049   806.838429     0.001042
      1851     8.049000   852.005154   826.431648     0.001040
      1852     8.052000   852.070639   915.605454     0.000899
      1853     8.055000   852.136505   837.520213     0.001009
      1854     8.058000   852.202751   801.825686     0.001077
      1855     8.061000   852.269380   843.337422     0.000980
      1856     8.064000   852.336390   890.820039     0.000942
      1857     8.067000   852.403783   913.916196     0.000937
      1858     8.070000   852.471560   821.546523     0.001027
      1859     8.073000   852.539720   838.169323     0.000985
      1860     8.076000   852.608275   849.537351     0.001013
      1861     8.079000   852.677254   880.055990     0.000971
      1862     8.082000   852.746668   888.621079     0.000930
      1863     8.085000   852.816576   900.170597     0.000946
      1864     8.088000   852.886674   819.691001     0.001056
      1865     8.091000   852.957156   872.335227     0.000953
      1866     8.094000   853.028028   848.101601     0.000994
      1867     8.097000   853.099290   835.199039     0.001031
      1868     8.100000   853.170943   887.067309     0.000961
      1869     8.103000   853.242987   867.141744     0.000959
      1870     8.106000   853.315425   864.035694     0.000989
      1871     8.109000   853.388256   894.649433     0.000947
      1872     8.112000   853.461482   858.446823     0.000961
      1873     8.115000   853.535104   834.401877     0.001019
      1874     8.118000   853.609122   813.904679     0.001056
      1875     8.121000   853.683538   913.563847     0.000907
      1876     8.124000   853.758353   825.598984     0.001012
      1877     8.127000   853.833568   826.712218     0.001028
      1878     8.130000   853.909185   853.147758     0.000984
      1879     8.133000   853.985203   783.771992     0.001038
      1880     8.136000   854.061625   783.964758     0.001078
      1881     8.139000   854.138452   819.455403     0.001036
      1882     8.142000   854.215685   814.512806     0.001003
      1883     8.145000   854.293325   790.939152     0.001053
      1884     8.148000   854.371373   875.211477     0.000976
      1885     8.151000   854.449832   832.164594     0.000988
      1886     8.154000   854.528702   824.789909     0.000998
      1887     8.157000   854.607984   894.353589     0.000943
      1888     8.160000   854.687681   899.702163     0.000928
      1889     8.163000   854.767794   833.354043     0.000979
      1890     8.166000   854.848323   872.980522     0.000959
      1891     8.169000   854.929272   868.904941     0.000972
      1892     8.172000   855.010641   776.742384     0.001046
      1893     8.175000   855.092432   824.987582     0.001008
      1894     8.178000   855.174646   885.648160     0.000961
      1895     8.181000   855.257287   860.228714     0.000952
      1896     8.184000   855.340354   905.617284     0.000906
      1897     8.187000   855.423851   884.055179     0.000961
      1898     8.190000   855.507778   820.424815     0.001023
      1899     8.193000   855.592138   861.384401     0.000952
      1900     8.196000   855.676945   847.859977     0.000985
      1901     8.199000   855.762278   864.158405     0.000979
      1902     8.202000   855.848189   913.979403     0.000889
      1903     8.205000   855.934627   867.274966     0.000957
      1904     8.208000   856.021183   830.257729     0.001026
      1905     8.211000   856.108185   827.374273     0.000989
      1906     8.214000   856.195634   801.530831     0.001021
      1907     8.217000   856.283533   863.809851     0.000979
      1908     8.220000   856.371884   845.268470     0.000990
      1909     8.223000   856.460690   825.658459     0.000988
      1910     8.226000   856.549954   862.929990     0.000964
      1911     8.229000   856.639677   852.539383     0.000990
      1912     8.232000   856.729863   852.124165     0.000950
      1913     8.235000   856.820515   839.962818     0.000983
      1914     8.238000   856.911634   833.047550     0.001017
      1915     8.241000   857.003224   871.753066     0.000941
      1916     8.244000   857.095289   917.688894     0.000886
      1917     8.247000   857.187830   809.129532     0.001047
      1918     8.250000   857.280852   856.251119     0.000972
      1919     8.253000   857.374357   800.365936     0.001007
      1920     8.256000   857.468348   804.650719     0.001043
      1921     8.259000   857.562830   872.147571     0.000964
      1922     8.262000   857.657805   836.207184     0.000968
      1923     8.265000   857.753277   831.668567     0.000992
      1924     8.268000   857.849251   843.458561     0.001005
      1925     8.271000   857.945729   826.692509     0.000978
      1926     8.274000   858.042716   870.906124     0.000932
      1927     8.277000   858.140216   920.395608     0.000914
      1928     8.280000   858.238232   861.088875     0.000967
      1929     8.283000   858.336769   925.433629     0.000869
      1930     8.286000   858.435832   836.276651     0.000997
      1931     8.289000   858.535425   852.563098     0.000981
      1932     8.292000   858.635553   847.577428     0.000946
      1933     8.295000   858.736220   828.388809     0.000996
      1934     8.298000   858.837432   855.613735     0.000986
      1935     8.301000   858.939194   840.345878     0.000971
      1936     8.304000   859.041512   833.039879     0.000973
      1937     8.307000   859.144390   823.329117     0.001019
      1938     8.310000   859.247835   836.015543     0.000993
      1939     8.313000   859.351852   835.770036     0.000963
      1940     8.316000   859.456448   851.263076     0.000977
      1941     8.319000   859.561629   863.392687     0.000972
      1942     8.322000   859.667973   818.073825     0.000985
      1943     8.325000   859.777514   921.390211     0.000887
      1944     8.328000   859.891381   833.685141     0.001013
      1945     8.331000   860.004787   863.995783     0.000947
      1946     8.334000   860.113033   838.942149     0.000968
      1947     8.337000   860.221906   860.443165     0.000975
      1948     8.340000   860.331415   836.593403     0.000988
      1949     8.343000   860.441568   905.218705     0.000893
      1950     8.346000   860.552374   817.240720     0.001019
      1951     8.349000   860.663843   797.871521     0.001055
      1952     8.352000   860.775982   858.523493     0.000947
      1953     8.355000   860.888803   839.769249     0.000971
      1954     8.358000   861.002315   894.180792     0.000942
      1955     8.361000   861.116505   890.285482     0.000914
      1956     8.364000   861.231268   901.966647     0.000898
      1957     8.367000   861.346525   864.330863     0.000975
      1958     8.370000   861.462288   911.921386     0.000906
      1959     8.373000   861.578272   870.162157     0.000924
      1960     8.376000   861.695670   874.472356     0.000945
      1961     8.379000   861.814355   805.378319     0.001032
      1962     8.382000   861.933828   884.459117     0.000915
      1963     8.385000   862.054105   811.969894     0.001005
      1964     8.388000   862.175200   917.299968     0.000921
      1965     8.391000   862.297130   865.164696     0.000940
      1966     8.394000   862.419911   882.527075     0.000913
      1967     8.397000   862.543560   821.276814     0.001030
      1968     8.400000   862.668097   871.591363     0.000946
      1969     8.403000   862.793540   878.032468     0.000917
      1970     8.406000   862.919909   883.344613     0.000941
      1971     8.409000   863.047225   839.187913     0.001002
      1972     8.412000   863.175511   843.316060     0.000955
      1973     8.415000   863.304789   826.900902     0.000993
      1974     8.418000   863.435085   902.186714     0.000935
      1975     8.421000   863.566423   904.593636     0.000897
      1976     8.424000   863.698832   859.227329     0.000941
      1977     8.427000   863.832338   887.572604     0.000945
      1978     8.430000   863.966973   876.999124     0.000933
      1979     8.433000   864.102768   870.481602     0.000928
      1980     8.436000   864.239756   825.411657     0.001007
      1981     8.439000   864.377973   838.460312     0.000996
      1982     8.442000   864.517457   811.811515     0.001000
      1983     8.445000   864.658245   849.560596     0.000960
      1984     8.448000   864.800382   898.183390     0.000938
      1985     8.451000   864.943910   842.314398     0.000970
      1986     8.454000   865.088878   872.882160     0.000921
      1987     8.457000   865.235335   786.186008     0.001072
      1988     8.460000   865.383334   821.825409     0.000995
      1989     8.463000   865.532934   826.791209     0.000968
      1990     8.466000   865.684194   821.050729     0.001012
      1991     8.469000   865.837179   867.222266     0.000951
      1992     8.472000   865.991958   818.901764     0.000988
      1993     8.475000   866.148607   847.159254     0.000962
      1994     8.478000   866.307203   876.532278     0.000960
      1995     8.481000   866.467833   872.870157     0.000931
      1996     8.484000   866.630588   869.007901     0.000945
      1997     8.487000   866.795568   872.244193     0.000964
      1998     8.490000   866.962880   866.527648     0.000952
      1999     8.493000   867.132637   895.510334     0.000901
      2000     8.496000   867.304966   954.432183     0.000868
      2001     8.499000   867.480003   849.582586     0.000983
      2002     8.502000   867.657893   852.816194     0.000949
      2003     8.505000   867.838798   887.848610     0.000916
      2004     8.508000   868.022894   853.088133     0.000986
      2005     8.511000   868.210371   836.659259     0.000977
      2006     8.514000   868.401439   843.208938     0.000958
      2007     8.517000   868.596331   870.764905     0.000960
      2008     8.520000   868.795301   856.412689     0.000963
      2009     8.523000   868.998631   857.471908     0.000939
      2010     8.526000   869.206636   906.716436     0.000922
      2011     8.529000   869.419669   887.847873     0.000944
      2012     8.532000   869.638127   873.108084     0.000923
      2013     8.535000   869.862468   854.573342     0.000955
      2014     8.538000   870.093232   870.098691     0.000966
      2015     8.541000   870.331074   913.139005     0.000889
      2016     8.544000   870.576827   897.961196     0.000901
      2017     8.547000   870.831613   895.833399     0.000942
      2018     8.550000   871.097019   867.114508     0.000950
      2019     8.553000   871.375396   870.195135     0.000931
      2020     8.556000   871.670348   866.778990     0.000965
      2021     8.559000   871.987474   833.706132     0.001007
      2022     8.562000   872.335490   857.446028     0.000939
      2023     8.565000   872.727830   798.645300     0.001026
      2024     8.568000   873.184817   906.186294     0.000927
      2025     8.571000   873.736454   864.008022     0.000947
      2026     8.574000   874.425753   937.343355     0.000861
      2027     8.577000   875.312354   930.893579     0.000901
      2028     8.580000   876.475956   905.097014     0.000914
      2029     8.583000   878.018758   880.140074     0.000922
      2030     8.586000   880.065824   899.547909     0.000924
      2031     8.589000   882.761998   851.128511     0.000973
      2032     8.592000   886.265125   910.147414     0.000891
      2033     8.595000   890.733362   903.315890     0.000904
      2034     8.598000   896.307878   896.957963     0.000939
      2035     8.601000   903.092558   912.676302     0.000897
      2036     8.604000   911.135003   934.691000     0.000862
      2037     8.607000   920.413420   900.184024     0.000940
      2038     8.610000   930.838155   955.041843     0.000865
      2039     8.613000   942.275675   915.528702     0.000882
      2040     8.616000   954.599342   934.134599     0.000888
      2041     8.619000   967.730394   900.320962     0.000927
      2042     8.622000   981.658309   970.064207     0.000832
      2043     8.625000   996.385655   983.135119     0.000835
      2044     8.628000  1011.775197  1027.522828     0.000819
      2045     8.631000  1027.320395   935.142642     0.000876
      2046     8.634000  1041.928689   933.522524     0.000864
      2047     8.637000  1053.848295  1031.380953     0.000818
      2048     8.640000  1060.871313  1032.973540     0.000792
      2049     8.643000  1060.885051  1055.700713     0.000763
      2050     8.646000  1052.685584   993.910209     0.000839
      2051     8.649000  1036.723236  1023.301310     0.000808
      2052     8.652000  1015.203617  1003.922270     0.000807
      2053     8.655000   991.296381   974.668953     0.000838
      2054     8.658000   968.033167   943.120756     0.000893
      2055     8.661000   947.610789   945.736419     0.000867
      2056     8.664000   931.161065   876.184356     0.000920
      2057     8.667000   918.864014   942.181538     0.000899
      2058     8.670000   910.262116   945.450249     0.000881
      2059     8.673000   904.615300   913.474706     0.000883
      2060     8.676000   901.172581   866.743666     0.000959
      2061     8.679000   899.315722   878.784814     0.000947
      2062     8.682000   898.597099   929.180613     0.000883
      2063     8.685000   898.720130   905.739320     0.000902
      2064     8.688000   899.504260   904.078060     0.000935
      2065     8.691000   900.858676   927.214623     0.000888
      2066     8.694000   902.775117   956.958575     0.000842
      2067     8.697000   905.345022   915.139562     0.000927
      2068     8.700000   908.807938   965.072257     0.000845
      2069     8.703000   913.642462   919.921672     0.000884
      2070     8.706000   920.714054   908.820137     0.000920
      2071     8.709000   931.491783  1023.606988     0.000806
      2072     8.712000   948.333829  1043.703479     0.000779
      2073     8.715000   974.815346  1083.426576     0.000751
      2074     8.718000  1016.030616  1131.435770     0.000745
      2075     8.721000  1078.749939  1155.350781     0.000707
      2076     8.724000  1171.266026  1222.966749     0.000660
      2077     8.727000  1302.750706  1310.572072     0.000644
      2078     8.730000  1481.990292  1486.800412     0.000549
      2079     8.733000  1715.496323  1610.572932     0.000501
      2080     8.736000  2005.188347  1946.255009     0.000424
      2081     8.739000  2346.066200  2202.592767     0.000370
      2082     8.742000  2724.446176  2474.913109     0.000323
      2083     8.745000  3117.352923  2918.632183     0.000271
      2084     8.748000  3493.539551  3347.179683     0.000242
      2085     8.751000  3816.453610  3775.863014     0.000207
      2086     8.754000  4049.314355  4220.416203     0.000180
      2087     8.757000  4162.038517  4387.647643     0.000183
      2088     8.760000  4138.613714  4622.262655     0.000169
      2089     8.763000  3981.982649  4478.538730     0.000170
      2090     8.766000  3713.450874  4031.977185     0.000196
      2091     8.769000  3366.647289  3449.702975     0.000231
      2092     8.772000  2979.490060  2951.750704     0.000266
      2093     8.775000  2587.497044  2531.846823     0.000313
      2094     8.778000  2219.467541  2067.749154     0.000399
      2095     8.781000  1895.290382  1776.724351     0.000459
      2096     8.784000  1625.544713  1506.847890     0.000529
      2097     8.787000  1412.567376  1378.463377     0.000608
      2098     8.790000  1252.500617  1145.221501     0.000714
      2099     8.793000  1137.717115  1136.492988     0.000713
      2100     8.796000  1059.072561  1158.748448     0.000720
      2101     8.799000  1007.626067  1026.735525     0.000809
      2102     8.802000   975.698513  1059.409656     0.000773
      2103     8.805000   957.325361   952.866852     0.000859
      2104     8.808000   948.264233   963.541466     0.000873
      2105     8.811000   945.763585  1027.476015     0.000799
      2106     8.814000   948.257590   986.616556     0.000815
      2107     8.817000   954.888924   946.874874     0.000897
      2108     8.820000   964.903749   990.829980     0.000837
      2109     8.823000   977.794392   999.406473     0.000810
      2110     8.826000   993.500145  1027.883625     0.000814
      2111     8.829000  1011.570969  1025.071906     0.000806
      2112     8.832000  1031.355446  1050.529498     0.000780
      2113     8.835000  1051.973325  1057.521465     0.000774
      2114     8.838000  1072.328175  1066.338016     0.000787
      2115     8.841000  1091.151656  1127.753793     0.000728
      2116     8.844000  1107.113848  1141.178016     0.000709
      2117     8.847000  1118.940497  1199.609486     0.000701
      2118     8.850000  1125.578024  1215.129180     0.000679
      2119     8.853000  1126.365160  1179.802013     0.000679
      2120     8.856000  1121.161262  1165.624724     0.000712
      2121     8.859000  1110.378612  1179.299517     0.000700
      2122     8.862000  1094.899000  1120.874910     0.000725
      2123     8.865000  1075.909774  1082.171661     0.000753
      2124     8.868000  1054.728565  1076.403529     0.000776
      2125     8.871000  1032.645897  1002.611995     0.000821
      2126     8.874000  1010.811955   944.578821     0.000852
      2127     8.877000   990.169680   982.185375     0.000860
      2128     8.880000   971.412240   968.643759     0.000862
      2129     8.883000   954.973423  1005.001350     0.000796
      2130     8.886000   941.044735   966.384271     0.000865
      2131     8.889000   929.613089   977.580258     0.000852
      2132     8.892000   920.510880   943.280956     0.000860
      2133     8.895000   913.469791   919.515004     0.000897
      2134     8.898000   908.170867   921.615997     0.000906
      2135     8.901000   904.285698   833.908692     0.000991
      2136     8.904000   901.506205   875.595831     0.000922
      2137     8.907000   899.562880   917.817120     0.000915
      2138     8.910000   898.233018   900.337713     0.000925
      2139     8.913000   897.341381   880.022720     0.000916
      2140     8.916000   896.755928   903.410142     0.000927
      2141     8.919000   896.380986   928.558345     0.000902
      2142     8.922000   896.149640   894.550950     0.000912
      2143     8.925000   896.016559   938.835634     0.000878
      2144     8.928000   895.951882   909.357693     0.000919
      2145     8.931000   895.936384   928.497176     0.000889
      2146     8.934000   895.957901   851.897156     0.000955
      2147     8.937000   896.008799   924.649597     0.000909
      2148     8.940000   896.084282   879.310271     0.000949
      2149     8.943000   896.181294   926.001324     0.000871
      2150     8.946000   896.297844   922.047010     0.000912
      2151     8.949000   896.432592   837.189649     0.001003
      2152     8.952000   896.584613   897.148370     0.000902
      2153     8.955000   896.753259   899.958237     0.000915
      2154     8.958000   896.938085   923.451757     0.000899
      2155     8.961000   897.138802   947.032993     0.000869
      2156     8.964000   897.355259   959.934307     0.000844
      2157     8.967000   897.586952   905.617945     0.000936
      2158     8.970000   897.832938   826.575865     0.001007
      2159     8.973000   898.092715   937.396373     0.000854
      2160     8.976000   898.366741   864.363390     0.000972
      2161     8.979000   898.652818   879.902426     0.000952
      2162     8.982000   898.967108   896.768695     0.000903
      2163     8.985000   899.299795   907.013062     0.000911
      2164     8.988000   899.651503   925.431908     0.000905
      2165     8.991000   900.023336   943.737354     0.000871
      2166     8.994000   900.416639   965.760710     0.000841
      2167     8.997000   900.833048   918.661308     0.000907
      2168     9.000000   901.274570   956.529318     0.000878
      2169     9.003000   901.743713   887.520509     0.000907
      2170     9.006000   902.243713   913.332078     0.000917
      2171     9.009000   902.779181   940.137220     0.000898
      2172     9.012000   903.358390   903.342830     0.000894
      2173     9.015000   904.001458   994.423557     0.000834
      2174     9.018000   904.765027   941.698030     0.000886
      2175     9.021000   905.799946   934.741513     0.000876
      2176     9.024000   907.445060   932.682974     0.000873
      2177     9.027000   910.297452   974.961760     0.000857
      2178     9.030000   915.097334   912.924281     0.000921
      2179     9.033000   922.248201  1022.405937     0.000784
      2180     9.036000   931.051848   927.701998     0.000899
      2181     9.039000   939.270899   946.904960     0.000887
      2182     9.042000   943.855894   978.714544     0.000822
      2183     9.045000   942.850840   974.249753     0.000853
      2184     9.048000   937.178973   957.791900     0.000874
      2185     9.051000   930.037359   948.605133     0.000869
      2186     9.054000   924.297436   898.507576     0.000911
      2187     9.057000   921.147983   908.392937     0.000912
      2188     9.060000   920.359651   989.138200     0.000841
      2189     9.063000   921.171384   904.767235     0.000892
      2190     9.066000   922.971794   935.776027     0.000897
      2191     9.069000   925.518182   988.028156     0.000851
      2192     9.072000   928.886854   949.710242     0.000843
      2193     9.075000   933.395764   944.123246     0.000876
      2194     9.078000   939.591488   996.972539     0.000837
      2195     9.081000   948.293518  1021.794248     0.000797
      2196     9.084000   960.668340  1018.380013     0.000806
      2197     9.087000   978.311448  1072.464727     0.000773
      2198     9.090000  1003.318209  1021.467537     0.000823
      2199     9.093000  1038.321717  1130.339347     0.000713
      2200     9.096000  1086.471808  1139.332230     0.000735
      2201     9.099000  1151.328251  1216.206672     0.000689
      2202     9.102000  1236.645266  1255.028725     0.000642
      2203     9.105000  1346.035709  1370.079213     0.000604
      2204     9.108000  1482.521211  1460.027519     0.000566
      2205     9.111000  1647.997190  1593.313868     0.000506
      2206     9.114000  1842.664591  1802.450274     0.000450
      2207     9.117000  2064.497951  1924.675148     0.000424
      2208     9.120000  2308.828444  2057.767993     0.000398
      2209     9.123000  2568.122525  2309.297826     0.000339
      2210     9.126000  2832.040203  2482.890968     0.000328
      2211     9.129000  3087.867683  2660.161357     0.000310
      2212     9.132000  3321.415584  3002.464089     0.000259
      2213     9.135000  3518.394190  3270.648781     0.000244
      2214     9.138000  3666.073330  3434.851707     0.000234
      2215     9.141000  3754.799427  3596.709901     0.000217
      2216     9.144000  3778.934426  3801.950363     0.000205
      2217     9.147000  3737.142303  3658.550204     0.000218
      2218     9.150000  3632.333967  3462.804111     0.000231
      2219     9.153000  3471.457820  3353.821064     0.000232
      2220     9.156000  3264.838841  3026.543741     0.000267
      2221     9.159000  3025.703126  2951.753008     0.000277
      2222     9.162000  2768.307381  2607.996864     0.000299
      2223     9.165000  2506.391739  2361.194106     0.000344
      2224     9.168000  2251.934674  2114.226366     0.000388
      2225     9.171000  2014.402551  1842.978288     0.000433
      2226     9.174000  1800.455505  1736.322443     0.000466
      2227     9.177000  1613.991268  1507.719494     0.000545
      2228     9.180000  1456.427044  1432.283197     0.000579
      2229     9.183000  1327.140011  1292.970132     0.000620
      2230     9.186000  1223.993332  1258.992330     0.000658
      2231     9.189000  1143.877999  1114.258826     0.000756
      2232     9.192000  1083.210059  1163.165030     0.000680
      2233     9.195000  1038.339661  1113.186253     0.000744
      2234     9.198000  1005.851583  1073.358400     0.000775
      2235     9.201000   982.749572  1059.838197     0.000762
      2236     9.204000   966.544502   971.171493     0.000843
      2237     9.207000   955.264567  1022.246888     0.000810
      2238     9.210000   947.412687   939.947271     0.000884
      2239     9.213000   941.895530   977.283339     0.000830
      2240     9.216000   937.942588   987.882836     0.000840
      2241     9.219000   935.028199   976.008882     0.000866
      2242     9.222000   932.803947   915.946881     0.000873
      2243     9.225000   931.044443   975.405393     0.000855
      2244     9.228000   929.606505   884.371913     0.000940
      2245     9.231000   928.400034   965.675003     0.000841
      2246     9.234000   927.368347   993.408734     0.000831
      2247     9.237000   926.475272   918.810994     0.000904
      2248     9.240000   925.696724   892.287794     0.000936
      2249     9.243000   925.014459   949.707264     0.000854
      2250     9.246000   924.417194   934.858684     0.000884
      2251     9.249000   923.895488  1004.910847     0.000844
      2252     9.252000   923.441774   983.037742     0.000814
      2253     9.255000   923.049823   991.312192     0.000843
      2254     9.258000   922.714434   915.832274     0.000909
      2255     9.261000   922.431253   937.642020     0.000861
      2256     9.264000   922.196684   891.859443     0.000927
      2257     9.267000   922.007863   892.443911     0.000928
      2258     9.270000   921.862704   979.847655     0.000852
      2259     9.273000   921.760066   939.449425     0.000865
      2260     9.276000   921.700085   917.971381     0.000904
      2261     9.279000   921.684753   994.328451     0.000841
      2262     9.282000   921.718891   910.526023     0.000883
      2263     9.285000   921.811680   891.526143     0.000943
      2264     9.288000   921.978961   923.371497     0.000912
      2265     9.291000   922.246516   962.192266     0.000834
      2266     9.294000   922.654522   900.897744     0.000916
      2267     9.297000   923.263223   923.745770     0.000892
      2268     9.300000   924.159641  1037.151529     0.000796
      2269     9.303000   925.464771   949.653401     0.000855
      2270     9.306000   927.340187   950.712560     0.000873
      2271     9.309000   929.992415   957.357407     0.000881
      2272     9.312000   933.672909   964.761790     0.000830
      2273     9.315000   938.671119   939.040005     0.000887
      2274     9.318000   945.298302   979.452248     0.000856
      2275     9.321000   953.860463   966.079314     0.000833
      2276     9.324000   964.620326   974.254315     0.000851
      2277     9.327000   977.750385   970.238934     0.000857
      2278     9.330000   993.281573  1005.391570     0.000820
      2279     9.333000  1011.054371   958.016820     0.000851
      2280     9.336000  1030.680472   981.199650     0.000838
      2281     9.339000  1051.523007   967.289842     0.000865
      2282     9.342000  1072.701614   973.606862     0.000823
      2283     9.345000  1093.126451  1029.922016     0.000811
      2284     9.348000  1111.564078  1092.767409     0.000763
      2285     9.351000  1126.738770  1034.686135     0.000778
      2286     9.354000  1137.471745  1090.050214     0.000763
      2287     9.357000  1142.849742  1053.443083     0.000784
      2288     9.360000  1142.389618  1049.862104     0.000787
      2289     9.363000  1136.141760  1022.470679     0.000797
      2290     9.366000  1124.682950  1027.295939     0.000804
      2291     9.369000  1108.998637  1023.440826     0.000824
      2292     9.372000  1090.307397  1050.126948     0.000765
      2293     9.375000  1069.893793  1042.587052     0.000792
      2294     9.378000  1048.972252   984.716785     0.000852
      2295     9.381000  1028.594942  1017.673658     0.000788
      2296     9.384000  1009.593830  1008.619559     0.000826
      2297     9.387000   992.553344  1045.989519     0.000789
      2298     9.390000   977.810856  1067.754996     0.000774
      2299     9.393000   965.480862  1009.890225     0.000811
      2300     9.396000   955.496265   995.445126     0.000822
      2301     9.399000   947.658722   933.167008     0.000900
      2302     9.402000   941.689856  1011.294451     0.000787
      2303     9.405000   937.276949   934.371309     0.000890
      2304     9.408000   934.109003   974.188029     0.000862
      2305     9.411000   931.901566   921.220830     0.000868
      2306     9.414000   930.410810   994.253947     0.000839
      2307     9.417000   929.438721   920.417045     0.000895
      2308     9.420000   928.831873   948.907980     0.000868
      2309     9.423000   928.476281   975.103375     0.000842
      2310     9.426000   928.290563   903.922712     0.000909
      2311     9.429000   928.218551   968.887942     0.000881
      2312     9.432000   928.221932   961.353838     0.000829
      2313     9.435000   928.276011   938.519902     0.000887
      2314     9.438000   928.365364   995.372508     0.000848
      2315     9.441000   928.480102   996.116197     0.000810
      2316     9.444000   928.614033   943.623761     0.000886
      2317     9.447000   928.763252   914.127405     0.000901
      2318     9.450000   928.925233   965.016725     0.000850
      2319     9.453000   929.098283   953.856309     0.000865
      2320     9.456000   929.281211  1006.352593     0.000808
      2321     9.459000   929.473133   960.216711     0.000876
      2322     9.462000   929.673363   953.520929     0.000838
      2323     9.465000   929.881354   935.046157     0.000891
      2324     9.468000   930.096656   960.576304     0.000872
      2325     9.471000   930.318900   959.606373     0.000835
      2326     9.474000   930.547781   896.245555     0.000936
      2327     9.477000   930.783051   934.750025     0.000884
      2328     9.480000   931.024510   973.363322     0.000848
      2329     9.483000   931.272005   979.647179     0.000838
      2330     9.486000   931.525423  1008.316838     0.000803
      2331     9.489000   931.784692   929.385432     0.000904
      2332     9.492000   932.049775   955.104345     0.000844
      2333     9.495000   932.320674   980.329215     0.000845
      2334     9.498000   932.597425   908.923112     0.000924
      2335     9.501000   932.880099   991.516424     0.000805
      2336     9.504000   933.168806   937.584863     0.000888
      2337     9.507000   933.463690   893.351057     0.000923
      2338     9.510000   933.764937   969.368976     0.000843
      2339     9.513000   934.072775   967.658489     0.000855
      2340     9.516000   934.387476   997.658776     0.000814
      2341     9.519000   934.709364   904.155556     0.000932
      2342     9.522000   935.038819   975.363307     0.000825
      2343     9.525000   935.376288   943.808417     0.000876
      2344     9.528000   935.722298   927.487719     0.000900
      2345     9.531000   936.077478   909.122699     0.000881
      2346     9.534000   936.442599   975.319940     0.000862
      2347     9.537000   936.818628   961.809406     0.000857
      2348     9.540000   937.206835   923.591124     0.000889
      2349     9.543000   937.608957   923.706675     0.000896
      2350     9.546000   938.027474   952.289160     0.000859
      2351     9.549000   938.466052   884.475126     0.000955
      2352     9.552000   938.930229  1026.523200     0.000782
      2353     9.555000   939.428473   928.276745     0.000891
      2354     9.558000   939.973719   945.762630     0.000888
      2355     9.561000   940.585564   963.821012     0.000833
      2356     9.564000   941.293248  1033.931934     0.000807
      2357     9.567000   942.139542   936.443130     0.000880
      2358     9.570000   943.185534   988.188749     0.000826
      2359     9.573000   944.516165   966.813761     0.000859
      2360     9.576000   946.246105   968.764045     0.000839
      2361     9.579000   948.525221   930.407426     0.000905
      2362     9.582000   951.542512   926.045913     0.000875
      2363     9.585000   955.527078   981.655204     0.000839
      2364     9.588000   960.744406   997.793618     0.000841
      2365     9.591000   967.486258  1003.273510     0.000802
      2366     9.594000   976.052809   967.716833     0.000865
      2367     9.597000   986.726393   994.844037     0.000824
      2368     9.600000   999.737453  1003.778161     0.000820
      2369     9.603000  1015.224769  1097.091045     0.000753
      2370     9.606000  1033.193642  1056.716719     0.000769
      2371     9.609000  1053.477064  1029.592921     0.000817
      2372     9.612000  1075.705549  1099.496375     0.000738
      2373     9.615000  1099.291088  1056.139552     0.000777
      2374     9.618000  1123.429456  1044.571526     0.000806
      2375     9.621000  1147.123615  1089.420364     0.000734
      2376     9.624000  1169.229984  1122.959123     0.000741
      2377     9.627000  1188.530005  1160.504004     0.000710
      2378     9.630000  1203.830238  1128.622656     0.000721
      2379     9.633000  1214.090917  1127.481914     0.000734
      2380     9.636000  1218.569923  1114.897191     0.000724
      2381     9.639000  1216.948336  1191.331647     0.000703
      2382     9.642000  1209.392098  1190.226441     0.000675
      2383     9.645000  1196.524099  1150.605913     0.000710
      2384     9.648000  1179.313608  1223.063904     0.000686
      2385     9.651000  1158.930067  1094.916820     0.000733
      2386     9.654000  1136.604043  1096.968665     0.000756
      2387     9.657000  1113.516768  1170.097300     0.000700
      2388     9.660000  1090.720669  1110.852189     0.000736
      2389     9.663000  1069.086481  1121.966238     0.000739
      2390     9.666000  1049.273567  1022.280097     0.000792
      2391     9.669000  1031.721639  1006.737286     0.000829
      2392     9.672000  1016.661842  1014.347346     0.000796
      2393     9.675000  1004.143596  1048.535989     0.000778
      2394     9.678000   994.072146   947.044797     0.000895
      2395     9.681000   986.251140   993.486966     0.000806
      2396     9.684000   980.425339   956.664783     0.000871
      2397     9.687000   976.318056   980.940104     0.000841
      2398     9.690000   973.660218   987.477986     0.000823
      2399     9.693000   972.212390  1034.382617     0.000802
      2400     9.696000   971.785059   963.960998     0.000839
      2401     9.699000   972.238659   998.839310     0.000838
      2402     9.702000   973.485946   975.242109     0.000835
      2403     9.705000   975.487517   962.318088     0.000851
      2404     9.708000   978.245595   983.239855     0.000856
      2405     9.711000   981.794898  1015.653473     0.000789
      2406     9.714000   986.196454  1078.641874     0.000768
      2407     9.717000   991.536952  1019.780504     0.000807
      2408     9.720000   997.939550  1058.692354     0.000771
      2409     9.723000  1005.593483  1011.146873     0.000825
      2410     9.726000  1014.810905  1034.170805     0.000785
      2411     9.729000  1026.118909  1157.349284     0.000719
      2412     9.732000  1040.391415  1138.028066     0.000713
      2413     9.735000  1059.018465  1077.415174     0.000770
      2414     9.738000  1084.098615  1219.836768     0.000688
      2415     9.741000  1118.623408  1127.218150     0.000706
      2416     9.744000  1166.601739  1269.764176     0.000651
      2417     9.747000  1233.049885  1252.997251     0.000659
      2418     9.750000  1323.758535  1372.653546     0.000599
      2419     9.753000  1444.758845  1481.479624     0.000558
      2420     9.756000  1601.457470  1640.409781     0.000493
      2421     9.759000  1797.491932  1819.411599     0.000452
      2422     9.762000  2033.448464  1966.697073     0.000404
      2423     9.765000  2305.657787  2196.577392     0.000365
      2424     9.768000  2605.319138  2400.032568     0.000343
      2425     9.771000  2918.185624  2826.359923     0.000275
      2426     9.774000  3224.983821  3128.184013     0.000257
      2427     9.777000  3502.687654  3473.648602     0.000227
      2428     9.780000  3726.769563  3869.501734     0.000202
      2429     9.783000  3874.526036  4187.091827     0.000188
      2430     9.786000  3929.231841  4446.961038     0.000172
      2431     9.789000  3884.057095  4374.670941     0.000181
      2432     9.792000  3743.983202  4359.691153     0.000175
      2433     9.795000  3524.536610  3942.083742     0.000198
      2434     9.798000  3248.007524  3628.225988     0.000222
      2435     9.801000  2939.069614  3005.501860     0.000259
      2436     9.804000  2621.237553  2588.608231     0.000313
      2437     9.807000  2314.502339  2267.922023     0.000357
      2438     9.810000  2033.973494  1924.520023     0.000420
      2439     9.813000  1789.362078  1832.966270     0.000443
      2440     9.816000  1585.194394  1578.924261     0.000509
      2441     9.819000  1421.604173  1534.637791     0.000542
      2442     9.822000  1295.479593  1372.298210     0.000585
      2443     9.825000  1201.714448  1296.838161     0.000631
      2444     9.828000  1134.347471  1240.543164     0.000672
      2445     9.831000  1087.449936  1234.604668     0.000644
      2446     9.834000  1055.707946  1158.096962     0.000716
      2447     9.837000  1034.717382  1076.370509     0.000766
      2448     9.840000  1021.053540  1061.236878     0.000767
      2449     9.843000  1012.193358  1086.730807     0.000756
      2450     9.846000  1006.362683  1013.348002     0.000802
      2451     9.849000  1002.363831  1068.523682     0.000785
      2452     9.852000   999.418177  1046.611368     0.000772
      2453     9.855000   997.039908  1050.616260     0.000777
      2454     9.858000   994.942992  1014.897876     0.000825
      2455     9.861000   992.975149  1008.306839     0.000793
      2456     9.864000   991.070585  1053.095045     0.000795
      2457     9.867000   989.215654   985.873024     0.000836
      2458     9.870000   987.424616   987.553444     0.000832
      2459     9.873000   985.723609   996.524960     0.000820
      2460     9.876000   984.140732  1004.646211     0.000801
      2461     9.879000   982.700239  1000.310978     0.000836
      2462     9.882000   981.419477  1042.657636     0.000765
      2463     9.885000   980.307834  1023.665108     0.000803
      2464     9.888000   979.367227  1003.853878     0.000840
      2465     9.891000   978.593784  1035.744214     0.000768
      2466     9.894000   977.980477  1033.695641     0.000803
      2467     9.897000   977.520177  1010.318940     0.000811
      2468     9.900000   977.207633   986.340490     0.000832
      2469     9.903000   977.040259  1060.728458     0.000774
      2470     9.906000   977.027143  1048.488080     0.000770
      2471     9.909000   977.184922   966.814319     0.000869
      2472     9.912000   977.540550   984.290263     0.000810
      2473     9.915000   978.131412   991.205374     0.000834
      2474     9.918000   979.004259  1004.246795     0.000839
      2475     9.921000   980.212669  1002.220326     0.000798
      2476     9.924000   981.812826  1037.396161     0.000797
      2477     9.927000   983.857538  1022.294518     0.000800
      2478     9.930000   986.388682   970.038929     0.000854
      2479     9.933000   989.428552  1014.232582     0.000812
      2480     9.936000   992.970983   980.865818     0.000828
      2481     9.939000   996.973331  1026.597171     0.000819
      2482     9.942000  1001.350709  1001.576185     0.000790
      2483     9.945000  1005.973492  1062.349250     0.000770
      2484     9.948000  1010.667935  1075.475540     0.000775
      2485     9.951000  1015.220116  1043.377325     0.000765
      2486     9.954000  1019.393145  1030.030346     0.000809
      2487     9.957000  1022.938429  1053.098055     0.000777
      2488     9.960000  1025.620277  1068.408657     0.000765
      2489     9.963000  1027.244830   991.995452     0.000826
      2490     9.966000  1027.690417   986.986317     0.000826
      2491     9.969000  1026.930380  1075.679130     0.000781
      2492     9.972000  1025.038839   994.641114     0.000799
      2493     9.975000  1022.176274  1017.272611     0.000810
      2494     9.978000  1018.561372  1096.219426     0.000766
      2495     9.981000  1014.439738  1043.158412     0.000767
      2496     9.984000  1010.057023  1076.408848     0.000775
      2497     9.987000  1005.639739  1010.586887     0.000813
      2498     9.990000  1001.380121  1032.221314     0.000799
      2499     9.993000   997.429256   990.456494     0.000830
      2500     9.996000   993.893083   961.879088     0.000847
      2501     9.999000   990.833096   938.410452     0.001362
      2502    10.002000   988.270745   968.236832     0.001519
      2503    10.005000   986.194471   947.845856     0.001299
      2504    10.008000   984.568431   949.627906     0.001224
      2505    10.011000   983.340840  1001.104431     0.001095
      2506    10.014000   982.452117   966.293862     0.001139
      2507    10.017000   981.841569  1004.928981     0.001043
      2508    10.020000   981.452219   979.277814     0.001059
      2509    10.023000   981.233678   919.927473     0.001118
      2510    10.026000   981.142615   980.817375     0.001021
      2511    10.029000   981.145229   985.886255     0.001039
      2512    10.032000   981.215126   976.257929     0.001015
      2513    10.035000   981.332536  1004.771882     0.001002
      2514    10.038000   981.483123   986.657151     0.001023
      2515    10.041000   981.656754   984.604609     0.001000
      2516    10.044000   981.846560   935.794799     0.001080
      2517    10.047000   982.047898   954.732202     0.001033
      2518    10.050000   982.257695   937.019988     0.001065
      2519    10.053000   982.473933   964.608241     0.001035
      2520    10.056000   982.695286  1000.079135     0.000984
      2521    10.059000   982.920868   993.192648     0.001018
      2522    10.062000   983.150071   924.358032     0.001067
      2523    10.065000   983.382478   975.946241     0.001021
      2524    10.068000   983.617804   981.232096     0.001032
      2525    10.071000   983.855714  1003.445633     0.000966
      2526    10.074000   984.095939   946.459779     0.001068
      2527    10.077000   984.338366  1018.344796     0.000969
      2528    10.080000   984.582834  1021.788441     0.000969
      2529    10.083000   984.829201   999.832696     0.000998
      2530    10.086000   985.077340  1035.903331     0.000954
      2531    10.089000   985.327134   992.985781     0.001025
      2532    10.092000   985.578478   957.616278     0.001033
      2533    10.095000   985.831274  1033.214812     0.000977
      2534    10.098000   986.085519   975.374305     0.001049
      2535    10.101000   986.341523   920.750061     0.001074
      2536    10.104000   986.599460   988.446447     0.001025
      2537    10.107000   986.857268   984.719983     0.001014
      2538    10.110000   987.116127   969.170239     0.001034
      2539    10.113000   987.375996  1002.449352     0.000995
      2540    10.116000   987.636821  1008.256562     0.000972
      2541    10.119000   987.898547   970.746472     0.001038
      2542    10.122000   988.161126   963.655087     0.001006
      2543    10.125000   988.424511   986.618439     0.001010
      2544    10.128000   988.688660   962.983769     0.001034
      2545    10.131000   988.953531   943.063412     0.001025
      2546    10.134000   989.219086  1003.338041     0.000995
      2547    10.137000   989.485289   931.674120     0.001048
      2548    10.140000   989.752106   980.426376     0.000995
      2549    10.143000   990.019504   922.847063     0.001060
      2550    10.146000   990.287453   982.245390     0.000990
      2551    10.149000   990.555923   983.032552     0.001014
      2552    10.152000   990.824887   930.907914     0.001041
      2553    10.155000   991.094318   938.840972     0.001058
      2554    10.158000   991.364192   945.003111     0.001047
      2555    10.161000   991.634484  1004.686723     0.000960
      2556    10.164000   991.905172   952.579664     0.001046
      2557    10.167000   992.176233   967.584214     0.001012
      2558    10.170000   992.447648   942.020832     0.001047
      2559    10.173000   992.719396   973.508139     0.001009
      2560    10.176000   992.991457   984.630221     0.000997
      2561    10.179000   993.263814  1004.158824     0.001004
      2562    10.182000   993.536449  1017.433983     0.000952
      2563    10.185000   993.809345   983.369937     0.001020
      2564    10.188000   994.082486   978.618017     0.001018
      2565    10.191000   994.355856   976.486840     0.000988
      2566    10.194000   994.629478  1024.609913     0.000978
      2567    10.197000   994.903414   993.947504     0.000984
      2568    10.200000   995.177616   971.531607     0.001022
      2569    10.203000   995.451931   931.572756     0.001054
      2570    10.206000   995.726314   964.099660     0.001023
      2571    10.209000   996.000764   955.998315     0.001050
      2572    10.212000   996.275368   964.161392     0.000999
      2573    10.215000   996.550125  1006.251783     0.000972
      2574    10.218000   996.824969  1028.789789     0.000958
      2575    10.221000   997.099882  1044.513838     0.000916
      2576    10.224000   997.374884  1001.977099     0.000980
      2577    10.227000   997.649965   954.867369     0.001019
      2578    10.230000   997.925115   983.409683     0.000993
      2579    10.233000   998.200323   971.545313     0.000993
      2580    10.236000   998.475581  1023.988046     0.000960
      2581    10.239000   998.750878   964.996499     0.001021
      2582    10.242000   999.026207  1008.938502     0.000936
      2583    10.245000   999.301559   971.362908     0.001012
      2584    10.248000   999.576924   963.947039     0.001017
      2585    10.251000   999.852296   976.390758     0.000978
      2586    10.254000  1000.127666  1002.623541     0.000981
      2587    10.257000  1000.403026  1024.454729     0.000936
      2588    10.260000  1000.678368  1027.825885     0.000944
      2589    10.263000  1000.953687   993.970805     0.000972
      2590    10.266000  1001.228973   992.103331     0.000979
      2591    10.269000  1001.504222   965.336476     0.001018
      2592    10.272000  1001.779425  1053.395279     0.000899
      2593    10.275000  1002.054577   976.084567     0.000999
      2594    10.278000  1002.329670  1008.549465     0.000970
      2595    10.281000  1002.604700   985.048303     0.000968
      2596    10.284000  1002.879659   943.979149     0.001039
      2597    10.287000  1003.154542   948.128703     0.001024
      2598    10.290000  1003.429345   982.906857     0.001000
      2599    10.293000  1003.704063   984.682105     0.000980
      2600    10.296000  1003.978690   994.962064     0.000971
      2601    10.299000  1004.253215  1022.847083     0.000962
      2602    10.302000  1004.527638   946.588602     0.000999
      2603    10.305000  1004.801954  1009.947935     0.000967
      2604    10.308000  1005.076157   960.186923     0.001016
      2605    10.311000  1005.350245   989.601645     0.000953
      2606    10.314000  1005.624211   996.340071     0.000979
      2607    10.317000  1005.898053   968.354439     0.000994
      2608    10.320000  1006.171765   997.223773     0.000974
      2609    10.323000  1006.445344  1011.523188     0.000941
      2610    10.326000  1006.718786   998.327596     0.000972
      2611    10.329000  1006.992088  1018.505656     0.000963
      2612    10.332000  1007.265246   981.639548     0.000960
      2613    10.335000  1007.538257  1002.816885     0.000977
      2614    10.338000  1007.811118  1023.636867     0.000948
      2615    10.341000  1008.083824   982.328858     0.000963
      2616    10.344000  1008.356375   942.454052     0.001037
      2617    10.347000  1008.628766   973.455406     0.000987
      2618    10.350000  1008.900996  1011.829309     0.000960
      2619    10.353000  1009.173062  1005.002530     0.000957
      2620    10.356000  1009.444961   957.096494     0.001005
      2621    10.359000  1009.716692   979.225524     0.001006
      2622    10.362000  1009.988253   998.603063     0.000944
      2623    10.365000  1010.259641  1008.318269     0.000962
      2624    10.368000  1010.530856   963.966648     0.001004
      2625    10.371000  1010.801895   970.433600     0.000980
      2626    10.374000  1011.072758   974.240491     0.001000
      2627    10.377000  1011.343448   953.283603     0.001006
      2628    10.380000  1011.614059  1031.974860     0.000940
      2629    10.383000  1011.884724  1005.053760     0.000947
      2630    10.386000  1012.155078  1021.157201     0.000944
      2631    10.389000  1012.425047  1029.832358     0.000946
      2632    10.392000  1012.694836  1020.910806     0.000915
      2633    10.395000  1012.964444  1042.103442     0.000931
      2634    10.398000  1013.233873   982.641066     0.000985
      2635    10.401000  1013.503123   987.658721     0.000958
      2636    10.404000  1013.772193   986.966085     0.000985
      2637    10.407000  1014.041086   989.970692     0.000966
      2638    10.410000  1014.309803   982.784431     0.000982
      2639    10.413000  1014.578344   991.494802     0.000958
      2640    10.416000  1014.846711  1061.165704     0.000910
      2641    10.419000  1015.114907   966.457544     0.001013
      2642    10.422000  1015.382933   990.923215     0.000951
      2643    10.425000  1015.650802  1003.486404     0.000971
      2644    10.428000  1015.918770  1022.868855     0.000941
      2645    10.431000  1016.187217   999.392374     0.000946
      2646    10.434000  1016.455111   965.769646     0.001002
      2647    10.437000  1016.722334   975.265622     0.000987
      2648    10.440000  1016.989407  1011.659000     0.000955
      2649    10.443000  1017.256334  1007.055559     0.000945
      2650    10.446000  1017.523119   942.933549     0.001026
      2651    10.449000  1017.789767  1032.308563     0.000944
      2652    10.452000  1018.056285   951.408968     0.000994
      2653    10.455000  1018.322676  1048.244839     0.000930
      2654    10.458000  1018.588949  1011.061609     0.000951
      2655    10.461000  1018.855110  1015.255979     0.000932
      2656    10.464000  1019.121164   988.934038     0.000985
      2657    10.467000  1019.387121  1062.811518     0.000907
      2658    10.470000  1019.652989  1044.095427     0.000921
      2659    10.473000  1019.918775  1004.939540     0.000946
      2660    10.476000  1020.184488   962.865445     0.001004
      2661    10.479000  1020.450140   987.327379     0.000990
      2662    10.482000  1020.715742   972.915923     0.000967
      2663    10.485000  1020.981491  1000.818683     0.000968
      2664    10.488000  1021.247764   992.718715     0.000975
      2665    10.491000  1021.514044   992.255212     0.000962
      2666    10.494000  1021.779552   991.099708     0.000976
      2667    10.497000  1022.045069  1058.876047     0.000908
      2668    10.500000  1022.310610   980.213157     0.000986
      2669    10.503000  1022.576189   990.947972     0.000957
      2670    10.506000  1022.841824  1012.249362     0.000955
      2671    10.509000  1023.107531   988.022194     0.000989
      2672    10.512000  1023.373328   998.575520     0.000942
      2673    10.515000  1023.639234  1013.518637     0.000959
      2674    10.518000  1023.905270   997.083109     0.000970
      2675    10.521000  1024.171457  1047.074484     0.000916
      2676    10.524000  1024.437818   967.202937     0.000998
      2677    10.527000  1024.704377   947.632339     0.001018
      2678    10.530000  1024.971159  1017.827632     0.000945
      2679    10.533000  1025.238191  1004.842892     0.000947
      2680    10.536000  1025.505501  1016.709326     0.000951
      2681    10.539000  1025.773122  1000.686246     0.000974
      2682    10.542000  1026.041083   954.833182     0.000991
      2683    10.545000  1026.309417  1052.129148     0.000922
      2684    10.548000  1026.578163  1000.907073     0.000967
      2685    10.551000  1026.847362   965.370968     0.000985
      2686    10.554000  1027.117045  1008.788309     0.000953
      2687    10.557000  1027.387256  1001.105200     0.000964
      2688    10.560000  1027.658044   946.244803     0.001017
      2689    10.563000  1027.929457   986.908366     0.000972
      2690    10.566000  1028.201547  1001.008592     0.000970
      2691    10.569000  1028.474368   965.593713     0.001003
      2692    10.572000  1028.746841   949.185794     0.001002
      2693    10.575000  1029.016744   964.901844     0.001005
      2694    10.578000  1029.283410  1005.334989     0.000962
      2695    10.581000  1029.541316   979.129083     0.000975
      2696    10.584000  1029.818456  1061.519779     0.000908
      2697    10.587000  1030.097187  1061.203379     0.000910
      2698    10.590000  1030.377113  1029.549139     0.000937
      2699    10.593000  1030.658367   994.897289     0.000961
      2700    10.596000  1030.941047  1018.455491     0.000947
      2701    10.599000  1031.225262  1021.269548     0.000954
      2702    10.602000  1031.511128  1012.097651     0.000927
      2703    10.605000  1031.798770   949.473556     0.001023
      2704    10.608000  1032.088323  1006.751172     0.000965
      2705    10.611000  1032.379940  1011.017555     0.000941
      2706    10.614000  1032.673808  1030.132027     0.000930
      2707    10.617000  1032.970102  1005.076605     0.000953
      2708    10.620000  1033.268881   973.369428     0.001004
      2709    10.623000  1033.570431  1071.195169     0.000886
      2710    10.626000  1033.874972  1029.820824     0.000940
      2711    10.629000  1034.182743  1032.459755     0.000943
      2712    10.632000  1034.494006  1024.469969     0.000915
      2713    10.635000  1034.809046   950.934847     0.001020
      2714    10.638000  1035.128176  1032.003377     0.000934
      2715    10.641000  1035.451742  1015.932045     0.000941
      2716    10.644000  1035.780123  1004.067006     0.000962
      2717    10.647000  1036.113821  1041.345399     0.000927
      2718    10.650000  1036.453622   961.781196     0.001001
      2719    10.653000  1036.799919  1013.596341     0.000935
      2720    10.656000  1037.152225  1041.091351     0.000935
      2721    10.659000  1037.511957  1068.741250     0.000911
      2722    10.662000  1037.879840   984.668197     0.000963
      2723    10.665000  1038.256701   945.979629     0.001025
      2724    10.668000  1038.643499  1006.432810     0.000964
      2725    10.671000  1039.041375  1028.901020     0.000932
      2726    10.674000  1039.451727  1041.503050     0.000925
      2727    10.677000  1039.876332  1031.266003     0.000939
      2728    10.680000  1040.317558  1067.756399     0.000906
      2729    10.683000  1040.778690  1027.066607     0.000925
      2730    10.686000  1041.264460   970.025312     0.000998
      2731    10.689000  1041.781857  1031.646730     0.000945
      2732    10.692000  1042.341360  1015.261819     0.000935
      2733    10.695000  1042.958738  1031.530325     0.000941
      2734    10.698000  1043.657597  1080.299294     0.000894
      2735    10.701000  1044.472856  1062.507311     0.000901
      2736    10.704000  1045.455293  1102.251734     0.000872
      2737    10.707000  1046.677204   969.481376     0.000996
      2738    10.710000  1048.239062  1083.043976     0.000891
      2739    10.713000  1050.276787  1002.800190     0.000947
      2740    10.716000  1052.968883  1063.814045     0.000908
      2741    10.719000  1056.542313  1057.251277     0.000917
      2742    10.722000  1061.275518  1098.477682     0.000863
      2743    10.725000  1067.496677  1031.008897     0.000937
      2744    10.728000  1075.575159  1100.585514     0.000876
      2745    10.731000  1085.904281  1051.856620     0.000908
      2746    10.734000  1098.874155  1070.978325     0.000900
      2747    10.737000  1114.834468  1118.794989     0.000864
      2748    10.740000  1134.048629  1056.235645     0.000916
      2749    10.743000  1156.642487  1098.867472     0.000866
      2750    10.746000  1182.552596  1172.244459     0.000826
      2751    10.749000  1211.480261  1140.819185     0.000851
      2752    10.752000  1242.858019  1187.622879     0.000799
      2753    10.755000  1275.834495  1211.864519     0.000796
      2754    10.758000  1309.282010  1265.909300     0.000762
      2755    10.761000  1341.829828  1230.637365     0.000774
      2756    10.764000  1371.925449  1327.912796     0.000725
      2757    10.767000  1397.928722  1345.844694     0.000717
      2758    10.770000  1418.245150  1339.268970     0.000723
      2759    10.773000  1431.499436  1403.688629     0.000675
      2760    10.776000  1436.730128  1380.658216     0.000700
      2761    10.779000  1433.556213  1370.256139     0.000712
      2762    10.782000  1422.252514  1336.114021     0.000706
      2763    10.785000  1403.698416  1296.660574     0.000742
      2764    10.788000  1379.222154  1318.444802     0.000736
      2765    10.791000  1350.403413  1274.740955     0.000747
      2766    10.794000  1318.890812  1283.728831     0.000749
      2767    10.797000  1286.259196  1246.369294     0.000771
      2768    10.800000  1253.915356  1185.317757     0.000821
      2769    10.803000  1223.028848  1180.008515     0.000806
      2770    10.806000  1194.496206  1152.554293     0.000839
      2771    10.809000  1168.929647  1099.167589     0.000892
      2772    10.812000  1146.668893  1156.184868     0.000822
      2773    10.815000  1127.812145  1042.167835     0.000929
      2774    10.818000  1112.260562  1104.897254     0.000877
      2775    10.821000  1099.769621  1116.718230     0.000859
      2776    10.824000  1090.000971  1088.722498     0.000879
      2777    10.827000  1082.569575  1053.909454     0.000916
      2778    10.830000  1077.082567  1001.937882     0.000976
      2779    10.833000  1073.168061  1026.943183     0.000931
      2780    10.836000  1070.493434  1055.117992     0.000914
      2781    10.839000  1068.776553  1056.367461     0.000932
      2782    10.842000  1067.787471  1049.551388     0.000904
      2783    10.845000  1067.346522  1084.260837     0.000887
      2784    10.848000  1067.319192   995.127374     0.000974
      2785    10.851000  1067.609798  1060.606773     0.000898
      2786    10.854000  1068.155440  1010.705484     0.000959
      2787    10.857000  1068.921308  1054.728435     0.000915
      2788    10.860000  1069.898244  1086.907034     0.000896
      2789    10.863000  1071.103521  1081.509676     0.000883
      2790    10.866000  1072.585715  1082.094589     0.000892
      2791    10.869000  1074.434149  1119.642573     0.000875
      2792    10.872000  1076.792737  1113.501826     0.000852
      2793    10.875000  1079.884044  1065.213661     0.000906
      2794    10.878000  1084.037132  1059.354789     0.000918
      2795    10.881000  1089.722903  1064.404796     0.000889
      2796    10.884000  1097.593879  1110.329208     0.000870
      2797    10.887000  1108.523967  1134.724664     0.000847
      2798    10.890000  1123.641385  1167.958598     0.000830
      2799    10.893000  1144.344933  1180.711314     0.000813
      2800    10.896000  1172.291291  1169.045496     0.000822
      2801    10.899000  1209.341706  1272.235367     0.000771
      2802    10.902000  1257.455741  1347.197833     0.000702
      2803    10.905000  1318.525332  1329.917523     0.000728
      2804    10.908000  1394.151729  1344.511571     0.000716
      2805    10.911000  1485.377091  1450.358836     0.000652
      2806    10.914000  1592.395340  1548.386579     0.000621
      2807    10.917000  1714.277179  1677.626852     0.000566
      2808    10.920000  1848.749937  1795.066789     0.000536
      2809    10.923000  1992.071491  1875.009937     0.000502
      2810    10.926000  2139.028905  2029.050736     0.000467
      2811    10.929000  2283.081399  2229.250284     0.000432
      2812    10.932000  2416.663159  2359.505035     0.000394
      2813    10.935000  2531.672117  2599.056192     0.000362
      2814    10.938000  2620.184553  2784.518710     0.000340
      2815    10.941000  2675.406039  2978.454166     0.000309
      2816    10.944000  2692.743813  2958.557235     0.000318
      2817    10.947000  2670.698063  3013.744236     0.000309
      2818    10.950000  2611.195835  2987.544879     0.000315
      2819    10.953000  2519.192496  2781.127184     0.000336
      2820    10.956000  2401.729005  2522.917841     0.000371
      2821    10.959000  2266.838576  2312.536608     0.000418
      2822    10.962000  2122.608692  2024.119872     0.000457
      2823    10.965000  1976.497837  1904.635676     0.000500
      2824    10.968000  1834.879443  1753.059752     0.000549
      2825    10.971000  1702.766537  1518.613685     0.000622
      2826    10.974000  1583.691363  1460.096236     0.000661
      2827    10.977000  1479.725718  1413.682927     0.000675
      2828    10.980000  1391.622219  1377.247680     0.000700
      2829    10.983000  1319.044948  1332.196009     0.000719
      2830    10.986000  1260.849615  1257.732350     0.000758
      2831    10.989000  1215.372813  1282.024889     0.000765
      2832    10.992000  1180.696463  1269.102674     0.000741
      2833    10.995000  1154.864479  1227.602630     0.000785
      2834    10.998000  1136.040791  1261.282690     0.000767
      2835    11.001000  1122.608509  1143.388909     0.000831
      2836    11.004000  1113.217701  1111.844151     0.000877
      2837    11.007000  1106.793506  1208.821824     0.000795
      2838    11.010000  1102.517392  1108.161386     0.000875
      2839    11.013000  1099.793271  1145.280600     0.000834
      2840    11.016000  1098.207662  1105.481524     0.000870
      2841    11.019000  1097.490254  1144.240845     0.000858
      2842    11.022000  1097.478435  1190.902873     0.000793
      2843    11.025000  1098.087269  1140.165328     0.000848
      2844    11.028000  1099.284877  1111.042990     0.000879
      2845    11.031000  1101.072405  1072.084142     0.000885
      2846    11.034000  1103.467467  1029.931486     0.000950
      2847    11.037000  1106.490073  1080.504174     0.000892
      2848    11.040000  1110.150400  1173.935472     0.000829
      2849    11.043000  1114.438161  1124.620664     0.000860
      2850    11.046000  1119.313729  1166.368914     0.000823
      2851    11.049000  1124.701459  1127.457433     0.000873
      2852    11.052000  1130.485713  1171.274297     0.000811
      2853    11.055000  1136.510058  1175.929669     0.000817
      2854    11.058000  1142.579928  1134.797285     0.000862
      2855    11.061000  1148.468945  1184.471864     0.000791
      2856    11.064000  1153.929304  1140.795016     0.000851
      2857    11.067000  1158.706970  1165.871166     0.000827
      2858    11.070000  1162.562590  1265.835081     0.000761
      2859    11.073000  1165.297652  1205.924801     0.000798
      2860    11.076000  1166.782243  1240.699061     0.000768
      2861    11.079000  1166.976735  1158.551008     0.000848
      2862    11.082000  1165.939193  1190.783440     0.000798
      2863    11.085000  1163.815087  1171.571959     0.000824
      2864    11.088000  1160.813601  1217.543849     0.000803
      2865    11.091000  1157.179261  1186.435631     0.000797
      2866    11.094000  1153.166285  1215.694630     0.000798
      2867    11.097000  1149.018779  1167.342277     0.000823
      2868    11.100000  1144.956663  1077.372040     0.000896
      2869    11.103000  1141.166139  1144.021435     0.000839
      2870    11.106000  1137.793990  1039.509829     0.000924
      2871    11.109000  1134.945520  1132.512546     0.000869
      2872    11.112000  1132.685239  1120.858697     0.000847
      2873    11.115000  1131.042461  1172.262733     0.000824
      2874    11.118000  1130.013459  1114.051307     0.000879
      2875    11.121000  1129.570783  1088.334310     0.000868
      2876    11.124000  1129.670720  1130.273123     0.000858
      2877    11.127000  1130.260059  1148.426974     0.000840
      2878    11.130000  1131.282192  1122.972962     0.000858
      2879    11.133000  1132.681922  1133.517193     0.000848
      2880    11.136000  1134.408881  1208.231577     0.000785
      2881    11.139000  1136.419626  1159.479804     0.000847
      2882    11.142000  1138.678608  1152.050825     0.000829
      2883    11.145000  1141.158273  1128.275714     0.000858
      2884    11.148000  1143.838587  1198.279609     0.000816
      2885    11.151000  1146.706179  1184.553549     0.000793
      2886    11.154000  1149.753346  1166.610476     0.000834
      2887    11.157000  1152.977122  1247.691853     0.000770
      2888    11.160000  1156.378340  1178.162903     0.000819
      2889    11.163000  1159.960887  1237.596689     0.000780
      2890    11.166000  1163.731120  1149.423657     0.000826
      2891    11.169000  1167.697421  1171.871934     0.000830
      2892    11.172000  1171.869896  1170.703378     0.000809
      2893    11.175000  1176.260186  1199.503170     0.000795
      2894    11.178000  1180.881372  1217.197667     0.000801
      2895    11.181000  1185.747948  1264.238973     0.000742
      2896    11.184000  1190.875853  1232.308106     0.000793
      2897    11.187000  1196.282547  1200.789975     0.000801
      2898    11.190000  1201.987120  1284.478562     0.000744
      2899    11.193000  1208.010438  1230.709958     0.000791
      2900    11.196000  1214.375310  1305.565248     0.000722
      2901    11.199000  1221.106692  1250.383633     0.000781
      2902    11.202000  1228.231916  1297.190629     0.000731
      2903    11.205000  1235.780954  1302.335505     0.000737
      2904    11.208000  1243.786716  1276.479538     0.000765
      2905    11.211000  1252.285397  1194.720296     0.000793
      2906    11.214000  1261.316865  1355.478648     0.000712
      2907    11.217000  1270.925108  1328.199389     0.000720
      2908    11.220000  1281.158747  1369.533366     0.000702
      2909    11.223000  1292.071623  1382.363154     0.000697
      2910    11.226000  1303.723473  1361.440504     0.000693
      2911    11.229000  1316.180709  1370.268022     0.000708
      2912    11.232000  1329.517319  1377.861613     0.000690
      2913    11.235000  1343.815914  1408.521688     0.000677
      2914    11.238000  1359.168947  1407.999064     0.000691
      2915    11.241000  1375.680206  1425.673648     0.000659
      2916    11.244000  1393.466522  1493.276726     0.000654
      2917    11.247000  1412.659855  1503.704981     0.000635
      2918    11.250000  1433.409468  1488.669248     0.000639
      2919    11.253000  1455.886186  1544.007148     0.000626
      2920    11.256000  1480.286564  1611.927331     0.000586
      2921    11.259000  1506.840142  1593.727095     0.000608
      2922    11.262000  1535.820730  1688.565281     0.000558
      2923    11.265000  1567.565200  1686.204894     0.000567
      2924    11.268000  1602.505737  1795.825550     0.000538
      2925    11.271000  1641.225316  1925.327075     0.000483
      2926    11.274000  1684.552629  1990.269552     0.000481
      2927    11.277000  1733.721297  2100.806483     0.000450
      2928    11.280000  1790.629906  2246.421093     0.000420
      2929    11.283000  1858.253095  2295.188610     0.000416
      2930    11.286000  1941.267625  2545.737776     0.000362
      2931    11.289000  2046.966567  2883.589992     0.000328
      2932    11.292000  2186.532244  3064.762161     0.000301
      2933    11.295000  2376.714505  3434.481758     0.000270
      2934    11.298000  2641.903836  3976.986905     0.000235
      2935    11.301000  3016.488883  4390.230766     0.000205
      2936    11.304000  3547.241765  5054.081473     0.000182
      2937    11.307000  4295.291077  5925.831465     0.000150
      2938    11.310000  5337.049329  6850.100881     0.000127
      2939    11.313000  6763.307461  8146.438254     0.000107
      2940    11.316000  8675.660748  9859.810501     0.000083
      2941    11.319000 11179.559751 11837.075010     0.000070
      2942    11.322000 14373.641855 14450.435048     0.000054
      2943    11.325000 18335.602609 17363.541834     0.000043
      2944    11.328000 23105.648339 21029.248178     0.000035
      2945    11.331000 28669.379912 25587.924039     0.000026
      2946    11.334000 34942.574129 31621.145653     0.000020
      2947    11.337000 41760.520889 37790.161438     0.000016
      2948    11.340000 48874.226513 44436.237969     0.000013
      2949    11.343000 55955.080964 53442.886520     0.000010
      2950    11.346000 62609.097207 62116.981215     0.000008
      2951    11.349000 68402.296107 70600.611871     0.000006
      2952    11.352000 72899.961674 78932.597750     0.000005
      2953    11.355000 75721.499563 85578.577683     0.000005
      2954    11.358000 76605.157734 88801.475366     0.000004
      2955    11.361000 75463.800969 88051.894944     0.000004
      2956    11.364000 72406.429192 83356.060380     0.000005
      2957    11.367000 67713.111977 74217.413088     0.000006
      2958    11.370000 61776.356198 64785.295818     0.000007
      2959    11.373000 55035.327442 54068.209854     0.000009
      2960    11.376000 47921.939005 44266.134272     0.000012
      2961    11.379000 40823.508717 36123.631519     0.000017
      2962    11.382000 34059.229199 29570.743182     0.000022
      2963    11.385000 27867.416876 24568.845214     0.000028
      2964    11.388000 22402.041568 19939.259862     0.000037
      2965    11.391000 17737.494680 16234.161394     0.000046
      2966    11.394000 13879.971642 13274.787273     0.000061
      2967    11.397000 10783.117224 10834.638774     0.000077
      2968    11.400000  8365.225494  9177.262481     0.000092
      2969    11.403000  6525.645661  7473.877673     0.000119
      2970    11.406000  5158.550737  6318.315489     0.000138
      2971    11.409000  4163.159710  5404.806209     0.000168
      2972    11.412000  3450.235028  4537.062973     0.000201
      2973    11.415000  2945.261072  4073.873596     0.000223
      2974    11.418000  2589.047500  3650.842240     0.000257
      2975    11.421000  2336.601262  3045.809762     0.000302
      2976    11.424000  2155.045231  2820.963420     0.000338
      2977    11.427000  2021.196525  2412.786539     0.000389
      2978    11.430000  1919.221260  2320.419519     0.000403
      2979    11.433000  1838.601011  2180.913835     0.000438
      2980    11.436000  1772.504795  2047.308494     0.000452
      2981    11.439000  1716.566045  1805.811888     0.000534
      2982    11.442000  1668.011779  1825.921054     0.000519
      2983    11.445000  1625.070733  1693.066980     0.000555
      2984    11.448000  1586.588254  1605.743481     0.000602
      2985    11.451000  1551.783995  1541.302224     0.000610
      2986    11.454000  1520.104467  1510.497420     0.000639
      2987    11.457000  1491.135768  1425.134457     0.000667
      2988    11.460000  1464.552709  1382.309290     0.000688
      2989    11.463000  1440.089352  1360.258052     0.000717
      2990    11.466000  1417.521780  1335.250683     0.000704
      2991    11.469000  1396.657676  1292.219175     0.000751
      2992    11.472000  1377.329755  1307.781816     0.000730
      2993    11.475000  1359.391288  1272.072057     0.000748
      2994    11.478000  1342.713091  1233.232131     0.000796
      2995    11.481000  1327.180204  1243.081957     0.000762
      2996    11.484000  1312.690785  1208.156774     0.000811
      2997    11.487000  1299.154087  1208.948569     0.000797
      2998    11.490000  1286.489054  1174.052670     0.000812
      2999    11.493000  1274.623062  1228.470583     0.000798
      3000    11.496000  1263.491137  1126.532568     0.000836
      3001    11.499000  1253.034948  1117.614292     0.000870
      3002    11.502000  1243.202251  1141.013058     0.000847
      3003    11.505000  1233.946323  1175.190332     0.000804
      3004    11.508000  1225.226114  1163.429480     0.000840
      3005    11.511000  1217.008516  1126.504183     0.000836
      3006    11.514000  1209.272037  1140.843466     0.000851
      3007    11.517000  1202.015187  1111.367133     0.000869
      3008    11.520000  1195.267895  1147.176102     0.000832
      3009    11.523000  1189.100044  1168.791971     0.000843
      3010    11.526000  1183.613637  1097.909500     0.000850
      3011    11.529000  1178.902686  1136.397956     0.000855
      3012    11.532000  1174.977344  1091.188935     0.000884
      3013    11.535000  1171.676819  1101.752538     0.000858
      3014    11.538000  1168.622192  1106.697969     0.000890
      3015    11.541000  1165.268744  1109.794809     0.000854
      3016    11.544000  1161.100910  1078.838300     0.000906
      3017    11.547000  1155.922006  1125.422860     0.000849
      3018    11.550000  1150.001952  1116.481029     0.000851
      3019    11.553000  1143.880869  1088.174049     0.000898
      3020    11.556000  1138.056587  1139.398652     0.000826
      3021    11.559000  1132.824834  1089.219071     0.000895
      3022    11.562000  1128.264256  1044.112161     0.000927
      3023    11.565000  1124.301008  1086.718621     0.000868
      3024    11.568000  1120.799389  1067.052675     0.000920
      3025    11.571000  1117.630907  1086.015726     0.000882
      3026    11.574000  1114.704589  1118.486967     0.000870
      3027    11.577000  1111.967900  1099.188697     0.000874
      3028    11.580000  1109.395540  1124.473614     0.000846
      3029    11.583000  1106.978399  1085.256224     0.000912
      3030    11.586000  1104.717063  1104.751293     0.000851
      3031    11.589000  1102.619678  1131.585950     0.000857
      3032    11.592000  1100.702087  1072.712593     0.000908
      3033    11.595000  1098.990028  1065.322972     0.000889
      3034    11.598000  1097.524694  1064.275928     0.000923
      3035    11.601000  1096.366459  1111.705190     0.000853
      3036    11.604000  1095.602036  1042.080552     0.000927
      3037    11.607000  1095.352531  1084.898767     0.000891
      3038    11.610000  1095.782546  1124.296745     0.000846
      3039    11.613000  1097.109739  1013.552058     0.000970
      3040    11.616000  1099.614182  1132.381595     0.000830
      3041    11.619000  1103.645442  1110.586657     0.000872
      3042    11.622000  1109.626075  1083.316661     0.000897
      3043    11.625000  1118.049075  1173.017138     0.000797
      3044    11.628000  1129.466883  1111.834495     0.000886
      3045    11.631000  1144.469778  1103.879229     0.000864
      3046    11.634000  1163.652633  1166.841674     0.000827
      3047    11.637000  1187.568682  1135.882853     0.000850
      3048    11.640000  1216.672391  1211.653792     0.000782
      3049    11.643000  1251.254034  1229.749477     0.000799
      3050    11.646000  1291.370936  1279.962277     0.000736
      3051    11.649000  1336.783059  1298.804286     0.000748
      3052    11.652000  1386.898477  1288.481418     0.000753
      3053    11.655000  1440.737683  1363.631540     0.000691
      3054    11.658000  1496.921904  1466.211446     0.000667
      3055    11.661000  1553.689523  1432.422241     0.000658
      3056    11.664000  1608.942975  1545.301942     0.000622
      3057    11.667000  1660.329356  1549.594520     0.000619
      3058    11.670000  1705.360892  1714.747787     0.000551
      3059    11.673000  1741.585226  1728.532219     0.000564
      3060    11.676000  1766.811294  1685.948886     0.000553
      3061    11.679000  1779.374414  1780.158174     0.000537
      3062    11.682000  1778.387524  1746.437569     0.000547
      3063    11.685000  1763.899169  1796.256627     0.000519
      3064    11.688000  1736.892366  1819.255079     0.000531
      3065    11.691000  1699.131839  1709.863796     0.000550
      3066    11.694000  1652.914058  1669.727165     0.000573
      3067    11.697000  1600.806216  1522.688946     0.000622
      3068    11.700000  1545.427298  1501.116646     0.000629
      3069    11.703000  1489.286242  1404.509342     0.000691
      3070    11.706000  1434.669549  1347.337891     0.000693
      3071    11.709000  1383.566671  1377.450299     0.000698
      3072    11.712000  1337.625561  1299.606477     0.000741
      3073    11.715000  1298.134265  1240.275750     0.000753
      3074    11.718000  1266.025023  1247.148361     0.000790
      3075    11.721000  1241.895912  1166.039009     0.000809
      3076    11.724000  1226.043504  1215.198671     0.000798
      3077    11.727000  1218.499386  1203.261888     0.000800
      3078    11.730000  1219.063932  1154.069218     0.000823
      3079    11.733000  1227.332313  1213.942898     0.000808
      3080    11.736000  1242.712525  1196.197714     0.000779
      3081    11.739000  1264.433505  1219.332511     0.000795
      3082    11.742000  1291.547936  1212.940557     0.000795
      3083    11.745000  1322.933725  1282.601685     0.000733
      3084    11.748000  1357.298578  1307.629557     0.000742
      3085    11.751000  1393.191976  1339.300312     0.000701
      3086    11.754000  1429.028114  1426.390552     0.000671
      3087    11.757000  1463.123573  1406.321227     0.000680
      3088    11.760000  1493.754833  1463.619826     0.000648
      3089    11.763000  1519.242436  1505.029644     0.000647
      3090    11.766000  1538.066955  1517.408805     0.000613
      3091    11.769000  1549.012168  1570.218207     0.000610
      3092    11.772000  1551.312103  1614.685671     0.000592
      3093    11.775000  1544.760960  1528.642771     0.000612
      3094    11.778000  1529.745485  1493.165607     0.000649
      3095    11.781000  1507.185936  1424.273457     0.000662
      3096    11.784000  1478.408863  1408.877609     0.000685
      3097    11.787000  1444.995845  1352.940289     0.000709
      3098    11.790000  1408.646474  1277.956716     0.000742
      3099    11.793000  1371.073275  1353.831017     0.000716
      3100    11.796000  1333.928907  1313.293059     0.000710
      3101    11.799000  1298.758832  1270.346536     0.000756
      3102    11.802000  1266.972766  1295.392771     0.000741
      3103    11.805000  1239.830175  1226.919985     0.000768
      3104    11.808000  1218.436018  1150.776895     0.000856
      3105    11.811000  1203.742512  1171.625452     0.000802
      3106    11.814000  1196.551795  1170.541274     0.000825
      3107    11.817000  1197.513906  1209.270340     0.000793
      3108    11.820000  1207.115085  1260.461148     0.000754
      3109    11.823000  1225.653081  1179.244210     0.000828
      3110    11.826000  1253.198955  1213.611355     0.000769
      3111    11.829000  1289.548103  1250.821609     0.000775
      3112    11.832000  1334.166377  1302.291952     0.000738
      3113    11.835000  1386.139620  1348.220622     0.000698
      3114    11.838000  1444.135885  1344.973916     0.000726
      3115    11.841000  1506.388981  1420.751946     0.000663
      3116    11.844000  1570.710009  1420.277908     0.000680
      3117    11.847000  1634.531470  1574.647052     0.000603
      3118    11.850000  1694.988432  1672.838659     0.000558
      3119    11.853000  1749.044526  1706.668886     0.000570
      3120    11.856000  1793.675536  1759.352567     0.000529
      3121    11.859000  1826.121259  1818.431958     0.000530
      3122    11.862000  1844.194494  1948.692663     0.000482
      3123    11.865000  1846.591998  1984.755428     0.000468
      3124    11.868000  1833.111591  1910.477561     0.000507
      3125    11.871000  1804.686988  1894.806848     0.000491
      3126    11.874000  1763.221801  1765.524895     0.000558
      3127    11.877000  1711.289805  1709.312496     0.000995
      3128    11.880000  1651.804510  1595.057949     0.000817
      3129    11.883000  1587.733898  1596.342054     0.000775
      3130    11.886000  1521.888537  1542.270926     0.000757
      3131    11.889000  1456.770085  1421.947735     0.000837
      3132    11.892000  1394.449937  1448.425576     0.000789
      3133    11.895000  1336.556649  1266.670678     0.000887
      3134    11.898000  1284.221467  1218.822524     0.000944
      3135    11.901000  1238.098717  1201.374647     0.000912
      3136    11.904000  1198.409061  1290.094371     0.000867
      3137    11.907000  1165.009759  1219.513156     0.000910
      3138    11.910000  1137.474220  1192.751502     0.000920
      3139    11.913000  1115.205400  1157.165960     0.000963
      3140    11.916000  1097.468331  1108.999794     0.000977
      3141    11.919000  1083.497392  1132.256715     0.000995
      3142    11.922000  1072.553160  1136.332189     0.000969
      3143    11.925000  1063.958295  1119.291385     0.000975
      3144    11.928000  1057.119943  1151.212899     0.000972
      3145    11.931000  1051.538592  1024.420828     0.001055
      3146    11.934000  1046.807913  1088.900563     0.001025
      3147    11.937000  1042.609580  1017.347603     0.001087
      3148    11.940000  1038.705816  1053.739242     0.001035
      3149    11.943000  1034.930975  1063.515187     0.001056
      3150    11.946000  1031.182255  1009.031866     0.001073
      3151    11.949000  1027.409158   970.731613     0.001162
      3152    11.952000  1023.601679  1029.945557     0.001062
      3153    11.955000  1019.778060  1064.844275     0.001022
      3154    11.958000  1015.973473  1001.252846     0.001126
      3155    11.961000  1012.230762  1004.716481     0.001079
      3156    11.964000  1008.593730   959.912726     0.001164
      3157    11.967000  1005.102818  1033.455046     0.001074
      3158    11.970000  1001.792332  1033.606391     0.001067
      3159    11.973000   998.688443   945.391309     0.001194
      3160    11.976000   995.809125   936.085749     0.001169
      3161    11.979000   993.165012   988.867830     0.001143
      3162    11.982000   990.758603   970.894312     0.001131
      3163    11.985000   988.585534   969.077765     0.001139
      3164    11.988000   986.635700  1014.000867     0.001106
      3165    11.991000   984.894545   952.180679     0.001131
      3166    11.994000   983.343995   982.762127     0.001132
      3167    11.997000   981.964098  1009.828516     0.001079
      3168    12.000000   980.734391   975.721810     0.001123
      3169    12.003000   979.634467   991.021900     0.001114
      3170    12.006000   978.644907   992.357282     0.001083
      3171    12.009000   977.747844   925.984232     0.001195
      3172    12.012000   976.927322  1021.456265     0.001063
      3173    12.015000   976.169462   979.203206     0.001102
      3174    12.018000   975.462481   980.065909     0.001124
      3175    12.021000   974.796589   967.618714     0.001106
      3176    12.024000   974.163816   948.421523     0.001165
      3177    12.027000   973.557786   993.134341     0.001100
      3178    12.030000   972.973479  1001.803947     0.001084
      3179    12.033000   972.406998  1003.259648     0.001093
      3180    12.036000   971.855344  1018.972811     0.001050
      3181    12.039000   971.316233   992.696157     0.001114
      3182    12.042000   970.787922  1007.167379     0.001069
      3183    12.045000   970.269087  1007.327466     0.001070
      3184    12.048000   969.758709   955.513599     0.001164
      3185    12.051000   969.255998   975.329629     0.001099
      3186    12.054000   968.760329   910.332199     0.001217
      3187    12.057000   968.271194   950.893924     0.001145
      3188    12.060000   967.788178   945.541242     0.001155
      3189    12.063000   967.310925   964.387381     0.001146
      3190    12.066000   966.839130   993.164365     0.001085
      3191    12.069000   966.372523   963.125590     0.001157
      3192    12.072000   965.910863   947.476106     0.001149
      3193    12.075000   965.453931   975.132281     0.001113
      3194    12.078000   965.001527   968.018350     0.001149
      3195    12.081000   964.553451   932.053538     0.001151
      3196    12.084000   964.109487   942.820087     0.001166
      3197    12.087000   963.669464   940.932221     0.001163
      3198    12.090000   963.233258   948.140794     0.001154
      3199    12.093000   962.801010   948.566137     0.001156
      3200    12.096000   962.372373   964.199237     0.001109
      3201    12.099000   961.947231   942.724650     0.001177
      3202    12.102000   961.525473   990.157321     0.001077
      3203    12.105000   961.106996   981.717026     0.001101
      3204    12.108000   960.691705   979.605709     0.001121
      3205    12.111000   960.279509   972.347789     0.001100
      3206    12.114000   959.870324   949.204420     0.001148
      3207    12.117000   959.464071   992.744981     0.001085
      3208    12.120000   959.060678   966.607527     0.001123
      3209    12.123000   958.660073   982.806288     0.001110
      3210    12.126000   958.262193   981.444479     0.001079
      3211    12.129000   957.866977   942.408357     0.001165
      3212    12.132000   957.474368   917.826304     0.001161
      3213    12.135000   957.084312   971.817676     0.001111
      3214    12.138000   956.696761   970.397853     0.001127
      3215    12.141000   956.311666   982.882052     0.001085
      3216    12.144000   955.928986   937.770453     0.001171
      3217    12.147000   955.548712   956.319784     0.001129
      3218    12.150000   955.170851   943.924433     0.001159
      3219    12.153000   954.795233   986.574679     0.001103
      3220    12.156000   954.421823   909.712920     0.001170
      3221    12.159000   954.050648   892.049909     0.001240
      3222    12.162000   953.681678   963.888972     0.001105
      3223    12.165000   953.314867   949.369933     0.001140
      3224    12.168000   952.949986   931.893542     0.001180
      3225    12.171000   952.586814   928.875904     0.001151
      3226    12.174000   952.225107   976.187640     0.001134
      3227    12.177000   951.866250   952.470236     0.001125
      3228    12.180000   951.510030  1004.153622     0.001083
      3229    12.183000   951.155868   919.647706     0.001180
      3230    12.186000   950.803751   971.665955     0.001096
      3231    12.189000   950.453671   945.673459     0.001164
      3232    12.192000   950.105655   908.300468     0.001173
      3233    12.195000   949.759655   974.579555     0.001107
      3234    12.198000   949.415603   947.056110     0.001152
      3235    12.201000   949.073547   898.447210     0.001191
      3236    12.204000   948.733479   950.191638     0.001153
      3237    12.207000   948.395397   988.522480     0.001084
      3238    12.210000   948.059297   938.341291     0.001154
      3239    12.213000   947.725177   948.718558     0.001138
      3240    12.216000   947.393035   974.949006     0.001081
      3241    12.219000   947.062874   968.245876     0.001139
      3242    12.222000   946.734694   924.873076     0.001157
      3243    12.225000   946.408498   921.381794     0.001171
      3244    12.228000   946.084290   916.050796     0.001192
      3245    12.231000   945.762076   897.540152     0.001187
      3246    12.234000   945.441862   929.662278     0.001173
      3247    12.237000   945.123656   933.130933     0.001144
      3248    12.240000   944.807465   948.658419     0.001144
      3249    12.243000   944.493301   956.266242     0.001121
      3250    12.246000   944.181173   905.937179     0.001170
      3251    12.249000   943.871094   946.103718     0.001158
      3252    12.252000   943.563078   976.380898     0.001085
      3253    12.255000   943.257139   912.988543     0.001182
      3254    12.258000   942.953293   942.932010     0.001157
      3255    12.261000   942.651556   923.873519     0.001151
      3256    12.264000   942.351948   920.026731     0.001178
      3257    12.267000   942.054487   943.013556     0.001138
      3258    12.270000   941.759194   965.546636     0.001119
      3259    12.273000   941.466092   928.510034     0.001158
      3260    12.276000   941.175204   945.195719     0.001128
      3261    12.279000   940.886554   941.195988     0.001169
      3262    12.282000   940.600170   940.211994     0.001131
      3263    12.285000   940.316080   989.881225     0.001089
      3264    12.288000   940.034367   983.876628     0.001107
      3265    12.291000   939.755138   976.191212     0.001088
      3266    12.294000   939.478111   966.126830     0.001121
      3267    12.297000   939.203500   961.864248     0.001114
      3268    12.300000   938.931345   956.425238     0.001132
      3269    12.303000   938.661683   927.084127     0.001157
      3270    12.306000   938.394554   876.651437     0.001213
      3271    12.309000   938.129999   929.746064     0.001178
      3272    12.312000   937.868062   965.854187     0.001095
      3273    12.315000   937.608789   905.295525     0.001184
      3274    12.318000   937.352228   955.416950     0.001134
      3275    12.321000   937.098430   942.586692     0.001135
      3276    12.324000   936.847446   937.619332     0.001158
      3277    12.327000   936.599334   973.717993     0.001098
      3278    12.330000   936.354150   916.129625     0.001181
      3279    12.333000   936.111957   942.080396     0.001136
      3280    12.336000   935.872823   952.199137     0.001114
      3281    12.339000   935.636867   918.634897     0.001196
      3282    12.342000   935.404168   933.719459     0.001143
      3283    12.345000   935.174626   897.594506     0.001202
      3284    12.348000   934.948420   933.149337     0.001167
      3285    12.351000   934.725646   995.879617     0.001062
      3286    12.354000   934.506390   930.107298     0.001169
      3287    12.357000   934.290746   962.503065     0.001101
      3288    12.360000   934.078811   888.470988     0.001226
      3289    12.363000   933.870690   927.365075     0.001155
      3290    12.366000   933.666493   956.183391     0.001116
      3291    12.369000   933.466336   973.851319     0.001126
      3292    12.372000   933.270344   963.010102     0.001104
      3293    12.375000   933.078648   898.210503     0.001200
      3294    12.378000   932.891389   974.389113     0.001111
      3295    12.381000   932.708718   990.203055     0.001073
      3296    12.384000   932.530796   955.207251     0.001136
      3297    12.387000   932.357794   964.258167     0.001108
      3298    12.390000   932.189899   943.873187     0.001154
      3299    12.393000   932.027310   932.695493     0.001150
      3300    12.396000   931.870242   914.490853     0.001172
      3301    12.399000   931.718928   951.762170     0.001148
      3302    12.402000   931.573621   916.343996     0.001150
      3303    12.405000   931.434597   915.206514     0.001180
      3304    12.408000   931.302158   940.906478     0.001145
      3305    12.411000   931.176634   912.171823     0.001169
      3306    12.414000   931.058388   944.406902     0.001151
      3307    12.417000   930.947823   955.399648     0.001121
      3308    12.420000   930.845388   983.177701     0.001110
      3309    12.423000   930.751584   941.635047     0.001136
      3310    12.426000   930.666984   889.737991     0.001205
      3311    12.429000   930.592279   904.930676     0.001210
      3312    12.432000   930.528200   930.966810     0.001143
      3313    12.435000   930.475475   970.752276     0.001103
      3314    12.438000   930.435234   915.702245     0.001188
      3315    12.441000   930.408729   881.301440     0.001214
      3316    12.444000   930.397515   933.156822     0.001152
      3317    12.447000   930.403586   940.876914     0.001132
      3318    12.450000   930.429608   974.483162     0.001116
      3319    12.453000   930.479362   917.644997     0.001170
      3320    12.456000   930.558634   914.971274     0.001171
      3321    12.459000   930.677066   952.667233     0.001152
      3322    12.462000   930.851898   958.065116     0.001101
      3323    12.465000   931.114964   915.917926     0.001183
      3324    12.468000   931.524511   936.668928     0.001160
      3325    12.471000   932.182676   927.132506     0.001147
      3326    12.474000   933.255850  1013.768711     0.001058
      3327    12.477000   934.990236   899.437152     0.001192
      3328    12.480000   937.707788   917.261249     0.001194
      3329    12.483000   941.764730   931.806078     0.001148
      3330    12.486000   947.461568   887.126021     0.001208
      3331    12.489000   954.913365   934.363771     0.001172
      3332    12.492000   963.915824   976.124265     0.001083
      3333    12.495000   973.860379   960.119502     0.001116
      3334    12.498000   983.749979   919.191678     0.001182
      3335    12.501000   992.367128  1006.635878     0.001057
      3336    12.504000   998.643647  1024.074247     0.001051
      3337    12.507000  1002.168175  1046.932286     0.001024
      3338    12.510000  1003.477155   893.187769     0.001218
      3339    12.513000  1003.806132   948.707690     0.001130
      3340    12.516000  1004.537942   952.674515     0.001126
      3341    12.519000  1006.783241  1015.077393     0.001077
      3342    12.522000  1011.193853   992.847520     0.001068
      3343    12.525000  1017.933447   994.497236     0.001088
      3344    12.528000  1026.753097  1024.313275     0.001052
      3345    12.531000  1037.125013  1037.138313     0.001031
      3346    12.534000  1048.380196  1042.680408     0.001033
      3347    12.537000  1059.812908  1044.522200     0.001026
      3348    12.540000  1070.741039  1029.805912     0.001055
      3349    12.543000  1080.534094  1034.524969     0.001033
      3350    12.546000  1088.628836  1071.845785     0.000998
      3351    12.549000  1094.548931  1048.227475     0.001036
      3352    12.552000  1097.934618  1079.851090     0.000983
      3353    12.555000  1098.576541  1111.345003     0.000965
      3354    12.558000  1096.440058  1084.541350     0.000996
      3355    12.561000  1091.667037  1071.931874     0.000992
      3356    12.564000  1084.551535  1125.089067     0.000954
      3357    12.567000  1075.497056  1143.756646     0.000930
      3358    12.570000  1064.968541  1104.215198     0.000975
      3359    12.573000  1053.449619  1066.352063     0.001004
      3360    12.576000  1041.409541   998.552416     0.001073
      3361    12.579000  1029.279457   996.195389     0.001097
      3362    12.582000  1017.436068   995.746892     0.001062
      3363    12.585000  1006.190899   987.626541     0.001091
      3364    12.588000   995.784849   997.139160     0.001091
      3365    12.591000   986.387004   973.067570     0.001094
      3366    12.594000   978.097805   966.568624     0.001114
      3367    12.597000   970.955840  1028.307411     0.001044
      3368    12.600000   964.947318   975.974268     0.001110
      3369    12.603000   960.017172   959.163821     0.001117
      3370    12.606000   956.080669   971.217160     0.001106
      3371    12.609000   953.034538  1010.436840     0.001089
      3372    12.612000   950.766847   998.940949     0.001065
      3373    12.615000   949.165134   961.884679     0.001116
      3374    12.618000   948.122576   978.965385     0.001108
      3375    12.621000   947.542181  1011.814986     0.001058
      3376    12.624000   947.339223   981.146633     0.001093
      3377    12.627000   947.442189   956.459426     0.001122
      3378    12.630000   947.792620   973.144446     0.001124
      3379    12.633000   948.344164  1017.684521     0.001051
      3380    12.636000   949.061185  1003.021917     0.001068
      3381    12.639000   949.917155   990.855286     0.001105
      3382    12.642000   950.893045   984.193962     0.001091
      3383    12.645000   951.975824   949.517096     0.001133
      3384    12.648000   953.157146   958.831629     0.001132
      3385    12.651000   954.432260   977.145896     0.001098
      3386    12.654000   955.799137  1030.550903     0.001042
      3387    12.657000   957.257797   976.641468     0.001100
      3388    12.660000   958.809812   990.225453     0.001096
      3389    12.663000   960.457949   994.049840     0.001077
      3390    12.666000   962.205929   945.827186     0.001131
      3391    12.669000   964.058265   946.003237     0.001159
      3392    12.672000   966.020173  1009.030802     0.001057
      3393    12.675000   968.097520   997.899695     0.001080
      3394    12.678000   970.296813   939.280509     0.001155
      3395    12.681000   972.625210  1025.525878     0.001036
      3396    12.684000   975.090547   943.303358     0.001140
      3397    12.687000   977.701393   982.501397     0.001100
      3398    12.690000   980.467100  1061.555301     0.001023
      3399    12.693000   983.397885  1005.025121     0.001062
      3400    12.696000   986.504919  1009.477518     0.001064
      3401    12.699000   989.800458  1029.036381     0.001059
      3402    12.702000   993.297990  1026.748099     0.001040
      3403    12.705000   997.012329  1012.938564     0.001064
      3404    12.708000  1000.959922  1034.658753     0.001049
      3405    12.711000  1005.159277  1042.917135     0.001024
      3406    12.714000  1009.631333  1066.409924     0.001008
      3407    12.717000  1014.400193  1021.628105     0.001061
      3408    12.720000  1019.494122  1056.868279     0.001025
      3409    12.723000  1024.946990  1043.045260     0.001029
      3410    12.726000  1030.800330  1045.013560     0.001025
      3411    12.729000  1037.106234  1064.218709     0.001031
      3412    12.732000  1043.931381  1103.487516     0.000968
      3413    12.735000  1051.362481  1144.435358     0.000938
      3414    12.738000  1059.513540  1236.002398     0.000880
      3415    12.741000  1068.535286  1209.079431     0.000877
      3416    12.744000  1078.627140  1220.419691     0.000874
      3417    12.747000  1090.052071  1197.221098     0.000893
      3418    12.750000  1103.154612  1223.193373     0.000888
      3419    12.753000  1118.382260  1299.471546     0.000824
      3420    12.756000  1136.310450  1373.541090     0.000774
      3421    12.759000  1157.671288  1410.940522     0.000769
      3422    12.762000  1183.386333  1488.349273     0.000711
      3423    12.765000  1214.603859  1524.732348     0.000701
      3424    12.768000  1252.741239  1637.153853     0.000658
      3425    12.771000  1299.533624  1717.744952     0.000617
      3426    12.774000  1357.089505  1802.688860     0.000590
      3427    12.777000  1427.954232  1972.490681     0.000539
      3428    12.780000  1515.180761  1961.760167     0.000547
      3429    12.783000  1622.406543  2259.261248     0.000465
      3430    12.786000  1753.931019  2417.574440     0.000436
      3431    12.789000  1914.784999  2685.912795     0.000396
      3432    12.792000  2110.779658  2821.035863     0.000370
      3433    12.795000  2348.518021  3272.625122     0.000313
      3434    12.798000  2635.350572  3537.181090     0.000296
      3435    12.801000  2979.258529  3960.486972     0.000258
      3436    12.804000  3388.654602  4266.219089     0.000241
      3437    12.807000  3872.097723  4753.679871     0.000215
      3438    12.810000  4437.918741  5218.968929     0.000194
      3439    12.813000  5093.743096  5809.272537     0.000171
      3440    12.816000  5845.883362  6455.825938     0.000152
      3441    12.819000  6698.583068  6962.597187     0.000143
      3442    12.822000  7653.138006  7720.149915     0.000124
      3443    12.825000  8706.981620  8492.816695     0.000111
      3444    12.828000  9852.854995  9254.223867     0.000104
      3445    12.831000 11078.170788 10138.655526     0.000092
      3446    12.834000 12364.642432 11155.945162     0.000082
      3447    12.837000 13688.213335 12603.209665     0.000072
      3448    12.840000 15019.299231 13442.010869     0.000068
      3449    12.843000 16323.353280 14783.630369     0.000059
      3450    12.846000 17561.780894 15851.811533     0.000054
      3451    12.849000 18693.265013 17123.173951     0.000051
      3452    12.852000 19675.613339 18102.311592     0.000046
      3453    12.855000 20468.227405 19211.881901     0.000043
      3454    12.858000 21035.134768 20106.668095     0.000041
      3455    12.861000 21348.506648 20982.008472     0.000038
      3456    12.864000 21391.800186 21637.550988     0.000037
      3457    12.867000 21161.891187 22117.248438     0.000036
      3458    12.870000 20669.496040 22198.529109     0.000036
      3459    12.873000 19937.737668 21817.553726     0.000037
      3460    12.876000 18999.329004 21422.411082     0.000037
      3461    12.879000 17893.176005 20181.165855     0.000041
      3462    12.882000 16661.127406 18931.773931     0.000044
      3463    12.885000 15345.277484 17245.915466     0.000049
      3464    12.888000 13985.908039 15765.221059     0.000055
      3465    12.891000 12619.983227 13691.781887     0.000064
      3466    12.894000 11280.077228 11878.098903     0.000077
      3467    12.897000  9993.650845 10043.268404     0.000094
      3468    12.900000  8782.636464  8386.602140     0.000115
      3469    12.903000  7663.313543  7123.233952     0.000137
      3470    12.906000  6646.457286  5787.313154     0.000171
      3471    12.909000  5737.730445  4845.080561     0.000213
      3472    12.912000  4938.272318  4135.965423     0.000246
      3473    12.915000  4245.426699  3459.062598     0.000298
      3474    12.918000  3653.545079  3057.190541     0.000344
      3475    12.921000  3154.803271  2586.786212     0.000404
      3476    12.924000  2739.977571  2311.257773     0.000456
      3477    12.927000  2399.138685  2093.070099     0.000508
      3478    12.930000  2122.235566  1888.251825     0.000567
      3479    12.933000  1899.555254  1694.963916     0.000627
      3480    12.936000  1722.057095  1603.699314     0.000661
      3481    12.939000  1581.589530  1470.277747     0.000745
      3482    12.942000  1471.004494  1401.320412     0.000758
      3483    12.945000  1384.188401  1331.860676     0.000796
      3484    12.948000  1316.030029  1252.013800     0.000872
      3485    12.951000  1262.344804  1203.442937     0.000887
      3486    12.954000  1219.772761  1157.511921     0.000933
      3487    12.957000  1185.664354  1138.054244     0.000951
      3488    12.960000  1157.964923  1082.654668     0.000999
      3489    12.963000  1135.105397  1112.195131     0.000960
      3490    12.966000  1115.903939  1038.066218     0.001030
      3491    12.969000  1099.480948  1052.396727     0.001038
      3492    12.972000  1085.188077  1041.316704     0.001034
      3493    12.975000  1072.550717   985.237876     0.001085
      3494    12.978000  1061.222472   963.597018     0.001133
      3495    12.981000  1050.950160   946.589579     0.001140
      3496    12.984000  1041.547748  1053.755954     0.001023
      3497    12.987000  1032.876686   974.160132     0.001116
      3498    12.990000  1024.831958  1032.271922     0.001044
      3499    12.993000  1017.332108   988.812819     0.001086
      3500    12.996000  1010.312371   929.015791     0.001156
      3501    12.999000  1003.719943   934.521722     0.001175
      3502    13.002000   997.510854   934.955672     0.001147
      3503    13.005000   991.647970   927.871073     0.001157
      3504    13.008000   986.099760   902.489567     0.001220
      3505    13.011000   980.839233   898.188418     0.001193
      3506    13.014000   975.843515   920.463928     0.001170
      3507    13.017000   971.093228   928.254319     0.001175
      3508    13.020000   966.571769   939.600598     0.001155
      3509    13.023000   962.264773   907.484514     0.001196
      3510    13.026000   958.159626   847.468010     0.001270
      3511    13.029000   954.245100   887.033316     0.001236
      3512    13.032000   950.511004   935.756475     0.001143
      3513    13.035000   946.947845   922.738856     0.001156
      3514    13.038000   943.546807   902.109655     0.001216
      3515    13.041000   940.299539   886.268697     0.001216
      3516    13.044000   937.198054   919.158474     0.001169
      3517    13.047000   934.234662   857.600966     0.001274
      3518    13.050000   931.401938   887.244053     0.001223
      3519    13.053000   928.692725   875.409718     0.001240
      3520    13.056000   926.100147   859.838302     0.001247
      3521    13.059000   923.617447   907.430804     0.001215
      3522    13.062000   921.238361   906.070137     0.001182
      3523    13.065000   918.956887   866.534256     0.001244
      3524    13.068000   916.767367   905.539661     0.001212
      3525    13.071000   914.664507   882.192424     0.001212
      3526    13.074000   912.643376   889.125680     0.001222
      3527    13.077000   910.699405   838.771414     0.001291
      3528    13.080000   908.828380   887.835469     0.001227
      3529    13.083000   907.026421   872.981529     0.001241
      3530    13.086000   905.289966   852.254857     0.001264
      3531    13.089000   903.615745   846.733254     0.001294
      3532    13.092000   902.000763   880.131574     0.001213
      3533    13.095000   900.442276   847.924877     0.001271
      3534    13.098000   898.937771   862.050326     0.001277
      3535    13.101000   897.484949   849.738901     0.001264
      3536    13.104000   896.081712   819.269035     0.001310
      3537    13.107000   894.726159   858.095363     0.001262
      3538    13.110000   893.416611   843.542806     0.001280
      3539    13.113000   892.151826   899.158769     0.001193
      3540    13.116000   890.930632   917.400578     0.001161
      3541    13.119000   889.750775   893.272044     0.001223
      3542    13.122000   888.612284   820.107428     0.001316
      3543    13.125000   887.514840   840.565270     0.001277
      3544    13.128000   886.458681   820.090414     0.001349
      3545    13.131000   885.444828   861.100406     0.001238
      3546    13.134000   884.475407   904.267601     0.001193
      3547    13.137000   883.554065   918.487102     0.001177
      3548    13.140000   882.686572   857.533737     0.001263
      3549    13.143000   881.881618   911.154126     0.001185
      3550    13.146000   881.151732   848.530171     0.001256
      3551    13.149000   880.513787   879.793123     0.001248
      3552    13.152000   879.991271   855.089282     0.001244
      3553    13.155000   879.614666   861.509752     0.001246
      3554    13.158000   879.422706   853.712494     0.001284
      3555    13.161000   879.463094   821.359494     0.001302
      3556    13.164000   879.792641   830.945338     0.001295
      3557    13.167000   880.476552   846.062188     0.001284
      3558    13.170000   881.586595   904.200132     0.001201
      3559    13.173000   883.197945   887.251043     0.001222
      3560    13.176000   885.384611   866.561837     0.001236
      3561    13.179000   888.213509   881.905591     0.001242
      3562    13.182000   891.737463   893.162668     0.001200
      3563    13.185000   895.987639   844.835072     0.001274
      3564    13.188000   900.966105   843.399524     0.001304
      3565    13.191000   906.639330   862.652711     0.001242
      3566    13.194000   912.933427   901.462593     0.001199
      3567    13.197000   919.731806   876.360907     0.001232
      3568    13.200000   926.875666   917.186881     0.001175
      3569    13.203000   934.167546   870.059671     0.001253
      3570    13.206000   941.378215   947.248852     0.001123
      3571    13.209000   948.257649   893.132694     0.001232
      3572    13.212000   954.551569   932.005618     0.001146
      3573    13.215000   960.024843   967.181677     0.001108
      3574    13.218000   964.491150   909.382918     0.001202
      3575    13.221000   967.843699   953.115665     0.001113
      3576    13.224000   970.075932   924.951144     0.001175
      3577    13.227000   971.283272   912.929123     0.001184
      3578    13.230000   971.643326   982.877676     0.001087
      3579    13.233000   971.381934   942.906430     0.001144
      3580    13.236000   970.736592   978.479739     0.001093
      3581    13.239000   969.925829   993.926435     0.001101
      3582    13.242000   969.127488   914.118883     0.001175
      3583    13.245000   968.465139   942.761754     0.001133
      3584    13.248000   968.000952   929.840945     0.001180
      3585    13.251000   967.733868   883.683187     0.001207
      3586    13.254000   967.603059   921.119998     0.001174
      3587    13.257000   967.496536   950.861873     0.001140
      3588    13.260000   967.264934   932.337767     0.001157
      3589    13.263000   966.740949   916.703839     0.001184
      3590    13.266000   965.761968   929.428911     0.001144
      3591    13.269000   964.193736   998.747808     0.001095
      3592    13.272000   961.950920   971.056394     0.001106
      3593    13.275000   959.010474   964.094811     0.001111
      3594    13.278000   955.415569   964.921264     0.001135
      3595    13.281000   951.270624   905.515145     0.001173
      3596    13.284000   946.730364   941.469747     0.001150
      3597    13.287000   941.986517   916.964145     0.001177
      3598    13.290000   937.254936   941.096574     0.001141
      3599    13.293000   932.764473   966.991480     0.001120
      3600    13.296000   928.747820   980.462010     0.001090
      3601    13.299000   925.434022   923.995107     0.001180
      3602    13.302000   923.042376   970.112823     0.001105
      3603    13.305000   921.777561   929.899901     0.001157
      3604    13.308000   921.825968   928.084982     0.001174
      3605    13.311000   923.353169   922.331804     0.001154
      3606    13.314000   926.502460   893.572340     0.001207
      3607    13.317000   931.394083   872.487836     0.001239
      3608    13.320000   938.124750   969.307080     0.001112
      3609    13.323000   946.766875   920.631790     0.001178
      3610    13.326000   957.366920   918.163654     0.001168
      3611    13.329000   969.942363   933.051521     0.001170
      3612    13.332000   984.477003   990.297585     0.001083
      3613    13.335000  1000.914573   988.083394     0.001080
      3614    13.338000  1019.150830   981.993357     0.001117
      3615    13.341000  1039.024482   995.929668     0.001076
      3616    13.344000  1060.307541   969.551092     0.001119
      3617    13.347000  1082.696682  1030.866615     0.001052
      3618    13.350000  1105.807767  1074.845471     0.001006
      3619    13.353000  1129.175752  1140.795962     0.000950
      3620    13.356000  1152.261234  1129.488711     0.000942
      3621    13.359000  1174.462471  1090.950696     0.001001
      3622    13.362000  1195.130637  1167.497286     0.000916
      3623    13.365000  1213.585563  1088.790854     0.000983
      3624    13.368000  1229.133162  1211.109415     0.000898
      3625    13.371000  1241.088818  1119.403858     0.000949
      3626    13.374000  1248.813634  1246.007933     0.000864
      3627    13.377000  1251.768362  1301.662652     0.000827
      3628    13.380000  1249.581690  1324.014942     0.000806
      3629    13.383000  1242.117860  1305.496043     0.000826
      3630    13.386000  1229.520657  1246.938719     0.000851
      3631    13.389000  1212.214963  1174.386187     0.000928
      3632    13.392000  1190.863208  1149.833049     0.000929
      3633    13.395000  1166.291608  1123.353570     0.000947
      3634    13.398000  1139.408371  1119.852518     0.000982
      3635    13.401000  1111.131213  1089.448009     0.000973
      3636    13.404000  1082.331594  1114.623644     0.000965
      3637    13.407000  1053.795512  1012.860513     0.001071
      3638    13.410000  1026.197728   980.892628     0.001096
      3639    13.413000  1000.086473   927.138249     0.001174
      3640    13.416000   975.876830   936.774787     0.001130
      3641    13.419000   953.851710   900.244083     0.001222
      3642    13.422000   934.169560   949.657636     0.001132
      3643    13.425000   916.877640   919.590301     0.001164
      3644    13.428000   901.929403   928.090724     0.001176
      3645    13.431000   889.204294   903.869089     0.001181
      3646    13.434000   878.528216   890.880188     0.001217
      3647    13.437000   869.693144   844.422336     0.001276
      3648    13.440000   862.474681   843.258152     0.001287
      3649    13.443000   856.646748   858.746932     0.001265
      3650    13.446000   851.993055   822.520892     0.001301
      3651    13.449000   848.315351   878.694011     0.001245
      3652    13.452000   845.438744   808.039991     0.001338
      3653    13.455000   843.214606   830.281339     0.001293
      3654    13.458000   841.521643   846.590140     0.001297
      3655    13.461000   840.265761   850.862928     0.001262
      3656    13.464000   839.379286   793.151935     0.001363
      3657    13.467000   838.820019   882.643397     0.001227
      3658    13.470000   838.570488   827.729751     0.001305
      3659    13.473000   838.637598   795.330335     0.001374
      3660    13.476000   839.052771   878.780668     0.001216
      3661    13.479000   839.872498   818.480333     0.001331
      3662    13.482000   841.179040   846.966216     0.001265
      3663    13.485000   843.081047   864.504563     0.001235
      3664    13.488000   845.713674   816.362034     0.001344
      3665    13.491000   849.237456   902.641172     0.001178
      3666    13.494000   853.835706   903.862977     0.001191
      3667    13.497000   859.709890   868.493804     0.001248
      3668    13.500000   867.072409   847.140276     0.001275
      3669    13.503000   876.135896   854.965785     0.001271
      3670    13.506000   887.102514   889.752620     0.001207
      3671    13.509000   900.148038   882.962968     0.001247
      3672    13.512000   915.405495   841.250930     0.001287
      3673    13.515000   932.948789   909.721092     0.001175
      3674    13.518000   952.776452   900.080251     0.001222
      3675    13.521000   974.797406   884.383854     0.001212
      3676    13.524000   998.812655   957.262392     0.001127
      3677    13.527000  1024.511540   991.481025     0.001090
      3678    13.530000  1051.465205  1001.474346     0.001069
      3679    13.533000  1079.128015  1021.150145     0.001059
      3680    13.536000  1106.847841  1027.765386     0.001033
      3681    13.539000  1133.888780  1096.786015     0.000991
      3682    13.542000  1159.469208  1086.211387     0.000981
      3683    13.545000  1182.814066  1146.762509     0.000928
      3684    13.548000  1203.212876  1151.495217     0.000943
      3685    13.551000  1220.068399  1229.271425     0.000861
      3686    13.554000  1232.920981  1262.422221     0.000849
      3687    13.557000  1241.445679  1212.136947     0.000889
      3688    13.560000  1245.432166  1205.718229     0.000892
      3689    13.563000  1244.769176  1297.520982     0.000831
      3690    13.566000  1239.456063  1207.933914     0.000878
      3691    13.569000  1229.593460  1206.369356     0.000906
      3692    13.572000  1215.425518  1221.858908     0.000879
      3693    13.575000  1197.358570  1208.870561     0.000876
      3694    13.578000  1175.951818  1174.878856     0.000931
      3695    13.581000  1151.883241  1091.028621     0.000972
      3696    13.584000  1125.897046  1144.950287     0.000936
      3697    13.587000  1098.747594  1091.872903     0.000989
      3698    13.590000  1071.152446  1023.774556     0.001051
      3699    13.593000  1043.759284   988.599756     0.001098
      3700    13.596000  1017.126633  1005.617690     0.001055
      3701    13.599000   991.714723   945.942864     0.001155
      3702    13.602000   967.883092   950.139649     0.001137
      3703    13.605000   945.892640   893.414900     0.001196
      3704    13.608000   925.910894   842.124237     0.001305
      3705    13.611000   908.019863   848.868154     0.001259
      3706    13.614000   892.226064   839.539217     0.001285
      3707    13.617000   878.472217   846.768113     0.001279
      3708    13.620000   866.650014   849.507227     0.001260
      3709    13.623000   856.613227   790.046566     0.001382
      3710    13.626000   848.190454   837.073361     0.001264
      3711    13.629000   841.196834   857.044206     0.001275
      3712    13.632000   835.444225   847.894696     0.001273
      3713    13.635000   830.749522   857.452874     0.001240
      3714    13.638000   826.940946   778.201142     0.001410
      3715    13.641000   823.862370   804.853495     0.001330
      3716    13.644000   821.375852   804.837951     0.001343
      3717    13.647000   819.362353   786.743901     0.001368
      3718    13.650000   817.721848   801.153216     0.001342
      3719    13.653000   816.371890   798.063760     0.001357
      3720    13.656000   815.245923   804.674288     0.001331
      3721    13.659000   814.291226   736.563091     0.001490
      3722    13.662000   813.466760   821.286473     0.001318
      3723    13.665000   812.741070   829.783110     0.001281
      3724    13.668000   812.090428   841.315376     0.001304
      3725    13.671000   811.497147   816.483949     0.001309
      3726    13.674000   810.948170   833.790693     0.001294
      3727    13.677000   810.433937   820.420526     0.001317
      3728    13.680000   809.947473   859.650738     0.001248
      3729    13.683000   809.483687   848.769954     0.001279
      3730    13.686000   809.038841   816.826692     0.001301
      3731    13.689000   808.610160   825.243532     0.001330
      3732    13.692000   808.195551   768.073729     0.001404
      3733    13.695000   807.793396   785.208330     0.001365
      3734    13.698000   807.402418   787.729443     0.001394
      3735    13.701000   807.021576   786.994283     0.001352
      3736    13.704000   806.650004   789.462128     0.001363
      3737    13.707000   806.286963   769.466211     0.001409
      3738    13.710000   805.931812   768.682661     0.001404
      3739    13.713000   805.583985   775.988429     0.001399
      3740    13.716000   805.242977   798.914697     0.001330
      3741    13.719000   804.908333   828.625887     0.001318
      3742    13.722000   804.579642   767.124226     0.001404
      3743    13.725000   804.256529   801.866169     0.001328
      3744    13.728000   803.938710   754.522594     0.001454
      3745    13.731000   803.626033   764.952305     0.001397
      3746    13.734000   803.317733   784.625536     0.001376
      3747    13.737000   803.013786   800.070752     0.001346
      3748    13.740000   802.713968   722.640433     0.001492
      3749    13.743000   802.418053   760.196846     0.001435
      3750    13.746000   802.125835   801.024924     0.001334
      3751    13.749000   801.837161   771.292074     0.001419
      3752    13.752000   801.552070   780.707999     0.001387
      3753    13.755000   801.269885   779.117580     0.001367
      3754    13.758000   800.990675   772.226167     0.001416
      3755    13.761000   800.714334   783.766344     0.001357
      3756    13.764000   800.440731   797.534447     0.001353
      3757    13.767000   800.169744   801.734403     0.001350
      3758    13.770000   799.901258   758.205024     0.001420
      3759    13.773000   799.635169   755.700599     0.001439
      3760    13.776000   799.371379   764.393161     0.001393
      3761    13.779000   799.109788   792.559040     0.001374
      3762    13.782000   798.850315   792.816297     0.001362
      3763    13.785000   798.592878   795.950849     0.001334
      3764    13.788000   798.337401   845.593035     0.001298
      3765    13.791000   798.083815   776.257264     0.001371
      3766    13.794000   797.832053   778.923954     0.001389
      3767    13.797000   797.582053   758.858440     0.001419
      3768    13.800000   797.333756   813.219704     0.001316
      3769    13.803000   797.087109   851.138077     0.001272
      3770    13.806000   796.842061   796.575663     0.001332
      3771    13.809000   796.598563   784.929350     0.001393
      3772    13.812000   796.356585   830.144928     0.001287
      3773    13.815000   796.116137   780.871415     0.001365
      3774    13.818000   795.877041   820.144265     0.001332
      3775    13.821000   795.639326   813.429991     0.001307
      3776    13.824000   795.402965   751.850913     0.001439
      3777    13.827000   795.167926   760.726189     0.001419
      3778    13.830000   794.934179   776.909825     0.001384
      3779    13.833000   794.701695   774.755671     0.001398
      3780    13.836000   794.470449   773.493645     0.001375
      3781    13.839000   794.240417   768.204044     0.001425
      3782    13.842000   794.011577   811.322553     0.001329
      3783    13.845000   793.783907   787.915430     0.001352
      3784    13.848000   793.557391   786.249671     0.001380
      3785    13.851000   793.332009   817.019612     0.001299
      3786    13.854000   793.107747   778.297512     0.001388
      3787    13.857000   792.884590   762.697715     0.001414
      3788    13.860000   792.662527   789.622693     0.001370
      3789    13.863000   792.441548   755.752410     0.001436
      3790    13.866000   792.221638   760.726617     0.001397
      3791    13.869000   792.002793   819.497903     0.001331
      3792    13.872000   791.785007   786.377101     0.001369
      3793    13.875000   791.568288   807.209028     0.001319
      3794    13.878000   791.352619   796.572621     0.001367
      3795    13.881000   791.137982   776.773855     0.001368
      3796    13.884000   790.924391   791.361208     0.001363
      3797    13.887000   790.711849   783.331060     0.001380
      3798    13.890000   790.500362   844.782718     0.001277
      3799    13.893000   790.290376   846.759503     0.001277
      3800    13.896000   790.040596   795.567163     0.001336
      3801    13.899000   789.647374   845.978115     0.001296
      3802    13.902000   789.017044   804.294586     0.001343
      3803    13.905000   788.705096   823.591421     0.001290
      3804    13.908000   788.501855   793.987472     0.001378
      3805    13.911000   788.299732   795.097090     0.001339
      3806    13.914000   788.098745   776.155765     0.001383
      3807    13.917000   787.898918   798.937009     0.001346
      3808    13.920000   787.700274   784.354933     0.001376
      3809    13.923000   787.502841   789.629764     0.001375
      3810    13.926000   787.306651   827.543771     0.001284
      3811    13.929000   787.111822   793.753902     0.001370
      3812    13.932000   786.918659   788.467486     0.001361
      3813    13.935000   786.726537   792.619387     0.001351
      3814    13.938000   786.535716   785.615038     0.001396
      3815    13.941000   786.346360   862.851531     0.001231
      3816    13.944000   786.158528   806.426453     0.001337
      3817    13.947000   785.972232   792.484818     0.001359
      3818    13.950000   785.787488   831.136304     0.001292
      3819    13.953000   785.604321   865.650089     0.001250
      3820    13.956000   785.423422   854.161514     0.001249
      3821    13.959000   785.244556   780.111517     0.001398
      3822    13.962000   785.067885   786.232651     0.001370
      3823    13.965000   784.893627   780.623416     0.001363
      3824    13.968000   784.722070   913.858006     0.001653
      3825    13.971000   784.553594   840.668186     0.001590
      3826    13.974000   784.388721   860.797913     0.001468
      3827    13.977000   784.228160   836.215884     0.001474
      3828    13.980000   784.072886   870.503990     0.001404
      3829    13.983000   783.924235   846.809692     0.001435
      3830    13.986000   783.784026   803.376293     0.001477
      3831    13.989000   783.654711   883.800361     0.001360
      3832    13.992000   783.539584   867.870641     0.001344
      3833    13.995000   783.442932   831.085934     0.001400
      3834    13.998000   783.370232   861.513537     0.001370
      3835    14.001000   783.328821   796.691146     0.001460
      3836    14.004000   783.326860   797.468630     0.001472
      3837    14.007000   783.374833   844.465426     0.001383
      3838    14.010000   783.485342   859.473294     0.001365
      3839    14.013000   783.672684   861.786460     0.001356
      3840    14.016000   783.952880   910.917092     0.001270
      3841    14.019000   784.343258   829.718116     0.001427
      3842    14.022000   784.861805   899.953643     0.001281
      3843    14.025000   785.526632   893.505732     0.001292
      3844    14.028000   786.354799   841.423496     0.001412
      3845    14.031000   787.361284   897.997140     0.001298
      3846    14.034000   788.557961   857.327705     0.001360
      3847    14.037000   789.951930   853.742296     0.001370
      3848    14.040000   791.544387   839.983223     0.001389
      3849    14.043000   793.330981   877.655586     0.001332
      3850    14.046000   795.299414   819.005342     0.001406
      3851    14.049000   797.429973   865.511816     0.001371
      3852    14.052000   799.695485   883.637500     0.001311
      3853    14.055000   802.061360   859.357583     0.001344
      3854    14.058000   804.486803   891.150495     0.001328
      3855    14.061000   806.926399   829.652734     0.001408
      3856    14.064000   809.333707   865.221466     0.001357
      3857    14.067000   811.664702   847.286212     0.001387
      3858    14.070000   813.881606   816.250299     0.001442
      3859    14.073000   815.955265   811.289887     0.001445
      3860    14.076000   817.865182   879.639250     0.001316
      3861    14.079000   819.597256   890.138565     0.001339
      3862    14.082000   821.140327   882.849421     0.001314
      3863    14.085000   822.482897   887.394007     0.001310
      3864    14.088000   823.610991   865.231720     0.001365
      3865    14.091000   824.507511   922.580559     0.001243
      3866    14.094000   825.153066   807.070682     0.001435
      3867    14.097000   825.528119   865.550044     0.001343
      3868    14.100000   825.616254   853.148650     0.001364
      3869    14.103000   825.408119   855.244187     0.001351
      3870    14.106000   824.905440   870.153871     0.001315
      3871    14.109000   824.124301   863.624567     0.001371
      3872    14.112000   823.096864   830.791995     0.001394
      3873    14.115000   821.870985   866.492873     0.001322
      3874    14.118000   820.508967   907.482858     0.001303
      3875    14.121000   819.084055   910.499960     0.001267
      3876    14.124000   817.676900   860.874590     0.001340
      3877    14.127000   816.371686   900.137711     0.001295
      3878    14.130000   815.251585   831.418535     0.001409
      3879    14.133000   814.396213   826.975610     0.001405
      3880    14.136000   813.876849   883.332799     0.001298
      3881    14.139000   813.752852   833.731492     0.001427
      3882    14.142000   814.067969   851.991249     0.001350
      3883    14.145000   814.846929   836.017273     0.001380
      3884    14.148000   816.092550   840.135137     0.001406
      3885    14.151000   817.783613   878.292891     0.001318
      3886    14.154000   819.873711   852.232530     0.001349
      3887    14.157000   822.291204   862.842913     0.001353
      3888    14.160000   824.940005   859.304585     0.001364
      3889    14.163000   827.702378   859.722783     0.001345
      3890    14.166000   830.442064   844.692680     0.001368
      3891    14.169000   833.009318   883.831071     0.001342
      3892    14.172000   835.247685   861.293101     0.001334
      3893    14.175000   837.003044   810.462932     0.001423
      3894    14.178000   838.135178   870.426646     0.001350
      3895    14.181000   838.531064   911.124959     0.001251
      3896    14.184000   838.117613   904.357554     0.001269
      3897    14.187000   836.869404   861.733961     0.001345
      3898    14.190000   834.811654   879.524257     0.001320
      3899    14.193000   832.014777   856.560311     0.001347
      3900    14.196000   828.583826   904.263180     0.001269
      3901    14.199000   824.645790   834.901053     0.001411
      3902    14.202000   820.337653   887.622466     0.001290
      3903    14.205000   815.796745   855.636203     0.001341
      3904    14.208000   811.153612   878.087947     0.001338
      3905    14.211000   806.526973   874.161159     0.001305
      3906    14.214000   802.020239   799.029944     0.001444
      3907    14.217000   797.719258   852.418628     0.001356
      3908    14.220000   793.691112   874.977714     0.001318
      3909    14.223000   789.983925   809.912270     0.001422
      3910    14.226000   786.627584   849.648545     0.001350
      3911    14.229000   783.635286   830.074147     0.001402
      3912    14.232000   781.005719   842.719515     0.001357
      3913    14.235000   778.725672   832.856914     0.001377
      3914    14.238000   776.772843   771.107202     0.001511
      3915    14.241000   775.118646   877.069522     0.001308
      3916    14.244000   773.730826   785.941241     0.001468
      3917    14.247000   772.575441   815.405818     0.001421
      3918    14.250000   771.619203   823.497541     0.001411
      3919    14.253000   770.830518   809.764096     0.001417
      3920    14.256000   770.180539   804.264964     0.001433
      3921    14.259000   769.643726   759.836679     0.001549
      3922    14.262000   769.198098   783.495620     0.001469
      3923    14.265000   768.825211   815.976908     0.001399
      3924    14.268000   768.509949   832.471863     0.001398
      3925    14.271000   768.240209   788.532673     0.001463
      3926    14.274000   768.006511   838.950804     0.001361
      3927    14.277000   767.801605   804.854503     0.001433
      3928    14.280000   767.620093   812.426456     0.001431
      3929    14.283000   767.458105   758.497477     0.001511
      3930    14.286000   767.312862   794.826529     0.001446
      3931    14.289000   767.182698   749.169807     0.001559
      3932    14.292000   767.066739   744.666360     0.001540
      3933    14.295000   766.964893   799.217158     0.001429
      3934    14.298000   766.877930   752.421840     0.001559
      3935    14.301000   766.807773   762.508777     0.001513
      3936    14.304000   766.758052   809.850276     0.001416
      3937    14.307000   766.735159   764.929029     0.001511
      3938    14.310000   766.749817   801.127478     0.001446
      3939    14.313000   766.819329   789.338007     0.001458
      3940    14.316000   766.970476   745.206704     0.001534
      3941    14.319000   767.242250   802.400456     0.001456
      3942    14.322000   767.688482   786.278004     0.001456
      3943    14.325000   768.378424   752.080888     0.001529
      3944    14.328000   769.393646   807.981273     0.001446
      3945    14.331000   770.820517   746.911812     0.001545
      3946    14.334000   772.737504   800.014477     0.001423
      3947    14.337000   775.198480   795.558344     0.001459
      3948    14.340000   778.214872   731.401625     0.001585
      3949    14.343000   781.740592   811.734117     0.001406
      3950    14.346000   785.663600   810.390156     0.001414
      3951    14.349000   789.807022   793.556012     0.001468
      3952    14.352000   793.943601   773.138679     0.001484
      3953    14.355000   797.830960   795.698786     0.001432
      3954    14.358000   801.273110   796.712971     0.001474
      3955    14.361000   804.190205   855.822959     0.001338
      3956    14.364000   806.649136   799.090617     0.001439
      3957    14.367000   808.825900   759.530217     0.001521
      3958    14.370000   810.930534   810.961915     0.001427
      3959    14.373000   813.145013   775.718956     0.001478
      3960    14.376000   815.592514   793.433095     0.001443
      3961    14.379000   818.332388   771.551902     0.001506
      3962    14.382000   821.374222   879.348086     0.001298
      3963    14.385000   824.705768   828.035095     0.001383
      3964    14.388000   828.325035   787.666818     0.001479
      3965    14.391000   832.263523   826.682989     0.001392
      3966    14.394000   836.592312   800.463879     0.001430
      3967    14.397000   841.412823   791.043622     0.001465
      3968    14.400000   846.839169   841.820413     0.001373
      3969    14.403000   852.980399   864.048525     0.001319
      3970    14.406000   859.925084   838.903084     0.001375
      3971    14.409000   867.726287   897.899854     0.001292
      3972    14.412000   876.390574   880.476643     0.001295
      3973    14.415000   885.870273   856.860843     0.001330
      3974    14.418000   896.060085   935.657765     0.001241
      3975    14.421000   906.798186   863.045419     0.001330
      3976    14.424000   917.871209   900.202796     0.001262
      3977    14.427000   929.021891   931.130718     0.001230
      3978    14.430000   939.958048   925.019049     0.001244
      3979    14.433000   950.361937   942.461383     0.001209
      3980    14.436000   959.899891   948.143648     0.001214
      3981    14.439000   968.233349   937.414393     0.001243
      3982    14.442000   975.033690  1013.641398     0.001127
      3983    14.445000   980.003907   994.304558     0.001143
      3984    14.448000   982.908923   989.282718     0.001176
      3985    14.451000   983.612298  1043.028731     0.001098
      3986    14.454000   982.111205  1020.815862     0.001116
      3987    14.457000   978.557670  1059.191838     0.001088
      3988    14.460000   973.256290   949.401315     0.001220
      3989    14.463000   966.637269   967.236700     0.001179
      3990    14.466000   959.213040   991.211438     0.001151
      3991    14.469000   951.530182   942.359681     0.001232
      3992    14.472000   944.127643   910.667251     0.001251
      3993    14.475000   937.503103   919.071651     0.001240
      3994    14.478000   932.088857   954.337043     0.001213
      3995    14.481000   928.234711   857.749900     0.001343
      3996    14.484000   926.196195   842.742093     0.001351
      3997    14.487000   926.128158   923.146465     0.001251
      3998    14.490000   928.082121   912.395156     0.001270
      3999    14.493000   932.008239   913.333056     0.001251
      4000    14.496000   937.761052   886.323876     0.001292
      4001    14.499000   945.108644   936.049395     0.001242
      4002    14.502000   953.744794   912.165041     0.001245
      4003    14.505000   963.304102   948.458868     0.001198
      4004    14.508000   973.380517   990.732926     0.001169
      4005    14.511000   983.549806   961.791983     0.001197
      4006    14.514000   993.395796   955.395159     0.001191
      4007    14.517000  1002.538261   957.461739     0.001208
      4008    14.520000  1010.657992   980.548645     0.001177
      4009    14.523000  1017.513240  1047.963799     0.001080
      4010    14.526000  1022.942302  1063.131916     0.001077
      4011    14.529000  1026.854340   980.065081     0.001188
      4012    14.532000  1029.208912   985.817315     0.001153
      4013    14.535000  1029.993576   999.426327     0.001134
      4014    14.538000  1029.204641  1024.378606     0.001134
      4015    14.541000  1026.835142  1025.686438     0.001119
      4016    14.544000  1022.871720  1022.585276     0.001102
      4017    14.547000  1017.300386   940.860295     0.001232
      4018    14.550000  1010.119674   977.196817     0.001184
      4019    14.553000  1001.357950   979.565072     0.001160
      4020    14.556000   991.089907   990.503978     0.001153
      4021    14.559000   979.446750   911.332447     0.001279
      4022    14.562000   966.616303   958.125363     0.001190
      4023    14.565000   952.832895   949.084409     0.001196
      4024    14.568000   938.360433   908.577980     0.001285
      4025    14.571000   923.473518   933.075335     0.001226
      4026    14.574000   908.441067   905.108744     0.001259
      4027    14.577000   893.514105   849.566512     0.001366
      4028    14.580000   878.917903   835.980744     0.001386
      4029    14.583000   864.847500   870.440501     0.001306
      4030    14.586000   851.465412   852.715707     0.001338
      4031    14.589000   838.900736   859.435267     0.001346
      4032    14.592000   827.249221   843.843704     0.001361
      4033    14.595000   816.574188   804.343962     0.001415
      4034    14.598000   806.908285   781.677360     0.001495
      4035    14.601000   798.256057   792.126455     0.001450
      4036    14.604000   790.597298   789.007798     0.001445
      4037    14.607000   783.891036   751.839243     0.001550
      4038    14.610000   778.079233   783.950610     0.001479
      4039    14.613000   773.092229   734.440125     0.001563
      4040    14.616000   768.852349   796.458861     0.001436
      4041    14.619000   765.278066   732.379915     0.001594
      4042    14.622000   762.287503   741.124658     0.001546
      4043    14.625000   759.801376   816.461154     0.001393
      4044    14.628000   757.745211   781.435601     0.001503
      4045    14.631000   756.050604   758.057958     0.001517
      4046    14.634000   754.657047   759.769975     0.001506
      4047    14.637000   753.511765   742.602536     0.001558
      4048    14.640000   752.568820   766.484878     0.001513
      4049    14.643000   751.791095   743.203748     0.001551
      4050    14.646000   751.148003   717.479700     0.001591
      4051    14.649000   750.615280   778.263258     0.001502
      4052    14.652000   750.174238   808.235665     0.001413
      4053    14.655000   749.811018   785.655148     0.001442
      4054    14.658000   749.515855   733.740748     0.001594
      4055    14.661000   749.282417   761.196564     0.001511
      4056    14.664000   749.107331   729.305888     0.001558
      4057    14.667000   748.989237   725.240122     0.001601
      4058    14.670000   748.928532   751.517552     0.001551
      4059    14.673000   748.927334   733.768074     0.001567
      4060    14.676000   748.988592   752.189798     0.001521
      4061    14.679000   749.115892   745.341823     0.001567
      4062    14.682000   749.313120   737.936560     0.001564
      4063    14.685000   749.584138   728.312671     0.001563
      4064    14.688000   749.932483   717.844534     0.001628
      4065    14.691000   750.361077   738.471948     0.001567
      4066    14.694000   750.871969   730.623307     0.001558
      4067    14.697000   751.466127   740.552705     0.001571
      4068    14.700000   752.143281   749.936033     0.001545
      4069    14.703000   752.901859   719.911592     0.001602
      4070    14.706000   753.739029   732.264553     0.001571
      4071    14.709000   754.650863   732.408115     0.001597
      4072    14.712000   755.632172   744.109449     0.001549
      4073    14.715000   756.677351   754.474951     0.001513
      4074    14.718000   757.782421   733.450685     0.001606
      4075    14.721000   758.955111   751.484735     0.001537
      4076    14.724000   760.203003   766.798757     0.001497
      4077    14.727000   761.562577   753.112329     0.001557
      4078    14.730000   763.121857   739.270551     0.001575
      4079    14.733000   765.064501   746.917377     0.001542
      4080    14.736000   767.727754   764.437670     0.001508
      4081    14.739000   771.651142   753.784030     0.001553
      4082    14.742000   777.566316   775.766282     0.001488
      4083    14.745000   786.263908   760.391465     0.001501
      4084    14.748000   798.300593   808.742687     0.001445
      4085    14.751000   813.592247   805.809895     0.001435
      4086    14.754000   831.038173   826.374266     0.001379
      4087    14.757000   848.364177   837.228381     0.001384
      4088    14.760000   862.383156   871.308990     0.001329
      4089    14.763000   869.956427   842.690134     0.001355
      4090    14.766000   869.644808   846.911382     0.001352
      4091    14.769000   862.779279   825.181716     0.001419
      4092    14.772000   852.588889   815.121306     0.001418
      4093    14.775000   842.436097   836.269294     0.001367
      4094    14.778000   834.755573   813.632222     0.001434
      4095    14.781000   830.767963   832.771617     0.001381
      4096    14.784000   830.615374   815.905739     0.001403
      4097    14.787000   833.725459   842.729434     0.001380
      4098    14.790000   839.223805   808.864771     0.001435
      4099    14.793000   846.241396   801.615463     0.001430
      4100    14.796000   854.061625   862.621566     0.001320
      4101    14.799000   862.139954   851.213576     0.001371
      4102    14.802000   870.061942   904.538995     0.001272
      4103    14.805000   877.492513   838.685291     0.001365
      4104    14.808000   884.142179   855.202146     0.001365
      4105    14.811000   889.754893   883.736006     0.001315
      4106    14.814000   894.112163   933.517649     0.001224
      4107    14.817000   897.045164   917.204906     0.001264
      4108    14.820000   898.446893   882.209253     0.001323
      4109    14.823000   898.278372   878.420728     0.001307
      4110    14.826000   896.566074   871.474071     0.001313
      4111    14.829000   893.391538   858.272971     0.001364
      4112    14.832000   888.876903   868.948863     0.001326
      4113    14.835000   883.170813   846.417717     0.001348
      4114    14.838000   876.437950   869.827304     0.001339
      4115    14.841000   868.853043   862.156987     0.001339
      4116    14.844000   860.598370   877.931086     0.001297
      4117    14.847000   851.862651   835.142590     0.001391
      4118    14.850000   842.838122   865.506929     0.001342
      4119    14.853000   833.715358   797.644767     0.001438
      4120    14.856000   824.675770   816.123542     0.001403
      4121    14.859000   815.883548   836.374790     0.001401
      4122    14.862000   807.478763   778.414715     0.001475
      4123    14.865000   799.572765   817.203784     0.001400
      4124    14.868000   792.246111   762.348250     0.001534
      4125    14.871000   785.548705   778.749907     0.001481
      4126    14.874000   779.501578   808.443259     0.001406
      4127    14.877000   774.099731   754.842313     0.001541
      4128    14.880000   769.315996   758.510302     0.001526
      4129    14.883000   765.105281   769.776856     0.001491
      4130    14.886000   761.409566   750.929307     0.001524
      4131    14.889000   758.162823   773.711078     0.001515
      4132    14.892000   755.297366   728.012592     0.001584
      4133    14.895000   752.750761   672.392760     0.001692
      4134    14.898000   750.477274   722.382709     0.001629
      4135    14.901000   748.430652   730.926317     0.001585
      4136    14.904000   746.580534   757.826265     0.001511
      4137    14.907000   744.906399   730.685831     0.001587
      4138    14.910000   743.395376   758.176056     0.001541
      4139    14.913000   742.040611   724.764544     0.001584
      4140    14.916000   740.839518   742.298497     0.001547
      4141    14.919000   739.793178   754.292733     0.001557
      4142    14.922000   738.906242   702.187775     0.001631
      4143    14.925000   738.186064   722.709427     0.001592
      4144    14.928000   737.644121   686.775249     0.001702
      4145    14.931000   737.299617   729.559970     0.001583
      4146    14.934000   737.152534   723.015760     0.001586
      4147    14.937000   737.233634   734.560238     0.001578
      4148    14.940000   737.572501   717.310710     0.001632
      4149    14.943000   738.182356   755.192689     0.001530
      4150    14.946000   739.104212   738.750054     0.001563
      4151    14.949000   740.374623   742.872155     0.001585
      4152    14.952000   742.032898   748.972524     0.001530
      4153    14.955000   744.119229   706.136970     0.001632
      4154    14.958000   746.672956   763.121765     0.001537
      4155    14.961000   749.729468   706.554234     0.001638
      4156    14.964000   753.317022   737.603313     0.001555
      4157    14.967000   757.453209   756.651455     0.001537
      4158    14.970000   762.141314   769.175958     0.001515
      4159    14.973000   767.366816   732.814000     0.001572
      4160    14.976000   773.094282   741.808612     0.001552
      4161    14.979000   779.264913   724.961355     0.001620
      4162    14.982000   785.794926   754.994162     0.001515
      4163    14.985000   792.574948   780.405590     0.001464
      4164    14.988000   799.470505   746.005426     0.001562
      4165    14.991000   806.323664   804.580635     0.001434
      4166    14.994000   812.955945   796.318015     0.001441
      4167    14.997000   819.172594   773.791988     0.001498
      4168    15.000000   824.769091   808.268724     0.001439
      4169    15.003000   829.540022   858.781430     0.001344
      4170    15.006000   833.291167   825.640929     0.001385
      4171    15.009000   835.854531   833.826595     0.001412
      4172    15.012000   837.104691   816.609335     0.001406
      4173    15.015000   836.973299   854.868186     0.001341
      4174    15.018000   835.457886   820.411341     0.001422
      4175    15.021000   832.622223   829.354871     0.001384
      4176    15.024000   828.591526   805.711739     0.001431
      4177    15.027000   823.536113   841.023150     0.001377
      4178    15.030000   817.629148   801.938653     0.001452
      4179    15.033000   811.087353   842.772581     0.001360
      4180    15.036000   804.115666   805.270902     0.001418
      4181    15.039000   796.909398   806.029327     0.001459
      4182    15.042000   789.648227   788.446879     0.001446
      4183    15.045000   782.491321   771.459304     0.001489
      4184    15.048000   775.574442   803.928756     0.001456
      4185    15.051000   769.008049   729.317386     0.001593
      4186    15.054000   762.876880   750.170024     0.001532
      4187    15.057000   757.240276   752.920310     0.001545
      4188    15.060000   752.133651   719.903000     0.001622
      4189    15.063000   747.570791   749.306797     0.001532
      4190    15.066000   743.546801   691.917041     0.001666
      4191    15.069000   740.041461   728.010860     0.001618
      4192    15.072000   737.022753   757.603546     0.001513
      4193    15.075000   734.450332   702.966565     0.001627
      4194    15.078000   732.278745   769.187081     0.001526
      4195    15.081000   730.460262   754.055853     0.001520
      4196    15.084000   728.947253   725.132196     0.001580
      4197    15.087000   727.695932   731.473125     0.001587
      4198    15.090000   726.664309   724.136198     0.001607
      4199    15.093000   725.807025   761.751233     0.001514
      4200    15.096000   725.094674   725.165228     0.001576
      4201    15.099000   724.498037   728.937389     0.001618
      4202    15.102000   723.992421   709.629628     0.001614
      4203    15.105000   723.557356   730.829967     0.001565
      4204    15.108000   723.176195   717.374650     0.001631
      4205    15.111000   722.835659   699.844145     0.001651
      4206    15.114000   722.525367   694.182317     0.001665
      4207    15.117000   722.237462   690.691515     0.001682
      4208    15.120000   721.966282   714.632976     0.001624
      4209    15.123000   721.706917   760.824428     0.001518
      4210    15.126000   721.456475   695.941913     0.001657
      4211    15.129000   721.213020   719.497132     0.001631
      4212    15.132000   720.975199   708.021251     0.001614
      4213    15.135000   720.742170   712.020190     0.001598
      4214    15.138000   720.513446   725.887849     0.001611
      4215    15.141000   720.288780   704.473547     0.001639
      4216    15.144000   720.068075   718.939922     0.001604
      4217    15.147000   719.851327   709.780106     0.001642
      4218    15.150000   719.638573   707.431268     0.001649
      4219    15.153000   719.429864   762.446425     0.001519
      4220    15.156000   719.225245   705.358854     0.001616
      4221    15.159000   719.024745   697.258354     0.001693
      4222    15.162000   718.828367   686.285132     0.001683
      4223    15.165000   718.636096   702.316135     0.001630
      4224    15.168000   718.447896   706.816308     0.001657
      4225    15.171000   718.263724   664.959587     0.001729
      4226    15.174000   718.083539   673.315222     0.001702
      4227    15.177000   717.907311   675.386717     0.001722
      4228    15.180000   717.735035   700.042262     0.001671
      4229    15.183000   717.566744   724.401610     0.001585
      4230    15.186000   717.402520   730.135284     0.001572
      4231    15.189000   717.242502   729.910222     0.001604
      4232    15.192000   717.086896   711.879540     0.001619
      4233    15.195000   716.935975   727.371772     0.001570
      4234    15.198000   716.790087   678.249302     0.001725
      4235    15.201000   716.649642   675.579113     0.001693
      4236    15.204000   716.515112   724.745777     0.001585
      4237    15.207000   716.387009   698.694723     0.001655
      4238    15.210000   716.265840   702.776193     0.001654
      4239    15.213000   716.152099   700.369949     0.001645
      4240    15.216000   716.046287   672.670473     0.001703
      4241    15.219000   715.949011   698.017398     0.001685
      4242    15.222000   715.860447   703.839447     0.001631
      4243    15.225000   715.780743   726.185967     0.001578
      4244    15.228000   715.709853   720.712235     0.001632
      4245    15.231000   715.647496   691.408844     0.001657
      4246    15.234000   715.593124   669.877875     0.001714
      4247    15.237000   715.545890   725.676026     0.001595
      4248    15.240000   715.504638   740.827832     0.001562
      4249    15.243000   715.467888   753.117291     0.001532
      4250    15.246000   715.433850   700.159641     0.001642
      4251    15.249000   715.400435   698.092723     0.001690
      4252    15.252000   715.365282   703.454341     0.001638
      4253    15.255000   715.325812   686.791937     0.001654
      4254    15.258000   715.279280   724.163496     0.001618
      4255    15.261000   715.222868   731.140551     0.001569
      4256    15.264000   715.153802   736.110993     0.001569
      4257    15.267000   715.069503   778.389111     0.001497
      4258    15.270000   714.967773   764.174497     0.001520
      4259    15.273000   714.846974   730.060077     0.001586
      4260    15.276000   714.706201   744.931901     0.001538
      4261    15.279000   714.545379   717.296566     0.001632
      4262    15.282000   714.365270   713.848874     0.001611
      4263    15.285000   714.167392   679.241075     0.001682
      4264    15.288000   713.953969   668.418372     0.001770
      4265    15.291000   713.727331   745.310066     0.001536
      4266    15.294000   713.490238   711.119310     0.001620
      4267    15.297000   713.245513   692.158133     0.001672
      4268    15.300000   712.995886   671.065995     0.001737
      4269    15.303000   712.743922   662.081207     0.001749
      4270    15.306000   712.492089   685.748411     0.001673
      4271    15.309000   712.242567   674.080914     0.001740
      4272    15.312000   711.997083   684.741791     0.001684
      4273    15.315000   711.757140   737.464202     0.001558
      4274    15.318000   711.523917   672.852331     0.001747
      4275    15.321000   711.298278   714.376467     0.001602
      4276    15.324000   711.080782   716.696174     0.001605
      4277    15.327000   710.871711   678.101680     0.001729
      4278    15.330000   710.671098   728.396187     0.001582
      4279    15.333000   710.478771   715.590519     0.001617
      4280    15.336000   710.294382   709.814161     0.001619
      4281    15.339000   710.117460   702.798409     0.001675
      4282    15.342000   709.947440   723.972414     0.001585
      4283    15.345000   709.783706   686.923980     0.001674
      4284    15.348000   709.625618   684.695659     0.001730
      4285    15.351000   709.472541   727.636597     0.001582
      4286    15.354000   709.323866   725.504059     0.001586
      4287    15.357000   709.179024   734.571868     0.001583
      4288    15.360000   709.037498   659.900292     0.001750
      4289    15.363000   708.898830   743.089257     0.001554
      4290    15.366000   708.762620   716.130085     0.001594
      4291    15.369000   708.628532   725.180117     0.001611
      4292    15.372000   708.496284   708.737026     0.001616
      4293    15.375000   708.365652   753.111931     0.001517
      4294    15.378000   708.236459   675.028167     0.001737
      4295    15.381000   708.108578   732.166784     0.001567
      4296    15.384000   707.981924   698.606181     0.001655
      4297    15.387000   707.856461   693.965479     0.001675
      4298    15.390000   707.732236   692.482170     0.001677
      4299    15.393000   707.609155   738.491497     0.001571
      4300    15.396000   707.487345   708.020175     0.001620
      4301    15.399000   707.366939   721.510547     0.001625
      4302    15.402000   707.248117   709.570360     0.001623
      4303    15.405000   707.131056   696.874008     0.001637
      4304    15.408000   707.016037   720.840130     0.001631
      4305    15.411000   706.903428   732.456880     0.001568
      4306    15.414000   706.793662   735.266163     0.001563
      4307    15.417000   706.687264   695.021047     0.001672
      4308    15.420000   706.584863   697.811632     0.001658
      4309    15.423000   706.487199   739.684585     0.001561
      4310    15.426000   706.395135   708.064801     0.001622
      4311    15.429000   706.309659   714.703211     0.001630
      4312    15.432000   706.231887   705.052602     0.001643
      4313    15.435000   706.163061   679.683157     0.001692
      4314    15.438000   706.104550   697.843580     0.001682
      4315    15.441000   706.057844   712.848849     0.001617
      4316    15.444000   706.024327   705.421807     0.001641
      4317    15.447000   706.005659   703.897787     0.001650
      4318    15.450000   706.003316   742.042436     0.001557
      4319    15.453000   706.018734   686.351113     0.001682
      4320    15.456000   706.053258   694.637015     0.001648
      4321    15.459000   706.107988   730.773919     0.001595
      4322    15.462000   706.183734   764.371210     0.001505
      4323    15.465000   706.280934   681.549832     0.001673
      4324    15.468000   706.399572   711.389020     0.001651
      4325    15.471000   706.539099   733.590002     0.001557
      4326    15.474000   706.698387   684.210220     0.001683
      4327    15.477000   706.875661   727.742727     0.001598
      4328    15.480000   707.068470   709.110296     0.001626
      4329    15.483000   707.273670   719.419175     0.001612
      4330    15.486000   707.487427   679.203534     0.001681
      4331    15.489000   707.705244   707.764651     0.001642
      4332    15.492000   707.922008   716.529046     0.001605
      4333    15.495000   708.132065   717.658472     0.001595
      4334    15.498000   708.329318   683.010026     0.001722
      4335    15.501000   708.507368   698.658148     0.001644
      4336    15.504000   708.659704   720.328382     0.001601
      4337    15.507000   708.779946   725.520136     0.001589
      4338    15.510000   708.862164   724.586668     0.001595
      4339    15.513000   708.901248   739.834382     0.001558
      4340    15.516000   708.893302   674.721799     0.001709
      4341    15.519000   708.836008   705.221131     0.001654
      4342    15.522000   708.728947   749.194369     0.001534
      4343    15.525000   708.573592   752.216527     0.001514
      4344    15.528000   708.373265   714.265080     0.001645
      4345    15.531000   708.133184   733.452668     0.001561
      4346    15.534000   707.859943   738.568158     0.001549
      4347    15.537000   707.561293   738.237182     0.001583
      4348    15.540000   707.245885   722.931470     0.001596
      4349    15.543000   706.923097   714.025861     0.001618
      4350    15.546000   706.602922   746.418043     0.001534
      4351    15.549000   706.295956   685.725531     0.001689
      4352    15.552000   706.013395   713.142866     0.001616
      4353    15.555000   705.767073   727.943077     0.001567
      4354    15.558000   705.569575   690.699581     0.001699
      4355    15.561000   705.434228   708.035509     0.001617
      4356    15.564000   705.375104   759.991003     0.001510
      4357    15.567000   705.406965   694.416453     0.001680
      4358    15.570000   705.545093   700.834184     0.001653
      4359    15.573000   705.805025   770.535772     0.001499
      4360    15.576000   706.202141   700.162037     0.001642
      4361    15.579000   706.751111   689.181274     0.001688
      4362    15.582000   707.465193   726.771459     0.001596
      4363    15.585000   708.355397   694.992346     0.001645
      4364    15.588000   709.429541   746.811622     0.001565
      4365    15.591000   710.691250   708.641250     0.001615
      4366    15.594000   712.138953   734.318705     0.001566
      4367    15.597000   713.764943   704.272744     0.001655
      4368    15.600000   715.554591   747.944874     0.001537
      4369    15.603000   717.485752   768.007358     0.001511
      4370    15.606000   719.528446   789.945355     0.001448
      4371    15.609000   721.644838   742.639903     0.001563
      4372    15.612000   723.789539   710.018353     0.001626
      4373    15.615000   725.910256   724.504814     0.001583
      4374    15.618000   727.948843   738.343519     0.001591
      4375    15.621000   729.842852   751.845452     0.001522
      4376    15.624000   731.527785   696.678659     0.001653
      4377    15.627000   732.940262   703.788571     0.001659
      4378    15.630000   734.022222   787.228452     0.001461
      4379    15.633000   734.725962   747.035669     0.001546
      4380    15.636000   735.019311   760.354954     0.001508
      4381    15.639000   734.889704   734.838902     0.001575
      4382    15.642000   734.346254   761.955478     0.001515
      4383    15.645000   733.418928   759.205580     0.001502
      4384    15.648000   732.155328   780.030260     0.001488
      4385    15.651000   730.616132   754.654311     0.001516
      4386    15.654000   728.870408   744.549601     0.001547
      4387    15.657000   726.991706   695.877165     0.001671
      4388    15.660000   725.055330   751.859913     0.001540
      4389    15.663000   723.136613   723.737199     0.001597
      4390    15.666000   721.310180   746.954249     0.001531
      4391    15.669000   719.649856   716.722783     0.001617
      4392    15.672000   718.228346   723.189242     0.001591
      4393    15.675000   717.118801   674.484248     0.001693
      4394    15.678000   716.394558   754.818289     0.001548
      4395    15.681000   716.129846   739.174969     0.001552
      4396    15.684000   716.399950   684.706830     0.001693
      4397    15.687000   717.280817   723.442810     0.001601
      4398    15.690000   718.847909   728.004461     0.001580
      4399    15.693000   721.174105   707.950238     0.001634
      4400    15.696000   724.326555   728.180446     0.001573
      4401    15.699000   728.362528   711.616766     0.001640
      4402    15.702000   733.324371   688.237337     0.001671
      4403    15.705000   739.233809   759.808731     0.001494
      4404    15.708000   746.086241   729.083218     0.001593
      4405    15.711000   753.845088   765.665047     0.001496
      4406    15.714000   762.436998   729.960345     0.001576
      4407    15.717000   771.748225   783.541289     0.001483
      4408    15.720000   781.622299   805.804566     0.001421
      4409    15.723000   791.859773   790.195371     0.001457
      4410    15.726000   802.220154   825.384785     0.001384
      4411    15.729000   812.426669   793.866442     0.001459
      4412    15.732000   822.175652   805.946916     0.001419
      4413    15.735000   831.151929   799.147365     0.001420
      4414    15.738000   839.050996   839.956799     0.001385
      4415    15.741000   845.605937   839.208007     0.001360
      4416    15.744000   850.613266   904.324955     0.001268
      4417    15.747000   853.949678   856.345454     0.001351
      4418    15.750000   855.574034   862.944091     0.001326
      4419    15.753000   855.515368   764.822759     0.001516
      4420    15.756000   853.853293   838.528374     0.001365
      4421    15.759000   850.699719   863.284521     0.001340
      4422    15.762000   846.188571   807.478949     0.001427
      4423    15.765000   840.471594   778.243427     0.001475
      4424    15.768000   833.719443   792.176209     0.001481
      4425    15.771000   826.122204   776.869970     0.001464
      4426    15.774000   817.886216   831.115984     0.001385
      4427    15.777000   809.226102   804.808555     0.001442
      4428    15.780000   800.353806   772.306234     0.001490
      4429    15.783000   791.467541   802.846375     0.001432
      4430    15.786000   782.743240   769.693660     0.001482
      4431    15.789000   774.329578   783.970436     0.001478
      4432    15.792000   766.346368   760.174534     0.001510
      4433    15.795000   758.885441   760.753282     0.001503
      4434    15.798000   752.012877   742.015814     0.001580
      4435    15.801000   745.771932   710.682523     0.001608
      4436    15.804000   740.186152   741.346205     0.001558
      4437    15.807000   735.262489   744.345098     0.001550
      4438    15.810000   730.994619   720.246943     0.001599
      4439    15.813000   727.365022   708.851946     0.001629
      4440    15.816000   724.349309   725.196542     0.001580
      4441    15.819000   721.919038   705.745739     0.001647
      4442    15.822000   720.044927   698.226300     0.001648
      4443    15.825000   718.700639   741.117516     0.001530
      4444    15.828000   717.866872   741.347659     0.001578
      4445    15.831000   717.538670   714.406904     0.001605
      4446    15.834000   717.718909   795.430021     0.001431
      4447    15.837000   718.440528   765.411916     0.001509
      4448    15.840000   719.763144   770.687240     0.001494
      4449    15.843000   721.770436   761.276871     0.001517
      4450    15.846000   724.602341   776.612161     0.001469
      4451    15.849000   728.443137   744.502962     0.001565
      4452    15.852000   733.534746   769.028108     0.001494
      4453    15.855000   740.183845   769.682573     0.001482
      4454    15.858000   748.767431   743.426992     0.001579
      4455    15.861000   759.735763   824.494073     0.001385
      4456    15.864000   773.611350   815.691384     0.001404
      4457    15.867000   790.982548   823.577673     0.001404
      4458    15.870000   812.490364   834.849113     0.001374
      4459    15.873000   838.807763   833.846954     0.001383
      4460    15.876000   870.612059   914.888385     0.001240
      4461    15.879000   908.542274   998.277436     0.001158
      4462    15.882000   953.156199   980.115933     0.001167
      4463    15.885000  1004.877316  1060.813294     0.001067
      4464    15.888000  1063.938499  1030.689918     0.001136
      4465    15.891000  1130.325828  1070.511701     0.001066
      4466    15.894000  1203.726403  1114.619207     0.001026
      4467    15.897000  1283.487674  1230.379937     0.000932
      4468    15.900000  1368.582362  1340.594505     0.000844
      4469    15.903000  1457.572983  1352.744412     0.000841
      4470    15.906000  1548.657017  1433.237938     0.000788
      4471    15.909000  1639.650931  1456.516924     0.000795
      4472    15.912000  1728.038797  1701.439271     0.000659
      4473    15.915000  1811.035906  1713.418020     0.000656
      4474    15.918000  1885.683536  1803.023347     0.000636
      4475    15.921000  1948.993371  1979.175559     0.000569
      4476    15.924000  1998.144401  2048.830018     0.000547
      4477    15.927000  2030.734902  2078.392177     0.000545
      4478    15.930000  2045.054823  2263.965880     0.000492
      4479    15.933000  2040.316393  2176.965276     0.000516
      4480    15.936000  2016.771372  2237.410667     0.000499
      4481    15.939000  1975.673400  2337.529640     0.000484
      4482    15.942000  1919.099781  2209.047999     0.000508
      4483    15.945000  1849.694250  2106.516912     0.000527
      4484    15.948000  1770.387472  2002.944389     0.000571
      4485    15.951000  1684.176560  1928.797504     0.000581
      4486    15.954000  1593.951985  1889.903493     0.000596
      4487    15.957000  1502.379414  1623.846631     0.000705
      4488    15.960000  1411.821027  1494.358314     0.000760
      4489    15.963000  1324.284993  1350.112355     0.000840
      4490    15.966000  1241.396110  1217.691520     0.000932
      4491    15.969000  1164.386782  1216.412227     0.000948
      4492    15.972000  1094.104502  1043.844528     0.001091
      4493    15.975000  1031.036596  1026.806909     0.001108
      4494    15.978000   975.348698   986.600910     0.001182
      4495    15.981000   926.934607   928.716698     0.001229
      4496    15.984000   885.472508   872.290756     0.001307
      4497    15.987000   850.484082   787.817950     0.001468
      4498    15.990000   821.392605   858.585263     0.001330
      4499    15.993000   797.576581   802.448269     0.001431
      4500    15.996000   778.416180   782.087249     0.001458
      4501    15.999000   763.330171   727.790790     0.001607
      4502    16.002000   751.801393   735.121039     0.001556
      4503    16.005000   743.389139   755.746599     0.001509
      4504    16.008000   737.727743   749.928890     0.001559
      4505    16.011000   734.511213   702.864677     0.001611
      4506    16.014000   733.467014   745.593445     0.001530
      4507    16.017000   734.321846   730.880983     0.001585
      4508    16.020000   736.766484   741.451229     0.001555
      4509    16.023000   740.426197   702.566133     0.001640
      4510    16.026000   744.842530   778.239269     0.001481
      4511    16.029000   749.470502   754.159761     0.001543
      4512    16.032000   753.696013   781.624216     0.001459
      4513    16.035000   756.884513   785.289694     0.001456
      4514    16.038000   758.476170   761.062664     0.001535
      4515    16.041000   758.120137   746.091086     0.001517
      4516    16.044000   755.786515   731.619711     0.001557
      4517    16.047000   751.774272   748.655265     0.001550
      4518    16.050000   746.605235   706.242850     0.001629
      4519    16.053000   740.880305   751.203613     0.001522
      4520    16.056000   735.169743   704.974537     0.001625
      4521    16.059000   729.951919   752.891405     0.001544
      4522    16.062000   725.584916   683.724558     0.001675
      4523    16.065000   722.298184   725.411838     0.001573
      4524    16.068000   720.199293   746.204271     0.001560
      4525    16.071000   719.292607   723.682265     0.001579
      4526    16.074000   719.505228   734.142350     0.001554
      4527    16.077000   720.714507   707.566199     0.001648
      4528    16.080000   722.772181   720.684630     0.001591
      4529    16.083000   725.522017   692.557463     0.001660
      4530    16.086000   728.810317   719.638063     0.001590
      4531    16.089000   732.490306   738.107718     0.001582
      4532    16.092000   736.421755   761.487614     0.001488
      4533    16.095000   740.469074   740.430350     0.001532
      4534    16.098000   744.498830   735.879838     0.001593
      4535    16.101000   748.379193   718.651986     0.001579
      4536    16.104000   751.980900   758.419192     0.001519
      4537    16.107000   755.181443   758.515839     0.001525
      4538    16.110000   757.871419   753.887492     0.001516
      4539    16.113000   759.961841   747.900875     0.001538
      4540    16.116000   761.390182   809.649151     0.001417
      4541    16.119000   762.123051   778.235686     0.001497
      4542    16.122000   762.154706   764.607523     0.001496
      4543    16.125000   761.502583   797.664704     0.001423
      4544    16.128000   760.202199   792.170647     0.001473
      4545    16.131000   758.303417   811.816299     0.001400
      4546    16.134000   755.868613   773.925457     0.001475
      4547    16.137000   752.971889   778.158494     0.001485
      4548    16.140000   749.697966   731.913011     0.001576
      4549    16.143000   746.139831   690.223058     0.001669
      4550    16.146000   742.395109   737.557466     0.001554
      4551    16.149000   738.561921   770.747042     0.001504
      4552    16.152000   734.735076   762.105882     0.001499
      4553    16.155000   731.003449   755.261224     0.001497
      4554    16.158000   727.448783   733.923516     0.001591
      4555    16.161000   724.145367   747.451601     0.001521
      4556    16.164000   721.160506   743.868471     0.001544
      4557    16.167000   718.555118   656.329531     0.001766
      4558    16.170000   716.384096   731.794013     0.001580
      4559    16.173000   714.696226   708.967919     0.001616
      4560    16.176000   713.533632   690.409865     0.001664
      4561    16.179000   712.930087   673.094848     0.001729
      4562    16.182000   712.910610   726.623161     0.001580
      4563    16.185000   713.489163   723.975992     0.001570
      4564    16.188000   714.668635   692.719938     0.001696
      4565    16.191000   716.435286   721.159217     0.001575
      4566    16.194000   718.757912   717.686929     0.001599
      4567    16.197000   721.593764   684.444010     0.001698
      4568    16.200000   724.880529   715.882974     0.001599
      4569    16.203000   728.538375   762.298260     0.001503
      4570    16.206000   732.470326   707.113201     0.001619
      4571    16.209000   736.563238   687.618088     0.001700
      4572    16.212000   740.689445   664.744323     0.001722
      4573    16.215000   744.709195   751.427500     0.001517
      4574    16.218000   748.474107   766.331930     0.001530
      4575    16.221000   751.832266   735.711214     0.001547
      4576    16.224000   754.635218   759.383560     0.001507
      4577    16.227000   756.746934   727.109660     0.001595
      4578    16.230000   758.055413   738.896368     0.001560
      4579    16.233000   758.483533   776.441182     0.001474
      4580    16.236000   757.997998   714.743768     0.001609
      4581    16.239000   756.613226   814.647896     0.001435
      4582    16.242000   754.388956   788.185116     0.001445
      4583    16.245000   751.422177   781.885456     0.001454
      4584    16.248000   747.835796   754.582574     0.001556
      4585    16.251000   743.767057   709.093498     0.001607
      4586    16.254000   739.357036   727.510193     0.001571
      4587    16.257000   734.742710   744.095921     0.001564
      4588    16.260000   730.051225   741.766938     0.001548
      4589    16.263000   725.395953   716.099304     0.001610
      4590    16.266000   720.873854   707.254734     0.001619
      4591    16.269000   716.563846   700.218350     0.001674
      4592    16.272000   712.526005   736.184032     0.001557
      4593    16.275000   708.801559   694.733493     0.001628
      4594    16.278000   705.413633   748.931295     0.001564
      4595    16.281000   702.368707   697.310611     0.001626
      4596    16.284000   699.658730   696.956667     0.001645
      4597    16.287000   697.265704   701.552154     0.001647
      4598    16.290000   695.160055   723.339112     0.001584
      4599    16.293000   693.303402   704.886404     0.001625
      4600    16.296000   691.662378   689.134851     0.001670
      4601    16.299000   690.201345   728.482267     0.001602
      4602    16.302000   688.887736   707.387556     0.001615
      4603    16.305000   687.693591   690.668628     0.001649
      4604    16.308000   686.596403   714.290787     0.001640
      4605    16.311000   685.582691   726.198763     0.001573
      4606    16.314000   684.636507   706.541660     0.001619
      4607    16.317000   683.743110   715.260569     0.001620
      4608    16.320000   682.901834   675.052992     0.001709
      4609    16.323000   682.109322   702.719964     0.001627
      4610    16.326000   681.363914   709.634031     0.001612
      4611    16.329000   680.665079   694.380876     0.001693
      4612    16.332000   680.012929   697.237397     0.001644
      4613    16.335000   679.407866   698.519970     0.001625
      4614    16.338000   678.850315   666.498109     0.001754
      4615    16.341000   678.340591   647.511746     0.001760
      4616    16.344000   677.878908   722.937889     0.001585
      4617    16.347000   677.465526   716.961453     0.001630
      4618    16.350000   677.101021   644.796937     0.001787
      4619    16.353000   676.786620   659.851693     0.001738
      4620    16.356000   676.524534   689.815423     0.001653
      4621    16.359000   676.318183   651.919934     0.001784
      4622    16.362000   676.172275   686.701966     0.001669
      4623    16.365000   676.092669   660.849796     0.001729
      4624    16.368000   676.086073   670.919342     0.001741
      4625    16.371000   676.159619   690.420502     0.001643
      4626    16.374000   676.320369   674.146719     0.001693
      4627    16.377000   676.574799   664.056038     0.001759
      4628    16.380000   676.928284   665.620266     0.001727
      4629    16.383000   677.384602   689.556673     0.001662
      4630    16.386000   677.945451   692.626776     0.001662
      4631    16.389000   678.610009   698.688249     0.001670
      4632    16.392000   679.374541   722.572234     0.001582
      4633    16.395000   680.232078   688.546073     0.001635
      4634    16.398000   681.172186   652.517642     0.001800
      4635    16.401000   682.180853   698.954479     0.001631
      4636    16.404000   683.240449   681.333154     0.001677
      4637    16.407000   684.329805   687.460857     0.001691
      4638    16.410000   685.424531   658.955111     0.001743
      4639    16.413000   686.497082   724.234866     0.001581
      4640    16.416000   687.517968   679.213305     0.001685
      4641    16.419000   688.456401   730.946453     0.001602
      4642    16.422000   689.280026   691.168367     0.001655
      4643    16.425000   689.958540   669.538393     0.001702
      4644    16.428000   690.462779   707.921374     0.001654
      4645    16.431000   690.768493   726.330285     0.001571
      4646    16.434000   690.857826   691.771545     0.001660
      4647    16.437000   690.720963   721.491903     0.001604
      4648    16.440000   690.357011   638.694681     0.001806
      4649    16.443000   689.774161   699.550618     0.001635
      4650    16.446000   688.988669   707.691001     0.001615
      4651    16.449000   688.023261   665.893351     0.001765
      4652    16.452000   686.905216   700.237768     0.001639
      4653    16.455000   685.664424   691.546625     0.001648
      4654    16.458000   684.331769   717.504825     0.001632
      4655    16.461000   682.937848   698.666101     0.001625
      4656    16.464000   681.512038   665.789258     0.001720
      4657    16.467000   680.081852   689.382151     0.001682
      4658    16.470000   678.672506   689.020858     0.001668
      4659    16.473000   677.306656   713.492678     0.001602
      4660    16.476000   676.004255   699.443385     0.001638
      4661    16.479000   674.782591   668.912144     0.001755
      4662    16.482000   673.656400   727.243343     0.001571
      4663    16.485000   672.638071   685.756007     0.001664
      4664    16.488000   671.738005   670.776441     0.001742
      4665    16.491000   670.965026   667.941241     0.001713
      4666    16.494000   670.326849   655.870985     0.001738
      4667    16.497000   669.830564   675.997278     0.001716
      4668    16.500000   669.483109   667.872771     0.001735
      4669    16.503000   669.291689   693.611018     0.001650
      4670    16.506000   669.264106   647.366549     0.001773
      4671    16.509000   669.408960   696.234352     0.001674
      4672    16.512000   669.735704   654.705680     0.001751
      4673    16.515000   670.254518   675.060949     0.001685
      4674    16.518000   670.975989   680.906935     0.001709
      4675    16.521000   671.910603   664.218629     0.001719
      4676    16.524000   673.068048   691.295984     0.001650
      4677    16.527000   674.456348   712.266115     0.001623
      4678    16.530000   676.080872   693.711376     0.001666
      4679    16.533000   677.943272   677.336204     0.001689
      4680    16.536000   680.040393   689.458582     0.001654
      4681    16.539000   682.362913   660.107050     0.001767
      4682    16.542000   684.894910   657.630589     0.001737
      4683    16.545000   687.612677   681.653369     0.001667
      4684    16.548000   690.484281   718.098816     0.001637
      4685    16.551000   693.468981   717.941200     0.001583
      4686    16.554000   696.517686   696.931075     0.001641
      4687    16.557000   699.572954   697.510094     0.001669
      4688    16.560000   702.569766   760.429707     0.001518
      4689    16.563000   705.436648   716.607865     0.001602
      4690    16.566000   708.097310   689.003313     0.001668
      4691    16.569000   710.472914   721.646738     0.001620
      4692    16.572000   712.471453   736.643687     0.001550
      4693    16.575000   713.984734   729.451508     0.001565
      4694    16.578000   714.941067   707.198648     0.001658
      4695    16.581000   715.471086   732.114772     0.001562
      4696    16.584000   715.430342   704.718195     0.001629
      4697    16.587000   714.811034   663.280512     0.001760
      4698    16.590000   713.632360   732.290438     0.001576
      4699    16.593000   711.935202   769.899989     0.001489
      4700    16.596000   709.778100   743.605004     0.001536
      4701    16.599000   707.232011   697.201190     0.001663
      4702    16.602000   704.374665   684.954021     0.001675
      4703    16.605000   701.285899   685.658495     0.001659
      4704    16.608000   698.043933   659.701439     0.001777
      4705    16.611000   694.722653   670.768936     0.001709
      4706    16.614000   691.389687   688.111674     0.001658
      4707    16.617000   688.105087   696.511793     0.001665
      4708    16.620000   684.920476   701.793807     0.001663
      4709    16.623000   681.878526   684.063908     0.001665
      4710    16.626000   679.012787   659.722630     0.001730
      4711    16.629000   676.347819   686.450811     0.001700
      4712    16.632000   673.899612   670.015726     0.001706
      4713    16.635000   671.676296   682.232083     0.001670
      4714    16.638000   669.678969   678.216770     0.001731
      4715    16.641000   667.902732   673.907762     0.001693
      4716    16.644000   666.337929   706.470171     0.001624
      4717    16.647000   664.971195   672.081427     0.001727
      4718    16.650000   663.786670   672.361534     0.001726
      4719    16.653000   662.766807   655.298683     0.001738
      4720    16.656000   661.893444   665.948140     0.001712
      4721    16.659000   661.148468   652.932971     0.001808
      4722    16.662000   660.514487   642.827480     0.001777
      4723    16.665000   659.975178   706.499718     0.001618
      4724    16.668000   659.515667   667.374005     0.001754
      4725    16.671000   659.122649   669.877415     0.001712
      4726    16.674000   658.784459   686.269440     0.001676
      4727    16.677000   658.491059   594.730695     0.001933
      4728    16.680000   658.233953   633.914731     0.001829
      4729    16.683000   658.006068   655.650717     0.001757
      4730    16.686000   657.801597   657.100344     0.001738
      4731    16.689000   657.615827   651.822570     0.001815
      4732    16.692000   657.445019   653.645833     0.001759
      4733    16.695000   657.286226   664.615061     0.001713
      4734    16.698000   657.137161   666.628465     0.001759
      4735    16.701000   656.996075   666.404462     0.001715
      4736    16.704000   656.861658   659.721311     0.001736
      4737    16.707000   656.732943   682.843503     0.001694
      4738    16.710000   656.609297   640.643856     0.001814
      4739    16.713000   656.490100   619.751299     0.001864
      4740    16.716000   656.375107   662.135922     0.001718
      4741    16.719000   656.264137   646.903070     0.001822
      4742    16.722000   656.157104   684.531065     0.001668
      4743    16.725000   656.053999   665.930527     0.001717
      4744    16.728000   655.954873   610.543368     0.001928
      4745    16.731000   655.859813   678.496142     0.001688
      4746    16.734000   655.768936   676.197723     0.001689
      4747    16.737000   655.682380   637.760852     0.001824
      4748    16.740000   655.600305   657.865044     0.001771
      4749    16.743000   655.522758   657.470502     0.001750
      4750    16.746000   655.449884   653.328581     0.001752
      4751    16.749000   655.381760   652.024793     0.001806
      4752    16.752000   655.318421   615.122420     0.001863
      4753    16.755000   655.259856   690.343501     0.001652
      4754    16.758000   655.206000   683.260996     0.001724
      4755    16.761000   655.156736   651.576673     0.001759
      4756    16.764000   655.111889   642.416956     0.001790
      4757    16.767000   655.071234   672.479546     0.001725
      4758    16.770000   655.034514   648.749628     0.001798
      4759    16.773000   655.001428   646.512354     0.001779
      4760    16.776000   654.971700   671.942542     0.001697
      4761    16.779000   654.945086   657.092585     0.001800
      4762    16.782000   654.921433   712.731421     0.001603
      4763    16.785000   654.900736   653.313594     0.001736
      4764    16.788000   654.883221   637.235537     0.001848
      4765    16.791000   654.869456   664.950632     0.001724
      4766    16.794000   654.860332   613.906403     0.001875
      4767    16.797000   654.857429   649.102653     0.001779
      4768    16.800000   654.862985   647.366984     0.001801
      4769    16.803000   654.880096   669.811666     0.001725
      4770    16.806000   654.912890   642.658488     0.001777
      4771    16.809000   654.966635   622.052835     0.001904
      4772    16.812000   655.047840   657.870169     0.001749
      4773    16.815000   655.164055   667.417599     0.001702
      4774    16.818000   655.323817   661.446944     0.001775
      4775    16.821000   655.537620   672.295997     0.001711
      4776    16.824000   655.817869   652.531868     0.001774
      4777    16.827000   656.174635   660.863161     0.001750
      4778    16.830000   656.619161   674.074666     0.001730
      4779    16.833000   657.162029   615.489507     0.001878
      4780    16.836000   657.812463   679.519122     0.001680
      4781    16.839000   658.577575   612.320747     0.001934
      4782    16.842000   659.461570   649.177065     0.001771
      4783    16.845000   660.464964   619.422796     0.001838
      4784    16.848000   661.583860   633.468567     0.001859
      4785    16.851000   662.809334   639.294449     0.001791
      4786    16.854000   664.126999   689.096329     0.001655
      4787    16.857000   665.516620   629.359473     0.001832
      4788    16.860000   666.952249   690.788411     0.001687
      4789    16.863000   668.402269   679.121731     0.001699
      4790    16.866000   669.829819   686.320891     0.001661
      4791    16.869000   671.193579   670.599341     0.001749
      4792    16.872000   672.448825   652.421171     0.001761
      4793    16.875000   673.549055   724.080072     0.001568
      4794    16.878000   674.448347   682.446746     0.001717
      4795    16.881000   675.104518   666.481646     0.001726
      4796    16.884000   675.482915   652.034918     0.001772
      4797    16.887000   675.560263   673.557925     0.001724
      4798    16.890000   675.327657   645.641424     0.001795
      4799    16.893000   674.791815   659.993173     0.001763
      4800    16.896000   673.974187   705.433638     0.001616
      4801    16.899000   672.908205   699.650058     0.001687
      4802    16.902000   671.635548   684.065189     0.001683
      4803    16.905000   670.202342   628.270974     0.001808
      4804    16.908000   668.655948   653.622982     0.001801
      4805    16.911000   667.042554   683.448810     0.001683
      4806    16.914000   665.405524   688.038963     0.001675
      4807    16.917000   663.784306   676.960597     0.001715
      4808    16.920000   662.213739   719.540982     0.001611
      4809    16.923000   660.723655   657.624456     0.001746
      4810    16.926000   659.338712   616.238508     0.001852
      4811    16.929000   658.078442   646.600783     0.001826
      4812    16.932000   656.957490   658.160594     0.001757
      4813    16.935000   655.986023   680.853148     0.001674
      4814    16.938000   655.170246   647.543927     0.001819
      4815    16.941000   654.512824   622.922882     0.001841
      4816    16.944000   654.013758   678.308421     0.001693
      4817    16.947000   653.670700   606.884021     0.001916
      4818    16.950000   653.479445   648.685873     0.001780
      4819    16.953000   653.434250   660.506805     0.001754
      4820    16.956000   653.528052   648.963935     0.001756
      4821    16.959000   653.752462   609.735415     0.001932
      4822    16.962000   654.097575   620.040910     0.001855
      4823    16.965000   654.552200   646.904552     0.001754
      4824    16.968000   655.103369   618.049541     0.001907
      4825    16.971000   655.736231   638.725535     0.001789
      4826    16.974000   656.433895   648.025522     0.001769
      4827    16.977000   657.177311   684.359020     0.001689
      4828    16.980000   657.945301   657.303780     0.001757
      4829    16.983000   658.714623   667.985326     0.001738
      4830    16.986000   659.460209   681.742528     0.001679
      4831    16.989000   660.155551   685.085325     0.001726
      4832    16.992000   660.773104   638.391881     0.001817
      4833    16.995000   661.285610   640.187407     0.001772
      4834    16.998000   661.669602   655.892281     0.001805
      4835    17.001000   661.903129   675.198315     0.001697
      4836    17.004000   661.970137   650.536771     0.001766
      4837    17.007000   661.862349   634.696083     0.001844
      4838    17.010000   661.579939   672.307165     0.001734
      4839    17.013000   661.131442   695.961287     0.001663
      4840    17.016000   660.532614   624.300664     0.001829
      4841    17.019000   659.804555   704.219344     0.001665
      4842    17.022000   658.971620   665.439202     0.001743
      4843    17.025000   658.059500   655.686767     0.001738
      4844    17.028000   657.093711   653.195685     0.001806
      4845    17.031000   656.098494   704.821048     0.001630
      4846    17.034000   655.096060   687.068380     0.001672
      4847    17.037000   654.106094   653.365303     0.001788
      4848    17.040000   653.145424   661.004390     0.001750
      4849    17.043000   652.227837   673.910126     0.001726
      4850    17.046000   651.364022   655.493655     0.001742
      4851    17.049000   650.561622   642.529081     0.001832
      4852    17.052000   649.825393   648.740736     0.001782
      4853    17.055000   649.157468   612.648053     0.001853
      4854    17.058000   648.557688   647.835006     0.001817
      4855    17.061000   648.023983   616.355458     0.001865
      4856    17.064000   647.552782   685.287707     0.001671
      4857    17.067000   647.139422   656.412760     0.001776
      4858    17.070000   646.778529   640.832441     0.001799
      4859    17.073000   646.464367   662.693492     0.001745
      4860    17.076000   646.191126   625.429718     0.001828
      4861    17.079000   645.953163   664.232196     0.001765
      4862    17.082000   645.745169   621.523819     0.001864
      4863    17.085000   645.562299   635.887628     0.001782
      4864    17.088000   645.400233   614.150381     0.001911
      4865    17.091000   645.255211   625.067024     0.001830
      4866    17.094000   645.124024   622.401428     0.001856
      4867    17.097000   645.003987   622.326114     0.001879
      4868    17.100000   644.892895   660.491421     0.001747
      4869    17.103000   644.788965   654.943138     0.001769
      4870    17.106000   644.690781   647.929739     0.001760
      4871    17.109000   644.597129   662.587149     0.001779
      4872    17.112000   644.506998   626.326062     0.001840
      4873    17.115000   644.419958   677.066487     0.001673
      4874    17.118000   644.336038   600.422544     0.001976
      4875    17.121000   644.254448   659.923714     0.001736
      4876    17.124000   644.174945   662.315363     0.001729
      4877    17.127000   644.097369   635.890282     0.001830
      4878    17.130000   644.021602   677.877662     0.001710
      4879    17.133000   643.947394   645.759824     0.001793
      4880    17.136000   643.874678   627.812130     0.001820
      4881    17.139000   643.804149   634.721483     0.001848
      4882    17.142000   643.735400   695.564730     0.001666
      4883    17.145000   643.668389   599.532452     0.001903
      4884    17.148000   643.603201   658.752251     0.001801
      4885    17.151000   643.539913   683.255331     0.001678
      4886    17.154000   643.478579   614.677482     0.001851
      4887    17.157000   643.419162   629.867970     0.001859
      4888    17.160000   643.361782   648.120619     0.001773
      4889    17.163000   643.306496   649.857415     0.001795
      4890    17.166000   643.253372   617.320346     0.001856
      4891    17.169000   643.202484   651.388878     0.001791
      4892    17.172000   643.153928   642.877235     0.001797
      4893    17.175000   643.107848   632.362436     0.001804
      4894    17.178000   643.064302   635.729454     0.001845
      4895    17.181000   643.023541   653.878069     0.001753
      4896    17.184000   642.985847   659.796474     0.001735
      4897    17.187000   642.951610   667.709604     0.001749
      4898    17.190000   642.921378   682.309278     0.001696
      4899    17.193000   642.895909   663.433418     0.001740
      4900    17.196000   642.876245   663.726639     0.001738
      4901    17.199000   642.863801   655.179105     0.001781
      4902    17.202000   642.860477   585.431647     0.001974
      4903    17.205000   642.868788   641.213241     0.001775
      4904    17.208000   642.892002   634.589474     0.001854
      4905    17.211000   642.934304   665.237820     0.001712
      4906    17.214000   643.000939   631.239252     0.001818
      4907    17.217000   643.098353   643.252631     0.001820
      4908    17.220000   643.235489   676.370680     0.001707
      4909    17.223000   643.421900   631.779287     0.001832
      4910    17.226000   643.664058   661.785868     0.001736
      4911    17.229000   643.976491   669.798568     0.001741
      4912    17.232000   644.372164   649.265538     0.001784
      4913    17.235000   644.864814   642.629911     0.001771
      4914    17.238000   645.468370   677.545661     0.001740
      4915    17.241000   646.196216   639.266961     0.001794
      4916    17.244000   647.059973   647.711617     0.001769
      4917    17.247000   648.068990   645.245201     0.001810
      4918    17.250000   649.233091   680.081504     0.001691
      4919    17.253000   650.552799   671.932351     0.001726
      4920    17.256000   652.025249   649.538368     0.001761
      4921    17.259000   653.641640   598.754297     0.001957
      4922    17.262000   655.386695   633.079672     0.001813
      4923    17.265000   657.238515   660.378448     0.001725
      4924    17.268000   659.168839   661.943528     0.001773
      4925    17.271000   661.143759   639.216482     0.001791
      4926    17.274000   663.124917   662.063160     0.001734
      4927    17.277000   665.071265   673.166029     0.001730
      4928    17.280000   666.941487   671.476803     0.001721
      4929    17.283000   668.697285   692.103169     0.001677
      4930    17.286000   670.307624   660.511211     0.001740
      4931    17.289000   671.753801   687.347223     0.001702
      4932    17.292000   673.034601   668.161560     0.001733
      4933    17.295000   674.170215   705.372612     0.001610
      4934    17.298000   675.203429   662.304587     0.001776
      4935    17.301000   676.197302   662.295344     0.001726
      4936    17.304000   677.230054   693.239980     0.001651
      4937    17.307000   678.389022   636.549508     0.001838
      4938    17.310000   679.766455   688.094642     0.001670
      4939    17.313000   681.458799   681.498741     0.001705
      4940    17.316000   683.569788   693.630722     0.001661
      4941    17.319000   686.214905   655.530949     0.001792
      4942    17.322000   689.522066   634.401374     0.001829
      4943    17.325000   693.621260   665.501115     0.001693
      4944    17.328000   698.616391   669.736368     0.001751
      4945    17.331000   704.537697   700.243730     0.001642
      4946    17.334000   711.282498   687.336545     0.001662
      4947    17.337000   718.559509   708.919910     0.001644
      4948    17.340000   725.858388   738.351359     0.001552
      4949    17.343000   732.451694   705.745731     0.001643
      4950    17.346000   737.432252   725.926525     0.001589
      4951    17.349000   739.810808   757.214260     0.001532
      4952    17.352000   738.741283   743.289067     0.001544
      4953    17.355000   733.874041   730.112152     0.001557
      4954    17.358000   725.599134   760.050353     0.001549
      4955    17.361000   714.925646   740.268856     0.001549
      4956    17.364000   703.098370   724.056086     0.001585
      4957    17.367000   691.253588   677.703611     0.001722
      4958    17.370000   680.267345   697.451055     0.001650
      4959    17.373000   670.703700   724.390534     0.001596
      4960    17.376000   662.820062   669.290100     0.001722
      4961    17.379000   656.621163   695.682474     0.001676
      4962    17.382000   651.937133   641.111633     0.001806
      4963    17.385000   648.506780   677.052924     0.001677
      4964    17.388000   646.047729   679.300753     0.001732
      4965    17.391000   644.303021   652.859133     0.001752
      4966    17.394000   643.063797   677.092739     0.001694
      4967    17.397000   642.173641   668.417851     0.001748
      4968    17.400000   641.522251   678.925567     0.001694
      4969    17.403000   641.035007   637.166271     0.001818
      4970    17.406000   640.662664   635.591309     0.001823
      4971    17.409000   640.372853   686.790504     0.001684
      4972    17.412000   640.144432   638.835135     0.001820
      4973    17.415000   639.963331   647.666246     0.001755
      4974    17.418000   639.820088   689.722321     0.001696
      4975    17.421000   639.708531   668.733075     0.001717
      4976    17.424000   639.624656   620.516006     0.001842
      4977    17.427000   639.566089   672.300401     0.001736
      4978    17.430000   639.531713   639.772684     0.001803
      4979    17.433000   639.521432   653.020246     0.001767
      4980    17.436000   639.536010   656.620655     0.001754
      4981    17.439000   639.576976   631.641698     0.001837
      4982    17.442000   639.646404   587.167791     0.001968
      4983    17.445000   639.747007   633.578944     0.001800
      4984    17.448000   639.881887   656.078732     0.001791
      4985    17.451000   640.054283   651.040853     0.001758
      4986    17.454000   640.267647   621.096816     0.001849
      4987    17.457000   640.525220   625.784750     0.001866
      4988    17.460000   640.829856   621.061893     0.001856
      4989    17.463000   641.184043   640.657980     0.001803
      4990    17.466000   641.589542   625.049144     0.001844
      4991    17.469000   642.047309   669.890685     0.001733
      4992    17.472000   642.557400   613.629742     0.001878
      4993    17.475000   643.118915   689.262708     0.001650
      4994    17.478000   643.729993   634.826072     0.001848
      4995    17.481000   644.387856   616.321819     0.001871
      4996    17.484000   645.088898   648.300459     0.001774
      4997    17.487000   645.828813   617.527207     0.001880
      4998    17.490000   646.602769   664.764584     0.001728
      4999    17.493000   647.406114   608.157242     0.001903
      5000    17.496000   648.236030   640.812060     0.001796
      5001    17.499000   649.081050   643.005653     0.001801
      5002    17.502000   649.940114   657.799938     0.001756
      5003    17.505000   650.809526   640.344747     0.001786
      5004    17.508000   651.687129   639.580898     0.001832
      5005    17.511000   652.572776   617.429676     0.001852
      5006    17.514000   653.468844   661.033974     0.001730
      5007    17.517000   654.380576   631.323959     0.001853
      5008    17.520000   655.316081   641.339459     0.001777
      5009    17.523000   656.285865   703.090098     0.001642
      5010    17.526000   657.301966   643.974228     0.001792
      5011    17.529000   658.376603   643.543514     0.001786
      5012    17.532000   659.520465   678.384465     0.001705
      5013    17.535000   660.741392   659.469257     0.001728
      5014    17.538000   662.042969   660.554930     0.001783
      5015    17.541000   663.423448   680.678454     0.001699
      5016    17.544000   664.874969   655.948016     0.001752
      5017    17.547000   666.383163   706.727870     0.001646
      5018    17.550000   667.926981   657.944524     0.001744
      5019    17.553000   669.478908   674.704657     0.001717
      5020    17.556000   671.005575   664.479083     0.001731
      5021    17.559000   672.468746   663.337667     0.001748
      5022    17.562000   673.826641   654.780709     0.001764
      5023    17.565000   675.036392   657.475278     0.001741
      5024    17.568000   676.056030   665.674690     0.001758
      5025    17.571000   676.846885   647.784656     0.001775
      5026    17.574000   677.375649   682.271723     0.001674
      5027    17.577000   677.615973   708.533206     0.001651
      5028    17.580000   677.549630   650.180440     0.001768
      5029    17.583000   677.167355   694.212339     0.001664
      5030    17.586000   676.469511   677.529564     0.001702
      5031    17.589000   675.466407   690.274641     0.001673
      5032    17.592000   674.178113   674.852634     0.001713
      5033    17.595000   672.633540   684.643841     0.001673
      5034    17.598000   670.868791   673.065628     0.001742
      5035    17.601000   668.925104   695.151782     0.001649
      5036    17.604000   666.850427   662.451736     0.001735
      5037    17.607000   664.681641   616.986134     0.001884
      5038    17.610000   662.463767   681.751445     0.001680
      5039    17.613000   660.238223   673.562421     0.001717
      5040    17.616000   658.041695   694.800265     0.001648
      5041    17.619000   655.906634   665.456718     0.001736
      5042    17.622000   653.860948   608.590634     0.001891
      5043    17.625000   651.927855   609.564334     0.001877
      5044    17.628000   650.125876   636.493430     0.001834
      5045    17.631000   648.468929   638.685240     0.001797
      5046    17.634000   646.966515   636.138597     0.001802
      5047    17.637000   645.623984   673.709593     0.001730
      5048    17.640000   644.442758   660.318232     0.001744
      5049    17.643000   643.420834   616.462684     0.001881
      5050    17.646000   642.553080   642.396729     0.001795
      5051    17.649000   641.831678   638.360705     0.001822
      5052    17.652000   641.246550   665.261958     0.001743
      5053    17.655000   640.785787   626.056322     0.001822
      5054    17.658000   640.436058   641.251241     0.001827
      5055    17.661000   640.183073   637.520150     0.001801
      5056    17.664000   640.011710   614.851866     0.001879
      5057    17.667000   639.906591   632.112350     0.001836
      5058    17.670000   639.852398   637.165880     0.001796
      5059    17.673000   639.834074   618.690265     0.001870
      5060    17.676000   639.837148   599.012237     0.001921
      5061    17.679000   639.848166   664.804164     0.001740
      5062    17.682000   639.854970   619.668672     0.001864
      5063    17.685000   639.847242   669.735142     0.001699
      5064    17.688000   639.816860   646.804223     0.001793
      5065    17.691000   639.758282   640.055888     0.001795
      5066    17.694000   639.668792   667.218606     0.001719
      5067    17.697000   639.548569   609.217335     0.001912
      5068    17.700000   639.400552   656.510716     0.001742
      5069    17.703000   639.230102   659.163121     0.001754
      5070    17.706000   639.044592   674.033218     0.001698
      5071    17.709000   638.852974   660.409381     0.001749
      5072    17.712000   638.665320   631.018339     0.001831
      5073    17.715000   638.492416   612.352332     0.001866
      5074    17.718000   638.345453   645.834792     0.001816
      5075    17.721000   638.235704   631.080467     0.001809
      5076    17.724000   638.174278   654.709522     0.001746
      5077    17.727000   638.171838   609.405618     0.001907
      5078    17.730000   638.238317   634.536580     0.001809
      5079    17.733000   638.382631   585.304493     0.001980
      5080    17.736000   638.612361   649.996520     0.001762
      5081    17.739000   638.933439   635.880088     0.001817
      5082    17.742000   639.349832   648.987784     0.001780
      5083    17.745000   639.863241   601.720361     0.001897
      5084    17.748000   640.472842   626.818398     0.001854
      5085    17.751000   641.175064   621.713613     0.001840
      5086    17.754000   641.963442   649.156846     0.001767
      5087    17.757000   642.828524   648.024405     0.001787
      5088    17.760000   643.757851   668.369314     0.001707
      5089    17.763000   644.736005   677.342699     0.001712
      5090    17.766000   645.744715   626.154390     0.001844
      5091    17.769000   646.763031   635.438887     0.001824
      5092    17.772000   647.767565   643.851485     0.001782
      5093    17.775000   648.732842   615.085525     0.001853
      5094    17.778000   649.631798   621.133369     0.001877
      5095    17.781000   650.436501   622.766727     0.001834
      5096    17.784000   651.119182   708.061960     0.001621
      5097    17.787000   651.653614   709.772269     0.001633
      5098    17.790000   652.016825   702.279012     0.001629
      5099    17.793000   652.190982   648.577638     0.001775
      5100    17.796000   652.165133   675.841715     0.001691
      5101    17.799000   651.936436   639.224551     0.001817
      5102    17.802000   651.510558   664.330201     0.001724
      5103    17.805000   650.901129   658.937245     0.001727
      5104    17.808000   650.128535   678.332948     0.001712
      5105    17.811000   649.219312   696.015983     0.001649
      5106    17.814000   648.198206   616.974663     0.001861
      5107    17.817000   647.096167   636.514875     0.001832
      5108    17.820000   645.942436   650.584370     0.001753
      5109    17.823000   644.765151   666.296757     0.001732
      5110    17.826000   643.590715   634.800103     0.001815
      5111    17.829000   642.443192   659.379118     0.001755
      5112    17.832000   641.344074   637.960750     0.001805
      5113    17.835000   640.312060   588.882115     0.001922
      5114    17.838000   639.362858   623.444130     0.001867
      5115    17.841000   638.509156   659.896129     0.001728
      5116    17.844000   637.760648   636.059231     0.001813
      5117    17.847000   637.124138   664.514515     0.001746
      5118    17.850000   636.603704   615.615394     0.001850
      5119    17.853000   636.200915   624.595390     0.001847
      5120    17.856000   635.915101   630.885701     0.001813
      5121    17.859000   635.743654   644.694937     0.001802
      5122    17.862000   635.682208   653.568686     0.001765
      5123    17.865000   635.725094   638.013969     0.001791
      5124    17.868000   635.865487   630.137693     0.001845
      5125    17.871000   636.095666   592.679018     0.001931
      5126    17.874000   636.407292   621.751950     0.001840
      5127    17.877000   636.791557   651.138595     0.001775
      5128    17.880000   637.239151   645.484917     0.001772
      5129    17.883000   637.740725   608.201063     0.001897
      5130    17.886000   638.286736   653.174410     0.001756
      5131    17.889000   638.867585   637.647417     0.001803
      5132    17.892000   639.473698   613.989277     0.001872
      5133    17.895000   640.095611   615.841765     0.001855
      5134    17.898000   640.724134   635.445949     0.001836
      5135    17.901000   641.350433   656.742135     0.001724
      5136    17.904000   641.966272   657.590325     0.001747
      5137    17.907000   642.564627   628.419342     0.001854
      5138    17.910000   643.139851   686.631756     0.001664
      5139    17.913000   643.688242   659.741030     0.001755
      5140    17.916000   644.208458   650.035216     0.001751
      5141    17.919000   644.701886   694.592402     0.001668
      5142    17.922000   645.172870   647.074315     0.001759
      5143    17.925000   645.628814   680.337991     0.001681
      5144    17.928000   646.080194   609.669048     0.001923
      5145    17.931000   646.540527   673.431493     0.001683
      5146    17.934000   647.026365   624.202404     0.001836
      5147    17.937000   647.557329   647.089817     0.001795
      5148    17.940000   648.156181   666.334341     0.001709
      5149    17.943000   648.848834   667.001234     0.001736
      5150    17.946000   649.664190   649.737371     0.001757
      5151    17.949000   650.633890   655.130667     0.001762
      5152    17.952000   651.791496   646.646752     0.001772
      5153    17.955000   653.171293   599.776822     0.001883
      5154    17.958000   654.806623   690.037434     0.001692
      5155    17.961000   656.727638   666.597475     0.001698
      5156    17.964000   658.958660   673.698003     0.001719
      5157    17.967000   661.515219   659.208396     0.001749
      5158    17.970000   664.400990   640.682618     0.001779
      5159    17.973000   667.608709   667.089612     0.001728
      5160    17.976000   671.102144   659.206886     0.001742
      5161    17.979000   674.837068   669.948760     0.001736
      5162    17.982000   678.744971   665.158037     0.001723
      5163    17.985000   682.735963   657.670004     0.001736
      5164    17.988000   686.699986   663.967866     0.001753
      5165    17.991000   690.508603   709.725306     0.001604
      5166    17.994000   694.017274   722.800752     0.001589
      5167    17.997000   697.072414   732.416642     0.001580
      5168    18.000000   699.520866   723.077838     0.001578
      5169    18.003000   701.224440   731.466189     0.001578
      5170    18.006000   702.078339   716.991840     0.001594
      5171    18.009000   702.029641   709.815864     0.001632
      5172    18.012000   701.089762   704.843456     0.001621
      5173    18.015000   699.335706   676.265059     0.001687
      5174    18.018000   696.899332   696.504648     0.001677
      5175    18.021000   693.948881   726.458788     0.001559
      5176    18.024000   690.668999   628.771644     0.001809
      5177    18.027000   687.243995   684.199435     0.001690
      5178    18.030000   683.845677   677.637605     0.001684
      5179    18.033000   680.625009   665.685661     0.001728
      5180    18.036000   677.708353   663.488506     0.001732
      5181    18.039000   675.193626   651.547089     0.001782
      5182    18.042000   673.149114   673.797743     0.001690
      5183    18.045000   671.613357   697.341728     0.001640
      5184    18.048000   670.596344   663.107861     0.001749
      5185    18.051000   670.081529   699.778930     0.001622
      5186    18.054000   670.029204   696.044197     0.001652
      5187    18.057000   670.380276   662.759928     0.001741
      5188    18.060000   671.060270   653.013523     0.001756
      5189    18.063000   671.983600   690.003973     0.001653
      5190    18.066000   673.057749   658.479330     0.001737
      5191    18.069000   674.187381   687.515804     0.001694
      5192    18.072000   675.278430   672.240305     0.001704
      5193    18.075000   676.242236   679.828790     0.001675
      5194    18.078000   676.999697   700.835557     0.001662
      5195    18.081000   677.485235   702.379670     0.001618
      5196    18.084000   677.650211   696.971969     0.001638
      5197    18.087000   677.465384   685.235478     0.001692
      5198    18.090000   676.922262   697.293013     0.001650
      5199    18.093000   676.033648   676.766731     0.001698
      5200    18.096000   674.834280   691.842076     0.001652
      5201    18.099000   673.382845   694.002735     0.001672
      5202    18.102000   671.765441   675.050149     0.001687
      5203    18.105000   670.102489   639.302991     0.001786
      5204    18.108000   668.554541   645.736810     0.001807
      5205    18.111000   667.324534   670.417606     0.001697
      5206    18.114000   666.650430   685.097826     0.001686
      5207    18.117000   666.782685   661.764078     0.001760
      5208    18.120000   667.942452   657.773384     0.001751
      5209    18.123000   670.259341   650.166292     0.001772
      5210    18.126000   673.709263   691.597953     0.001655
      5211    18.129000   678.057299   647.900754     0.001791
      5212    18.132000   682.825584   693.660029     0.001645
      5213    18.135000   687.296773   690.730295     0.001646
      5214    18.138000   690.573573   707.945986     0.001643
      5215    18.141000   691.744828   673.201720     0.001685
      5216    18.144000   690.187286   700.104017     0.001633
      5217    18.147000   685.861982   710.209636     0.001624
      5218    18.150000   679.338326   700.447783     0.001635
      5219    18.153000   671.517268   665.353341     0.001727
      5220    18.156000   663.314347   620.038250     0.001838
      5221    18.159000   655.478237   662.984851     0.001764
      5222    18.162000   648.524993   657.952045     0.001730
      5223    18.165000   642.731445   643.684573     0.001763
      5224    18.168000   638.164282   636.812633     0.001833
      5225    18.171000   634.734037   662.337385     0.001724
      5226    18.174000   632.259637   650.368952     0.001764
      5227    18.177000   630.527759   607.594745     0.001913
      5228    18.180000   629.336108   632.387331     0.001816
      5229    18.183000   628.517354   627.766259     0.001829
      5230    18.186000   627.946374   626.735796     0.001817
      5231    18.189000   627.537107   662.312054     0.001753
      5232    18.192000   627.234008   595.498658     0.001917
      5233    18.195000   627.003253   629.531483     0.001811
      5234    18.198000   626.825006   642.412138     0.001822
      5235    18.201000   626.688008   625.414661     0.001816
      5236    18.204000   626.586079   625.324410     0.001832
      5237    18.207000   626.516037   601.491465     0.001934
      5238    18.210000   626.476525   604.604980     0.001906
      5239    18.213000   626.467350   604.418989     0.001898
      5240    18.216000   626.489094   643.249577     0.001775
      5241    18.219000   626.542828   618.237983     0.001883
      5242    18.222000   626.629892   617.306133     0.001847
      5243    18.225000   626.751684   624.249604     0.001832
      5244    18.228000   626.909391   597.951805     0.001948
      5245    18.231000   627.103863   626.317128     0.001815
      5246    18.234000   627.335334   610.549440     0.001899
      5247    18.237000   627.603232   620.952668     0.001870
      5248    18.240000   627.906017   620.677300     0.001856
      5249    18.243000   628.240934   639.041252     0.001800
      5250    18.246000   628.604000   601.116299     0.001897
      5251    18.249000   628.989891   622.355935     0.001868
      5252    18.252000   629.391904   609.943141     0.001872
      5253    18.255000   629.801954   633.248732     0.001792
      5254    18.258000   630.210693   610.569258     0.001923
      5255    18.261000   630.607634   636.176119     0.001783
      5256    18.264000   630.981365   663.130272     0.001737
      5257    18.267000   631.319905   625.714243     0.001859
      5258    18.270000   631.611192   597.602348     0.001938
      5259    18.273000   631.843809   650.744722     0.001756
      5260    18.276000   632.007893   645.479756     0.001766
      5261    18.279000   632.096089   623.779699     0.001880
      5262    18.282000   632.104426   624.710588     0.001818
      5263    18.285000   632.032835   612.932558     0.001862
      5264    18.288000   631.885185   636.318872     0.001846
      5265    18.291000   631.668689   647.396170     0.001761
      5266    18.294000   631.393191   630.303628     0.001821
      5267    18.297000   631.070130   656.671323     0.001758
      5268    18.300000   630.711521   645.410057     0.001799
      5269    18.303000   630.329396   642.636684     0.001786
      5270    18.306000   629.935280   622.832801     0.001836
      5271    18.309000   629.539649   641.970360     0.001808
      5272    18.312000   629.151858   660.323286     0.001713
      5273    18.315000   628.779952   647.744952     0.001765
      5274    18.318000   628.430580   610.580110     0.001909
      5275    18.321000   628.108965   645.731556     0.001764
      5276    18.324000   627.818926   611.002328     0.001871
      5277    18.327000   627.562945   635.809261     0.001819
      5278    18.330000   627.342275   602.387199     0.001915
      5279    18.333000   627.157084   596.669785     0.001922
      5280    18.336000   627.006620   652.694597     0.001743
      5281    18.339000   626.889385   631.994626     0.001839
      5282    18.342000   626.803314   660.112276     0.001724
      5283    18.345000   626.745947   599.247930     0.001899
      5284    18.348000   626.714523   595.362787     0.001960
      5285    18.351000   626.706199   652.141428     0.001742
      5286    18.354000   626.718097   624.614668     0.001835
      5287    18.357000   626.747409   642.966028     0.001792
      5288    18.360000   626.791497   631.679098     0.001834
      5289    18.363000   626.847749   627.543737     0.001808
      5290    18.366000   626.913930   630.830345     0.001811
      5291    18.369000   626.987985   635.023291     0.001825
      5292    18.372000   627.068117   611.011453     0.001866
      5293    18.375000   627.152846   617.578391     0.001854
      5294    18.378000   627.240896   640.225234     0.001814
      5295    18.381000   627.331438   648.143871     0.001755
      5296    18.384000   627.423979   635.581133     0.001789
      5297    18.387000   627.518511   605.631199     0.001918
      5298    18.390000   627.615462   684.335358     0.001692
      5299    18.393000   627.715797   612.079456     0.001859
      5300    18.396000   627.820932   633.872919     0.001807
      5301    18.399000   627.932977   637.842314     0.001834
      5302    18.402000   628.054609   638.716386     0.001786
      5303    18.405000   628.189195   612.765804     0.001860
      5304    18.408000   628.340910   604.038624     0.001933
      5305    18.411000   628.514911   598.138691     0.001900
      5306    18.414000   628.717548   619.562903     0.001848
      5307    18.417000   628.956652   618.561132     0.001878
      5308    18.420000   629.241860   569.561788     0.002037
      5309    18.423000   629.584996   631.356635     0.001818
      5310    18.426000   630.000486   626.283313     0.001819
      5311    18.429000   630.505794   644.351970     0.001806
      5312    18.432000   631.121851   625.361526     0.001817
      5313    18.435000   631.873455   640.737005     0.001782
      5314    18.438000   632.789587   633.281130     0.001850
      5315    18.441000   633.903663   623.393789     0.001837
      5316    18.444000   635.253252   614.611526     0.001870
      5317    18.447000   636.880107   652.223542     0.001778
      5318    18.450000   638.829543   646.474375     0.001785
      5319    18.453000   641.149295   643.566959     0.001777
      5320    18.456000   643.888123   687.543761     0.001657
      5321    18.459000   647.093843   669.537600     0.001732
      5322    18.462000   650.810843   660.634575     0.001720
      5323    18.465000   655.077328   696.181492     0.001628
      5324    18.468000   659.922319   638.748220     0.001837
      5325    18.471000   665.357994   640.527763     0.001775
      5326    18.474000   671.382725   652.063366     0.001760
      5327    18.477000   677.972161   658.063859     0.001745
      5328    18.480000   685.076878   663.966891     0.001734
      5329    18.483000   692.619253   660.136904     0.001741
      5330    18.486000   700.491123   714.208042     0.001591
      5331    18.489000   708.552586   708.708850     0.001634
      5332    18.492000   716.632424   694.804823     0.001642
      5333    18.495000   724.530699   719.084141     0.001597
      5334    18.498000   732.023952   712.757755     0.001626
      5335    18.501000   738.873755   729.185036     0.001573
      5336    18.504000   744.838604   689.130045     0.001654
      5337    18.507000   749.688617   738.838802     0.001557
      5338    18.510000   753.221796   716.661582     0.001613
      5339    18.513000   755.280451   713.245022     0.001592
      5340    18.516000   755.766530   723.192287     0.001577
      5341    18.519000   754.653548   715.266717     0.001634
      5342    18.522000   751.992611   742.745521     0.001535
      5343    18.525000   747.911184   760.007261     0.001493
      5344    18.528000   742.603343   749.310197     0.001561
      5345    18.531000   736.302531   765.481991     0.001486
      5346    18.534000   729.269876   701.925194     0.001633
      5347    18.537000   721.768210   708.783094     0.001629
      5348    18.540000   714.046452   674.449263     0.001716
      5349    18.543000   706.329498   680.940437     0.001676
      5350    18.546000   698.811767   695.167963     0.001643
      5351    18.549000   691.653447   644.634144     0.001804
      5352    18.552000   684.979260   717.322102     0.001585
      5353    18.555000   678.880455   655.307606     0.001735
      5354    18.558000   673.413423   655.339864     0.001787
      5355    18.561000   668.603926   643.999569     0.001766
      5356    18.564000   664.451692   682.253769     0.001677
      5357    18.567000   660.934840   685.699631     0.001683
      5358    18.570000   658.014964   623.589294     0.001855
      5359    18.573000   655.642263   691.301935     0.001649
      5360    18.576000   653.760299   642.535682     0.001769
      5361    18.579000   652.310099   649.055215     0.001796
      5362    18.582000   651.233551   702.230714     0.001626
      5363    18.585000   650.476350   649.695658     0.001751
      5364    18.588000   649.989321   652.118204     0.001791
      5365    18.591000   649.729165   678.448026     0.001685
      5366    18.594000   649.659420   585.929301     0.001957
      5367    18.597000   649.750210   668.463691     0.001726
      5368    18.600000   649.977893   678.991315     0.001700
      5369    18.603000   650.324419   607.021950     0.001882
      5370    18.606000   650.776791   673.497657     0.001698
      5371    18.609000   651.326349   646.391941     0.001808
      5372    18.612000   651.968115   613.616556     0.001868
      5373    18.615000   652.700410   683.561423     0.001664
      5374    18.618000   653.524207   641.385376     0.001821
      5375    18.621000   654.443355   647.731365     0.001772
      5376    18.624000   655.464218   645.747798     0.001764
      5377    18.627000   656.595906   689.791922     0.001682
      5378    18.630000   657.850558   690.500102     0.001663
      5379    18.633000   659.243844   673.655958     0.001700
      5380    18.636000   660.795800   677.212518     0.001674
      5381    18.639000   662.531732   696.899732     0.001674
      5382    18.642000   664.483196   709.009481     0.001616
      5383    18.645000   666.689738   668.948438     0.001706
      5384    18.648000   669.201482   701.481799     0.001663
      5385    18.651000   672.077683   666.411242     0.001718
      5386    18.654000   675.393000   662.063709     0.001723
      5387    18.657000   679.238665   678.612417     0.001695
      5388    18.660000   683.724616   673.156694     0.001727
      5389    18.663000   688.982999   687.211872     0.001668
      5390    18.666000   695.171160   695.504786     0.001641
      5391    18.669000   702.474293   692.761729     0.001684
      5392    18.672000   711.108825   699.003384     0.001627
      5393    18.675000   721.324845   756.319339     0.001506
      5394    18.678000   733.407927   717.564044     0.001630
      5395    18.681000   747.680755   763.109623     0.001504
      5396    18.684000   764.505597   755.820347     0.001509
      5397    18.687000   784.278478   778.397526     0.001477
      5398    18.690000   807.430247   872.283249     0.001331
      5399    18.693000   834.421374   811.994349     0.001407
      5400    18.696000   865.735313   847.784319     0.001345
      5401    18.699000   901.869843   911.813594     0.001284
      5402    18.702000   943.325785   940.602554     0.001206
      5403    18.705000   990.593401   942.352597     0.001209
      5404    18.708000  1044.136501   992.126500     0.001178
      5405    18.711000  1104.374392  1088.380559     0.001044
      5406    18.714000  1171.662139  1077.210640     0.001059
      5407    18.717000  1246.269617  1164.174842     0.000985
      5408    18.720000  1328.359981  1230.029359     0.000936
      5409    18.723000  1417.968317  1266.399401     0.000901
      5410    18.726000  1514.981268  1363.752967     0.000822
      5411    18.729000  1619.118457  1475.483752     0.000784
      5412    18.732000  1729.916482  1455.483267     0.000776
      5413    18.735000  1846.716194  1665.629405     0.000674
      5414    18.738000  1968.653771  1745.437331     0.000660
      5415    18.741000  2094.656034  1926.836129     0.000583
      5416    18.744000  2223.440085  1998.170883     0.000561
      5417    18.747000  2353.517753  2110.752329     0.000538
      5418    18.750000  2483.204794  2300.615154     0.000493
      5419    18.753000  2610.635601  2548.254138     0.000434
      5420    18.756000  2733.784693  2733.516107     0.000404
      5421    18.759000  2850.497141  2729.534351     0.000416
      5422    18.762000  2958.531047  3030.492516     0.000367
      5423    18.765000  3055.615762  3265.067941     0.000335
      5424    18.768000  3139.528850  3359.919731     0.000333
      5425    18.771000  3208.192488  3493.588188     0.000313
      5426    18.774000  3259.785301  3635.018709     0.000301
      5427    18.777000  3292.859599  3709.711880     0.000296
      5428    18.780000  3306.448379  3572.269255     0.000310
      5429    18.783000  3300.144046  3536.342317     0.000311
      5430    18.786000  3274.133435  3470.638966     0.000313
      5431    18.789000  3229.181782  3359.071652     0.000334
      5432    18.792000  3166.569008  3150.716185     0.000347
      5433    18.795000  3087.991150  3153.577788     0.000345
      5434    18.798000  2995.444843  3012.343665     0.000374
      5435    18.801000  2891.112378  2831.228447     0.000390
      5436    18.804000  2777.257624  2666.004282     0.000418
      5437    18.807000  2656.142235  2495.846642     0.000452
      5438    18.810000  2529.960609  2340.948303     0.000485
      5439    18.813000  2400.791896  2272.323886     0.000494
      5440    18.816000  2270.565519  2008.952402     0.000554
      5441    18.819000  2141.036635  1938.689287     0.000592
      5442    18.822000  2013.769056  1920.930768     0.000586
      5443    18.825000  1890.124027  1806.058029     0.000619
      5444    18.828000  1771.254030  1720.468643     0.000666
      5445    18.831000  1658.101293  1658.009515     0.000681
      5446    18.834000  1551.400828  1458.383502     0.000779
      5447    18.837000  1451.687763  1450.385158     0.000786
      5448    18.840000  1359.308703  1379.844896     0.000830
      5449    18.843000  1274.436595  1294.250144     0.000879
      5450    18.846000  1197.088466  1219.734124     0.000919
      5451    18.849000  1127.145263  1102.072762     0.001066
      5452    18.852000  1064.372998  1077.955276     0.001060
      5453    18.855000  1008.444313  1070.193150     0.001067
      5454    18.858000   958.959599  1056.748871     0.001100
      5455    18.861000   915.467580   971.070465     0.001174
      5456    18.864000   877.483863   907.126013     0.001267
      5457    18.867000   844.507699   931.937627     0.001235
      5458    18.870000   816.036506   935.045910     0.001234
      5459    18.873000   791.577971   892.006721     0.001284
      5460    18.876000   770.659762   851.405126     0.001336
      5461    18.879000   752.836867   850.402069     0.001374
      5462    18.882000   737.696613   792.949613     0.001449
      5463    18.885000   724.862272   803.317897     0.001414
      5464    18.888000   713.994282   747.272528     0.001565
      5465    18.891000   704.790648   784.382685     0.001457
      5466    18.894000   696.985931   762.794487     0.001500
      5467    18.897000   690.349509   752.448919     0.001549
      5468    18.900000   684.683232   690.014831     0.001673
      5469    18.903000   679.818672   705.018987     0.001641
      5470    18.906000   675.614147   710.025255     0.001600
      5471    18.909000   671.951670   688.995352     0.001702
      5472    18.912000   668.733927   661.293575     0.001735
      5473    18.915000   665.881376   696.206783     0.001630
      5474    18.918000   663.329550   665.613026     0.001757
      5475    18.921000   661.026608   688.401491     0.001665
      5476    18.924000   658.931154   608.096756     0.001899
      5477    18.927000   657.010354   621.326699     0.001878
      5478    18.930000   655.238319   686.782696     0.001686
      5479    18.933000   653.594748   631.787344     0.001834
      5480    18.936000   652.063806   671.420956     0.001696
      5481    18.939000   650.633209   673.619125     0.001742
      5482    18.942000   649.293479   660.158041     0.001734
      5483    18.945000   648.037335   624.486999     0.001825
      5484    18.948000   646.859243   652.507857     0.001796
      5485    18.951000   645.755032   655.983692     0.001747
      5486    18.954000   644.721602   632.501463     0.001813
      5487    18.957000   643.756711   614.423286     0.001896
      5488    18.960000   642.858765   669.459403     0.001726
      5489    18.963000   642.026715   600.990354     0.001932
      5490    18.966000   641.259920   591.154254     0.001920
      5491    18.969000   640.558047   647.432756     0.001806
      5492    18.972000   639.920979   626.895631     0.001834
      5493    18.975000   639.348727   601.552322     0.001897
      5494    18.978000   638.841338   632.161787     0.001869
      5495    18.981000   638.398933   648.642166     0.001784
      5496    18.984000   638.022401   606.950106     0.001893
      5497    18.987000   637.709765   631.597278     0.001844
      5498    18.990000   637.459599   647.555690     0.001781
      5499    18.993000   637.271674   661.342059     0.001747
      5500    18.996000   637.144165   659.815044     0.002779
      5501    18.999000   637.074629   620.391953     0.002816
      5502    19.002000   637.059907   616.069192     0.002497
      5503    19.005000   637.096091   645.284590     0.002250
      5504    19.008000   637.178488   636.705416     0.002248
      5505    19.011000   637.301601   660.074862     0.002082
      5506    19.014000   637.459187   643.226989     0.002107
      5507    19.017000   637.644314   653.086509     0.002064
      5508    19.020000   637.849458   660.753150     0.002038
      5509    19.023000   638.066643   622.304933     0.002141
      5510    19.026000   638.287645   613.223079     0.002138
      5511    19.029000   638.504238   644.929076     0.002082
      5512    19.032000   638.708529   634.316447     0.002079
      5513    19.035000   638.893396   649.551303     0.002014
      5514    19.038000   639.052946   646.898720     0.002071
      5515    19.041000   639.183335   659.394854     0.001988
      5516    19.044000   639.283401   631.480990     0.002079
      5517    19.047000   639.355200   624.292243     0.002113
      5518    19.050000   639.404917   628.991636     0.002090
      5519    19.053000   639.443032   623.175965     0.002088
      5520    19.056000   639.484444   653.652123     0.001966
      5521    19.059000   639.548209   653.935330     0.002036
      5522    19.062000   639.656959   632.118980     0.002066
      5523    19.065000   639.836071   625.364324     0.002069
      5524    19.068000   640.112652   618.906715     0.002163
      5525    19.071000   640.514492   622.501449     0.002081
      5526    19.074000   641.068851   620.358016     0.002106
      5527    19.077000   641.801368   599.003563     0.002214
      5528    19.080000   642.734821   643.454998     0.002051
      5529    19.083000   643.887958   620.626929     0.002127
      5530    19.086000   645.274315   626.118328     0.002075
      5531    19.089000   646.901099   632.240872     0.002118
      5532    19.092000   648.768154   644.154341     0.002039
      5533    19.095000   650.867113   623.962096     0.002085
      5534    19.098000   653.180553   643.426216     0.002067
      5535    19.101000   655.681780   673.737033     0.001948
      5536    19.104000   658.334381   678.848469     0.001932
      5537    19.107000   661.092425   626.261829     0.002106
      5538    19.110000   663.900759   653.089434     0.002028
      5539    19.113000   666.695643   665.062782     0.002006
      5540    19.116000   669.405765   698.808973     0.001855
      5541    19.119000   671.953754   688.309517     0.001947
      5542    19.122000   674.258399   709.739034     0.001853
      5543    19.125000   676.237823   644.749721     0.002023
      5544    19.128000   677.813794   694.412867     0.001918
      5545    19.131000   678.917086   687.393212     0.001895
      5546    19.134000   679.493392   686.916466     0.001924
      5547    19.137000   679.508778   681.460648     0.001938
      5548    19.140000   678.953481   645.496528     0.002038
      5549    19.143000   677.843039   677.024637     0.001934
      5550    19.146000   676.216437   681.886407     0.001884
      5551    19.149000   674.131973   701.059833     0.001874
      5552    19.152000   671.661266   674.204593     0.001914
      5553    19.155000   668.883302   675.693962     0.001899
      5554    19.158000   665.880326   667.447201     0.001969
      5555    19.161000   662.732900   629.388516     0.002042
      5556    19.164000   659.518502   629.242582     0.002051
      5557    19.167000   656.307976   691.512856     0.001865
      5558    19.170000   653.164279   651.112671     0.001981
      5559    19.173000   650.142421   617.532699     0.002087
      5560    19.176000   647.288526   661.797030     0.001917
      5561    19.179000   644.639535   649.923336     0.002000
      5562    19.182000   642.223193   689.753121     0.001865
      5563    19.185000   640.058278   604.202335     0.002109
      5564    19.188000   638.155092   672.668294     0.001926
      5565    19.191000   636.516167   654.967754     0.001954
      5566    19.194000   635.137160   641.062272     0.002010
      5567    19.197000   634.007781   650.506753     0.001970
      5568    19.200000   633.112976   637.026135     0.002026
      5569    19.203000   632.433909   653.495024     0.001967
      5570    19.206000   631.948998   638.026230     0.001981
      5571    19.209000   631.634850   682.796985     0.001906
      5572    19.212000   631.467098   677.228339     0.001885
      5573    19.215000   631.421152   629.305350     0.002006
      5574    19.218000   631.472899   621.532572     0.002103
      5575    19.221000   631.599369   662.187955     0.001940
      5576    19.224000   631.779395   629.463195     0.002026
      5577    19.227000   631.994241   644.673572     0.002000
      5578    19.230000   632.228120   641.973842     0.001993
      5579    19.233000   632.468495   612.868136     0.002087
      5580    19.236000   632.706065   636.400290     0.001998
      5581    19.239000   632.934423   633.609999     0.002039
      5582    19.242000   633.149421   617.986524     0.002048
      5583    19.245000   633.348369   650.056524     0.001945
      5584    19.248000   633.529262   617.778012     0.002094
      5585    19.251000   633.690248   623.950905     0.002028
      5586    19.254000   633.829419   614.093575     0.002094
      5587    19.257000   633.945137   666.546650     0.001932
      5588    19.260000   634.036831   616.287409     0.002078
      5589    19.263000   634.106107   609.108336     0.002090
      5590    19.266000   634.157740   608.532525     0.002077
      5591    19.269000   634.200081   608.629135     0.002119
      5592    19.272000   634.244593   636.562464     0.002007
      5593    19.275000   634.304619   626.657838     0.002009
      5594    19.278000   634.393737   652.904977     0.001969
      5595    19.281000   634.524260   618.726678     0.002042
      5596    19.284000   634.706057   620.903817     0.002050
      5597    19.287000   634.945772   628.543156     0.002040
      5598    19.290000   635.246436   661.501800     0.001908
      5599    19.293000   635.607312   644.531542     0.001984
      5600    19.296000   636.023907   643.734643     0.001963
      5601    19.299000   636.488144   641.292310     0.002013
      5602    19.302000   636.988650   628.662775     0.002019
      5603    19.305000   637.511191   670.828801     0.001875
      5604    19.308000   638.039216   660.603207     0.001952
      5605    19.311000   638.554570   640.068179     0.001975
      5606    19.314000   639.038283   647.031984     0.001963
      5607    19.317000   639.471421   653.347401     0.001952
      5608    19.320000   639.835901   626.971343     0.002030
      5609    19.323000   640.115393   632.790021     0.002011
      5610    19.326000   640.295912   676.493245     0.001858
      5611    19.329000   640.366385   649.710250     0.001971
      5612    19.332000   640.318820   663.958415     0.001918
      5613    19.335000   640.148603   598.069349     0.002106
      5614    19.338000   639.854513   649.502933     0.001961
      5615    19.341000   639.438520   610.769148     0.002081
      5616    19.344000   638.905608   645.033367     0.001981
      5617    19.347000   638.263584   660.591276     0.001916
      5618    19.350000   637.522642   625.816122     0.002037
      5619    19.353000   636.694935   682.875686     0.001863
      5620    19.356000   635.794082   626.957635     0.002012
      5621    19.359000   634.834636   624.879151     0.002065
      5622    19.362000   633.831553   615.652750     0.002067
      5623    19.365000   632.799724   636.329219     0.001969
      5624    19.368000   631.753553   682.137329     0.001888
      5625    19.371000   630.706634   645.236055     0.001946
      5626    19.374000   629.671475   607.962476     0.002093
      5627    19.377000   628.659329   595.225858     0.002142
      5628    19.380000   627.680069   614.776529     0.002072
      5629    19.383000   626.742092   611.363415     0.002087
      5630    19.386000   625.852305   594.051840     0.002125
      5631    19.389000   625.016107   620.050494     0.002078
      5632    19.392000   624.237416   639.136658     0.001973
      5633    19.395000   623.518724   649.389536     0.001919
      5634    19.398000   622.861166   596.804287     0.002156
      5635    19.401000   622.264612   621.258191     0.002038
      5636    19.404000   621.727778   591.158310     0.002137
      5637    19.407000   621.248310   584.908565     0.002170
      5638    19.410000   620.822969   610.705221     0.002074
      5639    19.413000   620.447722   629.197440     0.002026
      5640    19.416000   620.117898   615.335298     0.002048
      5641    19.419000   619.828330   628.080462     0.002060
      5642    19.422000   619.573483   635.149358     0.002001
      5643    19.425000   619.347631   617.942419     0.002035
      5644    19.428000   619.145274   617.951245     0.002067
      5645    19.431000   618.960815   627.176126     0.002011
      5646    19.434000   618.789045   646.925191     0.001966
      5647    19.437000   618.625383   603.804619     0.002097
      5648    19.440000   618.465912   607.668617     0.002095
      5649    19.443000   618.307490   598.092260     0.002126
      5650    19.446000   618.147845   626.892206     0.002014
      5651    19.449000   617.985539   651.073104     0.001968
      5652    19.452000   617.819906   658.049344     0.001919
      5653    19.455000   617.650956   583.974367     0.002163
      5654    19.458000   617.479259   612.624184     0.002073
      5655    19.461000   617.305782   642.356829     0.001957
      5656    19.464000   617.131828   618.185981     0.002061
      5657    19.467000   616.958909   616.674831     0.002048
      5658    19.470000   616.788675   571.904505     0.002224
      5659    19.473000   616.622864   605.067256     0.002101
      5660    19.476000   616.463258   606.091843     0.002081
      5661    19.479000   616.311661   631.313740     0.002036
      5662    19.482000   616.169879   626.298181     0.002026
      5663    19.485000   616.039721   615.242979     0.002040
      5664    19.488000   615.922996   605.939693     0.002121
      5665    19.491000   615.821531   611.334145     0.002061
      5666    19.494000   615.737185   595.787773     0.002127
      5667    19.497000   615.671882   627.340334     0.002005
      5668    19.500000   615.627645   647.674429     0.001959
      5669    19.503000   615.606633   613.355146     0.002074
      5670    19.506000   615.611192   622.744692     0.002020
      5671    19.509000   615.643893   605.663004     0.002122
      5672    19.512000   615.707552   617.399223     0.002043
      5673    19.515000   615.805077   581.591976     0.002163
      5674    19.518000   615.940032   603.334255     0.002131
      5675    19.521000   616.117195   585.585700     0.002155
      5676    19.524000   616.340308   620.280138     0.002049
      5677    19.527000   616.614167   630.766302     0.002008
      5678    19.530000   616.943802   643.819751     0.001975
      5679    19.533000   617.334909   631.566499     0.002021
      5680    19.536000   617.793361   601.080905     0.002082
      5681    19.539000   618.325568   613.537408     0.002090
      5682    19.542000   618.938210   622.789078     0.002030
      5683    19.545000   619.638423   617.506974     0.002031
      5684    19.548000   620.433782   616.929308     0.002080
      5685    19.551000   621.332377   620.652627     0.002032
      5686    19.554000   622.342979   624.744848     0.002042
      5687    19.557000   623.475258   637.432030     0.001981
      5688    19.560000   624.739938   637.181420     0.001995
      5689    19.563000   626.148968   607.894807     0.002099
      5690    19.566000   627.715579   613.452379     0.002050
      5691    19.569000   629.454135   598.750727     0.002143
      5692    19.572000   631.379661   652.463351     0.001932
      5693    19.575000   633.506944   610.306781     0.002066
      5694    19.578000   635.849118   639.333792     0.002000
      5695    19.581000   638.415703   646.135079     0.001940
      5696    19.584000   641.210114   639.866869     0.001997
      5697    19.587000   644.226715   635.987665     0.001991
      5698    19.590000   647.448643   613.850026     0.002052
      5699    19.593000   650.844634   669.391241     0.001905
      5700    19.596000   654.366445   639.237925     0.001959
      5701    19.599000   657.948475   646.320084     0.001988
      5702    19.602000   661.507333   672.496801     0.001880
      5703    19.605000   664.942878   671.495530     0.001869
      5704    19.608000   668.140785   663.181936     0.001932
      5705    19.611000   670.977509   683.426249     0.001838
      5706    19.614000   673.329160   661.696286     0.001907
      5707    19.617000   675.085451   652.034575     0.001936
      5708    19.620000   676.167299   669.213079     0.001891
      5709    19.623000   676.542438   713.759090     0.001786
      5710    19.626000   676.231558   704.391745     0.001777
      5711    19.629000   675.301877   674.398403     0.001900
      5712    19.632000   673.851797   662.082857     0.001911
      5713    19.635000   671.994229   649.128819     0.001935
      5714    19.638000   669.843622   720.132119     0.001774
      5715    19.641000   667.507635   645.215947     0.001951
      5716    19.644000   665.082211   656.004445     0.001929
      5717    19.647000   662.648790   716.551906     0.001767
      5718    19.650000   660.272745   684.152919     0.001851
      5719    19.653000   658.003159   667.304950     0.001922
      5720    19.656000   655.873577   682.132883     0.001837
      5721    19.659000   653.903746   605.621314     0.002123
      5722    19.662000   652.101943   647.230341     0.001968
      5723    19.665000   650.467565   649.056782     0.001940
      5724    19.668000   648.993738   647.880984     0.001974
      5725    19.671000   647.669543   655.186283     0.001908
      5726    19.674000   646.481751   630.740595     0.002020
      5727    19.677000   645.416191   666.287530     0.001898
      5728    19.680000   644.458562   635.228235     0.001989
      5729    19.683000   643.594894   629.459892     0.002035
      5730    19.686000   642.811805   662.335250     0.001880
      5731    19.689000   642.096568   670.535062     0.001914
      5732    19.692000   641.437253   668.246499     0.001885
      5733    19.695000   640.822818   688.696477     0.001820
      5734    19.698000   640.243257   642.675545     0.002001
      5735    19.701000   639.689702   657.479441     0.001898
      5736    19.704000   639.154720   649.629444     0.001966
      5737    19.707000   638.632335   656.485422     0.001925
      5738    19.710000   638.118104   644.856160     0.001956
      5739    19.713000   637.609120   602.538032     0.002118
      5740    19.716000   637.103970   604.930729     0.002066
      5741    19.719000   636.602717   645.836521     0.001984
      5742    19.722000   636.106893   636.278683     0.001980
      5743    19.725000   635.619550   671.299211     0.001871
      5744    19.728000   635.145320   636.492893     0.002009
      5745    19.731000   634.690520   599.295654     0.002098
      5746    19.734000   634.263230   594.087897     0.002139
      5747    19.737000   633.873350   637.023464     0.001989
      5748    19.740000   633.532668   640.635901     0.001977
      5749    19.743000   633.254910   632.568598     0.002004
      5750    19.746000   633.055773   655.031854     0.001893
      5751    19.749000   632.953164   619.384273     0.002072
      5752    19.752000   632.967320   626.268705     0.002013
      5753    19.755000   633.121058   669.493519     0.001879
      5754    19.758000   633.440135   624.525418     0.002051
      5755    19.761000   633.953462   635.154319     0.001978
      5756    19.764000   634.693546   667.046164     0.001896
      5757    19.767000   635.696756   638.021475     0.001975
      5758    19.770000   637.003544   648.608190     0.001947
      5759    19.773000   638.658604   673.325292     0.001896
      5760    19.776000   640.710875   655.313265     0.001895
      5761    19.779000   643.213369   632.191574     0.002040
      5762    19.782000   646.222761   666.467359     0.001886
      5763    19.785000   649.798706   590.934797     0.002129
      5764    19.788000   654.004453   684.702157     0.001868
      5765    19.791000   658.898494   641.632726     0.001953
      5766    19.794000   664.543071   643.276962     0.001973
      5767    19.797000   670.995139   674.551336     0.001866
      5768    19.800000   678.305489   654.917743     0.001934
      5769    19.803000   686.516249   652.254724     0.001944
      5770    19.806000   695.657388   645.418934     0.001933
      5771    19.809000   705.744276   693.261614     0.001860
      5772    19.812000   716.774719   718.178041     0.001745
      5773    19.815000   728.726307   709.770301     0.001764
      5774    19.818000   741.554067   724.945114     0.001761
      5775    19.821000   755.188512   767.337620     0.001620
      5776    19.824000   769.534159   753.572740     0.001689
      5777    19.827000   784.468522   791.303539     0.001590
      5778    19.830000   799.841784   745.366084     0.001701
      5779    19.833000   815.476930   813.612701     0.001558
      5780    19.836000   831.170556   809.163456     0.001544
      5781    19.839000   846.694334   816.973053     0.001579
      5782    19.842000   861.797342   864.355744     0.001443
      5783    19.845000   876.209348   905.509697     0.001385
      5784    19.848000   889.645902   890.655582     0.001425
      5785    19.851000   901.815228   931.328460     0.001335
      5786    19.854000   912.427832   905.488832     0.001404
      5787    19.857000   921.208879  1003.456508     0.001249
      5788    19.860000   927.913118   939.606017     0.001348
      5789    19.863000   932.340964  1025.254441     0.001229
      5790    19.866000   934.353757   980.318620     0.001262
      5791    19.869000   933.885456   975.616880     0.001309
      5792    19.872000   930.948632   975.187505     0.001278
      5793    19.875000   925.633672   973.324580     0.001281
      5794    19.878000   918.099580   977.320962     0.001305
      5795    19.881000   908.561586   940.001983     0.001333
      5796    19.884000   897.275123   951.544233     0.001331
      5797    19.887000   884.519956   916.408808     0.001371
      5798    19.890000   870.586082   877.416450     0.001434
      5799    19.893000   855.762361   914.965633     0.001373
      5800    19.896000   840.327884   812.679167     0.001525
      5801    19.899000   824.545788   815.579800     0.001578
      5802    19.902000   808.658924   811.709113     0.001539
      5803    19.905000   792.886892   791.758404     0.001578
      5804    19.908000   777.424045   770.257840     0.001653
      5805    19.911000   762.438149   725.838819     0.001716
      5806    19.914000   748.069981   778.280757     0.001619
      5807    19.917000   734.433114   700.456282     0.001788
      5808    19.920000   721.614638   699.025717     0.001808
      5809    19.923000   709.676232   691.192155     0.001819
      5810    19.926000   698.655725   692.545043     0.001795
      5811    19.929000   688.569332   689.903626     0.001862
      5812    19.932000   679.413740   644.424248     0.001943
      5813    19.935000   671.169174   646.171305     0.001953
      5814    19.938000   663.801996   702.717894     0.001814
      5815    19.941000   657.267499   665.218008     0.001876
      5816    19.944000   651.512517   671.660645     0.001888
      5817    19.947000   646.478225   644.588142     0.001946
      5818    19.950000   642.103471   655.975176     0.001938
      5819    19.953000   638.324427   620.145470     0.002044
      5820    19.956000   635.078266   640.419119     0.001952
      5821    19.959000   632.304104   640.113369     0.002006
      5822    19.962000   629.944102   614.107533     0.002034
      5823    19.965000   627.944292   628.916373     0.001991
      5824    19.968000   626.255110   654.635037     0.001949
      5825    19.971000   624.831318   648.981297     0.001923
      5826    19.974000   623.629321   647.540154     0.001960
      5827    19.977000   622.613360   629.338754     0.001989
      5828    19.980000   621.765468   599.523820     0.002127
      5829    19.983000   621.050869   633.733471     0.001993
      5830    19.986000   620.446668   664.354467     0.001877
      5831    19.989000   619.933703   589.650276     0.002190
      5832    19.992000   619.495918   594.076536     0.002115
      5833    19.995000   619.119968   586.008147     0.002149
      5834    19.998000   618.795447   622.043425     0.002034
      5835    20.001000   618.512407   621.473541     0.002017
      5836    20.004000   618.263511   585.262405     0.002174
      5837    20.007000   618.043132   579.580521     0.002163
      5838    20.010000   617.846497   597.120126     0.002127
      5839    20.013000   617.669795   597.775921     0.002096
      5840    20.016000   617.510007   610.426385     0.002038
      5841    20.019000   617.364755   622.312072     0.002071
      5842    20.022000   617.232187   587.234373     0.002126
      5843    20.025000   617.110875   592.215373     0.002123
      5844    20.028000   616.999731   623.105699     0.002039
      5845    20.031000   616.897934   634.432108     0.001966
      5846    20.034000   616.804835   650.304566     0.001941
      5847    20.037000   616.719985   621.258505     0.002013
      5848    20.040000   616.643038   570.596304     0.002225
      5849    20.043000   616.573736   593.571455     0.002125
      5850    20.046000   616.511879   616.898490     0.002023
      5851    20.049000   616.457329   610.911934     0.002097
      5852    20.052000   616.409989   623.778082     0.001995
      5853    20.055000   616.369775   620.459223     0.002026
      5854    20.058000   616.336665   605.490267     0.002103
      5855    20.061000   616.310602   631.558677     0.001975
      5856    20.064000   616.291608   595.177342     0.002122
      5857    20.067000   616.279701   623.203313     0.002018
      5858    20.070000   616.274959   577.415992     0.002215
      5859    20.073000   616.277497   612.397563     0.002063
      5860    20.076000   616.287485   586.543197     0.002141
      5861    20.079000   616.305230   624.551492     0.002056
      5862    20.082000   616.331234   635.052057     0.001972
      5863    20.085000   616.366170   649.311553     0.001935
      5864    20.088000   616.411185   603.174188     0.002117
      5865    20.091000   616.467949   627.771550     0.001991
      5866    20.094000   616.538926   622.006415     0.002034
      5867    20.097000   616.627554   625.350742     0.002022
      5868    20.100000   616.738633   571.040200     0.002238
      5869    20.103000   616.878494   615.498316     0.002048
      5870    20.106000   617.055184   641.497308     0.001952
      5871    20.109000   617.278388   639.531000     0.002005
      5872    20.112000   617.559177   603.478257     0.002072
      5873    20.115000   617.909350   637.688082     0.001974
      5874    20.118000   618.340304   650.817415     0.001955
      5875    20.121000   618.862199   603.653431     0.002077
      5876    20.124000   619.479255   592.550457     0.002142
      5877    20.127000   620.192648   620.534560     0.002028
      5878    20.130000   620.995489   607.214643     0.002101
      5879    20.133000   621.872365   610.170615     0.002057
      5880    20.136000   622.798644   624.094524     0.002016
      5881    20.139000   623.740443   636.305943     0.002018
      5882    20.142000   624.655508   611.075458     0.002056
      5883    20.145000   625.495589   609.619346     0.002053
      5884    20.148000   626.211551   605.526110     0.002100
      5885    20.151000   626.762147   586.221228     0.002138
      5886    20.154000   627.124972   622.534131     0.002030
      5887    20.157000   627.304529   571.595523     0.002211
      5888    20.160000   627.332159   618.829716     0.002062
      5889    20.163000   627.257853   632.682434     0.001990
      5890    20.166000   627.139217   611.739508     0.002065
      5891    20.169000   627.032624   645.533182     0.001983
      5892    20.172000   626.988114   613.796360     0.002038
      5893    20.175000   627.046955   614.923809     0.002046
      5894    20.178000   627.240687   617.697634     0.002055
      5895    20.181000   627.591034   632.128621     0.001989
      5896    20.184000   628.110515   629.717243     0.001995
      5897    20.187000   628.803405   612.467147     0.002055
      5898    20.190000   629.667612   610.845859     0.002087
      5899    20.193000   630.696058   618.060263     0.002022
      5900    20.196000   631.878466   632.403564     0.001991
      5901    20.199000   633.202585   631.393979     0.002045
      5902    20.202000   634.655122   562.326755     0.002230
      5903    20.205000   636.222297   575.042012     0.002195
      5904    20.208000   637.890006   635.254678     0.002008
      5905    20.211000   639.643760   617.847125     0.002031
      5906    20.214000   641.468464   649.949590     0.001938
      5907    20.217000   643.348247   604.155585     0.002084
      5908    20.220000   645.265659   622.235201     0.002060
      5909    20.223000   647.202259   635.880698     0.001964
      5910    20.226000   649.137966   639.209053     0.001962
      5911    20.229000   651.051142   642.323864     0.002001
      5912    20.232000   652.918702   624.588273     0.001994
      5913    20.235000   654.716343   633.526575     0.001996
      5914    20.238000   656.420497   647.199681     0.001959
      5915    20.241000   658.003129   658.819063     0.001909
      5916    20.244000   659.440354   641.282315     0.001960
      5917    20.247000   660.709317   637.326050     0.001979
      5918    20.250000   661.789776   640.348198     0.002003
      5919    20.253000   662.665511   666.834121     0.001885
      5920    20.256000   663.325567   613.970960     0.002039
      5921    20.259000   663.765178   648.827156     0.001986
      5922    20.262000   663.986280   640.759464     0.001940
      5923    20.265000   663.997521   625.147483     0.002012
      5924    20.268000   663.813719   659.221474     0.001927
      5925    20.271000   663.455011   643.395120     0.001963
      5926    20.274000   662.945633   640.677846     0.001966
      5927    20.277000   662.312746   679.805053     0.001847
      5928    20.280000   661.585289   666.472189     0.001915
      5929    20.283000   660.792970   664.358525     0.001879
      5930    20.286000   659.965531   661.169645     0.001912
      5931    20.289000   659.132182   622.489540     0.002060
      5932    20.292000   658.321231   650.973614     0.001907
      5933    20.295000   657.559869   655.510776     0.001919
      5934    20.298000   656.874086   639.566242     0.001984
      5935    20.301000   656.288713   650.774832     0.001942
      5936    20.304000   655.827593   652.642494     0.001926
      5937    20.307000   655.513908   669.725957     0.001881
      5938    20.310000   655.370699   631.856549     0.002029
      5939    20.313000   655.421690   646.309830     0.001935
      5940    20.316000   655.692188   668.540899     0.001883
      5941    20.319000   656.210717   622.086444     0.002059
      5942    20.322000   657.011108   644.498547     0.001928
      5943    20.325000   658.134954   633.689311     0.001974
      5944    20.328000   659.635024   618.660577     0.002057
      5945    20.331000   661.579431   659.357955     0.001921
      5946    20.334000   664.056765   667.169979     0.001878
      5947    20.337000   667.182138   701.789736     0.001787
      5948    20.340000   671.104087   663.099858     0.001935
      5949    20.343000   676.012179   722.843262     0.001729
      5950    20.346000   682.144928   690.411690     0.001823
      5951    20.349000   689.797506   670.916958     0.001909
      5952    20.352000   699.328461   726.148710     0.001713
      5953    20.355000   711.164468   709.625187     0.001769
      5954    20.358000   725.801973   699.996536     0.001818
      5955    20.361000   743.804412   741.295776     0.001706
      5956    20.364000   765.793771   757.315102     0.001643
      5957    20.367000   792.435308   827.891248     0.001528
      5958    20.370000   824.414658   863.070257     0.001478
      5959    20.373000   862.407012   888.911131     0.001394
      5960    20.376000   907.038781   876.116171     0.001429
      5961    20.379000   958.842944   913.360242     0.001395
      5962    20.382000  1018.210139  1038.263147     0.001201
      5963    20.385000  1085.338289  1082.185003     0.001154
      5964    20.388000  1160.184058  1147.711917     0.001099
      5965    20.391000  1242.419455  1246.430404     0.001007
      5966    20.394000  1331.396755  1265.421989     0.000983
      5967    20.397000  1426.123707  1353.187011     0.000922
      5968    20.400000  1525.250466  1470.577835     0.000866
      5969    20.403000  1627.068822  1654.007056     0.000742
      5970    20.406000  1729.525903  1687.701459     0.000734
      5971    20.409000  1830.257456  1901.388925     0.000661
      5972    20.412000  1926.646717  2039.466999     0.000604
      5973    20.415000  2015.945324  2148.002176     0.000573
      5974    20.418000  2095.447408  2279.575661     0.000541
      5975    20.421000  2162.741628  2438.331718     0.000507
      5976    20.424000  2216.002721  2461.402963     0.000492
      5977    20.427000  2254.253264  2431.283189     0.000506
      5978    20.430000  2277.505220  2505.822360     0.000493
      5979    20.433000  2286.726088  2420.338897     0.000499
      5980    20.436000  2283.637559  2311.248825     0.000530
      5981    20.439000  2270.418378  2197.747993     0.000569
      5982    20.442000  2249.400133  2245.821028     0.000545
      5983    20.445000  2222.818652  2116.875926     0.000578
      5984    20.448000  2192.642049  2025.636343     0.000613
      5985    20.451000  2160.467497  2098.891085     0.000587
      5986    20.454000  2127.468226  2126.577609     0.000574
      5987    20.457000  2094.373877  2122.025823     0.000582
      5988    20.460000  2061.481968  2195.566459     0.000565
      5989    20.463000  2028.695605  2219.234352     0.000549
      5990    20.466000  1995.591092  2170.533542     0.000566
      5991    20.469000  1961.514157  2203.806123     0.000569
      5992    20.472000  1925.698459  2213.266253     0.000550
      5993    20.475000  1887.392564  2196.857558     0.000556
      5994    20.478000  1845.976279  2094.202548     0.000591
      5995    20.481000  1801.047188  2041.146166     0.000611
      5996    20.484000  1752.464939  1961.543875     0.000622
      5997    20.487000  1700.351967  1858.768808     0.000667
      5998    20.490000  1645.060063  1756.849135     0.000714
      5999    20.493000  1587.117917  1652.540476     0.000744
      6000    20.496000  1527.174302  1563.122921     0.000792
      6001    20.499000  1465.946642  1511.121714     0.000827
      6002    20.502000  1404.179249  1468.309964     0.000844
      6003    20.505000  1342.611201  1364.650708     0.000902
      6004    20.508000  1281.951910  1303.579306     0.000966
      6005    20.511000  1222.862474  1222.260492     0.001025
      6006    20.514000  1165.941554  1178.205919     0.001051
      6007    20.517000  1111.715421  1118.776902     0.001125
      6008    20.520000  1060.632204  1120.151920     0.001131
      6009    20.523000  1013.060339  1000.299183     0.001241
      6010    20.526000   969.290674  1011.285288     0.001237
      6011    20.529000   929.540224   960.432193     0.001327
      6012    20.532000   893.955357   924.305253     0.001357
      6013    20.535000   862.610961   916.435490     0.001363
      6014    20.538000   835.503388   908.709545     0.001397
      6015    20.541000   812.536847   895.156821     0.001418
      6016    20.544000   793.506341   863.860933     0.001442
      6017    20.547000   778.081453   796.460515     0.001582
      6018    20.550000   765.797383   830.055088     0.001530
      6019    20.553000   756.057798   793.987196     0.001570
      6020    20.556000   748.153893   781.961879     0.001610
      6021    20.559000   741.319589   796.241063     0.001596
      6022    20.562000   734.854935   762.914924     0.001635
      6023    20.565000   728.303767   770.126208     0.001612
      6024    20.568000   721.565663   771.620198     0.001640
      6025    20.571000   714.833043   753.452751     0.001671
      6026    20.574000   708.420674   699.982132     0.001777
      6027    20.577000   702.623333   719.590173     0.001755
      6028    20.580000   697.651972   727.501789     0.001758
      6029    20.583000   693.615332   701.610946     0.001776
      6030    20.586000   690.522385   676.838497     0.001845
      6031    20.589000   688.298065   683.372669     0.001874
      6032    20.592000   686.808271   675.787563     0.001869
      6033    20.595000   685.888472   684.575962     0.001819
      6034    20.598000   685.369560   665.799107     0.001914
      6035    20.601000   685.096711   753.960263     0.001689
      6036    20.604000   684.940014   698.189132     0.001783
      6037    20.607000   684.798035   703.318434     0.001813
      6038    20.610000   684.596660   692.347177     0.001846
      6039    20.613000   684.285563   657.765881     0.001897
      6040    20.616000   683.833985   669.687508     0.001892
      6041    20.619000   683.226749   683.643026     0.001863
      6042    20.622000   682.460818   716.405545     0.001769
      6043    20.625000   681.542400   670.312963     0.001861
      6044    20.628000   680.484504   678.854123     0.001887
      6045    20.631000   679.304865   703.297280     0.001804
      6046    20.634000   678.024202   647.198055     0.001927
      6047    20.637000   676.664689   647.787834     0.001968
      6048    20.640000   675.248809   675.612320     0.001898
      6049    20.643000   673.799246   683.878713     0.001840
      6050    20.646000   672.336945   697.360224     0.001792
      6051    20.649000   670.881552   658.562745     0.001938
      6052    20.652000   669.451088   688.130382     0.001817
      6053    20.655000   668.061895   691.264419     0.001805
      6054    20.658000   666.728217   633.228906     0.002002
      6055    20.661000   665.463053   658.083436     0.001952
      6056    20.664000   664.277762   692.191269     0.001795
      6057    20.667000   663.182306   670.418154     0.001895
      6058    20.670000   662.185266   651.504245     0.001964
      6059    20.673000   661.293762   656.370906     0.001912
      6060    20.676000   660.513245   657.289529     0.001911
      6061    20.679000   659.847242   640.738860     0.001978
      6062    20.682000   659.297018   626.382593     0.002020
      6063    20.685000   658.861313   656.712089     0.001916
      6064    20.688000   658.536076   636.305578     0.002003
      6065    20.691000   658.314370   657.103501     0.001942
      6066    20.694000   658.186270   640.399283     0.001968
      6067    20.697000   658.138959   627.264224     0.002026
      6068    20.700000   658.156837   640.537015     0.002008
      6069    20.703000   658.221738   661.101090     0.001898
      6070    20.706000   658.313255   690.750145     0.001815
      6071    20.709000   658.409147   674.184894     0.001890
      6072    20.712000   658.485883   673.732569     0.001871
      6073    20.715000   658.519277   639.085182     0.001962
      6074    20.718000   658.485362   628.402082     0.002032
      6075    20.721000   658.361434   656.323126     0.001959
      6076    20.724000   658.127593   668.393861     0.001870
      6077    20.727000   657.766873   661.433561     0.001932
      6078    20.730000   657.267080   668.914773     0.001910
      6079    20.733000   656.621296   644.026298     0.001946
      6080    20.736000   655.828253   688.352089     0.001830
      6081    20.739000   654.892128   657.598837     0.001955
      6082    20.742000   653.822170   658.034472     0.001928
      6083    20.745000   652.631766   667.056530     0.001879
      6084    20.748000   651.337468   686.503257     0.001864
      6085    20.751000   649.957945   651.725004     0.001949
      6086    20.754000   648.513030   640.795700     0.001946
      6087    20.757000   647.022843   651.725556     0.001939
      6088    20.760000   645.507216   640.403596     0.002002
      6089    20.763000   643.985103   603.559578     0.002079
      6090    20.766000   642.474229   632.630049     0.001978
      6091    20.769000   640.990696   645.362535     0.001990
      6092    20.772000   639.548942   627.225381     0.002018
      6093    20.775000   638.161331   640.828983     0.001959
      6094    20.778000   636.838176   636.075070     0.002011
      6095    20.781000   635.587747   628.199142     0.002029
      6096    20.784000   634.416109   641.202299     0.001941
      6097    20.787000   633.327184   621.279680     0.002040
      6098    20.790000   632.322805   593.776882     0.002163
      6099    20.793000   631.402816   616.902945     0.002034
      6100    20.796000   630.565204   622.770764     0.002018
      6101    20.799000   629.806277   584.258865     0.002193
      6102    20.802000   629.120881   592.043885     0.002147
      6103    20.805000   628.502651   618.664494     0.002039
      6104    20.808000   627.944318   605.214251     0.002111
      6105    20.811000   627.438041   583.791212     0.002180
      6106    20.814000   626.975710   654.075261     0.001921
      6107    20.817000   626.549395   600.913578     0.002116
      6108    20.820000   626.151609   644.442506     0.001997
      6109    20.823000   625.775602   638.109344     0.001969
      6110    20.826000   625.415550   665.401383     0.001888
      6111    20.829000   625.067742   567.560791     0.002263
      6112    20.832000   624.726626   634.280614     0.001985
      6113    20.835000   624.389574   598.549460     0.002102
      6114    20.838000   624.054971   621.806693     0.002051
      6115    20.841000   623.721435   598.623933     0.002143
      6116    20.844000   623.388114   601.515959     0.002081
      6117    20.847000   623.054617   584.308064     0.002173
      6118    20.850000   622.720774   622.960325     0.002067
      6119    20.853000   622.386827   578.425370     0.002170
      6120    20.856000   622.053237   634.357653     0.001988
      6121    20.859000   621.720705   623.335013     0.002064
      6122    20.862000   621.390157   625.722790     0.002024
      6123    20.865000   621.062698   624.557327     0.002000
      6124    20.868000   620.739612   616.156578     0.002082
      6125    20.871000   620.422296   583.086219     0.002191
      6126    20.874000   620.112127   613.154948     0.002055
      6127    20.877000   619.810563   657.026570     0.001924
      6128    20.880000   619.518964   638.663907     0.002013
      6129    20.883000   619.238634   631.998663     0.001989
      6130    20.886000   618.970556   633.648791     0.001982
      6131    20.889000   618.715747   598.765702     0.002145
      6132    20.892000   618.475009   648.463709     0.001940
      6133    20.895000   618.248986   592.479991     0.002128
      6134    20.898000   618.038210   659.352393     0.001928
      6135    20.901000   617.843114   597.366334     0.002141
      6136    20.904000   617.664081   619.486517     0.002027
      6137    20.907000   617.501466   610.627483     0.002075
      6138    20.910000   617.355642   626.652446     0.002050
      6139    20.913000   617.227003   648.316154     0.001950
      6140    20.916000   617.116004   581.122904     0.002171
      6141    20.919000   617.023196   621.219138     0.002066
      6142    20.922000   616.949216   600.689315     0.002098
      6143    20.925000   616.894811   644.172319     0.001959
      6144    20.928000   616.860864   582.780210     0.002194
      6145    20.931000   616.848354   611.405917     0.002074
      6146    20.934000   616.858405   628.004152     0.001997
      6147    20.937000   616.893770   632.361350     0.002010
      6148    20.940000   616.952778   615.154009     0.002092
      6149    20.943000   617.038366   572.855761     0.002206
      6150    20.946000   617.152113   644.277235     0.001954
      6151    20.949000   617.295637   605.627321     0.002127
      6152    20.952000   617.470541   630.838730     0.001996
      6153    20.955000   617.678449   638.640865     0.001974
      6154    20.958000   617.920891   608.734913     0.002099
      6155    20.961000   618.199274   612.107959     0.002084
      6156    20.964000   618.514787   592.273916     0.002209
      6157    20.967000   618.868292   625.678492     0.004091
      6158    20.970000   619.260318   622.238385     0.003045
      6159    20.973000   619.690974   603.971042     0.002844
      6160    20.976000   620.159896   582.975010     0.002803
      6161    20.979000   620.665985   650.212144     0.002477
      6162    20.982000   621.207527   592.083055     0.002616
      6163    20.985000   621.782023   630.474413     0.002395
      6164    20.988000   622.386224   629.687826     0.002422
      6165    20.991000   623.016019   636.346662     0.002366
      6166    20.994000   623.666463   651.657718     0.002281
      6167    20.997000   624.331631   600.529513     0.002477
      6168    21.000000   625.004785   625.410050     0.002424
      6169    21.003000   625.678329   639.320299     0.002314
      6170    21.006000   626.343835   586.074059     0.002509
      6171    21.009000   626.992174   643.573964     0.002355
      6172    21.012000   627.613566   596.368579     0.002471
      6173    21.015000   628.197809   607.805467     0.002419
      6174    21.018000   628.734491   652.544810     0.002281
      6175    21.021000   629.213306   648.616924     0.002280
      6176    21.024000   629.624426   619.338245     0.002358
      6177    21.027000   629.958974   609.469898     0.002414
      6178    21.030000   630.209502   652.047938     0.002286
      6179    21.033000   630.370457   599.043049     0.002463
      6180    21.036000   630.438617   638.873723     0.002276
      6181    21.039000   630.413346   622.057820     0.002418
      6182    21.042000   630.296639   663.833202     0.002206
      6183    21.045000   630.093103   624.996685     0.002334
      6184    21.048000   629.809539   617.004804     0.002427
      6185    21.051000   629.454540   647.989123     0.002277
      6186    21.054000   629.037988   614.061010     0.002398
      6187    21.057000   628.570449   609.055538     0.002420
      6188    21.060000   628.062794   613.044305     0.002454
      6189    21.063000   627.525820   620.012424     0.002384
      6190    21.066000   626.969885   603.093988     0.002418
      6191    21.069000   626.404832   594.363960     0.002545
      6192    21.072000   625.839792   602.091928     0.002437
      6193    21.075000   625.283097   582.074424     0.002532
      6194    21.078000   624.742250   639.779211     0.002340
      6195    21.081000   624.223798   647.373891     0.002283
      6196    21.084000   623.733466   621.574957     0.002376
      6197    21.087000   623.276061   601.254091     0.002456
      6198    21.090000   622.855529   664.552853     0.002261
      6199    21.093000   622.474973   621.322332     0.002367
      6200    21.096000   622.136738   638.084493     0.002306
      6201    21.099000   621.842457   600.120804     0.002520
      6202    21.102000   621.593139   640.517429     0.002295
      6203    21.105000   621.389252   631.161877     0.002318
      6204    21.108000   621.230838   615.128284     0.002432
      6205    21.111000   621.117461   617.687193     0.002386
      6206    21.114000   621.048524   630.937205     0.002332
      6207    21.117000   621.023183   617.719471     0.002375
      6208    21.120000   621.040465   630.253033     0.002352
      6209    21.123000   621.099303   610.771921     0.002363
      6210    21.126000   621.198620   637.369254     0.002279
      6211    21.129000   621.337340   598.127922     0.002476
      6212    21.132000   621.514423   605.723981     0.002370
      6213    21.135000   621.728880   616.742595     0.002328
      6214    21.138000   621.979779   592.291748     0.002457
      6215    21.141000   622.266241   606.299656     0.002382
      6216    21.144000   622.587454   625.393040     0.002296
      6217    21.147000   622.942650   600.937589     0.002410
      6218    21.150000   623.331101   602.264515     0.002432
      6219    21.153000   623.752109   620.151943     0.002317
      6220    21.156000   624.205004   614.693430     0.002318
      6221    21.159000   624.689148   584.739930     0.002521
      6222    21.162000   625.203936   617.506002     0.002309
      6223    21.165000   625.748854   605.727330     0.002358
      6224    21.168000   626.323505   640.764159     0.002279
      6225    21.171000   626.927662   610.186279     0.002357
      6226    21.174000   627.561313   621.158976     0.002308
      6227    21.177000   628.224617   630.594062     0.002264
      6228    21.180000   628.917893   614.175189     0.002369
      6229    21.183000   629.642115   616.212267     0.002334
      6230    21.186000   630.397927   609.585998     0.002338
      6231    21.189000   631.186097   621.953108     0.002368
      6232    21.192000   632.007506   608.604435     0.002330
      6233    21.195000   632.863052   628.926355     0.002264
      6234    21.198000   633.753633   643.649882     0.002254
      6235    21.201000   634.680144   649.381589     0.002184
      6236    21.204000   635.643542   642.466403     0.002234
      6237    21.207000   636.644821   647.447346     0.002207
      6238    21.210000   637.685071   643.716356     0.002240
      6239    21.213000   638.765535   603.135217     0.002366
      6240    21.216000   639.887644   644.816933     0.002188
      6241    21.219000   641.053102   640.087754     0.002289
      6242    21.222000   642.263887   644.993358     0.002185
      6243    21.225000   643.522255   664.831974     0.002138
      6244    21.228000   644.830680   647.261117     0.002237
      6245    21.231000   646.191742   652.262136     0.002166
      6246    21.234000   647.607956   655.252604     0.002181
      6247    21.237000   649.081572   647.198094     0.002204
      6248    21.240000   650.614283   626.950656     0.002288
      6249    21.243000   652.207025   666.645730     0.002143
      6250    21.246000   653.859700   618.021790     0.002286
      6251    21.249000   655.570948   634.484232     0.002285
      6252    21.252000   657.337972   637.012193     0.002238
      6253    21.255000   659.156403   664.144804     0.002140
      6254    21.258000   661.020224   628.361324     0.002275
      6255    21.261000   662.921702   649.326748     0.002182
      6256    21.264000   664.851545   657.161613     0.002169
      6257    21.267000   666.798942   662.497467     0.002140
      6258    21.270000   668.752003   683.411790     0.002093
      6259    21.273000   670.698085   649.914252     0.002182
      6260    21.276000   672.623773   635.785611     0.002216
      6261    21.279000   674.515795   638.850763     0.002267
      6262    21.282000   676.361340   621.526360     0.002278
      6263    21.285000   678.148553   683.513869     0.002073
      6264    21.288000   679.866938   689.467554     0.002077
      6265    21.291000   681.507747   675.214786     0.002097
      6266    21.294000   683.064357   662.842103     0.002147
      6267    21.297000   684.532682   714.459497     0.001972
      6268    21.300000   685.911705   706.013138     0.002041
      6269    21.303000   687.204117   659.783841     0.002153
      6270    21.306000   688.417174   701.469099     0.002004
      6271    21.309000   689.563584   714.604663     0.002023
      6272    21.312000   690.662531   666.102928     0.002114
      6273    21.315000   691.741078   683.858705     0.002070
      6274    21.318000   692.834238   694.793287     0.002067
      6275    21.321000   693.986396   668.727355     0.002113
      6276    21.324000   695.251966   690.172592     0.002061
      6277    21.327000   696.696200   674.161004     0.002107
      6278    21.330000   698.396095   705.801402     0.002055
      6279    21.333000   700.441458   682.801710     0.002074
      6280    21.336000   702.936131   690.373915     0.002023
      6281    21.339000   705.999312   729.182939     0.001981
      6282    21.342000   709.766884   716.475946     0.001952
      6283    21.345000   714.392591   752.577911     0.001879
      6284    21.348000   720.048870   734.215618     0.001958
      6285    21.351000   726.927081   729.185487     0.001934
      6286    21.354000   735.236883   742.185735     0.001934
      6287    21.357000   745.204455   766.305385     0.001835
      6288    21.360000   757.069298   823.916452     0.001741
      6289    21.363000   771.079476   750.012734     0.001893
      6290    21.366000   787.485258   809.764263     0.001721
      6291    21.369000   806.531263   853.603019     0.001696
      6292    21.372000   828.447345   855.310499     0.001634
      6293    21.375000   853.438569   858.980735     0.001634
      6294    21.378000   881.676195   909.871632     0.001562
      6295    21.381000   913.280470   958.300352     0.001466
      6296    21.384000   948.320106   998.556072     0.001414
      6297    21.387000   986.796122   987.355204     0.001425
      6298    21.390000  1028.635114  1049.551530     0.001360
      6299    21.393000  1073.682323  1059.349994     0.001334
      6300    21.396000  1121.696497  1156.902831     0.001198
      6301    21.399000  1172.346583  1214.654173     0.001183
      6302    21.402000  1225.210332  1229.087023     0.001127
      6303    21.405000  1279.775066  1315.680535     0.001063
      6304    21.408000  1335.440958  1381.915839     0.001029
      6305    21.411000  1391.528116  1458.135072     0.000946
      6306    21.414000  1447.289279  1514.835560     0.000929
      6307    21.417000  1501.931298  1521.268689     0.000908
      6308    21.420000  1554.648108  1664.677536     0.000847
      6309    21.423000  1604.667263  1676.822390     0.000830
      6310    21.426000  1651.308454  1772.937971     0.000773
      6311    21.429000  1694.047401  1853.907842     0.000772
      6312    21.432000  1732.573481  1887.301674     0.000721
      6313    21.435000  1766.827318  1874.934527     0.000737
      6314    21.438000  1797.007563  1883.124946     0.000745
      6315    21.441000  1823.543983  1837.885942     0.000751
      6316    21.444000  1847.043123  1895.786381     0.000736
      6317    21.447000  1868.219160  1850.707907     0.000749
      6318    21.450000  1887.823505  1918.970528     0.000732
      6319    21.453000  1906.583405  1945.296131     0.000714
      6320    21.456000  1925.155114  1875.206823     0.000727
      6321    21.459000  1944.088745  1970.159321     0.000720
      6322    21.462000  1963.812334  1988.811732     0.000690
      6323    21.465000  1984.622187  2030.921141     0.000674
      6324    21.468000  2006.685247  2112.002592     0.000663
      6325    21.471000  2030.050140  2168.401501     0.000629
      6326    21.474000  2054.665060  2111.988980     0.000659
      6327    21.477000  2080.400387  2116.081412     0.000649
      6328    21.480000  2107.070197  2170.709721     0.000643
      6329    21.483000  2134.450888  2185.859777     0.000634
      6330    21.486000  2162.291367  2158.220640     0.000634
      6331    21.489000  2190.313697  2132.758516     0.000668
      6332    21.492000  2218.205317  2138.103008     0.000637
      6333    21.495000  2245.605305  2135.291192     0.000643
      6334    21.498000  2272.089238  2131.803893     0.000658
      6335    21.501000  2297.156818  2259.373806     0.000601
      6336    21.504000  2320.224858  2222.769937     0.000625
      6337    21.507000  2340.627975  2204.655069     0.000621
      6338    21.510000  2357.628178  2174.605483     0.000642
      6339    21.513000  2370.434296  2212.108278     0.000627
      6340    21.516000  2378.231754  2281.720170     0.000596
      6341    21.519000  2380.222759  2261.167229     0.000625
      6342    21.522000  2375.675462  2290.748629     0.000595
      6343    21.525000  2363.977386  2311.261576     0.000592
      6344    21.528000  2344.688400  2362.493267     0.000589
      6345    21.531000  2317.584459  2339.536181     0.000581
      6346    21.534000  2282.684741  2320.453990     0.000597
      6347    21.537000  2240.257146  2293.229688     0.000598
[truncated: 387,703 more chars]
