# Supplementary material for: Crystal structures of eight mono-methyl alkanes (C26–C32) via single-crystal and powder diffraction and DFT-D optimization
Source: IUCrJ. 2015 Jul 5;2(Pt 5):490–7. doi: 10.1107/S2052252515010271 (PMC4547817; doi:10.1107/S2052252515010271)
Supplement: Supplementary file 6 [file m-02-00490-9MeC25H51sup6.rtv]

data_9MeC25H51

loop_
_pd_proc_point_id
_pd_meas_2theta_scan
_pd_proc_intensity_total
_pd_calc_intensity_total
_pd_proc_ls_weight
         1     1.500000  1202.190736  1175.595073     0.000339
         2     1.503000  1202.380727  1205.299132     0.000336
         3     1.506000  1202.567917  1184.916951     0.000339
         4     1.509000  1202.752459  1149.451060     0.000360
         5     1.512000  1202.934565  1222.799600     0.000323
         6     1.515000  1203.114428  1172.253327     0.000341
         7     1.518000  1203.290591  1212.393599     0.000334
         8     1.521000  1203.464026  1214.824646     0.000326
         9     1.524000  1203.634767  1036.246580     0.000392
        10     1.527000  1203.802835  1182.825992     0.000344
        11     1.530000  1203.968247  1116.719484     0.000359
        12     1.533000  1204.131022  1184.900532     0.000341
        13     1.536000  1204.291180  1183.649100     0.000339
        14     1.539000  1204.448739  1252.416991     0.000329
        15     1.542000  1204.603719  1190.117620     0.000333
        16     1.545000  1204.756137  1263.092404     0.000320
        17     1.548000  1204.906014  1188.887384     0.000345
        18     1.551000  1205.053367  1194.843031     0.000332
        19     1.554000  1205.198217  1164.094459     0.000349
        20     1.557000  1205.340581  1130.115801     0.000361
        21     1.560000  1205.480479  1178.892878     0.000339
        22     1.563000  1205.617929  1194.965471     0.000339
        23     1.566000  1205.752950  1204.904297     0.000332
        24     1.569000  1205.885562  1267.366532     0.000318
        25     1.572000  1206.015783  1160.589263     0.000341
        26     1.575000  1206.143632  1205.048317     0.000336
        27     1.578000  1206.269129  1035.341525     0.000397
        28     1.581000  1206.392292  1160.427911     0.000343
        29     1.584000  1206.513140  1230.649745     0.000330
        30     1.587000  1206.631693  1132.740541     0.000358
        31     1.590000  1206.747969  1209.232154     0.000328
        32     1.593000  1206.861997  1208.790239     0.000334
        33     1.596000  1206.973986  1163.534570     0.000345
        34     1.599000  1207.084091  1238.555053     0.000327
        35     1.602000  1207.192428  1294.569095     0.000311
        36     1.605000  1207.299121  1199.483185     0.000335
        37     1.608000  1207.404305  1231.289441     0.000329
        38     1.611000  1207.507790  1203.305020     0.000331
        39     1.614000  1207.609618  1134.864498     0.000357
        40     1.617000  1207.710226  1238.501768     0.000328
        41     1.620000  1207.811752  1200.507539     0.000335
        42     1.623000  1207.908571  1147.616802     0.000354
        43     1.626000  1207.999106  1176.696107     0.000343
        44     1.629000  1208.087619  1177.660452     0.000348
        45     1.632000  1208.174128  1086.325454     0.000367
        46     1.635000  1208.258662  1164.148291     0.000342
        47     1.638000  1208.341235  1223.698950     0.000336
        48     1.641000  1208.421855  1083.240315     0.000367
        49     1.644000  1208.500553  1210.919011     0.000333
        50     1.647000  1208.577349  1199.738139     0.000338
        51     1.650000  1208.652267  1154.698863     0.000347
        52     1.653000  1208.725324  1199.642877     0.000335
        53     1.656000  1208.796538  1210.683377     0.000334
        54     1.659000  1208.865934  1146.308178     0.000354
        55     1.662000  1208.933531  1169.324228     0.000344
        56     1.665000  1208.999352  1339.107839     0.000297
        57     1.668000  1209.063418  1245.480208     0.000328
        58     1.671000  1209.125751  1323.023558     0.000298
        59     1.674000  1209.186372  1207.190333     0.000334
        60     1.677000  1209.245303  1199.394696     0.000338
        61     1.680000  1209.302567  1232.885364     0.000325
        62     1.683000  1209.358185  1179.701078     0.000342
        63     1.686000  1209.412181  1177.168425     0.000338
        64     1.689000  1209.464576  1229.076262     0.000331
        65     1.692000  1209.515395  1264.228781     0.000315
        66     1.695000  1209.564660  1186.242649     0.000339
        67     1.698000  1209.612394  1129.317318     0.000357
        68     1.701000  1209.658622  1206.912929     0.000330
        69     1.704000  1209.703367  1164.077116     0.000350
        70     1.707000  1209.746654  1260.814793     0.000322
        71     1.710000  1209.788507  1255.025949     0.000317
        72     1.713000  1209.828952  1233.878859     0.000324
        73     1.716000  1209.868012  1295.716976     0.000309
        74     1.719000  1209.905714  1179.423713     0.000346
        75     1.722000  1209.942095  1165.227378     0.000342
        76     1.725000  1209.977168  1182.810440     0.000339
        77     1.728000  1210.011167  1245.624968     0.000328
        78     1.731000  1210.044219  1229.689043     0.000323
        79     1.734000  1210.075526  1263.423697     0.000321
        80     1.737000  1210.105636  1133.450513     0.000359
        81     1.740000  1210.134577  1170.797820     0.000340
        82     1.743000  1210.162377  1180.951101     0.000344
        83     1.746000  1210.189067  1232.231590     0.000325
        84     1.749000  1210.214675  1188.731105     0.000344
        85     1.752000  1210.239233  1242.038916     0.000320
        86     1.755000  1210.262770  1167.844195     0.000344
        87     1.758000  1210.285319  1195.649378     0.000343
        88     1.761000  1210.306912  1196.626626     0.000331
        89     1.764000  1210.327584  1168.414835     0.000345
        90     1.767000  1210.347374  1178.092757     0.000345
        91     1.770000  1210.366320  1164.555070     0.000344
        92     1.773000  1210.384461  1191.201682     0.000339
        93     1.776000  1210.401804  1268.114412     0.000313
        94     1.779000  1210.418369  1203.674218     0.000338
        95     1.782000  1210.434220  1122.266614     0.000356
        96     1.785000  1210.449397  1259.598184     0.000320
        97     1.788000  1210.463938  1247.112133     0.000327
        98     1.791000  1210.477883  1230.455232     0.000323
        99     1.794000  1210.491273  1276.383462     0.000314
       100     1.797000  1210.504149  1268.254841     0.000316
       101     1.800000  1210.516555  1203.235679     0.000331
       102     1.803000  1210.528544  1083.615657     0.000374
       103     1.806000  1210.540206  1186.339466     0.000339
       104     1.809000  1210.551471  1243.679806     0.000325
       105     1.812000  1210.562449  1183.357471     0.000337
       106     1.815000  1210.573189  1185.652924     0.000336
       107     1.818000  1210.583762  1226.307720     0.000330
       108     1.821000  1210.594656  1352.984202     0.000291
       109     1.824000  1210.605004  1250.652978     0.000325
       110     1.827000  1210.615354  1280.599727     0.000313
       111     1.830000  1210.625697  1222.312448     0.000327
       112     1.833000  1210.636128  1333.574145     0.000300
       113     1.836000  1210.646709  1208.907291     0.000333
       114     1.839000  1210.657504  1247.283476     0.000325
       115     1.842000  1210.668591  1195.981734     0.000336
       116     1.845000  1210.680026  1243.471239     0.000318
       117     1.848000  1210.691857  1129.197645     0.000362
       118     1.851000  1210.704174  1214.807900     0.000325
       119     1.854000  1210.717051  1318.676526     0.000305
       120     1.857000  1210.730565  1204.010804     0.000334
       121     1.860000  1210.744796  1153.624587     0.000348
       122     1.863000  1210.759827  1185.155875     0.000338
       123     1.866000  1210.775743  1240.886831     0.000322
       124     1.869000  1210.792635  1324.962183     0.000308
       125     1.872000  1210.810594  1230.288148     0.000325
       126     1.875000  1210.829717  1264.560337     0.000314
       127     1.878000  1210.850104  1283.813629     0.000319
       128     1.881000  1210.871860  1357.509437     0.000289
       129     1.884000  1210.895094  1221.617880     0.000331
       130     1.887000  1210.919918  1291.327456     0.000314
       131     1.890000  1210.946451  1165.528794     0.000342
       132     1.893000  1210.974817  1268.249230     0.000319
       133     1.896000  1211.005143  1286.047410     0.000306
       134     1.899000  1211.037565  1268.327729     0.000320
       135     1.902000  1211.072223  1203.836716     0.000333
       136     1.905000  1211.109263  1240.283983     0.000324
       137     1.908000  1211.148841  1259.199373     0.000322
       138     1.911000  1211.191115  1167.910469     0.000342
       139     1.914000  1211.236257  1247.821238     0.000323
       140     1.917000  1211.284441  1313.622964     0.000308
       141     1.920000  1211.335854  1296.120173     0.000309
       142     1.923000  1211.390691  1275.552697     0.000315
       143     1.926000  1211.449156  1168.421231     0.000341
       144     1.929000  1211.511465  1312.402492     0.000309
       145     1.932000  1211.577844  1269.926400     0.000311
       146     1.935000  1211.648530  1137.006046     0.000352
       147     1.938000  1211.723775  1218.697789     0.000338
       148     1.941000  1211.803843  1267.372032     0.000312
       149     1.944000  1211.889014  1294.096295     0.000309
       150     1.947000  1211.979581  1138.686293     0.000359
       151     1.950000  1212.075856  1270.389297     0.000313
       152     1.953000  1212.178166  1180.335108     0.000343
       153     1.956000  1212.286861  1301.819058     0.000305
       154     1.959000  1212.402308  1275.206937     0.000319
       155     1.962000  1212.524897  1341.345750     0.000300
       156     1.965000  1212.655042  1250.591096     0.000317
       157     1.968000  1212.793182  1253.366640     0.000327
       158     1.971000  1212.939782  1305.751459     0.000300
       159     1.974000  1213.095339  1278.986873     0.000315
       160     1.977000  1213.260379  1241.707920     0.000326
       161     1.980000  1213.435464  1164.168039     0.000345
       162     1.983000  1213.621192  1228.230280     0.000328
       163     1.986000  1213.818201  1233.447446     0.000326
       164     1.989000  1214.027172  1275.823161     0.000317
       165     1.992000  1214.248834  1281.111672     0.000309
       166     1.995000  1214.483965  1143.751404     0.000353
       167     1.998000  1214.733400  1164.514883     0.000349
       168     2.001000  1214.998033  1299.787865     0.000303
       169     2.004000  1215.278824  1243.485240     0.000325
       170     2.007000  1215.576803  1251.190132     0.000321
       171     2.010000  1215.893080  1275.117534     0.000311
       172     2.013000  1216.228848  1307.523807     0.000302
       173     2.016000  1216.585394  1280.799896     0.000315
       174     2.019000  1216.964149  1330.216308     0.000302
       175     2.022000  1217.366557  1214.226623     0.000328
       176     2.025000  1217.794230  1171.044651     0.000338
       177     2.028000  1218.248955  1265.446953     0.000326
       178     2.031000  1218.732641  1218.129217     0.000324
       179     2.034000  1219.247364  1197.508583     0.000335
       180     2.037000  1219.795380  1203.475348     0.000333
       181     2.040000  1220.379150  1264.419437     0.000315
       182     2.043000  1221.001359  1259.946943     0.000320
       183     2.046000  1221.664943  1182.491893     0.000337
       184     2.049000  1222.373119  1270.807550     0.000318
       185     2.052000  1223.129413  1239.980978     0.000320
       186     2.055000  1223.937703  1328.441699     0.000300
       187     2.058000  1224.802258  1125.887226     0.000364
       188     2.061000  1225.727791  1223.210892     0.000323
       189     2.064000  1226.719510  1172.442761     0.000344
       190     2.067000  1227.783188  1184.763039     0.000344
       191     2.070000  1228.925235  1273.391457     0.000316
       192     2.073000  1230.152788  1175.168186     0.000340
       193     2.076000  1231.473811  1222.118130     0.000325
       194     2.079000  1232.897213  1296.700288     0.000313
       195     2.082000  1234.432991  1361.894967     0.000292
       196     2.085000  1236.092393  1239.442901     0.000325
       197     2.088000  1237.888112  1257.522814     0.000327
       198     2.091000  1239.834518  1348.848396     0.000291
       199     2.094000  1241.947933  1184.285842     0.000340
       200     2.097000  1244.246965  1242.482597     0.000327
       201     2.100000  1246.752907  1227.608281     0.000329
       202     2.103000  1249.490219  1259.471827     0.000316
       203     2.106000  1252.487126  1251.111560     0.000320
       204     2.109000  1255.776339  1286.060325     0.000315
       205     2.112000  1259.395957  1325.035497     0.000298
       206     2.115000  1263.390587  1370.991079     0.000289
       207     2.118000  1267.812748  1340.742951     0.000307
       208     2.121000  1272.724653  1395.045031     0.000284
       209     2.124000  1278.200483  1337.937304     0.000303
       210     2.127000  1284.329333  1388.394724     0.000291
       211     2.130000  1291.219092  1361.909718     0.000294
       212     2.133000  1299.001730  1275.602373     0.000311
       213     2.136000  1307.840986  1438.168714     0.000278
       214     2.139000  1317.944777  1438.945129     0.000279
       215     2.142000  1329.587911  1420.214449     0.000278
       216     2.145000  1343.157394  1444.779538     0.000278
       217     2.148000  1359.244195  1597.232640     0.000252
       218     2.151000  1378.819634  1449.046803     0.000275
       219     2.154000  1403.542166  1547.148940     0.000257
       220     2.157000  1436.222655  1463.425147     0.000274
       221     2.160000  1481.414362  1575.623969     0.000256
       222     2.163000  1545.989685  1675.113599     0.000239
       223     2.166000  1639.456409  1868.834453     0.000212
       224     2.169000  1773.699941  1913.754842     0.000210
       225     2.172000  1961.826290  1991.955347     0.000198
       226     2.175000  2215.929034  2300.108293     0.000171
       227     2.178000  2544.365041  2386.147475     0.000169
       228     2.181000  2950.143861  2631.366434     0.000147
       229     2.184000  3431.199140  3079.796202     0.000128
       230     2.187000  3981.461692  3521.875069     0.000112
       231     2.190000  4591.923078  4011.418039     0.000096
       232     2.193000  5252.093046  4562.493323     0.000084
       233     2.196000  5952.119962  5481.821399     0.000069
       234     2.199000  6684.839709  6059.093467     0.000063
       235     2.202000  7446.089456  7074.509363     0.000052
       236     2.205000  8229.739953  7645.697091     0.000048
       237     2.208000  9014.065200  8400.906522     0.000044
       238     2.211000  9743.142523  9281.425109     0.000039
       239     2.214000 10314.284246  9437.323302     0.000039
       240     2.217000 10582.131582 10056.205651     0.000036
       241     2.220000 10388.321467  9281.061719     0.000039
       242     2.223000  9633.029258  8748.356751     0.000041
       243     2.226000  8380.750790  7654.913503     0.000048
       244     2.229000  6878.503642  5945.132046     0.000064
       245     2.232000  5410.761142  5045.221438     0.000076
       246     2.235000  4166.000676  3847.258271     0.000102
       247     2.238000  3217.880630  3118.632107     0.000128
       248     2.241000  2557.107718  2585.420988     0.000149
       249     2.244000  2128.735121  2341.418358     0.000168
       250     2.247000  1864.330934  2142.806083     0.000184
       251     2.250000  1703.481440  1791.180023     0.000223
       252     2.253000  1602.763091  1807.791022     0.000219
       253     2.256000  1535.369163  1638.018617     0.000243
       254     2.259000  1486.547655  1487.810241     0.000272
       255     2.262000  1448.752354  1546.226740     0.000254
       256     2.265000  1418.178723  1520.683111     0.000262
       257     2.268000  1392.793061  1405.815614     0.000289
       258     2.271000  1371.376470  1318.086226     0.000303
       259     2.274000  1353.107366  1320.676847     0.000303
       260     2.277000  1337.385264  1395.123833     0.000290
       261     2.280000  1323.751355  1260.241453     0.000320
       262     2.283000  1311.846747  1302.252402     0.000307
       263     2.286000  1301.386629  1291.754540     0.000309
       264     2.289000  1292.142490  1349.776019     0.000299
       265     2.292000  1283.929284  1247.562653     0.000315
       266     2.295000  1276.595869  1353.195544     0.000295
       267     2.298000  1270.017834  1272.151913     0.000321
       268     2.301000  1264.092015  1243.435655     0.000320
       269     2.304000  1258.732293  1191.066800     0.000335
       270     2.307000  1253.866320  1244.585666     0.000325
       271     2.310000  1249.432959  1230.258441     0.000327
       272     2.313000  1245.380259  1238.277985     0.000319
       273     2.316000  1241.663850  1221.910895     0.000333
       274     2.319000  1238.245649  1350.436803     0.000300
       275     2.322000  1235.092822  1214.950147     0.000325
       276     2.325000  1232.176935  1203.545421     0.000335
       277     2.328000  1229.473270  1340.970695     0.000304
       278     2.331000  1226.960250  1309.866134     0.000301
       279     2.334000  1224.618976  1226.878443     0.000327
       280     2.337000  1222.432835  1147.121251     0.000353
       281     2.340000  1220.387179  1287.020334     0.000314
       282     2.343000  1218.469053  1200.524340     0.000333
       283     2.346000  1216.666961  1203.179521     0.000333
       284     2.349000  1214.970672  1170.124213     0.000348
       285     2.352000  1213.371061  1159.971650     0.000340
       286     2.355000  1211.859976  1130.458873     0.000354
       287     2.358000  1210.430020  1278.917298     0.000322
       288     2.361000  1209.074670  1133.306217     0.000349
       289     2.364000  1207.788001  1173.288833     0.000339
       290     2.367000  1206.564664  1222.487454     0.000324
       291     2.370000  1205.399821  1276.647519     0.000318
       292     2.373000  1204.289086  1147.975705     0.000346
       293     2.376000  1203.228476  1192.011082     0.000338
       294     2.379000  1202.214370  1361.478805     0.000295
       295     2.382000  1201.243465  1290.002918     0.000305
       296     2.385000  1200.312747  1202.570820     0.000339
       297     2.388000  1199.419471  1224.901929     0.000334
       298     2.391000  1198.561134  1235.855475     0.000318
       299     2.394000  1197.735435  1229.812864     0.000326
       300     2.397000  1196.940163  1256.659949     0.000321
       301     2.400000  1196.173347  1137.659898     0.000354
       302     2.403000  1195.433238  1264.044409     0.000315
       303     2.406000  1194.718172  1098.895796     0.000363
       304     2.409000  1194.026616  1187.421218     0.000345
       305     2.412000  1193.357150  1241.159582     0.000316
       306     2.415000  1192.708459  1150.052397     0.000349
       307     2.418000  1192.079325  1195.364013     0.000340
       308     2.421000  1191.468618  1053.035798     0.000379
       309     2.424000  1190.875289  1178.172736     0.000340
       310     2.427000  1190.298360  1191.418568     0.000340
       311     2.430000  1189.736923  1169.297945     0.000343
       312     2.433000  1189.190131  1184.283899     0.000334
       313     2.436000  1188.657194  1314.269583     0.000304
       314     2.439000  1188.137375  1191.342012     0.000340
       315     2.442000  1187.629984  1221.269037     0.000325
       316     2.445000  1187.134377  1219.497313     0.000330
       317     2.448000  1186.649951  1210.978397     0.000335
       318     2.451000  1186.176139  1097.801080     0.000360
       319     2.454000  1185.712414  1146.913629     0.000347
       320     2.457000  1185.258384  1171.962486     0.000342
       321     2.460000  1184.813605  1171.237425     0.000344
       322     2.463000  1184.377269  1145.099784     0.000348
       323     2.466000  1183.949202  1213.690549     0.000331
       324     2.469000  1183.529015  1234.083575     0.000326
       325     2.472000  1183.116343  1147.204332     0.000346
       326     2.475000  1182.710839  1188.414782     0.000339
       327     2.478000  1182.312179  1252.825870     0.000324
       328     2.481000  1181.920056  1200.571335     0.000333
       329     2.484000  1181.534180  1276.672388     0.000310
       330     2.487000  1181.154276  1133.117394     0.000352
       331     2.490000  1180.780086  1090.880168     0.000368
       332     2.493000  1180.411377  1231.981441     0.000323
       333     2.496000  1180.047991  1201.790276     0.000332
       334     2.499000  1179.689797  1177.020129     0.000344
       335     2.502000  1179.336648  1252.915251     0.000314
       336     2.505000  1178.988295  1122.193020     0.000358
       337     2.508000  1178.644875  1091.957987     0.000370
       338     2.511000  1178.305293  1231.945696     0.000323
       339     2.514000  1177.968995  1122.200659     0.000360
       340     2.517000  1177.636613  1304.345942     0.000306
       341     2.520000  1177.307994  1141.940289     0.000355
       342     2.523000  1176.982995  1274.999323     0.000311
       343     2.526000  1176.661476  1137.753715     0.000360
       344     2.529000  1176.343307  1270.143957     0.000321
       345     2.532000  1176.028362  1221.676873     0.000326
       346     2.535000  1175.716523  1154.523634     0.000349
       347     2.538000  1175.407675  1224.548517     0.000330
       348     2.541000  1175.101711  1132.111067     0.000351
       349     2.544000  1174.798526  1184.409289     0.000338
       350     2.547000  1174.498023  1159.722442     0.000348
       351     2.550000  1174.200108  1208.812137     0.000333
       352     2.553000  1173.904690  1236.731657     0.000321
       353     2.556000  1173.611684  1188.485972     0.000338
       354     2.559000  1173.321008  1245.940893     0.000326
       355     2.562000  1173.032583  1125.007461     0.000354
       356     2.565000  1172.746334  1190.812985     0.000338
       357     2.568000  1172.462189  1162.606850     0.000349
       358     2.571000  1172.180081  1182.004418     0.000336
       359     2.574000  1171.899942  1224.024705     0.000326
       360     2.577000  1171.621711  1132.373584     0.000360
       361     2.580000  1171.345327  1148.719711     0.000352
       362     2.583000  1171.070732  1199.497533     0.000332
       363     2.586000  1170.797880  1090.349501     0.000366
       364     2.589000  1170.526700  1108.983171     0.000370
       365     2.592000  1170.257159  1174.920241     0.000338
       366     2.595000  1169.989188  1147.857986     0.000349
       367     2.598000  1169.722752  1176.758133     0.000343
       368     2.601000  1169.457805  1254.505388     0.000315
       369     2.604000  1169.194303  1223.872320     0.000328
       370     2.607000  1168.932206  1184.311874     0.000336
       371     2.610000  1168.671474  1040.934101     0.000386
       372     2.613000  1168.412067  1204.383473     0.000328
       373     2.616000  1168.153950  1113.959533     0.000365
       374     2.619000  1167.897087  1139.025065     0.000357
       375     2.622000  1167.641445  1135.049037     0.000348
       376     2.625000  1167.386989  1184.083902     0.000343
       377     2.628000  1167.133690  1226.233600     0.000333
       378     2.631000  1166.881516  1204.913320     0.000333
       379     2.634000  1166.630439  1201.574794     0.000331
       380     2.637000  1166.380430  1245.442985     0.000324
       381     2.640000  1166.131482  1160.662574     0.000347
       382     2.643000  1165.883597  1138.454745     0.000349
       383     2.646000  1165.636636  1155.700525     0.000350
       384     2.649000  1165.390641  1194.168585     0.000344
       385     2.652000  1165.145590  1158.852970     0.000344
       386     2.655000  1164.901459  1171.779942     0.000341
       387     2.658000  1164.658228  1215.388874     0.000334
       388     2.661000  1164.415875  1280.612485     0.000312
       389     2.664000  1164.174380  1155.568520     0.000347
       390     2.667000  1163.933724  1125.639279     0.000361
       391     2.670000  1163.693890  1079.546467     0.000375
       392     2.673000  1163.454862  1222.455833     0.000324
       393     2.676000  1163.216614  1158.900712     0.000348
       394     2.679000  1162.979136  1190.804035     0.000344
       395     2.682000  1162.742413  1149.332149     0.000345
       396     2.685000  1162.506422  1130.469241     0.000354
       397     2.688000  1162.271152  1137.280750     0.000355
       398     2.691000  1162.036590  1135.977995     0.000353
       399     2.694000  1161.802720  1085.677711     0.000369
       400     2.697000  1161.569530  1079.434821     0.000374
       401     2.700000  1161.337005  1172.448363     0.000343
       402     2.703000  1161.105135  1096.614258     0.000363
       403     2.706000  1160.873905  1115.834893     0.000365
       404     2.709000  1160.643305  1103.458915     0.000367
       405     2.712000  1160.413324  1147.773630     0.000346
       406     2.715000  1160.183949  1153.630631     0.000350
       407     2.718000  1159.955171  1240.709715     0.000326
       408     2.721000  1159.726979  1102.415980     0.000360
       409     2.724000  1159.499363  1266.125782     0.000314
       410     2.727000  1159.272421  1278.632225     0.000318
       411     2.730000  1159.047039  1227.917629     0.000332
       412     2.733000  1158.821707  1212.031748     0.000328
       413     2.736000  1158.596303  1207.479494     0.000335
       414     2.739000  1158.371430  1179.467265     0.000346
       415     2.742000  1158.147080  1093.985640     0.000365
       416     2.745000  1157.923245  1219.316683     0.000331
       417     2.748000  1157.699918  1152.661771     0.000353
       418     2.751000  1157.477091  1178.058061     0.000341
       419     2.754000  1157.254757  1149.125369     0.000344
       420     2.757000  1157.032909  1247.694415     0.000324
       421     2.760000  1156.811540  1084.088314     0.000379
       422     2.763000  1156.590644  1108.617439     0.000356
       423     2.766000  1156.370215  1124.700029     0.000360
       424     2.769000  1156.150247  1207.561953     0.000337
       425     2.772000  1155.930733  1142.084456     0.000348
       426     2.775000  1155.711669  1155.273271     0.000350
       427     2.778000  1155.493052  1127.456716     0.000362
       428     2.781000  1155.274912  1122.881487     0.000355
       429     2.784000  1155.057166  1110.317151     0.000363
       430     2.787000  1154.839882  1156.546444     0.000351
       431     2.790000  1154.623253  1021.264398     0.000398
       432     2.793000  1154.407421  1181.984984     0.000334
       433     2.796000  1154.192360  1187.092381     0.000338
       434     2.799000  1153.978416  1140.831640     0.000357
       435     2.802000  1153.763197  1125.759847     0.000351
       436     2.805000  1153.548355  1167.939179     0.000346
       437     2.808000  1153.333911  1177.445897     0.000347
       438     2.811000  1153.119860  1088.631080     0.000365
       439     2.814000  1152.906199  1038.259357     0.000383
       440     2.817000  1152.692926  1205.859443     0.000336
       441     2.820000  1152.480036  1213.169187     0.000337
       442     2.823000  1152.267531  1239.864542     0.000321
       443     2.826000  1152.055400  1119.668854     0.000361
       444     2.829000  1151.843658  1107.827700     0.000368
       445     2.832000  1151.632295  1134.562275     0.000351
       446     2.835000  1151.421273  1159.389411     0.000347
       447     2.838000  1151.210616  1166.271487     0.000347
       448     2.841000  1151.000321  1129.430744     0.000354
       449     2.844000  1150.790386  1092.875571     0.000367
       450     2.847000  1150.580809  1091.678584     0.000370
       451     2.850000  1150.371929  1215.430709     0.000334
       452     2.853000  1150.165235  1176.250371     0.000337
       453     2.856000  1149.961474  1100.046775     0.000371
       454     2.859000  1149.762839  1182.823859     0.000346
       455     2.862000  1149.555190  1186.227258     0.000333
       456     2.865000  1149.347717  1044.576085     0.000388
       457     2.868000  1149.140610  1186.163418     0.000345
       458     2.871000  1148.934690  1183.463879     0.000341
       459     2.874000  1148.731321  1086.624975     0.000370
       460     2.877000  1148.531461  1009.833101     0.000405
       461     2.880000  1148.325871  1123.610186     0.000362
       462     2.883000  1148.121483  1207.634117     0.000328
       463     2.886000  1147.916758  1129.845468     0.000361
       464     2.889000  1147.712147  1141.968227     0.000362
       465     2.892000  1147.508206  1252.997400     0.000315
       466     2.895000  1147.305050  1160.852759     0.000348
       467     2.898000  1147.101250  1085.932475     0.000379
       468     2.901000  1146.897771  1100.885167     0.000360
       469     2.904000  1146.694613  1153.754634     0.000350
       470     2.907000  1146.491778  1096.935211     0.000368
       471     2.910000  1146.289262  1182.723663     0.000344
       472     2.913000  1146.087076  1085.284336     0.000366
       473     2.916000  1145.885256  1155.805640     0.000349
       474     2.919000  1145.683737  1214.414460     0.000336
       475     2.922000  1145.482492  1191.353508     0.000331
       476     2.925000  1145.281561  1077.521813     0.000377
       477     2.928000  1145.080945  1150.373227     0.000356
       478     2.931000  1144.880643  1141.506115     0.000345
       479     2.934000  1144.680653  1120.275427     0.000361
       480     2.937000  1144.480975  1050.715608     0.000383
       481     2.940000  1144.281608  1111.362646     0.000367
       482     2.943000  1144.082552  1088.514000     0.000365
       483     2.946000  1143.883807  1085.903388     0.000375
       484     2.949000  1143.685391  1111.221310     0.000370
       485     2.952000  1143.487335  1163.876331     0.000339
       486     2.955000  1143.289649  1105.882119     0.000366
       487     2.958000  1143.092377  1091.772248     0.000375
       488     2.961000  1142.895175  1134.969145     0.000349
       489     2.964000  1142.698278  1154.980062     0.000348
       490     2.967000  1142.501687  1221.164491     0.000331
       491     2.970000  1142.305402  1109.505243     0.000368
       492     2.973000  1142.109422  1176.583963     0.000336
       493     2.976000  1141.913748  1098.912901     0.000361
       494     2.979000  1141.718380  1217.751512     0.000336
       495     2.982000  1141.523316  1066.654828     0.000369
       496     2.985000  1141.328558  1053.037018     0.000384
       497     2.988000  1141.134106  1136.635056     0.000361
       498     2.991000  1140.939967  1164.111617     0.000344
       499     2.994000  1140.746123  1175.684684     0.000346
       500     2.997000  1140.552582  1183.892787     0.000339
       501     3.000000  1140.359358  1120.429730     0.000359
       502     3.003000  1140.166468  1243.868584     0.000322
       503     3.006000  1139.973841  1094.136506     0.000368
       504     3.009000  1139.781518  1046.578819     0.000395
       505     3.012000  1139.589500  1104.283342     0.000357
       506     3.015000  1139.397786  1092.472197     0.000370
       507     3.018000  1139.206377  1185.409548     0.000344
       508     3.021000  1139.015274  1172.736001     0.000335
       509     3.024000  1138.824475  1177.875084     0.000341
       510     3.027000  1138.633981  1214.128339     0.000333
       511     3.030000  1138.443797  1086.136937     0.000373
       512     3.033000  1138.253924  1115.518714     0.000360
       513     3.036000  1138.064350  1118.093700     0.000354
       514     3.039000  1137.875081  1154.171780     0.000357
       515     3.042000  1137.686118  1263.069123     0.000310
       516     3.045000  1137.497463  1171.388351     0.000346
       517     3.048000  1137.309115  1154.164625     0.000355
       518     3.051000  1137.121076  1137.826083     0.000349
       519     3.054000  1136.933344  1120.463347     0.000362
       520     3.057000  1136.745935  1071.338380     0.000380
       521     3.060000  1136.558941  1094.479874     0.000369
       522     3.063000  1136.372225  1118.861387     0.000357
       523     3.066000  1136.185733  1049.712716     0.000385
       524     3.069000  1135.999552  1060.788817     0.000391
       525     3.072000  1135.813684  1109.031979     0.000355
       526     3.075000  1135.628127  1107.938331     0.000363
       527     3.078000  1135.442885  1146.038773     0.000360
       528     3.081000  1135.257955  1226.350375     0.000322
       529     3.084000  1135.073341  1148.440215     0.000352
       530     3.087000  1134.889042  1181.760759     0.000341
       531     3.090000  1134.705061  1160.354628     0.000346
       532     3.093000  1134.521403  1142.425120     0.000351
       533     3.096000  1134.338055  1093.780876     0.000364
       534     3.099000  1134.155027  1071.764029     0.000382
       535     3.102000  1133.972318  1102.369350     0.000360
       536     3.105000  1133.789930  1125.785966     0.000357
       537     3.108000  1133.607864  1118.101284     0.000371
       538     3.111000  1133.426120  1090.794674     0.000358
       539     3.114000  1133.244700  1084.044072     0.000375
       540     3.117000  1133.063605  1169.466751     0.000344
       541     3.120000  1132.882837  1190.250488     0.000340
       542     3.123000  1132.702395  1063.628782     0.000381
       543     3.126000  1132.522282  1143.265929     0.000348
       544     3.129000  1132.342498  1062.192412     0.000384
       545     3.132000  1132.163046  1112.359834     0.000353
       546     3.135000  1131.983931  1167.610206     0.000347
       547     3.138000  1131.805148  1135.855341     0.000366
       548     3.141000  1131.626696  1194.696998     0.000329
       549     3.144000  1131.448580  1111.575648     0.000367
       550     3.147000  1131.270803  1120.409340     0.000361
       551     3.150000  1131.093364  1104.347922     0.000363
       552     3.153000  1130.916267  1073.600232     0.000377
       553     3.156000  1130.739512  1141.441606     0.000348
       554     3.159000  1130.563104  1036.986906     0.000397
       555     3.162000  1130.387049  1188.974329     0.000334
       556     3.165000  1130.211353  1057.506625     0.000380
       557     3.168000  1130.036021  1207.750186     0.000344
       558     3.171000  1129.861055  1106.967548     0.000355
       559     3.174000  1129.686454  1169.492152     0.000347
       560     3.177000  1129.512232  1194.829284     0.000340
       561     3.180000  1129.338430  1142.780814     0.000352
       562     3.183000  1129.164839  1054.798503     0.000383
       563     3.186000  1128.991607  1109.171787     0.000358
       564     3.189000  1128.818761  1063.462296     0.000388
       565     3.192000  1128.646323  1149.550983     0.000344
       566     3.195000  1128.474187  1092.050111     0.000365
       567     3.198000  1128.302421  1125.159500     0.000366
       568     3.201000  1128.131028  1075.949456     0.000370
       569     3.204000  1127.960009  1140.913769     0.000355
       570     3.207000  1127.789367  1123.578310     0.000362
       571     3.210000  1127.619104  1169.470066     0.000342
       572     3.213000  1127.449224  1099.255432     0.000368
       573     3.216000  1127.279729  1086.801483     0.000364
       574     3.219000  1127.110621  1133.617670     0.000362
       575     3.222000  1126.941910  1245.538205     0.000318
       576     3.225000  1126.773634  1130.841202     0.000356
       577     3.228000  1126.605859  1167.712303     0.000353
       578     3.231000  1126.438546  1105.248880     0.000359
       579     3.234000  1126.271762  1090.762166     0.000374
       580     3.237000  1126.105373  1085.067739     0.000379
       581     3.240000  1125.939064  1154.119220     0.000350
       582     3.243000  1125.773169  1040.508975     0.000388
       583     3.246000  1125.607689  1174.593752     0.000337
       584     3.249000  1125.442629  1074.106245     0.000388
       585     3.252000  1125.277992  1155.187449     0.000344
       586     3.255000  1125.113783  1094.031617     0.000367
       587     3.258000  1124.950005  1068.506065     0.000389
       588     3.261000  1124.786661  1133.593283     0.000342
       589     3.264000  1124.623757  1066.099917     0.000381
       590     3.267000  1124.461297  1160.272814     0.000348
       591     3.270000  1124.299284  1043.187776     0.000380
       592     3.273000  1124.137729  1091.052472     0.000373
       593     3.276000  1123.976695  1113.706466     0.000356
       594     3.279000  1123.816156  1085.319040     0.000383
       595     3.282000  1123.655980  1080.999841     0.000368
       596     3.285000  1123.496275  1122.443302     0.000352
       597     3.288000  1123.337046  1016.325979     0.000406
       598     3.291000  1123.178299  1099.553442     0.000359
       599     3.294000  1123.020039  1081.970257     0.000376
       600     3.297000  1122.862272  1188.104829     0.000338
       601     3.300000  1122.705002  1034.782464     0.000387
       602     3.303000  1122.548237  1094.244091     0.000372
       603     3.306000  1122.391982  1154.409211     0.000344
       604     3.309000  1122.236243  1080.022142     0.000380
       605     3.312000  1122.081027  1045.240686     0.000385
       606     3.315000  1121.926340  1162.055548     0.000343
       607     3.318000  1121.772189  1107.575007     0.000369
       608     3.321000  1121.618581  1109.073386     0.000352
       609     3.324000  1121.465527  1151.480793     0.000352
       610     3.327000  1121.313585  1053.456167     0.000390
       611     3.330000  1121.161938  1080.943040     0.000370
       612     3.333000  1121.010609  1135.810609     0.000358
       613     3.336000  1120.859832  1125.146109     0.000358
       614     3.339000  1120.709640  1116.850357     0.000366
       615     3.342000  1120.560046  1013.885196     0.000397
       616     3.345000  1120.411058  1120.995277     0.000354
       617     3.348000  1120.262687  1098.363657     0.000376
       618     3.351000  1120.114940  1171.448613     0.000334
       619     3.354000  1119.967827  1080.254268     0.000375
       620     3.357000  1119.821359  1102.708346     0.000367
       621     3.360000  1119.675545  1050.441119     0.000383
       622     3.363000  1119.530396  1161.636717     0.000354
       623     3.366000  1119.385923  1167.887687     0.000338
       624     3.369000  1119.242138  1177.580421     0.000346
       625     3.372000  1119.099083  1098.346108     0.000365
       626     3.375000  1118.956895  1065.344379     0.000373
       627     3.378000  1118.815242  1157.094220     0.000354
       628     3.381000  1118.674325  1121.908037     0.000352
       629     3.384000  1118.534156  1142.400707     0.000355
       630     3.387000  1118.394750  1155.490879     0.000346
       631     3.390000  1118.256121  1192.342222     0.000335
       632     3.393000  1118.118282  1154.855648     0.000352
       633     3.396000  1117.981249  1213.507582     0.000327
       634     3.399000  1117.845037  1161.503517     0.000352
       635     3.402000  1117.709663  1149.448023     0.000352
       636     3.405000  1117.575142  1079.425417     0.000366
       637     3.408000  1117.441491  1046.829728     0.000393
       638     3.411000  1117.308729  1132.864339     0.000348
       639     3.414000  1117.176873  1076.471069     0.000375
       640     3.417000  1117.045943  1100.385739     0.000371
       641     3.420000  1116.915957  1043.959629     0.000380
       642     3.423000  1116.786937  1098.413219     0.000374
       643     3.426000  1116.658919  1055.072786     0.000375
       644     3.429000  1116.531892  1144.002077     0.000360
       645     3.432000  1116.405895  1102.528268     0.000366
       646     3.435000  1116.280951  1108.009543     0.000353
       647     3.438000  1116.157084  1081.039985     0.000379
       648     3.441000  1116.034319  1125.071558     0.000348
       649     3.444000  1115.912682  1116.638836     0.000362
       650     3.447000  1115.792200  1217.233834     0.000332
       651     3.450000  1115.672901  1009.993734     0.000396
       652     3.453000  1115.554835  1134.996570     0.000360
       653     3.456000  1115.438425  1093.225448     0.000359
       654     3.459000  1115.322860  1087.103692     0.000375
       655     3.462000  1115.208589  1196.557025     0.000336
       656     3.465000  1115.095657  1115.766004     0.000351
       657     3.468000  1114.984097  1083.333575     0.000383
       658     3.471000  1114.873980  1093.653650     0.000361
       659     3.474000  1114.765457  1157.135254     0.000350
       660     3.477000  1114.658364  1304.299615     0.000309
       661     3.480000  1114.552671  1145.156702     0.000351
       662     3.483000  1114.448546  1111.731395     0.000367
       663     3.486000  1114.346032  1132.670888     0.000348
       664     3.489000  1114.245177  1237.850892     0.000328
       665     3.492000  1114.146027  1074.508786     0.000381
       666     3.495000  1114.048660  1183.075335     0.000333
       667     3.498000  1113.953072  1147.858646     0.000357
       668     3.501000  1113.859344  1082.559328     0.000370
       669     3.504000  1113.767531  1079.097970     0.000374
       670     3.507000  1113.677694  1170.430232     0.000346
       671     3.510000  1113.589902  1101.998515     0.000361
       672     3.513000  1113.504201  1124.723723     0.000366
       673     3.516000  1113.420664  1165.787844     0.000340
       674     3.519000  1113.339364  1106.929976     0.000369
       675     3.522000  1113.260371  1097.298309     0.000369
       676     3.525000  1113.183762  1153.334176     0.000340
       677     3.528000  1113.109617  1047.528910     0.000391
       678     3.531000  1113.038017  1117.172180     0.000358
       679     3.534000  1112.969050  1084.938093     0.000368
       680     3.537000  1112.902806  1131.572082     0.000357
       681     3.540000  1112.839380  1169.790679     0.000341
       682     3.543000  1112.778873  1012.907639     0.000403
       683     3.546000  1112.721388  1177.268857     0.000333
       684     3.549000  1112.667035  1142.914658     0.000357
       685     3.552000  1112.615984  1207.940222     0.000340
       686     3.555000  1112.568525  1029.847618     0.000383
       687     3.558000  1112.525098  1199.320947     0.000341
       688     3.561000  1112.484491  1087.995602     0.000366
       689     3.564000  1112.447639  1062.029204     0.000377
       690     3.567000  1112.414700  1082.270658     0.000376
       691     3.570000  1112.385829  1107.988118     0.000360
       692     3.573000  1112.361188  1122.730497     0.000364
       693     3.576000  1112.340949  1077.598688     0.000368
       694     3.579000  1112.325292  1205.429319     0.000334
       695     3.582000  1112.314407  1112.268563     0.000367
       696     3.585000  1112.308495  1069.959812     0.000368
       697     3.588000  1112.307768  1171.696164     0.000350
       698     3.591000  1112.312450  1060.682677     0.000376
       699     3.594000  1112.322776  1041.115010     0.000386
       700     3.597000  1112.338997  1094.438967     0.000368
       701     3.600000  1112.361378  1139.677277     0.000349
       702     3.603000  1112.390197  1121.151632     0.000366
       703     3.606000  1112.425753  1193.450268     0.000331
       704     3.609000  1112.468359  1109.919765     0.000370
       705     3.612000  1112.518350  1136.704112     0.000352
       706     3.615000  1112.576096  1094.641321     0.000355
       707     3.618000  1112.641956  1060.431787     0.000388
       708     3.621000  1112.716313  1111.343000     0.000358
       709     3.624000  1112.799611  1089.370410     0.000368
       710     3.627000  1112.892300  1128.962879     0.000361
       711     3.630000  1112.994866  1138.500577     0.000353
       712     3.633000  1113.107823  1097.569253     0.000375
       713     3.636000  1113.231721  1172.815492     0.000337
       714     3.639000  1113.367163  1136.280861     0.000356
       715     3.642000  1113.514778  1093.582289     0.000375
       716     3.645000  1113.675187  1110.647246     0.000354
       717     3.648000  1113.849610  1042.168619     0.000394
       718     3.651000  1114.040223  1073.865207     0.000371
       719     3.654000  1114.248421  1052.471986     0.000380
       720     3.657000  1114.477516  1132.220131     0.000358
       721     3.660000  1114.715992  1149.776520     0.000342
       722     3.663000  1114.970502  1084.179546     0.000375
       723     3.666000  1115.244152  1044.240611     0.000376
       724     3.669000  1115.538157  1186.656313     0.000343
       725     3.672000  1115.853965  1104.540479     0.000365
       726     3.675000  1116.192630  1155.490900     0.000339
       727     3.678000  1116.555849  1060.048957     0.000385
       728     3.681000  1116.945271  1073.156122     0.000376
       729     3.684000  1117.362684  1069.813843     0.000373
       730     3.687000  1117.810036  1075.336196     0.000376
       731     3.690000  1118.289444  1058.880558     0.000374
       732     3.693000  1118.803219  1128.983365     0.000358
       733     3.696000  1119.353886  1121.724766     0.000351
       734     3.699000  1119.944206  1199.330454     0.000342
       735     3.702000  1120.577206  1170.614548     0.000348
       736     3.705000  1121.256210  1207.806478     0.000322
       737     3.708000  1121.984871  1111.509552     0.000368
       738     3.711000  1122.767216  1093.233326     0.000366
       739     3.714000  1123.607689  1089.445206     0.000370
       740     3.717000  1124.511252  1199.083803     0.000337
       741     3.720000  1125.483817  1174.130094     0.000340
       742     3.723000  1126.531611  1161.202991     0.000349
       743     3.726000  1127.661776  1082.712949     0.000365
       744     3.729000  1128.879896  1162.832758     0.000348
       745     3.732000  1130.193768  1125.882861     0.000357
       746     3.735000  1131.614261  1058.938832     0.000372
       747     3.738000  1133.151996  1142.103396     0.000359
       748     3.741000  1134.818930  1116.224469     0.000358
       749     3.744000  1136.628599  1041.617778     0.000384
       750     3.747000  1138.596515  1159.710590     0.000348
       751     3.750000  1140.739754  1141.897205     0.000354
       752     3.753000  1143.078456  1160.655774     0.000352
       753     3.756000  1145.635558  1043.741268     0.000384
       754     3.759000  1148.437553  1179.979926     0.000348
       755     3.762000  1151.515324  1077.451827     0.000376
       756     3.765000  1154.905297  1127.225545     0.000344
       757     3.768000  1158.651190  1148.695574     0.000360
       758     3.771000  1162.806704  1200.194399     0.000332
       759     3.774000  1167.439815  1127.236007     0.000354
       760     3.777000  1172.639637  1248.726019     0.000321
       761     3.780000  1178.527317  1328.283269     0.000301
       762     3.783000  1185.272932  1130.585906     0.000357
       763     3.786000  1193.120906  1246.179796     0.000317
       764     3.789000  1202.426794  1145.768406     0.000355
       765     3.792000  1213.708064  1125.458502     0.000358
       766     3.795000  1227.710502  1189.434802     0.000328
       767     3.798000  1245.488948  1184.627744     0.000346
       768     3.801000  1268.498707  1235.341620     0.000324
       769     3.804000  1298.685627  1354.435309     0.000292
       770     3.807000  1338.557942  1310.255548     0.000309
       771     3.810000  1391.214999  1237.046912     0.000325
       772     3.813000  1460.301720  1403.508101     0.000288
       773     3.816000  1549.854953  1529.521667     0.000255
       774     3.819000  1664.009735  1572.419717     0.000257
       775     3.822000  1806.541623  1636.263123     0.000247
       776     3.825000  1980.237049  1880.609886     0.000204
       777     3.828000  2186.112561  1837.677558     0.000221
       778     3.831000  2422.553998  2147.212305     0.000183
       779     3.834000  2684.520303  2335.279228     0.000167
       780     3.837000  2963.027585  2459.120032     0.000162
       781     3.840000  3245.134988  2733.919280     0.000144
       782     3.843000  3514.568446  2952.017424     0.000135
       783     3.846000  3752.986783  3240.237788     0.000118
       784     3.849000  3941.798567  3524.515439     0.000113
       785     3.852000  4064.452419  3498.989299     0.000112
       786     3.855000  4109.249459  3782.107686     0.000099
       787     3.858000  4072.667127  3719.982556     0.000107
       788     3.861000  3962.414707  3740.210917     0.000102
       789     3.864000  3798.286520  3581.759440     0.000107
       790     3.867000  3609.179852  3280.738444     0.000120
       791     3.870000  3427.121605  3002.490917     0.000130
       792     3.873000  3281.002023  2845.943037     0.000140
       793     3.876000  3191.841927  2685.295354     0.000145
       794     3.879000  3169.811848  2905.281801     0.000137
       795     3.882000  3212.662830  3061.469000     0.000128
       796     3.885000  3305.307023  3307.858267     0.000113
       797     3.888000  3420.805297  3587.486057     0.000111
       798     3.891000  3523.285953  3651.099737     0.000105
       799     3.894000  3572.590787  3673.014278     0.000106
       800     3.897000  3530.629354  3674.867806     0.000107
       801     3.900000  3372.285794  3407.404010     0.000113
       802     3.903000  3102.019402  3025.259606     0.000132
       803     3.906000  2760.795978  2446.920708     0.000157
       804     3.909000  2405.958634  2130.774766     0.000189
       805     3.912000  2083.619911  2056.521186     0.000193
       806     3.915000  1818.593610  1801.519093     0.000213
       807     3.918000  1617.456328  1610.731600     0.000252
       808     3.921000  1474.629948  1531.420043     0.000261
       809     3.924000  1378.288189  1371.332472     0.000289
       810     3.927000  1315.218228  1305.238265     0.000307
       811     3.930000  1273.958238  1255.489967     0.000315
       812     3.933000  1246.084977  1301.463341     0.000315
       813     3.936000  1226.142830  1239.412543     0.000319
       814     3.939000  1210.923526  1241.486455     0.000328
       815     3.942000  1198.661244  1138.515576     0.000354
       816     3.945000  1188.403801  1209.248440     0.000321
       817     3.948000  1179.620213  1178.449572     0.000352
       818     3.951000  1171.988022  1166.313282     0.000338
       819     3.954000  1165.290120  1128.830400     0.000352
       820     3.957000  1159.367238  1174.861717     0.000342
       821     3.960000  1154.096103  1180.810020     0.000335
       822     3.963000  1149.378403  1098.827851     0.000370
       823     3.966000  1145.134374  1062.665073     0.000372
       824     3.969000  1141.298555  1124.804141     0.000360
       825     3.972000  1137.816697  1155.816399     0.000349
       826     3.975000  1134.643541  1191.904988     0.000328
       827     3.978000  1131.741074  1059.613831     0.000390
       828     3.981000  1129.077067  1035.745736     0.000386
       829     3.984000  1126.623954  1091.857737     0.000366
       830     3.987000  1124.358324  1067.520831     0.000376
       831     3.990000  1122.259944  1224.366010     0.000494
       832     3.993000  1120.311305  1155.751464     0.000556
       833     3.996000  1118.497188  1201.495327     0.000933
       834     3.999000  1116.804308  1130.697768     0.000760
       835     4.002000  1115.221025  1250.662426     0.000552
       836     4.005000  1113.737088  1254.196522     0.000509
       837     4.008000  1112.343404  1112.970667     0.000573
       838     4.011000  1111.031981  1191.862595     0.000493
       839     4.014000  1109.795686  1245.488648     0.000469
       840     4.017000  1108.628161  1168.781383     0.000502
       841     4.020000  1107.523725  1183.205606     0.000592
       842     4.023000  1106.477274  1107.364389     0.000510
       843     4.026000  1105.484223  1216.797771     0.000445
       844     4.029000  1104.540447  1141.277454     0.000491
       845     4.032000  1103.642213  1169.827417     0.000461
       846     4.035000  1102.786146  1090.202917     0.000492
       847     4.038000  1101.969182  1088.420546     0.000517
       848     4.041000  1101.188536  1132.490728     0.000474
       849     4.044000  1100.441672  1020.263308     0.000537
       850     4.047000  1099.726277  1201.702577     0.000456
       851     4.050000  1099.040237  1120.597783     0.000488
       852     4.053000  1098.381637  1049.176442     0.000520
       853     4.056000  1097.748678  1172.071007     0.000452
       854     4.059000  1097.139833  1171.155573     0.000477
       855     4.062000  1096.553410  1130.413016     0.000480
       856     4.065000  1095.988059  1185.573922     0.000447
       857     4.068000  1095.442555  1079.654769     0.000521
       858     4.071000  1094.915720   995.921663     0.000538
       859     4.074000  1094.406465  1052.745065     0.000519
       860     4.077000  1093.913779  1107.306813     0.000492
       861     4.080000  1093.436727  1139.287392     0.000478
       862     4.083000  1092.974439  1141.390305     0.000473
       863     4.086000  1092.526109  1203.895070     0.000441
       864     4.089000  1092.090985  1143.161009     0.000490
       865     4.092000  1091.668368  1057.046804     0.000502
       866     4.095000  1091.257606  1051.687803     0.000504
       867     4.098000  1090.858090  1123.530628     0.000496
       868     4.101000  1090.469253  1099.067385     0.000483
       869     4.104000  1090.090564  1076.599289     0.000504
       870     4.107000  1089.721526  1116.733467     0.000489
       871     4.110000  1089.361675  1015.336411     0.000537
       872     4.113000  1089.010576  1124.022382     0.000482
       873     4.116000  1088.667834  1102.500382     0.000480
       874     4.119000  1088.333036  1074.220096     0.000515
       875     4.122000  1088.005849  1139.642052     0.000465
       876     4.125000  1087.686404  1109.395334     0.000474
       877     4.128000  1087.375434  1104.719767     0.000494
       878     4.131000  1087.072902  1085.955903     0.000491
       879     4.134000  1086.778082  1042.523358     0.000514
       880     4.137000  1086.484216  1080.265418     0.000497
       881     4.140000  1086.196202  1195.508940     0.000452
       882     4.143000  1085.913807  1130.382751     0.000476
       883     4.146000  1085.636809  1127.661261     0.000463
       884     4.149000  1085.365001  1128.228568     0.000490
       885     4.152000  1085.098186  1086.327604     0.000489
       886     4.155000  1084.836180  1074.624669     0.000488
       887     4.158000  1084.578808  1046.892489     0.000525
       888     4.161000  1084.325923  1121.031740     0.000472
       889     4.164000  1084.077389  1151.103579     0.000462
       890     4.167000  1083.833013  1117.146489     0.000478
       891     4.170000  1083.592736  1086.503236     0.000498
       892     4.173000  1083.356284  1195.363522     0.000441
       893     4.176000  1083.123590  1111.955855     0.000469
       894     4.179000  1082.894565  1137.081462     0.000479
       895     4.182000  1082.669107  1063.852390     0.000496
       896     4.185000  1082.447109  1094.876415     0.000476
       897     4.188000  1082.228476  1157.665082     0.000471
       898     4.191000  1082.013124  1097.338697     0.000477
       899     4.194000  1081.800971  1099.920671     0.000482
       900     4.197000  1081.591944  1155.084235     0.000457
       901     4.200000  1081.386011  1102.262932     0.000485
       902     4.203000  1081.183033  1022.402564     0.000520
       903     4.206000  1080.982978  1150.035065     0.000444
       904     4.209000  1080.785801  1065.195938     0.000511
       905     4.212000  1080.591453  1075.835849     0.000483
       906     4.215000  1080.399892  1126.919303     0.000457
       907     4.218000  1080.211744  1007.285697     0.000540
       908     4.221000  1080.029083  1160.120724     0.000448
       909     4.224000  1079.852695  1139.754184     0.000464
       910     4.227000  1079.678639  1085.477660     0.000485
       911     4.230000  1079.500567  1069.474048     0.000492
       912     4.233000  1079.325168  1082.458356     0.000483
       913     4.236000  1079.152352  1205.585387     0.000425
       914     4.239000  1078.982167  1076.265245     0.000506
       915     4.242000  1078.814619  1011.124435     0.000512
       916     4.245000  1078.649623  1112.375187     0.000463
       917     4.248000  1078.486826  1092.719393     0.000494
       918     4.251000  1078.326180  1026.676927     0.000500
       919     4.254000  1078.167824  1085.651751     0.000484
       920     4.257000  1078.011501  1110.417285     0.000474
       921     4.260000  1077.857074  1053.494804     0.000502
       922     4.263000  1077.704699  1104.154647     0.000475
       923     4.266000  1077.554004  1084.337432     0.000473
       924     4.269000  1077.405122  1123.519535     0.000481
       925     4.272000  1077.258367  1111.747983     0.000465
       926     4.275000  1077.114255  1084.466749     0.000474
       927     4.278000  1076.972765  1052.113043     0.000517
       928     4.281000  1076.833792  1079.051028     0.000479
       929     4.284000  1076.697084  1177.514354     0.000447
       930     4.287000  1076.562028  1171.765603     0.000448
       931     4.290000  1076.426719  1025.265852     0.000509
       932     4.293000  1076.277488  1107.721439     0.000475
       933     4.296000  1076.163662  1112.820157     0.000460
       934     4.299000  1076.059264  1052.160107     0.000513
       935     4.302000  1075.959788  1103.355281     0.000469
       936     4.305000  1075.865557  1133.562427     0.000449
       937     4.308000  1075.776932  1107.354341     0.000487
       938     4.311000  1075.694317  1042.899867     0.000492
       939     4.314000  1075.618166  1126.218529     0.000463
       940     4.317000  1075.548988  1171.651382     0.000447
       941     4.320000  1075.487360  1126.910566     0.000466
       942     4.323000  1075.433931  1025.606042     0.000513
       943     4.326000  1075.389436  1102.398170     0.000468
       944     4.329000  1075.354711  1117.312836     0.000483
       945     4.332000  1075.330708  1193.033885     0.000433
       946     4.335000  1075.318515  1026.091841     0.000501
       947     4.338000  1075.319395  1081.132879     0.000501
       948     4.341000  1075.334817  1097.285048     0.000466
       949     4.344000  1075.366523  1095.294604     0.000476
       950     4.347000  1075.416617  1100.879146     0.000477
       951     4.350000  1075.487704  1125.687231     0.000467
       952     4.353000  1075.583102  1116.602239     0.000470
       953     4.356000  1075.707173  1063.415789     0.000477
       954     4.359000  1075.865813  1104.599668     0.000489
       955     4.362000  1076.067181  1085.893783     0.000479
       956     4.365000  1076.322742  1076.871682     0.000477
       957     4.368000  1076.648717  1094.455822     0.000493
       958     4.371000  1077.068004  1110.507981     0.000464
       959     4.374000  1077.612621  1062.215547     0.000491
       960     4.377000  1078.326633  1059.990190     0.000495
       961     4.380000  1079.269412  1150.341890     0.000453
       962     4.383000  1080.520293  1163.802678     0.000451
       963     4.386000  1082.181970  1179.049107     0.000433
       964     4.389000  1084.377357  1148.724573     0.000468
       965     4.392000  1087.252669  1131.532172     0.000459
       966     4.395000  1090.944505  1085.016487     0.000469
       967     4.398000  1095.645707  1141.718807     0.000474
       968     4.401000  1101.528483  1203.234841     0.000426
       969     4.404000  1108.745842  1145.779569     0.000458
       970     4.407000  1117.409360  1152.345262     0.000457
       971     4.410000  1127.563192  1138.420983     0.000459
       972     4.413000  1139.155891  1188.641680     0.000438
       973     4.416000  1152.012676  1215.580532     0.000424
       974     4.419000  1165.811530  1249.423483     0.000429
       975     4.422000  1180.069183  1267.419780     0.000404
       976     4.425000  1194.143671  1163.274293     0.000437
       977     4.428000  1207.259842  1265.968673     0.000421
       978     4.431000  1218.561274  1250.457392     0.000412
       979     4.434000  1227.188165  1288.509628     0.000404
       980     4.437000  1232.379209  1283.853100     0.000407
       981     4.440000  1233.590095  1331.761436     0.000391
       982     4.443000  1230.611644  1220.465138     0.000429
       983     4.446000  1223.648144  1309.641732     0.000392
       984     4.449000  1213.305479  1252.578995     0.000432
       985     4.452000  1200.471821  1307.488815     0.000394
       986     4.455000  1186.137930  1185.879337     0.000432
       987     4.458000  1171.235414  1170.506597     0.000464
       988     4.461000  1156.540525  1189.723043     0.000429
       989     4.464000  1142.641141  1211.309682     0.000429
       990     4.467000  1129.941248  1177.960693     0.000447
       991     4.470000  1118.681144  1086.062531     0.000482
       992     4.473000  1108.962860  1092.931645     0.000479
       993     4.476000  1100.777505  1166.306572     0.000434
       994     4.479000  1094.033327  1072.859324     0.000504
       995     4.482000  1088.583188  1127.182008     0.000459
       996     4.485000  1084.249774  1164.422704     0.000439
       997     4.488000  1080.846716  1077.550983     0.000502
       998     4.491000  1078.194687  1103.956621     0.000465
       999     4.494000  1076.131574  1077.154187     0.000486
      1000     4.497000  1074.519814  1122.157507     0.000466
      1001     4.500000  1073.246858  1108.501436     0.000473
      1002     4.503000  1072.224407  1077.607318     0.000482
      1003     4.506000  1071.385527  1067.602273     0.000484
      1004     4.509000  1070.681072  1055.089911     0.000508
      1005     4.512000  1070.075408  1097.146200     0.000473
      1006     4.515000  1069.543609  1042.406235     0.000493
      1007     4.518000  1069.068318  1139.101053     0.000470
      1008     4.521000  1068.637313  1098.128035     0.000473
      1009     4.524000  1068.242104  1029.473242     0.000508
      1010     4.527000  1067.876589  1066.121715     0.000498
      1011     4.530000  1067.536287  1052.598501     0.000501
      1012     4.533000  1067.217800  1075.722231     0.000484
      1013     4.536000  1066.918437  1064.793921     0.000483
      1014     4.539000  1066.636041  1055.845951     0.000511
      1015     4.542000  1066.368815  1126.283775     0.000461
      1016     4.545000  1066.115235  1087.766565     0.000472
      1017     4.548000  1065.873996  1090.707977     0.000489
      1018     4.551000  1065.643964  1147.995527     0.000446
      1019     4.554000  1065.424159  1047.381011     0.000501
      1020     4.557000  1065.213704  1095.127510     0.000483
      1021     4.560000  1065.011842   931.447728     0.000566
      1022     4.563000  1064.817904  1158.236053     0.000449
      1023     4.566000  1064.631296  1024.781142     0.000501
      1024     4.569000  1064.451493   975.230083     0.000549
      1025     4.572000  1064.278032  1073.262551     0.000483
      1026     4.575000  1064.110499  1114.114661     0.000460
      1027     4.578000  1063.948529  1081.584398     0.000495
      1028     4.581000  1063.791797  1133.112616     0.000453
      1029     4.584000  1063.640014  1034.178189     0.000504
      1030     4.587000  1063.492929  1053.988569     0.000505
      1031     4.590000  1063.350357  1056.063500     0.000497
      1032     4.593000  1063.212123  1099.234849     0.000476
      1033     4.596000  1063.077859  1057.625141     0.000487
      1034     4.599000  1062.947529  1169.057691     0.000458
      1035     4.602000  1062.820998  1067.775575     0.000486
      1036     4.605000  1062.698145  1059.400824     0.000483
      1037     4.608000  1062.578871  1134.239482     0.000474
      1038     4.611000  1062.463148  1105.049115     0.000465
      1039     4.614000  1062.350923  1124.958425     0.000462
      1040     4.617000  1062.241908  1063.664869     0.000497
      1041     4.620000  1062.136200  1015.967181     0.000519
      1042     4.623000  1062.033759  1086.535898     0.000484
      1043     4.626000  1061.934559  1039.727072     0.000498
      1044     4.629000  1061.838584  1071.985347     0.000500
      1045     4.632000  1061.745833  1107.271318     0.000465
      1046     4.635000  1061.656325  1100.328712     0.000464
      1047     4.638000  1061.570025  1116.855542     0.000479
      1048     4.641000  1061.486962  1009.626642     0.000511
      1049     4.644000  1061.407175  1048.927513     0.000495
      1050     4.647000  1061.330702  1080.896725     0.000488
      1051     4.650000  1061.257586  1061.759935     0.000495
      1052     4.653000  1061.187883   952.995928     0.000551
      1053     4.656000  1061.121651  1072.433106     0.000477
      1054     4.659000  1061.058964  1072.125485     0.000501
      1055     4.662000  1060.999898  1029.078903     0.000500
      1056     4.665000  1060.944542  1154.682573     0.000445
      1057     4.668000  1060.892993   993.892840     0.000541
      1058     4.671000  1060.845357  1008.822461     0.000512
      1059     4.674000  1060.801749  1011.921425     0.000514
      1060     4.677000  1060.762446  1083.651601     0.000486
      1061     4.680000  1060.728188  1018.879114     0.000515
      1062     4.683000  1060.699359   992.123124     0.000528
      1063     4.686000  1060.675376  1046.023910     0.000492
      1064     4.689000  1060.654022  1128.169202     0.000475
      1065     4.692000  1060.637620  1117.534157     0.000459
      1066     4.695000  1060.626368  1087.382286     0.000476
      1067     4.698000  1060.620479  1042.950857     0.000517
      1068     4.701000  1060.620179  1130.143663     0.000456
      1069     4.704000  1060.625714  1059.260902     0.000491
      1070     4.707000  1060.637349  1022.137583     0.000517
      1071     4.710000  1060.655550  1026.918794     0.000512
      1072     4.713000  1060.680848  1010.417076     0.000513
      1073     4.716000  1060.713814  1110.513665     0.000463
      1074     4.719000  1060.752860  1136.971129     0.000468
      1075     4.722000  1060.799598  1072.864357     0.000480
      1076     4.725000  1060.854448  1037.535941     0.000500
      1077     4.728000  1060.917836  1028.645340     0.000528
      1078     4.731000  1060.990222   985.120890     0.000526
      1079     4.734000  1061.072098  1047.240612     0.000497
      1080     4.737000  1061.163995  1123.950660     0.000470
      1081     4.740000  1061.266483  1153.073450     0.000457
      1082     4.743000  1061.380178  1059.071031     0.000489
      1083     4.746000  1061.505743  1072.812252     0.000480
      1084     4.749000  1061.644165  1015.478259     0.000535
      1085     4.752000  1061.795834   973.033050     0.000535
      1086     4.755000  1061.962101  1004.414230     0.000516
      1087     4.758000  1062.147167  1061.598241     0.000510
      1088     4.761000  1062.353988  1123.803467     0.000460
      1089     4.764000  1062.589289  1144.660612     0.000459
      1090     4.767000  1062.822829  1074.394642     0.000488
      1091     4.770000  1063.074765  1057.607967     0.000497
      1092     4.773000  1063.347633  1129.915168     0.000461
      1093     4.776000  1063.642927  1078.626126     0.000479
      1094     4.779000  1063.962280  1116.504891     0.000479
      1095     4.782000  1064.307479  1049.878007     0.000492
      1096     4.785000  1064.680478  1119.641102     0.000461
      1097     4.788000  1065.083427  1040.113936     0.000519
      1098     4.791000  1065.518685  1030.544880     0.000504
      1099     4.794000  1065.988852  1042.142953     0.000503
      1100     4.797000  1066.496793  1059.565812     0.000501
      1101     4.800000  1067.045678  1104.144963     0.000477
      1102     4.803000  1067.639023  1099.956422     0.000473
      1103     4.806000  1068.280738  1086.854539     0.000475
      1104     4.809000  1068.975111  1098.205377     0.000486
      1105     4.812000  1069.726971  1068.584659     0.000485
      1106     4.815000  1070.541721  1035.806531     0.000498
      1107     4.818000  1071.425396  1189.239000     0.000454
      1108     4.821000  1072.384770  1088.787164     0.000473
      1109     4.824000  1073.427467  1077.179961     0.000488
      1110     4.827000  1074.562092  1018.348859     0.000523
      1111     4.830000  1075.798382  1058.857257     0.000500
      1112     4.833000  1077.147554  1089.986665     0.000478
      1113     4.836000  1078.622982  1045.857599     0.000494
      1114     4.839000  1080.237180  1010.026083     0.000531
      1115     4.842000  1082.007420  1012.592296     0.000511
      1116     4.845000  1083.952891  1100.611324     0.000471
      1117     4.848000  1086.095505  1082.089453     0.000499
      1118     4.851000  1088.460708  1181.629843     0.000434
      1119     4.854000  1091.078587  1096.744084     0.000474
      1120     4.857000  1093.984704  1031.171598     0.000519
      1121     4.860000  1097.221963  1123.070031     0.000471
      1122     4.863000  1100.843350  1099.298740     0.000475
      1123     4.866000  1104.916261  1198.722907     0.000431
      1124     4.869000  1109.530223  1112.943416     0.000484
      1125     4.872000  1114.809252  1087.431789     0.000478
      1126     4.875000  1120.931816  1168.619861     0.000437
      1127     4.878000  1128.162426  1140.831331     0.000470
      1128     4.881000  1136.899024  1237.993578     0.000417
      1129     4.884000  1147.740527  1151.811729     0.000452
      1130     4.887000  1161.577076  1291.245987     0.000410
      1131     4.890000  1179.701369  1209.918690     0.000433
      1132     4.893000  1203.932013  1252.620386     0.000413
      1133     4.896000  1236.729158  1324.085374     0.000387
      1134     4.899000  1281.269918  1439.555956     0.000366
      1135     4.902000  1341.438971  1485.111799     0.000348
      1136     4.905000  1421.682604  1364.837139     0.000379
      1137     4.908000  1526.676917  1519.698799     0.000354
      1138     4.911000  1660.776177  1718.261069     0.000300
      1139     4.914000  1827.235243  1747.246847     0.000295
      1140     4.917000  2027.237702  1910.976436     0.000274
      1141     4.920000  2258.810038  2044.967352     0.000254
      1142     4.923000  2515.774079  2193.449007     0.000233
      1143     4.926000  2786.993827  2414.000276     0.000211
      1144     4.929000  3056.262836  2578.754534     0.000205
      1145     4.932000  3303.147888  2870.837799     0.000176
      1146     4.935000  3504.918365  3005.190280     0.000167
      1147     4.938000  3639.490218  3531.667202     0.000146
      1148     4.941000  3689.239405  3587.335888     0.000140
      1149     4.944000  3645.341123  3570.351036     0.000140
      1150     4.947000  3511.351390  3320.984861     0.000155
      1151     4.950000  3303.563600  3272.853670     0.000157
      1152     4.953000  3046.731605  3075.904367     0.000165
      1153     4.956000  2767.337590  2793.857637     0.000181
      1154     4.959000  2488.253347  2408.592572     0.000217
      1155     4.962000  2226.432493  2205.841381     0.000232
      1156     4.965000  1992.785995  2029.195530     0.000251
      1157     4.968000  1792.962650  1897.815050     0.000278
      1158     4.971000  1628.381582  1693.685152     0.000304
      1159     4.974000  1497.326634  1692.048306     0.000303
      1160     4.977000  1396.033029  1620.823610     0.000325
      1161     4.980000  1319.684815  1416.541568     0.000369
      1162     4.983000  1263.231164  1410.139110     0.000368
      1163     4.986000  1221.969821  1315.240273     0.000393
      1164     4.989000  1191.871801  1284.375602     0.000412
      1165     4.992000  1169.759520  1262.609312     0.000410
      1166     4.995000  1153.240116  1255.044430     0.000405
      1167     4.998000  1140.536403  1244.952858     0.000432
      1168     5.001000  1130.505056  1275.924828     0.000407
      1169     5.004000  1122.410910  1187.713185     0.000437
      1170     5.007000  1115.816000  1129.219884     0.000470
      1171     5.010000  1110.514714  1100.717181     0.000476
      1172     5.013000  1106.475701  1186.253944     0.000438
      1173     5.016000  1103.785533  1106.239992     0.000473
      1174     5.019000  1102.570727  1149.532850     0.000462
      1175     5.022000  1102.881856  1095.533757     0.000476
      1176     5.025000  1104.559727  1061.685401     0.000483
      1177     5.028000  1107.130494  1079.329103     0.000501
      1178     5.031000  1109.773639  1126.178837     0.000459
      1179     5.034000  1111.401326  1098.329679     0.000471
      1180     5.037000  1110.850461  1041.895019     0.000506
      1181     5.040000  1107.225286  1015.954513     0.000519
      1182     5.043000  1100.550520  1105.958074     0.000473
      1183     5.046000  1092.176082  1134.250284     0.000459
      1184     5.049000  1083.897533  1052.534960     0.000503
      1185     5.052000  1076.877590   983.830547     0.000530
      1186     5.055000  1071.492519  1080.937881     0.000473
      1187     5.058000  1067.599719  1080.078012     0.000500
      1188     5.061000  1064.824339  1055.556929     0.000492
      1189     5.064000  1062.776154  1079.344129     0.000480
      1190     5.067000  1061.160875  1031.427238     0.000515
      1191     5.070000  1059.798062  1137.243795     0.000462
      1192     5.073000  1058.591762   991.620280     0.000527
      1193     5.076000  1057.494406  1059.959457     0.000493
      1194     5.079000  1056.481704  1031.019605     0.000515
      1195     5.082000  1055.539538  1103.367852     0.000470
      1196     5.085000  1054.658292  1107.446430     0.000460
      1197     5.088000  1053.830643  1067.029281     0.000500
      1198     5.091000  1053.050676  1083.363847     0.000478
      1199     5.094000  1052.313477  1113.398448     0.000467
      1200     5.097000  1051.614892  1046.892888     0.000508
      1201     5.100000  1050.951349   963.846082     0.000546
      1202     5.103000  1050.319748   997.683072     0.000523
      1203     5.106000  1049.717394  1081.072604     0.000483
      1204     5.109000  1049.141907  1070.493765     0.000501
      1205     5.112000  1048.591175   950.600911     0.000550
      1206     5.115000  1048.063314  1032.404998     0.000502
      1207     5.118000  1047.556627  1061.947924     0.000508
      1208     5.121000  1047.069596  1059.028912     0.000488
      1209     5.124000  1046.600843  1059.147360     0.000493
      1210     5.127000  1046.149118  1045.263890     0.000507
      1211     5.130000  1045.713284  1025.268342     0.000510
      1212     5.133000  1045.292303  1066.130705     0.000488
      1213     5.136000  1044.885224  1060.043440     0.000493
      1214     5.139000  1044.491184  1067.535214     0.000500
      1215     5.142000  1044.109380  1028.917752     0.000504
      1216     5.145000  1043.739053  1047.769440     0.000492
      1217     5.148000  1043.379537  1029.624859     0.000518
      1218     5.151000  1043.030381  1046.927360     0.000495
      1219     5.154000  1042.690875  1021.731310     0.000509
      1220     5.157000  1042.360237  1141.941564     0.000465
      1221     5.160000  1042.038140  1019.587330     0.000520
      1222     5.163000  1041.724227  1100.440597     0.000478
      1223     5.166000  1041.418067  1064.526198     0.000486
      1224     5.169000  1041.118936  1036.357866     0.000514
      1225     5.172000  1040.826676  1025.767892     0.000506
      1226     5.175000  1040.540935  1053.710452     0.000492
      1227     5.178000  1040.261383  1020.148526     0.000522
      1228     5.181000  1039.987710  1082.320438     0.000475
      1229     5.184000  1039.719714   964.341347     0.000537
      1230     5.187000  1039.458023  1032.147947     0.000519
      1231     5.190000  1039.200693  1044.900511     0.000504
      1232     5.193000  1038.947821  1017.799161     0.000509
      1233     5.196000  1038.699543  1019.605825     0.000515
      1234     5.199000  1038.455653   987.966121     0.000542
      1235     5.202000  1038.215956  1037.854153     0.000502
      1236     5.205000  1037.980316  1019.257949     0.000507
      1237     5.208000  1037.748589  1076.483714     0.000495
      1238     5.211000  1037.520476  1038.170990     0.000503
      1239     5.214000  1037.295743  1025.583050     0.000509
      1240     5.217000  1037.074355   951.788873     0.000561
      1241     5.220000  1036.856173   964.716762     0.000549
      1242     5.223000  1036.641061   994.570936     0.000522
      1243     5.226000  1036.428891  1002.631967     0.000517
      1244     5.229000  1036.219545  1041.403530     0.000510
      1245     5.232000  1036.012908  1043.861239     0.000499
      1246     5.235000  1035.808873   990.068821     0.000518
      1247     5.238000  1035.607337  1010.606812     0.000525
      1248     5.241000  1035.408201  1098.086295     0.000470
      1249     5.244000  1035.211374  1018.056182     0.000505
      1250     5.247000  1035.016768  1043.907476     0.000506
      1251     5.250000  1034.824299   993.359888     0.000529
      1252     5.253000  1034.633886  1016.756444     0.000509
      1253     5.256000  1034.445454  1059.021207     0.000496
      1254     5.259000  1034.258932  1093.547077     0.000485
      1255     5.262000  1034.074249   977.581367     0.000533
      1256     5.265000  1033.891340  1072.877393     0.000485
      1257     5.268000  1033.710142  1057.590326     0.000506
      1258     5.271000  1033.530596  1033.523045     0.000500
      1259     5.274000  1033.352645  1033.984984     0.000501
      1260     5.277000  1033.176238  1070.302128     0.000495
      1261     5.280000  1033.001347  1048.476797     0.000500
      1262     5.283000  1032.827860   997.312643     0.000523
      1263     5.286000  1032.655900  1036.833276     0.000503
      1264     5.289000  1032.485813   992.911290     0.000537
      1265     5.292000  1032.316380  1084.426577     0.000479
      1266     5.295000  1032.148188  1041.331347     0.000493
      1267     5.298000  1031.981215   975.545103     0.000548
      1268     5.301000  1031.815423  1049.912284     0.000500
      1269     5.304000  1031.650774  1001.310173     0.000520
      1270     5.307000  1031.487234   999.211281     0.000527
      1271     5.310000  1031.324769   952.858529     0.000552
      1272     5.313000  1031.163346  1136.855239     0.000456
      1273     5.316000  1031.002936  1009.430378     0.000518
      1274     5.319000  1030.843509  1023.259697     0.000518
      1275     5.322000  1030.685035  1038.163623     0.000502
      1276     5.325000  1030.527483  1028.329163     0.000501
      1277     5.328000  1030.370828  1020.502513     0.000520
      1278     5.331000  1030.215047  1043.166958     0.000499
      1279     5.334000  1030.060115   934.773473     0.000555
      1280     5.337000  1029.906007   944.191983     0.000564
      1281     5.340000  1029.752702  1063.200648     0.000496
      1282     5.343000  1029.600178  1054.507094     0.000494
      1283     5.346000  1029.448413  1015.425670     0.000517
      1284     5.349000  1029.297387  1068.085773     0.000491
      1285     5.352000  1029.147082  1053.193363     0.000494
      1286     5.355000  1028.997478  1014.639481     0.000511
      1287     5.358000  1028.848557   963.945670     0.000550
      1288     5.361000  1028.700303  1020.103268     0.000507
      1289     5.364000  1028.552741   998.280952     0.000518
      1290     5.367000  1028.405913  1003.277501     0.000527
      1291     5.370000  1028.259838   993.327129     0.000530
      1292     5.373000  1028.114088  1022.642035     0.000504
      1293     5.376000  1027.968922  1060.866638     0.000488
      1294     5.379000  1027.824330  1061.630194     0.000501
      1295     5.382000  1027.680298  1095.900383     0.000472
      1296     5.385000  1027.536813   975.032261     0.000530
      1297     5.388000  1027.393863  1071.078016     0.000498
      1298     5.391000  1027.251455  1054.112171     0.000496
      1299     5.394000  1027.109690  1056.917587     0.000486
      1300     5.397000  1026.968366  1129.978840     0.000465
      1301     5.400000  1026.827437   990.545038     0.000532
      1302     5.403000  1026.686984  1072.369214     0.000487
      1303     5.406000  1026.547009   960.232084     0.000543
      1304     5.409000  1026.407486  1032.450673     0.000514
      1305     5.412000  1026.268407  1076.612460     0.000486
      1306     5.415000  1026.129766  1067.400993     0.000483
      1307     5.418000  1025.991554  1078.713074     0.000494
      1308     5.421000  1025.853764  1028.162091     0.000504
      1309     5.424000  1025.716389   999.901349     0.000515
      1310     5.427000  1025.579418  1032.782943     0.000511
      1311     5.430000  1025.442841   992.273685     0.000536
      1312     5.433000  1025.306653  1074.288669     0.000480
      1313     5.436000  1025.170846  1022.962408     0.000512
      1314     5.439000  1025.035414  1042.185590     0.000512
      1315     5.442000  1024.900349  1059.439352     0.000491
      1316     5.445000  1024.765645   981.403273     0.000530
      1317     5.448000  1024.631295  1025.751843     0.000516
      1318     5.451000  1024.497293  1040.453221     0.000498
      1319     5.454000  1024.363633  1109.697907     0.000464
      1320     5.457000  1024.230309  1074.715754     0.000492
      1321     5.460000  1024.097315   984.989052     0.000536
      1322     5.463000  1023.964646   937.824448     0.000557
      1323     5.466000  1023.832296  1076.277563     0.000482
      1324     5.469000  1023.700261   992.206348     0.000534
      1325     5.472000  1023.568534  1111.459120     0.000467
      1326     5.475000  1023.437119  1089.579482     0.000471
      1327     5.478000  1023.306010   978.555430     0.000544
      1328     5.481000  1023.175182  1022.677254     0.000510
      1329     5.484000  1023.044644   999.909238     0.000516
      1330     5.487000  1022.914392  1043.294074     0.000504
      1331     5.490000  1022.784426  1051.694769     0.000502
      1332     5.493000  1022.654750   963.604151     0.000541
      1333     5.496000  1022.525331   982.055785     0.000527
      1334     5.499000  1022.396182  1036.210217     0.000510
      1335     5.502000  1022.267303  1020.592165     0.000509
      1336     5.505000  1022.138690  1028.822203     0.000504
      1337     5.508000  1022.010337   961.371034     0.000552
      1338     5.511000  1021.882231  1050.211017     0.000497
      1339     5.514000  1021.754378  1053.001707     0.000491
      1340     5.517000  1021.626802   988.276187     0.000534
      1341     5.520000  1021.499692   954.843953     0.000553
      1342     5.523000  1021.373150  1050.394842     0.000497
      1343     5.526000  1021.247064  1023.679661     0.000507
      1344     5.529000  1021.120428   945.930390     0.000567
      1345     5.532000  1020.994033   969.290224     0.000538
      1346     5.535000  1020.867866  1039.090658     0.000496
      1347     5.538000  1020.741926  1043.192659     0.000511
      1348     5.541000  1020.616304  1029.480257     0.000504
      1349     5.544000  1020.491258   998.230750     0.000525
      1350     5.547000  1020.366890   963.567257     0.000544
      1351     5.550000  1020.242042  1074.788476     0.000488
      1352     5.553000  1020.117212  1064.188309     0.000486
      1353     5.556000  1019.992607   978.700046     0.000530
      1354     5.559000  1019.868312   986.858260     0.000539
      1355     5.562000  1019.744181   965.797692     0.000537
      1356     5.565000  1019.620281   948.388362     0.000545
      1357     5.568000  1019.496509   959.551696     0.000552
      1358     5.571000  1019.372939  1048.343372     0.000498
      1359     5.574000  1019.249573  1077.159112     0.000483
      1360     5.577000  1019.126408  1013.667651     0.000521
      1361     5.580000  1019.003444   966.059013     0.000551
      1362     5.583000  1018.880677  1044.954242     0.000497
      1363     5.586000  1018.758108   948.460701     0.000550
      1364     5.589000  1018.635733  1035.651592     0.000513
      1365     5.592000  1018.513552   971.653355     0.000539
      1366     5.595000  1018.391564   994.259112     0.000524
      1367     5.598000  1018.269772   952.932206     0.000556
      1368     5.601000  1018.148176   974.555340     0.000536
      1369     5.604000  1018.026755   972.736185     0.000533
      1370     5.607000  1017.905521  1025.236646     0.000511
      1371     5.610000  1017.784473   983.528388     0.000536
      1372     5.613000  1017.663609  1047.625443     0.000498
      1373     5.616000  1017.542928   995.577673     0.000519
      1374     5.619000  1017.422430  1065.767472     0.000499
      1375     5.622000  1017.302112  1022.484495     0.000509
      1376     5.625000  1017.181974   959.201984     0.000534
      1377     5.628000  1017.062015   998.571886     0.000531
      1378     5.631000  1016.942234   993.491802     0.000524
      1379     5.634000  1016.822630   968.779947     0.000539
      1380     5.637000  1016.703202   994.978502     0.000526
      1381     5.640000  1016.583948  1025.197340     0.000510
      1382     5.643000  1016.464870  1058.219810     0.000493
      1383     5.646000  1016.345964  1058.940996     0.000490
      1384     5.649000  1016.227232   961.386356     0.000551
      1385     5.652000  1016.108671   993.388653     0.000521
      1386     5.655000  1015.990286   996.547747     0.000520
      1387     5.658000  1015.872067   988.040989     0.000537
      1388     5.661000  1015.754017   961.426633     0.000541
      1389     5.664000  1015.636137  1048.805142     0.000493
      1390     5.667000  1015.518432   994.890961     0.000533
      1391     5.670000  1015.400891  1009.194273     0.000519
      1392     5.673000  1015.283514   928.159872     0.000559
      1393     5.676000  1015.166304   979.171695     0.000529
      1394     5.679000  1015.049260  1094.832339     0.000484
      1395     5.682000  1014.932381   941.754996     0.000553
      1396     5.685000  1014.815668  1004.081530     0.000512
      1397     5.688000  1014.699120  1050.900722     0.000510
      1398     5.691000  1014.582736  1034.094365     0.000506
      1399     5.694000  1014.466519  1066.582620     0.000484
      1400     5.697000  1014.350478   970.627695     0.000546
      1401     5.700000  1014.234584   968.691363     0.000542
      1402     5.703000  1014.118853  1126.878477     0.000457
      1403     5.706000  1014.003284   992.645385     0.000526
      1404     5.709000  1013.887877   985.425447     0.000541
      1405     5.712000  1013.772632  1032.742056     0.000504
      1406     5.715000  1013.657549   939.485425     0.000547
      1407     5.718000  1013.542626   985.251770     0.000539
      1408     5.721000  1013.427864  1019.342028     0.000509
      1409     5.724000  1013.313263  1023.769001     0.000506
      1410     5.727000  1013.198822  1051.141181     0.000504
      1411     5.730000  1013.084546  1071.171454     0.000491
      1412     5.733000  1012.970451  1031.176365     0.000505
      1413     5.736000  1012.856516  1020.151275     0.000506
      1414     5.739000  1012.742715   968.167545     0.000549
      1415     5.742000  1012.629074  1008.705482     0.000521
      1416     5.745000  1012.515593  1032.157502     0.000497
      1417     5.748000  1012.402272  1036.457960     0.000512
      1418     5.751000  1012.289123  1014.274757     0.000516
      1419     5.754000  1012.176149   933.849491     0.000551
      1420     5.757000  1012.063304  1006.131263     0.000521
      1421     5.760000  1011.950619  1008.329627     0.000522
      1422     5.763000  1011.838092   953.974384     0.000546
      1423     5.766000  1011.725724  1045.553710     0.000495
      1424     5.769000  1011.613516   881.923354     0.000602
      1425     5.772000  1011.501466   983.012957     0.000531
      1426     5.775000  1011.389576  1010.333598     0.000511
      1427     5.778000  1011.277844  1040.386138     0.000513
      1428     5.781000  1011.166272   980.178817     0.000534
      1429     5.784000  1011.054859   974.413939     0.000523
      1430     5.787000  1010.943605  1033.387867     0.000511
      1431     5.790000  1010.832510  1016.506503     0.000515
      1432     5.793000  1010.721575   998.256268     0.000513
      1433     5.796000  1010.610799   999.620595     0.000519
      1434     5.799000  1010.500183   955.619276     0.000557
      1435     5.802000  1010.389726   972.867317     0.000536
      1436     5.805000  1010.279430   974.127294     0.000525
      1437     5.808000  1010.169294   958.504774     0.000556
      1438     5.811000  1010.059317   990.762117     0.000528
      1439     5.814000  1009.949501   999.469912     0.000517
      1440     5.817000  1009.839846  1035.912038     0.000508
      1441     5.820000  1009.730352   997.441591     0.000527
      1442     5.823000  1009.621018  1072.571145     0.000485
      1443     5.826000  1009.511852  1002.445784     0.000515
      1444     5.829000  1009.402864  1054.469901     0.000499
      1445     5.832000  1009.294015  1019.207938     0.000505
      1446     5.835000  1009.185327   959.831218     0.000535
      1447     5.838000  1009.076802  1046.105962     0.000506
      1448     5.841000  1008.968439  1015.899769     0.000516
      1449     5.844000  1008.860239   981.466687     0.000526
      1450     5.847000  1008.753506  1029.699656     0.000513
      1451     5.850000  1008.682248  1055.275484     0.000496
      1452     5.853000  1008.691665  1015.275364     0.000512
      1453     5.856000  1008.838109  1028.536024     0.000504
      1454     5.859000  1008.778379  1058.110028     0.000502
      1455     5.862000  1008.671654   957.847990     0.000548
      1456     5.865000  1008.565094  1091.724246     0.000465
      1457     5.868000  1008.458703   965.055210     0.000551
      1458     5.871000  1008.352493  1039.558917     0.000505
      1459     5.874000  1008.246478   985.885567     0.000524
      1460     5.877000  1008.140659   990.926478     0.000529
      1461     5.880000  1008.035077   953.750315     0.000547
      1462     5.883000  1007.929522  1051.306963     0.000494
      1463     5.886000  1007.824134  1046.531507     0.000493
      1464     5.889000  1007.718915   997.037534     0.000532
      1465     5.892000  1007.613865  1100.903269     0.000473
      1466     5.895000  1007.508984  1065.464596     0.000483
      1467     5.898000  1007.404274  1075.038605     0.000493
      1468     5.901000  1007.299735  1021.421991     0.000510
      1469     5.904000  1007.195366  1055.709216     0.000486
      1470     5.907000  1007.091170  1129.351959     0.000463
      1471     5.910000  1006.987145   941.977370     0.000554
      1472     5.913000  1006.883293   994.627983     0.000528
      1473     5.916000  1006.779615  1035.766129     0.000497
      1474     5.919000  1006.676109  1001.488095     0.000531
      1475     5.922000  1006.572778  1002.794202     0.000519
      1476     5.925000  1006.469622   947.271191     0.000537
      1477     5.928000  1006.366641   991.472702     0.000536
      1478     5.931000  1006.263836  1001.505098     0.000519
      1479     5.934000  1006.161207  1063.765820     0.000483
      1480     5.937000  1006.058755   956.643474     0.000550
      1481     5.940000  1005.956508   990.048809     0.000529
      1482     5.943000  1005.854553  1028.921924     0.000507
      1483     5.946000  1005.752658   984.099272     0.000528
      1484     5.949000  1005.650920   990.286007     0.000540
      1485     5.952000  1005.549379  1016.479706     0.000514
      1486     5.955000  1005.448020  1017.257347     0.000501
      1487     5.958000  1005.346825   988.318360     0.000537
      1488     5.961000  1005.245813   990.937680     0.000962
      1489     5.964000  1005.145038  1030.045458     0.000974
      1490     5.967000  1005.044560  1024.772867     0.001455
      1491     5.970000  1004.944174   991.109369     0.000981
      1492     5.973000  1004.843896   976.479320     0.000897
      1493     5.976000  1004.743804   968.101756     0.000850
      1494     5.979000  1004.643898   966.679136     0.000843
      1495     5.982000  1004.544179   994.552792     0.000773
      1496     5.985000  1004.444647  1058.078509     0.000709
      1497     5.988000  1004.345305   972.159702     0.000962
      1498     5.991000  1004.246152  1017.313707     0.000729
      1499     5.994000  1004.147189   992.508446     0.000725
      1500     5.997000  1004.048417  1015.815338     0.000708
      1501     6.000000  1003.949837   988.440939     0.000729
      1502     6.003000  1003.851449  1058.543647     0.000665
      1503     6.006000  1003.753256  1065.308298     0.000662
      1504     6.009000  1003.655256  1011.953636     0.000711
      1505     6.012000  1003.557452  1041.527921     0.000681
      1506     6.015000  1003.459845   974.312745     0.000720
      1507     6.018000  1003.362434  1040.496706     0.000705
      1508     6.021000  1003.265244  1008.946751     0.000695
      1509     6.024000  1003.168246   974.628659     0.000719
      1510     6.027000  1003.071433   988.806115     0.000725
      1511     6.030000  1002.974821  1062.138146     0.000671
      1512     6.033000  1002.878410   981.753057     0.000723
      1513     6.036000  1002.782203   998.298567     0.000709
      1514     6.039000  1002.686200  1016.903722     0.000718
      1515     6.042000  1002.590405  1017.791378     0.000692
      1516     6.045000  1002.494836  1053.219253     0.000659
      1517     6.048000  1002.399451   933.555960     0.000776
      1518     6.051000  1002.304275   959.199993     0.000729
      1519     6.054000  1002.209308   998.671856     0.000704
      1520     6.057000  1002.114575   902.442418     0.000798
      1521     6.060000  1002.020032  1006.557594     0.000705
      1522     6.063000  1001.925700  1042.067275     0.000677
      1523     6.066000  1001.831583  1035.141283     0.000678
      1524     6.069000  1001.737682   909.454906     0.000800
      1525     6.072000  1001.643997  1025.966021     0.000680
      1526     6.075000  1001.550531  1002.481776     0.000692
      1527     6.078000  1001.457283   995.935235     0.000740
      1528     6.081000  1001.364257   984.223835     0.000709
      1529     6.084000  1001.271453  1013.544816     0.000687
      1530     6.087000  1001.178872  1054.162052     0.000677
      1531     6.090000  1001.086516  1075.976015     0.000654
      1532     6.093000  1000.994386   968.529788     0.000722
      1533     6.096000  1000.902485   932.521098     0.000747
      1534     6.099000  1000.810812  1002.663898     0.000716
      1535     6.102000  1000.719371  1008.313632     0.000688
      1536     6.105000  1000.628162   989.471835     0.000700
      1537     6.108000  1000.537187  1007.889801     0.000714
      1538     6.111000  1000.446448  1084.084604     0.000630
      1539     6.114000  1000.355947  1028.090296     0.000678
      1540     6.117000  1000.265684  1037.809703     0.000676
      1541     6.120000  1000.175663   984.778833     0.000719
      1542     6.123000  1000.085884   945.250793     0.000739
      1543     6.126000   999.996350   997.923939     0.000688
      1544     6.129000   999.907062   991.050716     0.000724
      1545     6.132000   999.818023  1011.089689     0.000685
      1546     6.135000   999.729234   986.412216     0.000700
      1547     6.138000   999.640698  1078.460842     0.000659
      1548     6.141000   999.552415   997.042750     0.000688
      1549     6.144000   999.464390  1003.354874     0.000687
      1550     6.147000   999.376623   955.779413     0.000735
      1551     6.150000   999.289117   970.420815     0.000715
      1552     6.153000   999.201875   874.245612     0.000790
      1553     6.156000   999.114865  1024.211342     0.000668
      1554     6.159000   999.027871  1075.322325     0.000660
      1555     6.162000   998.940797   979.881163     0.000698
      1556     6.165000   998.853538   988.424793     0.000688
      1557     6.168000   998.765999   991.833426     0.000718
      1558     6.171000   998.678108   983.601019     0.000690
      1559     6.174000   998.590114   995.848205     0.000686
      1560     6.177000   998.501895  1000.090238     0.000692
      1561     6.180000   998.412952  1013.471783     0.000679
      1562     6.183000   998.319976  1035.462707     0.000658
      1563     6.186000   998.234655  1065.166116     0.000636
      1564     6.189000   998.150840   992.567273     0.000711
      1565     6.192000   998.067324   914.183299     0.000747
      1566     6.195000   997.984111  1003.636308     0.000670
      1567     6.198000   997.901203   933.643826     0.000756
      1568     6.201000   997.818604   934.846882     0.000722
      1569     6.204000   997.736318  1031.149229     0.000660
      1570     6.207000   997.654348   988.996740     0.000701
      1571     6.210000   997.572699  1090.501918     0.000632
      1572     6.213000   997.491375   971.575073     0.000700
      1573     6.216000   997.410379  1050.791774     0.000641
      1574     6.219000   997.329716   910.362057     0.000777
      1575     6.222000   997.249398   991.330715     0.000681
      1576     6.225000   997.169495  1000.164537     0.000672
      1577     6.228000   997.089885  1009.626405     0.000696
      1578     6.231000   997.010610  1016.695253     0.000662
      1579     6.234000   996.931695  1048.992123     0.000646
      1580     6.237000   996.853127   967.696959     0.000715
      1581     6.240000   996.774926   969.415826     0.000708
      1582     6.243000   996.697098  1028.679375     0.000657
      1583     6.246000   996.619648   983.523656     0.000687
      1584     6.249000   996.542583  1032.031834     0.000680
      1585     6.252000   996.465934  1032.543267     0.000663
      1586     6.255000   996.389703   977.248513     0.000686
      1587     6.258000   996.313828   975.458994     0.000716
      1588     6.261000   996.238364  1032.335617     0.000647
      1589     6.264000   996.163318   957.452621     0.000714
      1590     6.267000   996.088697  1023.675953     0.000674
      1591     6.270000   996.014509  1005.545483     0.000677
      1592     6.273000   995.940762   992.247227     0.000687
      1593     6.276000   995.867464   995.424433     0.000679
      1594     6.279000   995.794636   984.206507     0.000709
      1595     6.282000   995.722321  1055.190793     0.000637
      1596     6.285000   995.650556   942.890240     0.000715
      1597     6.288000   995.579149  1030.845405     0.000681
      1598     6.291000   995.508236   979.016694     0.000691
      1599     6.294000   995.437831  1019.290299     0.000663
      1600     6.297000   995.367944  1037.009614     0.000667
      1601     6.300000   995.298588  1037.650895     0.000662
      1602     6.303000   995.229778   991.325456     0.000685
      1603     6.306000   995.161535   976.706839     0.000696
      1604     6.309000   995.093844  1019.720616     0.000684
      1605     6.312000   995.026735   976.357126     0.000695
      1606     6.315000   994.960223  1019.353301     0.000656
      1607     6.318000   994.894322  1059.182404     0.000660
      1608     6.321000   994.829063   961.875462     0.000703
      1609     6.324000   994.764460   949.374732     0.000708
      1610     6.327000   994.700494  1040.098489     0.000670
      1611     6.330000   994.637208  1011.422529     0.000674
      1612     6.333000   994.574622  1031.461326     0.000658
      1613     6.336000   994.512755  1050.439311     0.000643
      1614     6.339000   994.451629   967.705393     0.000722
      1615     6.342000   994.391268   983.511172     0.000687
      1616     6.345000   994.331741   970.540919     0.000692
      1617     6.348000   994.273034   972.832096     0.000724
      1618     6.351000   994.215320  1000.891330     0.000672
      1619     6.354000   994.158643   965.146690     0.000701
      1620     6.357000   994.102993   979.477205     0.000707
      1621     6.360000   994.047751   989.144435     0.000695
      1622     6.363000   993.993465   949.591731     0.000716
      1623     6.366000   993.940169   995.934442     0.000676
      1624     6.369000   993.887900  1018.173587     0.000685
      1625     6.372000   993.836696   967.859838     0.000701
      1626     6.375000   993.786596  1003.688928     0.000666
      1627     6.378000   993.737644  1042.448323     0.000672
      1628     6.381000   993.689884  1006.443661     0.000664
      1629     6.384000   993.643365  1001.275907     0.000679
      1630     6.387000   993.598138   932.562615     0.000743
      1631     6.390000   993.554257   975.818904     0.000705
      1632     6.393000   993.511779  1038.092590     0.000651
      1633     6.396000   993.470766  1061.592630     0.000631
      1634     6.399000   993.431283  1030.631744     0.000677
      1635     6.402000   993.393399   973.521294     0.000695
      1636     6.405000   993.357190  1002.179102     0.000670
      1637     6.408000   993.322733   999.536549     0.000702
      1638     6.411000   993.290115   985.567427     0.000681
      1639     6.414000   993.259425   920.451126     0.000734
      1640     6.417000   993.230761  1018.343783     0.000686
      1641     6.420000   993.204227  1027.028259     0.000662
      1642     6.423000   993.179934   950.326606     0.000714
      1643     6.426000   993.158003   977.366854     0.000693
      1644     6.429000   993.138563  1075.821155     0.000650
      1645     6.432000   993.121752   930.417026     0.000724
      1646     6.435000   993.107720  1011.003628     0.000665
      1647     6.438000   993.096631   988.392632     0.000717
      1648     6.441000   993.088688  1051.082717     0.000640
      1649     6.444000   993.084016   995.797793     0.000675
      1650     6.447000   993.082853   968.876713     0.000718
      1651     6.450000   993.085419  1041.692905     0.000654
      1652     6.453000   993.091955   937.531834     0.000731
      1653     6.456000   993.102723   967.806420     0.000700
      1654     6.459000   993.118007  1030.648595     0.000677
      1655     6.462000   993.138118   983.473848     0.000685
      1656     6.465000   993.163395  1008.442456     0.000669
      1657     6.468000   993.194207   980.729635     0.000719
      1658     6.471000   993.230961  1056.239469     0.000630
      1659     6.474000   993.274106   928.123641     0.000728
      1660     6.477000   993.324140   968.663629     0.000715
      1661     6.480000   993.381575  1013.352769     0.000676
      1662     6.483000   993.447020   929.947254     0.000736
      1663     6.486000   993.521132   941.818320     0.000722
      1664     6.489000   993.604639  1017.261287     0.000689
      1665     6.492000   993.698349   996.800133     0.000679
      1666     6.495000   993.803159   997.607267     0.000679
      1667     6.498000   993.920070   977.769424     0.000720
      1668     6.501000   994.050200  1023.096125     0.000654
      1669     6.504000   994.194800   929.940896     0.000736
      1670     6.507000   994.355276   934.828531     0.000744
      1671     6.510000   994.533210  1020.575698     0.000671
      1672     6.513000   994.730389  1049.422953     0.000648
      1673     6.516000   994.948838  1026.442719     0.000661
      1674     6.519000   995.190861  1030.748876     0.000674
      1675     6.522000   995.459100  1098.272251     0.000612
      1676     6.525000   995.756599  1029.775587     0.000655
      1677     6.528000   996.086909  1010.361063     0.000698
      1678     6.531000   996.454236  1018.204023     0.000661
      1679     6.534000   996.863661  1017.137875     0.000668
      1680     6.537000   997.321490  1031.610507     0.000670
      1681     6.540000   997.835796   962.868658     0.000714
      1682     6.543000   998.417267   999.091687     0.000680
      1683     6.546000   999.080518   962.887885     0.000716
      1684     6.549000   999.846046   940.482926     0.000744
      1685     6.552000  1000.743085   949.010260     0.000708
      1686     6.555000  1001.813592   951.253188     0.000718
      1687     6.558000  1003.117575  1006.270731     0.000695
      1688     6.561000  1004.739847  1040.488837     0.000652
      1689     6.564000  1006.797996  1023.858912     0.000661
      1690     6.567000  1009.451014  1056.964931     0.000656
      1691     6.570000  1012.908790   991.492557     0.000694
      1692     6.573000  1017.440779  1005.916756     0.000672
      1693     6.576000  1023.358695   976.972610     0.000690
      1694     6.579000  1031.031179  1025.620942     0.000681
      1695     6.582000  1040.870694  1049.530778     0.000639
      1696     6.585000  1053.291562  1064.366405     0.000633
      1697     6.588000  1068.674673  1063.360411     0.000660
      1698     6.591000  1087.315231  1008.096815     0.000669
      1699     6.594000  1109.361546  1038.900721     0.000652
      1700     6.597000  1134.749273  1061.389669     0.000652
      1701     6.600000  1163.135890  1047.200060     0.000656
      1702     6.603000  1193.840257  1071.412675     0.000630
      1703     6.606000  1225.793724  1188.764445     0.000565
      1704     6.609000  1257.515579  1087.469601     0.000640
      1705     6.612000  1287.137692  1235.200295     0.000544
      1706     6.615000  1312.514965  1161.641055     0.000578
      1707     6.618000  1331.455349  1219.715626     0.000575
      1708     6.621000  1342.072019  1260.676659     0.000532
      1709     6.624000  1343.195021  1386.709848     0.000481
      1710     6.627000  1334.701231  1223.486233     0.000564
      1711     6.630000  1317.590660  1232.679988     0.000558
      1712     6.633000  1293.735002  1277.516126     0.000527
      1713     6.636000  1265.415717  1207.737802     0.000560
      1714     6.639000  1234.875707  1245.108454     0.000560
      1715     6.642000  1204.037244  1190.520506     0.000559
      1716     6.645000  1174.390369  1122.552938     0.000597
      1717     6.648000  1146.988175  1078.109297     0.000649
      1718     6.651000  1122.486798  1014.703589     0.000667
      1719     6.654000  1101.201109  1035.938551     0.000653
      1720     6.657000  1083.167518  1036.862385     0.000667
      1721     6.660000  1068.211471  1060.747081     0.000650
      1722     6.663000  1056.016243  1079.592337     0.000626
      1723     6.666000  1046.187780  1104.218572     0.000617
      1724     6.669000  1038.310055  1033.224892     0.000676
      1725     6.672000  1031.986983  1084.945281     0.000616
      1726     6.675000  1026.869470   984.672580     0.000683
      1727     6.678000  1022.668788  1026.022673     0.000680
      1728     6.681000  1019.159194  1037.208647     0.000646
      1729     6.684000  1016.173392  1030.455811     0.000653
      1730     6.687000  1013.594096   986.155927     0.000702
      1731     6.690000  1011.344195  1011.292128     0.000677
      1732     6.693000  1009.377090   991.330035     0.000688
      1733     6.696000  1007.668062  1040.348979     0.000662
      1734     6.699000  1006.206893   970.054562     0.000722
      1735     6.702000  1004.991694  1037.018693     0.000649
      1736     6.705000  1004.024279   977.060600     0.000684
      1737     6.708000  1003.305888  1039.998077     0.000672
      1738     6.711000  1002.833938  1020.067198     0.000659
      1739     6.714000  1002.599288   947.104620     0.000711
      1740     6.717000  1002.583998   979.765793     0.000715
      1741     6.720000  1002.759518   954.764730     0.000720
      1742     6.723000  1003.085331   995.250276     0.000678
      1743     6.726000  1003.508176   994.931820     0.000686
      1744     6.729000  1003.962346  1002.169899     0.000701
      1745     6.732000  1004.371911  1016.350741     0.000664
      1746     6.735000  1004.655992  1053.723104     0.000640
      1747     6.738000  1004.737756  1057.985433     0.000663
      1748     6.741000  1004.556402   996.583412     0.000677
      1749     6.744000  1004.079259  1066.436740     0.000630
      1750     6.747000  1003.309247  1038.900530     0.000667
      1751     6.750000  1002.283639   932.483513     0.000744
      1752     6.753000  1001.064036   972.785781     0.000696
      1753     6.756000   999.722045  1067.773631     0.000638
      1754     6.759000   998.326945  1044.969223     0.000667
      1755     6.762000   996.938496   993.742301     0.000678
      1756     6.765000   995.603766  1050.962380     0.000648
      1757     6.768000   994.357066  1027.506167     0.000682
      1758     6.771000   993.220964  1018.153805     0.000669
      1759     6.774000   992.207717   969.935987     0.000700
      1760     6.777000   991.320860   983.952017     0.000707
      1761     6.780000   990.556961  1030.730843     0.000667
      1762     6.783000   989.907449   975.303358     0.000697
      1763     6.786000   989.360427  1001.766633     0.000682
      1764     6.789000   988.902151  1058.525260     0.000659
      1765     6.792000   988.518575   991.909781     0.000682
      1766     6.795000   988.196339   965.586835     0.000710
      1767     6.798000   987.923392   961.103126     0.000729
      1768     6.801000   987.689396  1009.717776     0.000676
      1769     6.804000   987.485784  1026.277449     0.000663
      1770     6.807000   987.305751   968.174799     0.000713
      1771     6.810000   987.144024  1008.275692     0.000684
      1772     6.813000   986.996616  1033.818829     0.000651
      1773     6.816000   986.860570   998.070964     0.000688
      1774     6.819000   986.733718   996.280907     0.000702
      1775     6.822000   986.614484   997.398592     0.000681
      1776     6.825000   986.501711   949.213711     0.000716
      1777     6.828000   986.394545  1050.249224     0.000665
      1778     6.831000   986.292464  1050.999541     0.000648
      1779     6.834000   986.196113  1029.657561     0.000656
      1780     6.837000   986.103417   988.601495     0.000699
      1781     6.840000   986.013454   971.239245     0.000717
      1782     6.843000   985.926924   974.978536     0.000690
      1783     6.846000   985.843591   986.701778     0.000689
      1784     6.849000   985.763270  1030.509825     0.000680
      1785     6.852000   985.685729  1017.899409     0.000662
      1786     6.855000   985.610793  1019.129227     0.000667
      1787     6.858000   985.538323   980.960543     0.000713
      1788     6.861000   985.468180   996.294778     0.000677
      1789     6.864000   985.400238   940.644643     0.000717
      1790     6.867000   985.334379   991.539984     0.000701
      1791     6.870000   985.270498  1048.752727     0.000659
      1792     6.873000   985.208509   949.781615     0.000719
      1793     6.876000   985.148502   916.820919     0.000751
      1794     6.879000   985.090611   969.465551     0.000721
      1795     6.882000   985.033857  1035.698774     0.000647
      1796     6.885000   984.978546  1002.493398     0.000680
      1797     6.888000   984.924721   976.119859     0.000721
      1798     6.891000   984.872321   939.882034     0.000716
      1799     6.894000   984.821286   914.345693     0.000744
      1800     6.897000   984.771566   997.227466     0.000697
      1801     6.900000   984.723113   994.365576     0.000700
      1802     6.903000   984.675862   982.926437     0.000687
      1803     6.906000   984.629786   960.854709     0.000712
      1804     6.909000   984.585018   952.247805     0.000738
      1805     6.912000   984.541400   979.066173     0.000685
      1806     6.915000   984.499068   967.214360     0.000704
      1807     6.918000   984.458270   980.130892     0.000718
      1808     6.921000   984.418265  1086.830319     0.000624
      1809     6.924000   984.378722  1036.849184     0.000652
      1810     6.927000   984.340144  1044.491140     0.000661
      1811     6.930000   984.302507   981.365709     0.000705
      1812     6.933000   984.265787  1008.310695     0.000673
      1813     6.936000   984.229994  1019.016582     0.000675
      1814     6.939000   984.195111   960.346531     0.000731
      1815     6.942000   984.161012   971.156423     0.000687
      1816     6.945000   984.127747  1051.847821     0.000646
      1817     6.948000   984.095301   978.450424     0.000708
      1818     6.951000   984.063656  1068.828724     0.000634
      1819     6.954000   984.032797   930.232792     0.000730
      1820     6.957000   984.002709  1019.862401     0.000675
      1821     6.960000   983.973382   911.206329     0.000763
      1822     6.963000   983.944895   987.543496     0.000684
      1823     6.966000   983.917213   980.038341     0.000696
      1824     6.969000   983.890079  1020.845179     0.000688
      1825     6.972000   983.863654  1011.080967     0.000664
      1826     6.975000   983.837927  1010.505192     0.000670
      1827     6.978000   983.812889  1066.087899     0.000652
      1828     6.981000   983.788531   985.700310     0.000684
      1829     6.984000   983.764848   964.951947     0.000701
      1830     6.987000   983.741821  1049.127323     0.000657
      1831     6.990000   983.719449   987.197128     0.000699
      1832     6.993000   983.697723  1054.344419     0.000636
      1833     6.996000   983.676636   998.205525     0.000683
      1834     6.999000   983.656182   991.794883     0.000712
      1835     7.002000   983.636354   975.870818     0.000690
      1836     7.005000   983.617147   971.151855     0.000699
      1837     7.008000   983.598555   937.471853     0.000748
      1838     7.011000   983.580571  1021.739988     0.000661
      1839     7.014000   983.563193   981.095219     0.000694
      1840     7.017000   983.546413  1019.166684     0.000673
      1841     7.020000   983.530229   974.852429     0.000709
      1842     7.023000   983.514636   918.359828     0.000736
      1843     7.026000   983.499630   949.503366     0.000721
      1844     7.029000   983.485207  1022.004113     0.000690
      1845     7.032000   983.471364   989.964370     0.000679
      1846     7.035000   983.458097   940.304864     0.000725
      1847     7.038000   983.445404  1018.876283     0.000689
      1848     7.041000   983.433281  1038.739058     0.000649
      1849     7.044000   983.421727   968.455557     0.000706
      1850     7.047000   983.410738  1010.804245     0.000688
      1851     7.050000   983.400312  1060.773197     0.000648
      1852     7.053000   983.390448  1037.052603     0.000651
      1853     7.056000   983.381142   987.880145     0.000689
      1854     7.059000   983.372397   954.804954     0.000736
      1855     7.062000   983.364207  1013.122070     0.000662
      1856     7.065000   983.356570  1011.022655     0.000675
      1857     7.068000   983.349487  1008.373698     0.000695
      1858     7.071000   983.342955  1006.670918     0.000667
      1859     7.074000   983.336975   987.109695     0.000693
      1860     7.077000   983.331546   967.121977     0.000712
      1861     7.080000   983.326666   977.950986     0.000702
      1862     7.083000   983.322335   974.891538     0.000696
      1863     7.086000   983.318553   995.886747     0.000685
      1864     7.089000   983.315319   953.965114     0.000738
      1865     7.092000   983.312634   940.071137     0.000718
      1866     7.095000   983.310497  1022.124534     0.000667
      1867     7.098000   983.308908  1010.596369     0.000695
      1868     7.101000   983.307867   951.558455     0.000704
      1869     7.104000   983.307376   949.871254     0.000722
      1870     7.107000   983.307433  1030.398607     0.000672
      1871     7.110000   983.308041  1012.322272     0.000679
      1872     7.113000   983.309199   951.202011     0.000714
      1873     7.116000   983.310908   974.950732     0.000699
      1874     7.119000   983.313169  1018.957908     0.000681
      1875     7.122000   983.315984  1008.177857     0.000669
      1876     7.125000   983.319352   950.316247     0.000718
      1877     7.128000   983.323276  1007.912254     0.000695
      1878     7.131000   983.327758  1007.554540     0.000665
      1879     7.134000   983.332797   980.996300     0.000695
      1880     7.137000   983.338397   964.139642     0.000711
      1881     7.140000   983.344558   966.459399     0.000711
      1882     7.143000   983.351282   995.899704     0.000689
      1883     7.146000   983.358572  1023.453723     0.000664
      1884     7.149000   983.366429  1000.660663     0.000704
      1885     7.152000   983.374856   987.779897     0.000681
      1886     7.155000   983.383855   987.506473     0.000697
      1887     7.158000   983.393428   971.116115     0.000723
      1888     7.161000   983.403578  1001.501655     0.000669
      1889     7.164000   983.414307  1033.840742     0.000659
      1890     7.167000   983.425619   937.169244     0.000734
      1891     7.170000   983.437517  1010.809151     0.000683
      1892     7.173000   983.450002   972.260767     0.000700
      1893     7.176000   983.463080   982.840054     0.000687
      1894     7.179000   983.476752  1014.177280     0.000686
      1895     7.182000   983.491023   990.961924     0.000683
      1896     7.185000   983.505896  1004.509143     0.000678
      1897     7.188000   983.521375  1025.013281     0.000683
      1898     7.191000   983.537465  1005.777684     0.000672
      1899     7.194000   983.554168   959.315708     0.000710
      1900     7.197000   983.571490  1016.744103     0.000676
      1901     7.200000   983.589437   972.886079     0.000707
      1902     7.203000   983.608047   949.274560     0.000719
      1903     7.206000   983.627291   920.267478     0.000738
      1904     7.209000   983.647134  1013.299686     0.000690
      1905     7.212000   983.667620   950.092180     0.000707
      1906     7.215000   983.688754   990.660508     0.000684
      1907     7.218000   983.710542   939.892363     0.000750
      1908     7.221000   983.732992  1016.671944     0.000661
      1909     7.224000   983.756108   992.272211     0.000690
      1910     7.227000   983.779896   994.095452     0.000692
      1911     7.230000   983.804364  1010.580585     0.000675
      1912     7.233000   983.829518  1003.281252     0.000681
      1913     7.236000   983.855366   969.656802     0.000703
      1914     7.239000   983.881916   918.965709     0.000761
      1915     7.242000   983.909176  1015.630236     0.000658
      1916     7.245000   983.937153   974.180466     0.000694
      1917     7.248000   983.965858   993.605338     0.000704
      1918     7.251000   983.995335   983.696647     0.000682
      1919     7.254000   984.025678   952.587935     0.000718
      1920     7.257000   984.056622   927.664448     0.000741
      1921     7.260000   984.088328   925.283422     0.000743
      1922     7.263000   984.120812  1041.519939     0.000657
      1923     7.266000   984.154083   999.107117     0.000679
      1924     7.269000   984.188154  1047.298918     0.000673
      1925     7.272000   984.223039  1067.446706     0.000633
      1926     7.275000   984.258749   956.417511     0.000711
      1927     7.278000   984.295300   968.089749     0.000725
      1928     7.281000   984.332707  1002.740374     0.000670
      1929     7.284000   984.370984   946.756947     0.000726
      1930     7.287000   984.410150  1008.764033     0.000679
      1931     7.290000   984.450227   914.363093     0.000751
      1932     7.293000   984.491244   937.198885     0.000732
      1933     7.296000   984.533187  1034.989640     0.000648
      1934     7.299000   984.576098  1035.164451     0.000671
      1935     7.302000   984.620003   943.164875     0.000718
      1936     7.305000   984.664929   978.366050     0.000694
      1937     7.308000   984.710907  1016.756386     0.000692
      1938     7.311000   984.757973   997.054344     0.000681
      1939     7.314000   984.806169   970.874872     0.000697
      1940     7.317000   984.855543  1011.262359     0.000684
      1941     7.320000   984.906163  1036.930524     0.000655
      1942     7.323000   984.958103   947.343898     0.000718
      1943     7.326000   985.011500   997.742286     0.000683
      1944     7.329000   985.066371  1056.857363     0.000661
      1945     7.332000   985.122819   969.826444     0.000695
      1946     7.335000   985.181085  1007.945013     0.000674
      1947     7.338000   985.241276   927.886432     0.000760
      1948     7.341000   985.303683  1019.365108     0.000658
      1949     7.344000   985.368597   975.824385     0.000697
      1950     7.347000   985.436364   972.781026     0.000709
      1951     7.350000   985.507398  1032.947260     0.000661
      1952     7.353000   985.582183   979.513991     0.000696
      1953     7.356000   985.661280   992.721076     0.000686
      1954     7.359000   985.745324  1013.244802     0.000684
      1955     7.362000   985.835027  1005.156910     0.000677
      1956     7.365000   985.931166  1007.697755     0.000668
      1957     7.368000   986.034574  1022.705453     0.000683
      1958     7.371000   986.146260   992.904843     0.000680
      1959     7.374000   986.266858  1015.488877     0.000677
      1960     7.377000   986.397228  1032.092547     0.000667
      1961     7.380000   986.538215  1061.345715     0.000643
      1962     7.383000   986.690440  1023.478046     0.000674
      1963     7.386000   986.854409  1052.323354     0.000637
      1964     7.389000   987.030381   964.835161     0.000722
      1965     7.392000   987.218345   956.743559     0.000711
      1966     7.395000   987.417960   999.072456     0.000679
      1967     7.398000   987.628510   972.458574     0.000720
      1968     7.401000   987.848851   935.361521     0.000717
      1969     7.404000   988.077373   925.776410     0.000740
      1970     7.407000   988.311963  1006.388117     0.000679
      1971     7.410000   988.549970   990.492483     0.000689
      1972     7.413000   988.788187  1001.426111     0.000683
      1973     7.416000   989.022866  1023.077305     0.000663
      1974     7.419000   989.249771  1024.479946     0.000676
      1975     7.422000   989.464312  1003.529987     0.000677
      1976     7.425000   989.661788   987.602068     0.000684
      1977     7.428000   989.837739   981.381124     0.000718
      1978     7.431000   989.988383  1069.912082     0.000626
      1979     7.434000   990.111081  1008.992557     0.000680
      1980     7.437000   990.204705   977.504895     0.000708
      1981     7.440000   990.269612   998.631761     0.000685
      1982     7.443000   990.307873  1034.548840     0.000663
      1983     7.446000   990.323019   941.017888     0.000713
      1984     7.449000   990.319192  1021.852576     0.000682
      1985     7.452000   990.301174  1023.238880     0.000666
      1986     7.455000   990.274116   905.123613     0.000752
      1987     7.458000   990.242622  1005.783955     0.000693
      1988     7.461000   990.210408   958.539466     0.000705
      1989     7.464000   990.179173   998.772051     0.000685
      1990     7.467000   990.155595  1057.106868     0.000648
      1991     7.470000   990.147905   969.366885     0.000700
      1992     7.473000   990.151482   994.416042     0.000688
      1993     7.476000   990.167820  1033.456165     0.000652
      1994     7.479000   990.197979   977.841327     0.000711
      1995     7.482000   990.242634   961.607406     0.000709
      1996     7.485000   990.302120   971.002031     0.000695
      1997     7.488000   990.376488   978.656596     0.000716
      1998     7.491000   990.465561  1008.657446     0.000669
      1999     7.494000   990.568981  1001.554975     0.000682
      2000     7.497000   990.686273  1013.432546     0.000679
      2001     7.500000   990.816885   962.900243     0.000709
      2002     7.503000   990.960240  1022.094568     0.000667
      2003     7.506000   991.115768   961.520683     0.000704
      2004     7.509000   991.282945  1044.612994     0.000667
      2005     7.512000   991.461308  1006.695294     0.000679
      2006     7.515000   991.650478  1001.462596     0.000668
      2007     7.518000   991.850174   990.483440     0.000705
      2008     7.521000   992.060213  1016.845701     0.000663
      2009     7.524000   992.280518   989.677203     0.000692
      2010     7.527000   992.511111  1039.574697     0.000662
      2011     7.530000   992.752117  1023.460765     0.000667
      2012     7.533000   993.003757   990.856498     0.000693
      2013     7.536000   993.266342   956.218610     0.000704
      2014     7.539000   993.540275   938.411230     0.000737
      2015     7.542000   993.826043  1069.965670     0.000639
      2016     7.545000   994.124219  1078.774870     0.000623
      2017     7.548000   994.435463  1015.109210     0.000687
      2018     7.551000   994.760524   990.194188     0.000684
      2019     7.554000   995.100247  1000.850111     0.000680
      2020     7.557000   995.455582   968.758111     0.000710
      2021     7.560000   995.827600  1044.393702     0.000652
      2022     7.563000   996.217512   989.822183     0.000690
      2023     7.566000   996.626694   975.309200     0.000696
      2024     7.569000   997.056726   998.712663     0.000694
      2025     7.572000   997.509437   999.609085     0.000678
      2026     7.575000   997.986970  1070.043021     0.000623
      2027     7.578000   998.491860  1034.099007     0.000672
      2028     7.581000   999.027140   971.563547     0.000695
      2029     7.584000   999.596473   925.223028     0.000734
      2030     7.587000  1000.204323  1026.222803     0.000670
      2031     7.590000  1000.856161  1037.574918     0.000660
      2032     7.593000  1001.558728  1066.630997     0.000637
      2033     7.596000  1002.320347  1066.683609     0.000624
      2034     7.599000  1003.151302  1029.282363     0.000676
      2035     7.602000  1004.064278   974.478509     0.000706
      2036     7.605000  1005.074881   992.457509     0.000678
      2037     7.608000  1006.202212  1013.618156     0.000683
      2038     7.611000  1007.469514   966.675702     0.000705
      2039     7.614000  1008.904860   994.616205     0.000680
      2040     7.617000  1010.541870  1042.558282     0.000664
      2041     7.620000  1012.420426  1042.205129     0.000654
      2042     7.623000  1014.587345  1094.862382     0.000626
      2043     7.626000  1017.096952  1008.605929     0.000674
      2044     7.629000  1020.011505  1059.236568     0.000657
      2045     7.632000  1023.401392  1085.614516     0.000627
      2046     7.635000  1027.345025  1017.809404     0.000658
      2047     7.638000  1031.928367  1024.172678     0.000677
      2048     7.641000  1037.243989  1018.485182     0.000663
      2049     7.644000  1043.389612   945.740693     0.000715
      2050     7.647000  1050.466057  1032.363968     0.000665
      2051     7.650000  1058.574682  1046.558891     0.000651
      2052     7.653000  1067.814079  1035.255500     0.000663
      2053     7.656000  1078.276315  1090.585872     0.000614
      2054     7.659000  1090.042631  1054.929588     0.000661
      2055     7.662000  1103.178685  1133.057927     0.000605
      2056     7.665000  1117.729324  1128.041526     0.000593
      2057     7.668000  1133.713958  1161.519394     0.000601
      2058     7.671000  1151.121289  1106.809433     0.000611
      2059     7.674000  1169.904237  1157.605929     0.000584
      2060     7.677000  1189.975343  1124.525436     0.000618
      2061     7.680000  1211.202431  1124.628692     0.000614
      2062     7.683000  1233.404704  1153.521785     0.000592
      2063     7.686000  1256.348956  1209.291580     0.000556
      2064     7.689000  1279.745056  1263.568474     0.000546
      2065     7.692000  1303.244933  1338.882161     0.000507
      2066     7.695000  1326.441747  1326.595965     0.000503
      2067     7.698000  1348.869765  1345.281733     0.000513
      2068     7.701000  1370.010671  1327.322275     0.000513
      2069     7.704000  1389.306195  1363.970867     0.000492
      2070     7.707000  1406.179848  1382.124098     0.000494
      2071     7.710000  1420.068842  1340.774358     0.000506
      2072     7.713000  1430.465313  1394.000912     0.000489
      2073     7.716000  1436.962377  1413.107024     0.000476
      2074     7.719000  1439.297556  1461.229162     0.000472
      2075     7.722000  1437.384581  1458.081518     0.000467
      2076     7.725000  1431.325962  1418.092625     0.000465
      2077     7.728000  1421.403028  1421.831187     0.000485
      2078     7.731000  1408.046142  1507.608409     0.000447
      2079     7.734000  1391.792389  1373.553514     0.000491
      2080     7.737000  1373.240145  1403.803802     0.000490
      2081     7.740000  1353.008567  1351.724903     0.000501
      2082     7.743000  1331.706582  1412.837226     0.000478
      2083     7.746000  1309.912345  1339.467720     0.000507
      2084     7.749000  1288.161351  1346.730939     0.000509
      2085     7.752000  1266.940313  1295.397747     0.000526
      2086     7.755000  1246.683819  1272.396007     0.000522
      2087     7.758000  1227.771466  1273.972432     0.000541
      2088     7.761000  1210.523865  1223.405820     0.000550
      2089     7.764000  1195.197548  1207.451465     0.000552
      2090     7.767000  1181.978122  1185.665312     0.000581
      2091     7.770000  1170.972687  1113.422694     0.000612
      2092     7.773000  1162.202238  1212.222396     0.000565
      2093     7.776000  1155.594690  1141.111984     0.000592
      2094     7.779000  1150.979074  1149.248499     0.000600
      2095     7.782000  1148.081304  1133.630108     0.000602
      2096     7.785000  1146.522582  1181.826152     0.000568
      2097     7.788000  1145.823442  1137.296077     0.000610
      2098     7.791000  1145.419570  1121.558473     0.000609
      2099     7.794000  1144.698055  1172.772199     0.000573
      2100     7.797000  1143.060634  1156.015491     0.000595
      2101     7.800000  1140.010326  1121.868805     0.000604
      2102     7.803000  1135.240809  1070.166853     0.000637
      2103     7.806000  1128.694450  1080.468168     0.000623
      2104     7.809000  1120.559348  1093.949262     0.000627
      2105     7.812000  1111.203717  1053.774809     0.000651
      2106     7.815000  1101.083130  1047.672576     0.000637
      2107     7.818000  1090.652619  1084.352425     0.000637
      2108     7.821000  1080.312669  1078.195112     0.000630
      2109     7.824000  1070.385771  1103.252376     0.000608
      2110     7.827000  1061.112464  1106.688664     0.000623
      2111     7.830000  1052.656263  1044.801524     0.000654
      2112     7.833000  1045.111762   996.282837     0.000683
      2113     7.836000  1038.514042  1040.865746     0.000645
      2114     7.839000  1032.849014  1041.202942     0.000662
      2115     7.842000  1028.064521   978.842742     0.000701
      2116     7.845000  1024.081666  1041.020371     0.000638
      2117     7.848000  1020.805636  1009.644556     0.000685
      2118     7.851000  1018.135279  1017.686422     0.000670
      2119     7.854000  1015.970832   994.420323     0.000675
      2120     7.857000  1014.219494  1090.783409     0.000627
      2121     7.860000  1012.799110   988.215284     0.000689
      2122     7.863000  1011.639716  1050.146195     0.000651
      2123     7.866000  1010.683851  1024.357053     0.000655
      2124     7.869000  1009.885716   989.683554     0.000697
      2125     7.872000  1009.209758   977.588041     0.000701
      2126     7.875000  1008.628984  1032.471639     0.000644
      2127     7.878000  1008.123243  1049.591515     0.000665
      2128     7.881000  1007.677672  1005.107133     0.000669
      2129     7.884000  1007.281360  1015.373282     0.000663
      2130     7.887000  1006.926281  1055.764911     0.000654
      2131     7.890000  1006.606499  1026.533483     0.000663
      2132     7.893000  1006.317648   977.299314     0.000698
      2133     7.896000  1006.055823   994.681849     0.000677
      2134     7.899000  1005.818448  1029.975841     0.001039
      2135     7.902000  1005.603230   947.494518     0.000992
      2136     7.905000  1005.408247  1032.549984     0.001702
      2137     7.908000  1005.232012   985.488718     0.001164
      2138     7.911000  1005.073130  1029.016026     0.000990
      2139     7.914000  1004.929709   920.406359     0.001057
      2140     7.917000  1004.801000  1049.925401     0.000920
      2141     7.920000  1004.685978  1005.316815     0.000912
      2142     7.923000  1004.583717   970.071158     0.000938
      2143     7.926000  1004.493378  1043.463270     0.001011
      2144     7.929000  1004.414196   941.532508     0.000965
      2145     7.932000  1004.345482   943.755748     0.000934
      2146     7.935000  1004.286606   952.988441     0.000888
      2147     7.938000  1004.236963  1008.876155     0.000881
      2148     7.941000  1004.196019   969.843137     0.000878
      2149     7.944000  1004.163294   997.881023     0.000857
      2150     7.947000  1004.138333  1021.518075     0.000862
      2151     7.950000  1004.120722   990.045689     0.000861
      2152     7.953000  1004.110077   967.208189     0.000892
      2153     7.956000  1004.106101  1017.233495     0.000845
      2154     7.959000  1004.108389  1008.185269     0.000858
      2155     7.962000  1004.116602  1028.317117     0.000841
      2156     7.965000  1004.130504   938.494160     0.000899
      2157     7.968000  1004.149833   943.757785     0.000934
      2158     7.971000  1004.174343  1000.153306     0.000852
      2159     7.974000  1004.203806   974.733989     0.000877
      2160     7.977000  1004.238009  1039.743522     0.000846
      2161     7.980000  1004.276754   983.925453     0.000868
      2162     7.983000  1004.319855   978.437553     0.000873
      2163     7.986000  1004.367142  1050.780106     0.000818
      2164     7.989000  1004.418464   972.627531     0.000896
      2165     7.992000  1004.473637  1016.443920     0.000848
      2166     7.995000  1004.532537  1034.874848     0.000813
      2167     7.998000  1004.595030   991.780504     0.000888
      2168     8.001000  1004.660990   995.118346     0.000851
      2169     8.004000  1004.730302  1029.712405     0.000824
      2170     8.007000  1004.802855  1010.548955     0.000863
      2171     8.010000  1004.878545  1012.742853     0.000843
      2172     8.013000  1004.957274  1060.924390     0.000808
      2173     8.016000  1005.038952   952.029616     0.000907
      2174     8.019000  1005.123493   997.660592     0.000864
      2175     8.022000  1005.210816   973.713857     0.000876
      2176     8.025000  1005.300844   999.534379     0.000843
      2177     8.028000  1005.393506  1039.828725     0.000840
      2178     8.031000  1005.488735   952.535904     0.000885
      2179     8.034000  1005.586468  1071.891820     0.000786
      2180     8.037000  1005.686645  1007.664212     0.000865
      2181     8.040000  1005.789209  1032.927424     0.000816
      2182     8.043000  1005.894114  1053.912115     0.000811
      2183     8.046000  1006.001305  1018.011832     0.000834
      2184     8.049000  1006.110746  1021.780447     0.000837
      2185     8.052000  1006.222366   999.195018     0.000849
      2186     8.055000  1006.336142  1009.113303     0.000825
      2187     8.058000  1006.452050   975.861269     0.000891
      2188     8.061000  1006.570068   951.607649     0.000885
      2189     8.064000  1006.690087   990.329640     0.000844
      2190     8.067000  1006.812121  1024.105739     0.000843
      2191     8.070000  1006.936141  1018.492943     0.000828
      2192     8.073000  1007.062120   959.108956     0.000890
      2193     8.076000  1007.190039  1044.734265     0.000806
      2194     8.079000  1007.320134  1035.028839     0.000824
      2195     8.082000  1007.452127  1038.677077     0.000811
      2196     8.085000  1007.585708  1027.707429     0.000810
      2197     8.088000  1007.721139  1015.491984     0.000849
      2198     8.091000  1007.858404  1026.396590     0.000809
      2199     8.094000  1007.997487   973.842890     0.000853
      2200     8.097000  1008.138376  1057.055585     0.000807
      2201     8.100000  1008.281060  1030.523779     0.000808
      2202     8.103000  1008.425527   988.790667     0.000862
      2203     8.106000  1008.571766   949.627156     0.000884
      2204     8.109000  1008.719770   973.612140     0.000879
      2205     8.112000  1008.869534  1029.837982     0.000808
      2206     8.115000  1009.021051   959.573024     0.000863
      2207     8.118000  1009.174319   983.866998     0.000870
      2208     8.121000  1009.329334   996.266960     0.000823
      2209     8.124000  1009.486096  1015.161165     0.000819
      2210     8.127000  1009.644603  1039.568844     0.000820
      2211     8.130000  1009.804857  1036.153277     0.000795
      2212     8.133000  1009.966861   969.147103     0.000869
      2213     8.136000  1010.130619  1033.164809     0.000802
      2214     8.139000  1010.296134   986.277113     0.000852
      2215     8.142000  1010.463427  1006.178256     0.000828
      2216     8.145000  1010.632487  1024.365018     0.000805
      2217     8.148000  1010.803341  1018.297204     0.000846
      2218     8.151000  1010.975970  1011.159952     0.000810
      2219     8.154000  1011.150389  1017.649751     0.000814
      2220     8.157000  1011.326621   982.256637     0.000871
      2221     8.160000  1011.504825  1010.288110     0.000817
      2222     8.163000  1011.684732   976.330135     0.000850
      2223     8.166000  1011.866558  1029.202489     0.000813
      2224     8.169000  1012.050186   933.487935     0.000908
      2225     8.172000  1012.235706   979.598563     0.000858
      2226     8.175000  1012.423139  1031.563034     0.000803
      2227     8.178000  1012.612506  1025.662886     0.000831
      2228     8.181000  1012.803837   911.104231     0.000905
      2229     8.184000  1012.997496  1030.016523     0.000803
      2230     8.187000  1013.193033  1005.265107     0.000848
      2231     8.190000  1013.390384   998.203454     0.000838
      2232     8.193000  1013.589800  1065.892366     0.000784
      2233     8.196000  1013.791312   987.748264     0.000840
      2234     8.199000  1013.994954  1027.893198     0.000819
      2235     8.202000  1014.200758  1020.056469     0.000817
      2236     8.205000  1014.408842  1013.862058     0.000819
      2237     8.208000  1014.619345   997.582290     0.000855
      2238     8.211000  1014.831867  1023.859437     0.000801
      2239     8.214000  1015.046709   962.867865     0.000861
      2240     8.217000  1015.263917   980.955467     0.000864
      2241     8.220000  1015.483537  1030.773757     0.000803
      2242     8.223000  1015.705619   972.745606     0.000859
      2243     8.226000  1015.930215  1045.869046     0.000796
      2244     8.229000  1016.157379  1013.607853     0.000836
      2245     8.232000  1016.387168  1035.841545     0.000803
      2246     8.235000  1016.619655  1016.707951     0.000815
      2247     8.238000  1016.855682   972.489937     0.000882
      2248     8.241000  1017.095480  1084.500650     0.000757
      2249     8.244000  1017.336399   983.989866     0.000845
      2250     8.247000  1017.580272  1053.082682     0.000800
      2251     8.250000  1017.827179   951.652080     0.000872
      2252     8.253000  1018.077226  1076.977687     0.000770
      2253     8.256000  1018.330510  1025.277854     0.000808
      2254     8.259000  1018.587072  1080.082592     0.000778
      2255     8.262000  1018.846941   998.551675     0.000827
      2256     8.265000  1019.110282  1043.708053     0.000792
      2257     8.268000  1019.377196  1016.769212     0.000837
      2258     8.271000  1019.647792  1055.989042     0.000778
      2259     8.274000  1019.922181  1023.772890     0.000814
      2260     8.277000  1020.200486   981.975725     0.000862
      2261     8.280000  1020.482821   993.488810     0.000830
      2262     8.283000  1020.769323  1054.901879     0.000795
      2263     8.286000  1021.060127   982.319666     0.000850
      2264     8.289000  1021.355380   997.772091     0.000842
      2265     8.292000  1021.655232   983.249518     0.000843
      2266     8.295000  1021.959844  1020.266443     0.000808
      2267     8.298000  1022.269422  1049.106343     0.000811
      2268     8.301000  1022.584344  1015.911425     0.000809
      2269     8.304000  1022.904287   999.495031     0.000829
      2270     8.307000  1023.229721  1016.371438     0.000832
      2271     8.310000  1023.560856  1037.282216     0.000798
      2272     8.313000  1023.897912  1015.263289     0.000821
      2273     8.316000  1024.241124  1001.186163     0.000833
      2274     8.319000  1024.590736   955.248791     0.000885
      2275     8.322000  1024.947009  1033.230216     0.000804
      2276     8.325000  1025.310219   958.672118     0.000861
      2277     8.328000  1025.680658  1044.504641     0.000811
      2278     8.331000  1026.058636  1013.408079     0.000807
      2279     8.334000  1026.444494   993.368701     0.000834
      2280     8.337000  1026.838552  1028.131069     0.000825
      2281     8.340000  1027.241195  1023.879540     0.000813
      2282     8.343000  1027.652812  1063.018769     0.000782
      2283     8.346000  1028.073846  1035.953216     0.000805
      2284     8.349000  1028.504703  1049.270658     0.000800
      2285     8.352000  1028.945854  1111.465388     0.000742
      2286     8.355000  1029.397815  1002.887702     0.000831
      2287     8.358000  1029.861122  1025.699567     0.000826
      2288     8.361000  1030.336365   950.615402     0.000866
      2289     8.364000  1030.824127  1040.545465     0.000802
      2290     8.367000  1031.325063  1015.202455     0.000827
      2291     8.370000  1031.839885  1012.122550     0.000819
      2292     8.373000  1032.369337   984.485560     0.000850
      2293     8.376000  1032.914207  1011.877245     0.000818
      2294     8.379000  1033.475365  1054.252974     0.000804
      2295     8.382000  1034.053731  1052.634970     0.000785
      2296     8.385000  1034.650296  1089.395591     0.000759
      2297     8.388000  1035.265960  1032.661779     0.000828
      2298     8.391000  1035.901524  1121.810981     0.000727
      2299     8.394000  1036.557935  1024.940474     0.000810
      2300     8.397000  1037.236333  1031.909338     0.000817
      2301     8.400000  1037.938222  1086.911684     0.000758
      2302     8.403000  1038.665338   979.938381     0.000850
      2303     8.406000  1039.418454  1030.119449     0.000810
      2304     8.409000  1040.198736  1120.824307     0.000747
      2305     8.412000  1041.022312  1038.892223     0.000794
      2306     8.415000  1041.876371   984.621755     0.000843
      2307     8.418000  1042.766316  1073.731513     0.000793
      2308     8.421000  1043.694994  1034.151911     0.000797
      2309     8.424000  1044.665301  1047.434871     0.000801
      2310     8.427000  1045.680453  1095.642806     0.000769
      2311     8.430000  1046.744047  1036.268283     0.000801
      2312     8.433000  1047.860143   998.588948     0.000841
      2313     8.436000  1049.033648  1028.322182     0.000810
      2314     8.439000  1050.270453  1072.218814     0.000786
      2315     8.442000  1051.575011  1033.213568     0.000798
      2316     8.445000  1052.955825  1009.142594     0.000826
      2317     8.448000  1054.422027  1071.448624     0.000790
      2318     8.451000  1055.984802  1037.852742     0.000790
      2319     8.454000  1057.658098  1053.178403     0.000789
      2320     8.457000  1059.459488  1069.283752     0.000787
      2321     8.460000  1061.411284  1143.511188     0.000729
      2322     8.463000  1063.541926  1143.834395     0.000723
      2323     8.466000  1065.887690  1092.533108     0.000760
      2324     8.469000  1068.494725  1035.959972     0.000816
      2325     8.472000  1071.421452  1091.107419     0.000753
      2326     8.475000  1074.741176  1089.234566     0.000761
      2327     8.478000  1078.544970  1049.172037     0.000813
      2328     8.481000  1082.944664  1073.217023     0.000763
      2329     8.484000  1088.075384  1139.342864     0.000739
      2330     8.487000  1094.098441  1063.349056     0.000791
      2331     8.490000  1101.202720  1148.308004     0.000715
      2332     8.493000  1109.605271  1144.418462     0.000733
      2333     8.496000  1119.550443  1166.690295     0.000707
      2334     8.499000  1131.307142  1215.229778     0.000698
      2335     8.502000  1145.163795  1183.886989     0.000695
      2336     8.505000  1161.420890  1184.481645     0.000703
      2337     8.508000  1180.381362  1207.220353     0.000703
      2338     8.511000  1202.338050  1199.531581     0.000677
      2339     8.514000  1227.559315  1254.454184     0.000664
      2340     8.517000  1256.272840  1240.163143     0.000679
      2341     8.520000  1288.648163  1292.878338     0.000636
      2342     8.523000  1324.778443  1282.669753     0.000648
      2343     8.526000  1364.661785  1353.617747     0.000613
      2344     8.529000  1408.182413  1381.514411     0.000610
      2345     8.532000  1455.091937  1456.323175     0.000561
      2346     8.535000  1504.991434  1361.884591     0.000612
      2347     8.538000  1557.316370  1500.754945     0.000562
      2348     8.541000  1611.328199  1553.610262     0.000523
      2349     8.544000  1666.120526  1618.895819     0.000510
      2350     8.547000  1720.648220  1663.196991     0.000497
      2351     8.550000  1773.786855  1703.472886     0.000483
      2352     8.553000  1824.422425  1756.134644     0.000468
      2353     8.556000  1871.556707  1744.176216     0.000469
      2354     8.559000  1914.399993  1821.212234     0.000463
      2355     8.562000  1952.418551  1852.640039     0.000440
      2356     8.565000  1985.316737  1833.155505     0.000450
      2357     8.568000  2012.959816  1942.625640     0.000433
      2358     8.571000  2035.267291  2068.307265     0.000386
      2359     8.574000  2052.116784  2087.294560     0.000393
      2360     8.577000  2063.288972  2006.375509     0.000417
      2361     8.580000  2068.466685  2011.655808     0.000406
      2362     8.583000  2067.284145  2023.123572     0.000404
      2363     8.586000  2059.411824  2012.405152     0.000405
      2364     8.589000  2044.651282  2091.209235     0.000401
      2365     8.592000  2023.020052  1961.475477     0.000411
      2366     8.595000  1994.803036  1964.196020     0.000416
      2367     8.598000  1960.558287  1980.147821     0.000425
      2368     8.601000  1921.078410  1947.497754     0.000415
      2369     8.604000  1877.320211  1891.304807     0.000435
      2370     8.607000  1830.321846  1883.762462     0.000437
      2371     8.610000  1781.125667  1811.346845     0.000453
      2372     8.613000  1730.718674  1812.526203     0.000453
      2373     8.616000  1679.994503  1762.645905     0.000465
      2374     8.619000  1629.734680  1656.337735     0.000507
      2375     8.622000  1580.603833  1613.108683     0.000505
      2376     8.625000  1533.153151  1535.055071     0.000538
      2377     8.628000  1487.827692  1476.095282     0.000574
      2378     8.631000  1444.974738  1465.809657     0.000554
      2379     8.634000  1404.851944  1373.902627     0.000608
      2380     8.637000  1367.634938  1312.468984     0.000634
      2381     8.640000  1333.424518  1318.286874     0.000629
      2382     8.643000  1302.253908  1333.297327     0.000623
      2383     8.646000  1274.096236  1325.610793     0.000620
      2384     8.649000  1248.872383  1342.390573     0.000630
      2385     8.652000  1226.459241  1212.890695     0.000673
      2386     8.655000  1206.698179  1179.826874     0.000706
      2387     8.658000  1189.403507  1196.945431     0.000710
      2388     8.661000  1174.370553  1224.523660     0.000664
      2389     8.664000  1161.383364  1214.007514     0.000687
      2390     8.667000  1150.221591  1151.909281     0.000731
      2391     8.670000  1140.666554  1182.944637     0.000706
      2392     8.673000  1132.506522  1150.949683     0.000714
      2393     8.676000  1125.541215  1164.483402     0.000706
      2394     8.679000  1119.585632  1141.864033     0.000744
      2395     8.682000  1114.473259  1159.859043     0.000709
      2396     8.685000  1110.058687  1126.744295     0.000733
      2397     8.688000  1106.219640  1112.816092     0.000762
      2398     8.691000  1102.858504  1087.452628     0.000753
      2399     8.694000  1099.903556  1145.317353     0.000729
      2400     8.697000  1097.310251  1150.800184     0.000729
      2401     8.700000  1095.063120  1160.652809     0.000720
      2402     8.703000  1093.174431  1132.196123     0.000737
      2403     8.706000  1091.686354  1151.362147     0.000722
      2404     8.709000  1090.666404  1073.091218     0.000802
      2405     8.712000  1090.195528  1155.185192     0.000706
      2406     8.715000  1090.349407  1054.300051     0.000794
      2407     8.718000  1091.171262  1148.752939     0.000740
      2408     8.721000  1092.639085  1091.003606     0.000749
      2409     8.724000  1094.631286  1090.649633     0.000770
      2410     8.727000  1096.897571  1073.078583     0.000783
      2411     8.730000  1099.048604  1106.933203     0.000756
      2412     8.733000  1100.587744  1142.975034     0.000733
      2413     8.736000  1101.015349  1127.816168     0.000741
      2414     8.739000  1100.001039  1110.983015     0.000773
      2415     8.742000  1097.548361  1173.093828     0.000701
      2416     8.745000  1094.012180  1094.831707     0.000763
      2417     8.748000  1089.925585  1097.014257     0.000782
      2418     8.751000  1085.789927  1102.791867     0.000741
      2419     8.754000  1081.968660  1059.009066     0.000795
      2420     8.757000  1078.676555  1139.969316     0.000734
      2421     8.760000  1075.999262  1083.535874     0.000774
      2422     8.763000  1073.931594  1064.351522     0.000790
      2423     8.766000  1072.408108  1032.920117     0.000804
      2424     8.769000  1071.333828  1047.053420     0.000820
      2425     8.772000  1070.609952  1028.077582     0.000802
      2426     8.775000  1070.150103  1125.856666     0.000740
      2427     8.778000  1069.887762  1089.606942     0.000789
      2428     8.781000  1069.776915  1113.010541     0.000728
      2429     8.784000  1069.788991  1112.731809     0.000753
      2430     8.787000  1069.908533  1081.280754     0.000778
      2431     8.790000  1070.129439  1074.025357     0.000780
      2432     8.793000  1070.451429  1051.474352     0.000797
      2433     8.796000  1070.875966  1076.739702     0.000766
      2434     8.799000  1071.409634  1120.718930     0.000760
      2435     8.802000  1072.059539  1121.510049     0.000727
      2436     8.805000  1072.833765  1075.047404     0.000776
      2437     8.808000  1073.741172  1145.973672     0.000751
      2438     8.811000  1074.790878  1038.872099     0.000785
      2439     8.814000  1075.991978  1053.145092     0.000801
      2440     8.817000  1077.353189  1075.498218     0.000774
      2441     8.820000  1078.882477  1137.593092     0.000735
      2442     8.823000  1080.586662  1113.152538     0.000750
      2443     8.826000  1082.471006  1079.198730     0.000770
      2444     8.829000  1084.538818  1105.973986     0.000770
      2445     8.832000  1086.790853  1085.777505     0.000759
      2446     8.835000  1089.225199  1046.845236     0.000791
      2447     8.838000  1091.836656  1077.945329     0.000806
      2448     8.841000  1094.616415  1105.683886     0.000738
      2449     8.844000  1097.551750  1058.461722     0.000800
      2450     8.847000  1100.625607  1073.412497     0.000785
      2451     8.850000  1103.816081  1113.002027     0.000748
      2452     8.853000  1107.096769  1027.221635     0.000815
      2453     8.856000  1110.435747  1125.506575     0.000735
      2454     8.859000  1113.795914  1072.924323     0.000799
      2455     8.862000  1117.134592  1148.824662     0.000715
      2456     8.865000  1120.403597  1147.610632     0.000720
      2457     8.868000  1123.549549  1123.865669     0.000760
      2458     8.871000  1126.514597  1109.911954     0.000740
      2459     8.874000  1129.237729  1090.892422     0.000776
      2460     8.877000  1131.656817  1119.717164     0.000746
      2461     8.880000  1133.711450  1147.896529     0.000724
      2462     8.883000  1135.346444  1167.269260     0.000715
      2463     8.886000  1136.515726  1109.481701     0.000739
      2464     8.889000  1137.186080  1082.140912     0.000793
      2465     8.892000  1137.340139  1165.255015     0.000702
      2466     8.895000  1136.978058  1167.658949     0.000710
      2467     8.898000  1136.118092  1118.634305     0.000770
      2468     8.901000  1134.794862  1150.767194     0.000703
      2469     8.904000  1133.050726  1169.192404     0.000713
      2470     8.907000  1130.943259  1146.582980     0.000737
      2471     8.910000  1128.532955  1111.172822     0.000747
      2472     8.913000  1125.881842  1190.994119     0.000708
      2473     8.916000  1123.050677  1147.666050     0.000714
      2474     8.919000  1120.096918  1097.021680     0.000775
      2475     8.922000  1117.073434  1039.027939     0.000794
      2476     8.925000  1114.027817  1169.052210     0.000706
      2477     8.928000  1111.002103  1161.558086     0.000738
      2478     8.931000  1108.032775  1100.374064     0.000738
      2479     8.934000  1105.150900  1166.988817     0.000714
      2480     8.937000  1102.382365  1166.532958     0.000723
      2481     8.940000  1099.748139  1110.872243     0.000746
      2482     8.943000  1097.264564  1057.385470     0.000792
      2483     8.946000  1094.943665  1123.718733     0.000729
      2484     8.949000  1092.793483  1060.597218     0.000801
      2485     8.952000  1090.818423  1075.164650     0.000767
      2486     8.955000  1089.019630  1035.301923     0.000798
      2487     8.958000  1087.395386  1074.687343     0.000792
      2488     8.961000  1085.941513  1045.668984     0.000779
      2489     8.964000  1084.651786  1096.217616     0.000764
      2490     8.967000  1083.518337  1091.917446     0.000780
      2491     8.970000  1082.532051  1054.133083     0.000785
      2492     8.973000  1081.682931  1016.782605     0.000829
      2493     8.976000  1080.960444  1062.900323     0.000777
      2494     8.979000  1080.353817  1098.300047     0.000772
      2495     8.982000  1079.852303  1072.758245     0.000772
      2496     8.985000  1079.445441  1078.007051     0.000768
      2497     8.988000  1079.123068  1070.044366     0.000805
      2498     8.991000  1078.875703  1106.677961     0.000736
      2499     8.994000  1078.694480  1111.548983     0.000751
      2500     8.997000  1078.571272  1138.581190     0.000741
      2501     9.000000  1078.498885  1111.232406     0.000739
      2502     9.003000  1078.470423  1125.629647     0.000749
      2503     9.006000  1078.479870  1097.227642     0.000752
      2504     9.009000  1078.522050  1104.370441     0.000771
      2505     9.012000  1078.592531  1046.496631     0.000792
      2506     9.015000  1078.687386  1123.249600     0.000734
      2507     9.018000  1078.803246  1118.771236     0.000772
      2508     9.021000  1078.937236  1116.575779     0.000727
      2509     9.024000  1079.086922  1094.595634     0.000767
      2510     9.027000  1079.250251  1055.167221     0.000806
      2511     9.030000  1079.425502  1090.114452     0.000756
      2512     9.033000  1079.611238  1087.978047     0.000777
      2513     9.036000  1079.806259  1081.093153     0.000764
      2514     9.039000  1080.009570  1102.414318     0.000764
      2515     9.042000  1080.220339  1026.269044     0.000815
      2516     9.045000  1080.437878  1047.587461     0.000787
      2517     9.048000  1080.661611  1030.052148     0.000835
      2518     9.051000  1080.891056  1112.549162     0.000736
      2519     9.054000  1081.125810  1003.848297     0.000839
      2520     9.057000  1081.365570  1143.698634     0.000740
      2521     9.060000  1081.609960  1139.662641     0.000724
      2522     9.063000  1081.858772  1059.975214     0.000803
      2523     9.066000  1082.111790  1147.038150     0.000722
      2524     9.069000  1082.368825  1139.329960     0.000739
      2525     9.072000  1082.629713  1068.964437     0.000781
      2526     9.075000  1082.894306  1059.832561     0.000777
      2527     9.078000  1083.162474  1096.074533     0.000782
      2528     9.081000  1083.434101  1128.174660     0.000725
      2529     9.084000  1083.709080  1156.341861     0.000724
      2530     9.087000  1083.987318  1043.764550     0.000810
      2531     9.090000  1084.268728  1080.231787     0.000758
      2532     9.093000  1084.553232  1135.855363     0.000745
      2533     9.096000  1084.840759  1056.535317     0.000786
      2534     9.099000  1085.131246  1077.550566     0.000776
      2535     9.102000  1085.424635  1069.005832     0.000777
      2536     9.105000  1085.720885  1130.715567     0.000728
      2537     9.108000  1086.019957  1120.938953     0.000765
      2538     9.111000  1086.321751  1082.069680     0.000763
      2539     9.114000  1086.626264  1058.652294     0.000786
      2540     9.117000  1086.933552  1071.365877     0.000792
      2541     9.120000  1087.243734  1067.037761     0.000773
      2542     9.123000  1087.556230  1075.999916     0.000787
      2543     9.126000  1087.871314  1070.522037     0.000774
      2544     9.129000  1088.188984  1115.794261     0.000755
      2545     9.132000  1088.509225  1122.617731     0.000745
      2546     9.135000  1088.832023  1142.729980     0.000715
      2547     9.138000  1089.157369  1032.079187     0.000832
      2548     9.141000  1089.485257  1082.184936     0.000762
      2549     9.144000  1089.815683  1110.172847     0.000746
      2550     9.147000  1090.148647  1115.496699     0.000765
      2551     9.150000  1090.484151  1111.472650     0.000736
      2552     9.153000  1090.822201  1160.074016     0.000725
      2553     9.156000  1091.162803  1031.437811     0.000811
      2554     9.159000  1091.505970  1067.346872     0.000785
      2555     9.162000  1091.851713  1092.661037     0.000768
      2556     9.165000  1092.200050  1110.107712     0.000741
      2557     9.168000  1092.551000  1085.932140     0.000785
      2558     9.171000  1092.904599  1038.461055     0.000798
      2559     9.174000  1093.260844  1099.687645     0.000761
      2560     9.177000  1093.619770  1110.112404     0.000765
      2561     9.180000  1093.981419  1094.947864     0.000750
      2562     9.183000  1094.345968  1123.821959     0.000748
      2563     9.186000  1094.713327  1086.051728     0.000767
      2564     9.189000  1095.083320  1106.326668     0.000758
      2565     9.192000  1095.456176  1105.146490     0.000758
      2566     9.195000  1095.831940  1161.958027     0.000698
      2567     9.198000  1096.210659  1077.217702     0.000793
      2568     9.201000  1096.592386  1112.585402     0.000741
      2569     9.204000  1096.977588  1078.440209     0.000772
      2570     9.207000  1097.366494  1106.820522     0.000766
      2571     9.210000  1097.757580  1108.664002     0.000739
      2572     9.213000  1098.151911  1099.412694     0.000767
      2573     9.216000  1098.549556  1099.235183     0.000752
      2574     9.219000  1098.950588  1123.097451     0.000743
      2575     9.222000  1099.355085  1070.672315     0.000788
      2576     9.225000  1099.763126  1039.659410     0.000789
      2577     9.228000  1100.174800  1138.582412     0.000742
      2578     9.231000  1100.590196  1097.664409     0.000753
      2579     9.234000  1101.009410  1103.882110     0.000752
      2580     9.237000  1101.432542  1086.241965     0.000784
      2581     9.240000  1101.859700  1094.844108     0.000754
      2582     9.243000  1102.290994  1089.800315     0.000777
      2583     9.246000  1102.726544  1161.785671     0.000723
      2584     9.249000  1103.166473  1106.047913     0.000756
      2585     9.252000  1103.610912  1095.838828     0.000766
      2586     9.255000  1104.060063  1123.420179     0.000730
      2587     9.258000  1104.513981  1119.961024     0.000756
      2588     9.261000  1104.972808  1131.676069     0.000728
      2589     9.264000  1105.436742  1130.804170     0.000734
      2590     9.267000  1105.905954  1083.009980     0.000776
      2591     9.270000  1106.380630  1139.237803     0.000727
      2592     9.273000  1106.860963  1112.982318     0.000759
      2593     9.276000  1107.347122  1172.952779     0.000707
      2594     9.279000  1107.839337  1187.891641     0.000699
      2595     9.282000  1108.337861  1120.455601     0.000752
      2596     9.285000  1108.842934  1114.548352     0.000730
      2597     9.288000  1109.354694  1094.003061     0.000780
      2598     9.291000  1109.873473  1094.869421     0.000756
      2599     9.294000  1110.399550  1139.992967     0.000727
      2600     9.297000  1110.933249  1155.823716     0.000736
      2601     9.300000  1111.474927  1106.900139     0.000748
      2602     9.303000  1112.024725  1130.865511     0.000743
      2603     9.306000  1112.583073  1123.507933     0.000738
      2604     9.309000  1113.150371  1059.490915     0.000789
      2605     9.312000  1113.726989  1147.234087     0.000738
      2606     9.315000  1114.313331  1134.825087     0.000719
      2607     9.318000  1114.909855  1174.782347     0.000726
      2608     9.321000  1115.517049  1105.902276     0.000749
      2609     9.324000  1116.135331  1151.749443     0.000713
      2610     9.327000  1116.765268  1127.797613     0.000757
      2611     9.330000  1117.407417  1150.447169     0.000713
      2612     9.333000  1118.062374  1140.243551     0.000738
      2613     9.336000  1118.730770  1121.446443     0.000739
      2614     9.339000  1119.413281  1110.393067     0.000748
      2615     9.342000  1120.110627  1145.021395     0.000740
      2616     9.345000  1120.823576  1149.523723     0.000709
      2617     9.348000  1121.552951  1145.811607     0.000736
      2618     9.351000  1122.299631  1097.656150     0.000755
      2619     9.354000  1123.064554  1169.360571     0.000710
      2620     9.357000  1123.848730  1176.253571     0.000720
      2621     9.360000  1124.653238  1169.990091     0.000704
      2622     9.363000  1125.479239  1187.809453     0.000708
      2623     9.366000  1126.327996  1130.293455     0.000738
      2624     9.369000  1127.200878  1113.871376     0.000743
      2625     9.372000  1128.099217  1137.116575     0.000742
      2626     9.375000  1129.024629  1114.714428     0.000731
      2627     9.378000  1129.978791  1155.066313     0.000734
      2628     9.381000  1130.963512  1229.528321     0.000679
      2629     9.384000  1131.980749  1152.687085     0.000713
      2630     9.387000  1133.032622  1153.316640     0.000734
      2631     9.390000  1134.121445  1134.280006     0.000734
      2632     9.393000  1135.249656  1217.256633     0.000688
      2633     9.396000  1136.419980  1177.450310     0.000711
      2634     9.399000  1137.635362  1145.514539     0.000728
      2635     9.402000  1138.899005  1204.533841     0.000702
      2636     9.405000  1140.214397  1181.775206     0.000696
      2637     9.408000  1141.585360  1149.617816     0.000734
      2638     9.411000  1143.016076  1181.650337     0.000708
      2639     9.414000  1144.511141  1133.977014     0.000725
      2640     9.417000  1146.075668  1153.005796     0.000731
      2641     9.420000  1147.715162  1152.456590     0.000720
      2642     9.423000  1149.435827  1204.040326     0.000698
      2643     9.426000  1151.244641  1202.509798     0.000694
      2644     9.429000  1153.149432  1215.508706     0.000680
      2645     9.432000  1155.159113  1205.597894     0.000699
      2646     9.435000  1157.283961  1207.541498     0.000674
      2647     9.438000  1159.535879  1164.598114     0.000723
      2648     9.441000  1161.929146  1202.980353     0.000696
      2649     9.444000  1164.480979  1251.949221     0.000656
      2650     9.447000  1167.212546  1182.465573     0.000712
      2651     9.450000  1170.150321  1184.238309     0.000702
      2652     9.453000  1173.327906  1187.295419     0.000700
      2653     9.456000  1176.788286  1208.361271     0.000686
      2654     9.459000  1180.587082  1216.263168     0.000681
      2655     9.462000  1184.796354  1171.918989     0.000728
      2656     9.465000  1189.509464  1209.523437     0.000675
      2657     9.468000  1194.846872  1229.652169     0.000684
      2658     9.471000  1200.963090  1242.694214     0.000673
      2659     9.474000  1208.054352  1212.333782     0.000670
      2660     9.477000  1216.367037  1267.160000     0.000663
      2661     9.480000  1226.206265  1268.448653     0.000655
      2662     9.483000  1237.944069  1327.391119     0.000623
      2663     9.486000  1252.026245  1252.193143     0.000664
      2664     9.489000  1268.976782  1273.152642     0.000655
      2665     9.492000  1289.398592  1358.126743     0.000619
      2666     9.495000  1313.969125  1401.570416     0.000581
      2667     9.498000  1343.429517  1427.836876     0.000584
      2668     9.501000  1378.566031  1384.169506     0.000607
      2669     9.504000  1420.182929  1443.008806     0.000562
      2670     9.507000  1469.066453  1456.793354     0.000580
      2671     9.510000  1525.940242  1496.513201     0.000553
      2672     9.513000  1591.413323  1612.777627     0.000512
      2673     9.516000  1665.922650  1650.303062     0.000502
      2674     9.519000  1749.672165  1623.606534     0.000509
      2675     9.522000  1842.570584  1690.430566     0.000494
      2676     9.525000  1944.172821  1826.976625     0.000446
      2677     9.528000  2053.625362  1899.966404     0.000438
      2678     9.531000  2169.612425  1985.684214     0.000420
      2679     9.534000  2290.310735  2039.982861     0.000392
      2680     9.537000  2413.344938  2184.796264     0.000380
      2681     9.540000  2535.759092  2351.934355     0.000351
      2682     9.543000  2654.011577  2462.484702     0.000329
      2683     9.546000  2764.019770  2552.027217     0.000318
      2684     9.549000  2861.300110  2611.741642     0.000311
      2685     9.552000  2941.241391  2740.893478     0.000301
      2686     9.555000  2999.528612  2862.411357     0.000279
      2687     9.558000  3032.677263  2953.410073     0.000277
      2688     9.561000  3038.565599  2927.241634     0.000280
      2689     9.564000  3016.806462  3009.433111     0.000264
      2690     9.567000  2968.825812  2998.273881     0.000274
      2691     9.570000  2897.613956  2772.132228     0.000293
      2692     9.573000  2807.239239  2765.741869     0.000292
      2693     9.576000  2702.284861  2584.592023     0.000316
      2694     9.579000  2587.356909  2480.156222     0.000328
      2695     9.582000  2466.741286  2432.641076     0.000340
      2696     9.585000  2344.213649  2325.671363     0.000345
      2697     9.588000  2222.964116  2194.854020     0.000375
      2698     9.591000  2105.590347  1920.212062     0.000434
      2699     9.594000  1994.123979  1910.237403     0.000419
      2700     9.597000  1890.070878  1867.202394     0.000450
      2701     9.600000  1794.456734  1661.138713     0.000503
      2702     9.603000  1707.877544  1589.119259     0.000515
      2703     9.606000  1630.553352  1546.355506     0.000534
      2704     9.609000  1562.386392  1543.501400     0.000534
      2705     9.612000  1503.021756  1435.380254     0.000588
      2706     9.615000  1451.908701  1415.551917     0.000578
      2707     9.618000  1408.359850  1348.062269     0.000618
      2708     9.621000  1371.605733  1295.111757     0.000656
      2709     9.624000  1340.842569  1356.823312     0.000599
      2710     9.627000  1315.271816  1317.277080     0.000633
      2711     9.630000  1294.130805  1253.247132     0.000669
      2712     9.633000  1276.714414  1273.383506     0.000642
      2713     9.636000  1262.389243  1249.487382     0.000667
      2714     9.639000  1250.600002  1239.506837     0.000677
      2715     9.642000  1240.870661  1245.654808     0.000675
      2716     9.645000  1232.801252  1216.744810     0.000672
      2717     9.648000  1226.061769  1171.623577     0.000715
      2718     9.651000  1220.384333  1161.222723     0.000726
      2719     9.654000  1215.554624  1234.268857     0.000657
      2720     9.657000  1211.403310  1204.042394     0.000692
      2721     9.660000  1207.797968  1206.104412     0.000700
      2722     9.663000  1204.635846  1151.794206     0.000709
      2723     9.666000  1201.837603  1168.812177     0.000715
      2724     9.669000  1199.342087  1143.553416     0.000726
      2725     9.672000  1197.102800  1245.632798     0.000674
      2726     9.675000  1195.083435  1175.889020     0.000700
      2727     9.678000  1193.252161  1163.778028     0.000720
      2728     9.681000  1191.587997  1187.625848     0.000709
      2729     9.684000  1190.072471  1241.438017     0.000656
      2730     9.687000  1188.690414  1227.139690     0.000679
      2731     9.690000  1187.429145  1239.721521     0.000678
      2732     9.693000  1186.277889  1238.933410     0.000662
      2733     9.696000  1185.227348  1052.826663     0.000788
      2734     9.699000  1184.269396  1196.186744     0.000696
      2735     9.702000  1183.396857  1234.333948     0.000681
      2736     9.705000  1182.603341  1240.290442     0.000662
      2737     9.708000  1181.883116  1170.241069     0.000711
      2738     9.711000  1181.231023  1147.307220     0.000739
      2739     9.714000  1180.642392  1199.316083     0.000678
      2740     9.717000  1180.112989  1163.134444     0.000720
      2741     9.720000  1179.638969  1198.029655     0.000698
      2742     9.723000  1179.216830  1216.149680     0.000675
      2743     9.726000  1178.843381  1180.927458     0.000705
      2744     9.729000  1178.515716  1208.538700     0.000688
      2745     9.732000  1178.231177  1143.261702     0.000731
      2746     9.735000  1177.987343  1141.185443     0.000719
      2747     9.738000  1177.782007  1258.060382     0.000661
      2748     9.741000  1177.613159  1128.839414     0.000745
      2749     9.744000  1177.478970  1122.193087     0.000726
      2750     9.747000  1177.377783  1184.879930     0.000708
      2751     9.750000  1177.308101  1222.721624     0.000686
      2752     9.753000  1177.268583  1190.793890     0.000688
      2753     9.756000  1177.258050  1229.959516     0.000676
      2754     9.759000  1177.275438  1166.836835     0.000711
      2755     9.762000  1177.319868  1227.540351     0.000685
      2756     9.765000  1177.390615  1126.420846     0.000728
      2757     9.768000  1177.487120  1187.130309     0.000702
      2758     9.771000  1177.609020  1230.573128     0.000684
      2759     9.774000  1177.756162  1171.055674     0.000693
      2760     9.777000  1177.928646  1152.333305     0.000727
      2761     9.780000  1178.126857  1209.748825     0.000697
      2762     9.783000  1178.351523  1240.460773     0.000662
      2763     9.786000  1178.603771  1190.408068     0.000697
      2764     9.789000  1178.885200  1151.238723     0.000723
      2765     9.792000  1179.197978  1127.318546     0.000743
      2766     9.795000  1179.544899  1216.649543     0.000668
      2767     9.798000  1179.929397  1218.808728     0.000687
      2768     9.801000  1180.355844  1177.015570     0.000715
      2769     9.804000  1180.829475  1202.500635     0.000674
      2770     9.807000  1181.356500  1188.654760     0.000707
      2771     9.810000  1181.944150  1208.702868     0.000690
      2772     9.813000  1182.600711  1197.151355     0.000688
      2773     9.816000  1183.335912  1168.159053     0.000712
      2774     9.819000  1184.159299  1213.031354     0.000681
      2775     9.822000  1185.082214  1179.495807     0.000710
      2776     9.825000  1186.116551  1179.286495     0.000696
      2777     9.828000  1187.273505  1236.810660     0.000672
      2778     9.831000  1188.565348  1217.448083     0.000686
      2779     9.834000  1190.003425  1093.262572     0.000747
      2780     9.837000  1191.597975  1228.212533     0.000685
      2781     9.840000  1193.357579  1183.404833     0.000704
      2782     9.843000  1195.288519  1150.550887     0.000715
      2783     9.846000  1197.394115  1169.991332     0.000715
      2784     9.849000  1199.674064  1192.695132     0.000695
      2785     9.852000  1202.123800  1235.952827     0.000682
      2786     9.855000  1204.733884  1265.327827     0.000644
      2787     9.858000  1207.489447  1214.186929     0.000691
      2788     9.861000  1210.369473  1262.526833     0.000664
      2789     9.864000  1213.346650  1260.443886     0.000644
      2790     9.867000  1216.386675  1196.953472     0.000702
      2791     9.870000  1219.447944  1219.287493     0.000687
      2792     9.873000  1222.481364  1231.917230     0.000671
      2793     9.876000  1225.430507  1251.522733     0.000666
      2794     9.879000  1228.232417  1256.807907     0.000657
      2795     9.882000  1230.819418  1236.916430     0.000677
      2796     9.885000  1233.122308  1227.098768     0.000666
      2797     9.888000  1235.074876  1226.664558     0.000678
      2798     9.891000  1236.619944  1192.827126     0.000703
      2799     9.894000  1237.715502  1260.348680     0.000641
      2800     9.897000  1238.339996  1253.074014     0.000674
      2801     9.900000  1238.495361  1252.571927     0.000665
      2802     9.903000  1238.206963  1213.285072     0.000683
      2803     9.906000  1237.520181  1202.429220     0.000690
      2804     9.909000  1236.495134  1258.978471     0.000657
      2805     9.912000  1235.200370  1282.594256     0.000654
      2806     9.915000  1233.706948  1294.758659     0.000633
      2807     9.918000  1232.083923  1238.638142     0.000673
      2808     9.921000  1230.395338  1279.535304     0.000654
      2809     9.924000  1228.698564  1350.734176     0.000600
      2810     9.927000  1227.043632  1220.130492     0.000687
      2811     9.930000  1225.473177  1244.080960     0.000670
      2812     9.933000  1224.022702  1273.725935     0.000642
      2813     9.936000  1222.721002  1242.141601     0.000668
      2814     9.939000  1221.590667  1211.980184     0.000683
      2815     9.942000  1220.648624  1303.168365     0.000640
      2816     9.945000  1219.906745  1287.180523     0.000634
      2817     9.948000  1219.372508  1236.336147     0.000676
      2818     9.951000  1219.049730  1209.992365     0.000690
      2819     9.954000  1218.939376  1317.707295     0.000611
      2820     9.957000  1219.040420  1220.979589     0.000690
      2821     9.960000  1219.350773  1268.371675     0.000650
      2822     9.963000  1219.868312  1225.385782     0.000674
      2823     9.966000  1220.591904  1163.080052     0.000713
      2824     9.969000  1221.522543  1192.210129     0.000692
      2825     9.972000  1222.664598  1198.440904     0.000696
      2826     9.975000  1224.026949  1221.058641     0.000673
      2827     9.978000  1225.624651  1296.945531     0.000641
      2828     9.981000  1227.480353  1251.020762     0.000671
      2829     9.984000  1229.625998  1240.205279     0.000658
      2830     9.987000  1232.104656  1302.506964     0.000649
      2831     9.990000  1234.972415  1220.701491     0.000675
      2832     9.993000  1238.300321  1239.708945     0.000795
      2833     9.996000  1242.176237  1201.627645     0.000965
      2834     9.999000  1246.706479  1246.125413     0.001214
      2835    10.002000  1252.017068  1198.839754     0.001222
      2836    10.005000  1258.254381  1228.567046     0.000954
      2837    10.008000  1265.584967  1263.938791     0.000905
      2838    10.011000  1274.194309  1248.262379     0.000884
      2839    10.014000  1284.284314  1305.138994     0.000803
      2840    10.017000  1296.069394  1294.078520     0.000821
      2841    10.020000  1309.771082  1270.939161     0.000814
      2842    10.023000  1325.611283  1277.976171     0.000931
      2843    10.026000  1343.804207  1386.647159     0.000733
      2844    10.029000  1364.547645  1375.860097     0.000723
      2845    10.032000  1388.013543  1391.349512     0.000730
      2846    10.035000  1414.338428  1371.030072     0.000709
      2847    10.038000  1443.613702  1369.130285     0.000733
      2848    10.041000  1475.875477  1451.422928     0.000692
      2849    10.044000  1511.093159  1491.031630     0.000658
      2850    10.047000  1549.155681  1524.086846     0.000662
      2851    10.050000  1589.854109  1523.025155     0.000645
      2852    10.053000  1632.860045  1559.806066     0.000643
      2853    10.056000  1677.700613  1606.362873     0.000615
      2854    10.059000  1723.732664  1686.084828     0.000578
      2855    10.062000  1770.120490  1662.029630     0.000608
      2856    10.065000  1815.821831  1737.142192     0.000561
      2857    10.068000  1859.585372  1791.620779     0.000551
      2858    10.071000  1899.962091  1862.639550     0.000532
      2859    10.074000  1935.331633  1882.981419     0.000517
      2860    10.077000  1963.954739  1948.199423     0.000512
      2861    10.080000  1984.078052  1953.000876     0.000501
      2862    10.083000  1994.128021  2086.554261     0.000476
      2863    10.086000  1993.005503  1992.911465     0.000491
      2864    10.089000  1980.408662  1900.250464     0.000515
      2865    10.092000  1957.019825  1904.370337     0.000527
      2866    10.095000  1924.411931  1921.633225     0.000501
      2867    10.098000  1884.704493  1910.216565     0.000517
      2868    10.101000  1840.160616  1857.336192     0.000533
      2869    10.104000  1792.894119  1763.660323     0.000552
      2870    10.107000  1744.723095  1740.635529     0.000573
      2871    10.110000  1697.122141  1614.395723     0.000609
      2872    10.113000  1651.226738  1617.874363     0.000621
      2873    10.116000  1607.858759  1601.064876     0.000616
      2874    10.119000  1567.568297  1613.293700     0.000603
      2875    10.122000  1530.678314  1522.431667     0.000657
      2876    10.125000  1497.332570  1447.607058     0.000673
      2877    10.128000  1467.539959  1498.666621     0.000663
      2878    10.131000  1441.212574  1464.402117     0.000670
      2879    10.134000  1418.196109  1406.353569     0.000694
      2880    10.137000  1398.292807  1398.212450     0.000714
      2881    10.140000  1381.278151  1379.358737     0.000712
      2882    10.143000  1366.912908  1352.611340     0.000742
      2883    10.146000  1354.952055  1363.065335     0.000718
      2884    10.149000  1345.151733  1379.219953     0.000708
      2885    10.152000  1337.274911  1324.281313     0.000765
      2886    10.155000  1331.096172  1398.616673     0.000691
      2887    10.158000  1326.405505  1330.086089     0.000749
      2888    10.161000  1323.011338  1342.555956     0.000735
      2889    10.164000  1320.742514  1281.628484     0.000764
      2890    10.167000  1319.449375  1328.346022     0.000747
      2891    10.170000  1319.003981  1263.370751     0.000772
      2892    10.173000  1319.299629  1334.461196     0.000747
      2893    10.176000  1320.249858  1299.156900     0.000748
      2894    10.179000  1321.787071  1330.187173     0.000737
      2895    10.182000  1323.861028  1302.080337     0.000770
      2896    10.185000  1326.437785  1339.601022     0.000719
      2897    10.188000  1329.498406  1340.552006     0.000733
      2898    10.191000  1333.038453  1372.138081     0.000712
      2899    10.194000  1337.068068  1325.982313     0.000734
      2900    10.197000  1341.612884  1349.600048     0.000738
      2901    10.200000  1346.715989  1384.144438     0.000698
      2902    10.203000  1352.441142  1309.376579     0.000762
      2903    10.206000  1358.877469  1439.005447     0.000675
      2904    10.209000  1366.145931  1337.267159     0.000725
      2905    10.212000  1374.407688  1408.323950     0.000703
      2906    10.215000  1383.874585  1355.353630     0.000704
      2907    10.218000  1394.821774  1446.277884     0.000676
      2908    10.221000  1407.602347  1373.457699     0.000709
      2909    10.224000  1422.663580  1451.585982     0.000664
      2910    10.227000  1440.564082  1501.569600     0.000651
      2911    10.230000  1461.990731  1560.682705     0.000613
      2912    10.233000  1487.775229  1556.689876     0.000628
      2913    10.236000  1518.904618  1543.036335     0.000624
      2914    10.239000  1556.514955  1620.212925     0.000591
      2915    10.242000  1601.911427  1666.738342     0.000592
      2916    10.245000  1656.534056  1682.791468     0.000561
      2917    10.248000  1721.932222  1788.464448     0.000545
      2918    10.251000  1799.717670  1927.428320     0.000498
      2919    10.254000  1891.499869  1865.266151     0.000515
      2920    10.257000  1998.803514  1934.063046     0.000500
      2921    10.260000  2122.969986  2155.299769     0.000440
      2922    10.263000  2265.045779  2176.319962     0.000448
      2923    10.266000  2425.662363  2367.328259     0.000402
      2924    10.269000  2604.912706  2449.048412     0.000387
      2925    10.272000  2802.229650  2604.385361     0.000372
      2926    10.275000  3016.270249  2877.903044     0.000324
      2927    10.278000  3244.808287  3003.764880     0.000317
      2928    10.281000  3484.635330  3030.071106     0.000312
      2929    10.284000  3731.470719  3402.572701     0.000274
      2930    10.287000  3979.885947  3591.808178     0.000264
      2931    10.290000  4223.262369  3762.411772     0.000246
      2932    10.293000  4453.825147  4096.924966     0.000231
      2933    10.296000  4662.825517  4219.890335     0.000218
      2934    10.299000  4840.961174  4508.160653     0.000205
      2935    10.302000  4979.102008  4753.725602     0.000197
      2936    10.305000  5069.300195  4894.637727     0.000183
      2937    10.308000  5105.918872  4881.759190     0.000190
      2938    10.311000  5086.578961  5062.357864     0.000182
      2939    10.314000  5012.604269  4927.621518     0.000184
      2940    10.317000  4888.790685  4834.616650     0.000192
      2941    10.320000  4722.582599  4678.679960     0.000196
      2942    10.323000  4522.947142  4534.702932     0.000207
      2943    10.326000  4299.282506  4227.506305     0.000219
      2944    10.329000  4060.586499  4145.207281     0.000222
      2945    10.332000  3814.949687  3818.174246     0.000250
      2946    10.335000  3569.320084  3430.229605     0.000268
      2947    10.338000  3329.443920  3211.538626     0.000295
      2948    10.341000  3099.898875  2965.434467     0.000319
      2949    10.344000  2884.167246  2826.418948     0.000332
      2950    10.347000  2684.724899  2683.539905     0.000358
      2951    10.350000  2503.138391  2417.221371     0.000389
      2952    10.353000  2340.170010  2271.798629     0.000428
      2953    10.356000  2195.891085  2222.758936     0.000425
      2954    10.359000  2069.802109  2136.691202     0.000447
      2955    10.362000  1960.956098  1963.840008     0.000499
      2956    10.365000  1868.080174  1825.573391     0.000517
      2957    10.368000  1789.690020  1741.313108     0.000561
      2958    10.371000  1724.192433  1728.115808     0.000559
      2959    10.374000  1669.972446  1674.690474     0.000575
      2960    10.377000  1625.462985  1576.570351     0.000621
      2961    10.380000  1589.196569  1565.911093     0.000607
      2962    10.383000  1559.840036  1505.848528     0.000658
      2963    10.386000  1536.214050  1503.652804     0.000639
      2964    10.389000  1517.300002  1512.435333     0.000639
      2965    10.392000  1502.237121  1513.466635     0.000652
      2966    10.395000  1490.312584  1532.602737     0.000619
      2967    10.398000  1480.947189  1482.912065     0.000664
      2968    10.401000  1473.678754  1491.457821     0.000645
      2969    10.404000  1468.144949  1428.912223     0.000680
      2970    10.407000  1464.066836  1385.055553     0.000706
      2971    10.410000  1461.233958  1398.169854     0.000686
      2972    10.413000  1459.491464  1347.411597     0.000729
      2973    10.416000  1458.729414  1421.247224     0.000669
      2974    10.419000  1458.874614  1439.412429     0.000674
      2975    10.422000  1459.884630  1412.844300     0.000699
      2976    10.425000  1461.744053  1358.378250     0.000695
      2977    10.428000  1464.462976  1444.524714     0.000678
      2978    10.431000  1468.077631  1398.370039     0.000690
      2979    10.434000  1472.653239  1413.118863     0.000686
      2980    10.437000  1478.289175  1441.090116     0.000678
      2981    10.440000  1485.126569  1421.552595     0.000677
      2982    10.443000  1493.358476  1431.607984     0.000690
      2983    10.446000  1503.242645  1447.092506     0.000660
      2984    10.449000  1515.116799  1438.960641     0.000675
      2985    10.452000  1529.416073  1517.624138     0.000653
      2986    10.455000  1546.691930  1623.223961     0.000584
      2987    10.458000  1567.631426  1579.903895     0.000622
      2988    10.461000  1593.075222  1607.636138     0.000600
      2989    10.464000  1624.032125  1691.940518     0.000569
      2990    10.467000  1661.687452  1750.590114     0.000556
      2991    10.470000  1707.402541  1735.530487     0.000547
      2992    10.473000  1762.701601  1754.984329     0.000563
      2993    10.476000  1829.244080  1877.840855     0.000508
      2994    10.479000  1908.776672  1920.607608     0.000500
      2995    10.482000  2003.067737  2030.550095     0.000481
      2996    10.485000  2113.826202  2111.026773     0.000442
      2997    10.488000  2242.595324  2188.737202     0.000443
      2998    10.491000  2390.636958  2316.874881     0.000411
      2999    10.494000  2558.805318  2455.442116     0.000387
      3000    10.497000  2747.417039  2630.019616     0.000367
      3001    10.500000  2956.123052  2865.675194     0.000328
      3002    10.503000  3183.786324  2993.300851     0.000322
      3003    10.506000  3428.367220  3121.422571     0.000299
      3004    10.509000  3686.816132  3349.972052     0.000281
      3005    10.512000  3954.973831  3654.674073     0.000261
      3006    10.515000  4227.487531  3914.956441     0.000234
      3007    10.518000  4497.769278  4256.471928     0.000220
      3008    10.521000  4758.053972  4594.316243     0.000199
      3009    10.524000  4999.647454  4706.487072     0.000196
      3010    10.527000  5213.465972  5145.287294     0.000180
      3011    10.530000  5390.919673  5187.050569     0.000175
      3012    10.533000  5525.062876  5625.479517     0.000164
      3013    10.536000  5611.757060  5485.905778     0.000164
      3014    10.539000  5650.474096  5714.576961     0.000158
      3015    10.542000  5644.424189  5653.302475     0.000162
      3016    10.545000  5599.936420  5668.647968     0.000156
      3017    10.548000  5525.316602  5554.552114     0.000166
      3018    10.551000  5429.566704  5568.493178     0.000162
      3019    10.554000  5321.300124  5400.106399     0.000168
      3020    10.557000  5208.011259  5017.531118     0.000185
      3021    10.560000  5095.690342  4859.715510     0.000187
      3022    10.563000  4988.692212  4796.384455     0.000196
      3023    10.566000  4889.765729  4756.327993     0.000190
      3024    10.569000  4800.185723  4592.952871     0.000202
      3025    10.572000  4719.963168  4540.988670     0.000205
      3026    10.575000  4648.122475  4569.627770     0.000197
      3027    10.578000  4583.024419  4425.545051     0.000213
      3028    10.581000  4522.694020  4249.850450     0.000217
      3029    10.584000  4465.099046  4380.066968     0.000211
      3030    10.587000  4408.328843  4309.712164     0.000216
      3031    10.590000  4350.663315  4129.994218     0.000224
      3032    10.593000  4290.557945  4248.080068     0.000223
      3033    10.596000  4226.599786  4193.453800     0.000217
      3034    10.599000  4157.488261  4211.329563     0.000220
      3035    10.602000  4082.070314  4044.736440     0.000234
      3036    10.605000  3999.426629  3888.146239     0.000236
      3037    10.608000  3908.981757  3910.828116     0.000241
      3038    10.611000  3810.598567  3911.989209     0.000237
      3039    10.614000  3704.625074  3876.212330     0.000239
      3040    10.617000  3591.876777  3689.446250     0.000256
      3041    10.620000  3473.558057  3670.582261     0.000251
      3042    10.623000  3351.142118  3567.824763     0.000266
      3043    10.626000  3226.236193  3453.836864     0.000267
      3044    10.629000  3100.456839  3318.275458     0.000286
      3045    10.632000  2975.331548  3093.533810     0.000308
      3046    10.635000  2852.232892  2996.715901     0.000309
      3047    10.638000  2732.343274  2766.699193     0.000350
      3048    10.641000  2616.643274  2694.460626     0.000349
      3049    10.644000  2505.917253  2600.556330     0.000365
      3050    10.647000  2400.767023  2423.843358     0.000398
      3051    10.650000  2301.630056  2368.574575     0.000397
      3052    10.653000  2208.798458  2251.873706     0.000432
      3053    10.656000  2122.437150  2077.770601     0.000453
      3054    10.659000  2042.600182  2067.632972     0.000463
      3055    10.662000  1969.245643  1942.640874     0.000501
      3056    10.665000  1902.249191  1893.801082     0.000500
      3057    10.668000  1841.416576  1822.927717     0.000541
      3058    10.671000  1786.495430  1786.375245     0.000536
      3059    10.674000  1737.186505  1674.213938     0.000575
      3060    10.677000  1693.154431  1701.862351     0.000573
      3061    10.680000  1654.037938  1617.729020     0.000592
      3062    10.683000  1619.459467  1590.658729     0.000618
      3063    10.686000  1589.034014  1595.446262     0.000599
      3064    10.689000  1562.377066  1531.913071     0.000637
      3065    10.692000  1539.111509  1552.631815     0.000630
      3066    10.695000  1518.873404  1527.147268     0.000624
      3067    10.698000  1501.316604  1492.501163     0.000663
      3068    10.701000  1486.116167  1506.345170     0.000641
      3069    10.704000  1472.970683  1452.827773     0.000672
      3070    10.707000  1461.603563  1511.952603     0.000651
      3071    10.710000  1451.763429  1500.712961     0.000639
      3072    10.713000  1443.223870  1456.951828     0.000674
      3073    10.716000  1435.785309  1516.096710     0.000630
      3074    10.719000  1429.265479  1442.912706     0.000676
      3075    10.722000  1423.499657  1434.634317     0.000681
      3076    10.725000  1418.352571  1408.038255     0.000677
      3077    10.728000  1413.702214  1449.553604     0.000686
      3078    10.731000  1409.443059  1426.669688     0.000681
      3079    10.734000  1405.484839  1374.989372     0.000704
      3080    10.737000  1401.751701  1416.164973     0.000693
      3081    10.740000  1398.181490  1428.299479     0.000671
      3082    10.743000  1394.724734  1336.884226     0.000739
      3083    10.746000  1391.344117  1407.336621     0.000683
      3084    10.749000  1388.014693  1409.506163     0.000695
      3085    10.752000  1384.718465  1360.092571     0.000720
      3086    10.755000  1381.446863  1361.717742     0.000699
      3087    10.758000  1378.197919  1387.797081     0.000711
      3088    10.761000  1374.974672  1363.141935     0.000710
      3089    10.764000  1371.783668  1355.095958     0.000718
      3090    10.767000  1368.633658  1357.349798     0.000725
      3091    10.770000  1365.534539  1376.064821     0.000700
      3092    10.773000  1362.496522  1344.411106     0.000733
      3093    10.776000  1359.529595  1291.690902     0.000748
      3094    10.779000  1356.643105  1352.599006     0.000724
      3095    10.782000  1353.845526  1430.045428     0.000686
      3096    10.785000  1351.144304  1354.555684     0.000706
      3097    10.788000  1348.545824  1364.993068     0.000726
      3098    10.791000  1346.055369  1352.623680     0.000714
      3099    10.794000  1343.677128  1411.035025     0.000690
      3100    10.797000  1341.414222  1362.831251     0.000722
      3101    10.800000  1339.268747  1398.438081     0.000685
      3102    10.803000  1337.241828  1416.477166     0.000697
      3103    10.806000  1335.333796  1362.767779     0.000706
      3104    10.809000  1333.543639  1309.560258     0.000750
      3105    10.812000  1331.870049  1333.328766     0.000739
      3106    10.815000  1330.310851  1403.140593     0.000679
      3107    10.818000  1328.863237  1401.845515     0.000709
      3108    10.821000  1327.523860  1313.070088     0.000735
      3109    10.824000  1326.288919  1386.631141     0.000698
      3110    10.827000  1325.154282  1291.504148     0.000771
      3111    10.830000  1324.115522  1407.463420     0.000684
      3112    10.833000  1323.168042  1288.763119     0.000772
      3113    10.836000  1322.307159  1382.741161     0.000696
      3114    10.839000  1321.528212  1318.198895     0.000744
      3115    10.842000  1320.826652  1354.457297     0.000723
      3116    10.845000  1320.197530  1338.891301     0.000712
      3117    10.848000  1319.636644  1377.019954     0.000719
      3118    10.851000  1319.139771  1396.269628     0.000697
      3119    10.854000  1318.702908  1365.879017     0.000707
      3120    10.857000  1318.322294  1375.135192     0.000715
      3121    10.860000  1317.994428  1374.070807     0.000705
      3122    10.863000  1317.716073  1391.106197     0.000713
      3123    10.866000  1317.484259  1346.419817     0.000715
      3124    10.869000  1317.296281  1382.862919     0.000702
      3125    10.872000  1317.149692  1351.548016     0.000729
      3126    10.875000  1317.042309  1360.906819     0.000696
      3127    10.878000  1316.972224  1316.852252     0.000756
      3128    10.881000  1316.938610  1388.493022     0.000689
      3129    10.884000  1316.937962  1338.023773     0.000727
      3130    10.887000  1316.970175  1399.956524     0.000700
      3131    10.890000  1317.033270  1374.865354     0.000702
      3132    10.893000  1317.126680  1318.293540     0.000748
      3133    10.896000  1317.249511  1391.794593     0.000689
      3134    10.899000  1317.401006  1303.884933     0.000752
      3135    10.902000  1317.580473  1321.731798     0.000738
      3136    10.905000  1317.787373  1356.570632     0.000702
      3137    10.908000  1318.021250  1346.000819     0.000740
      3138    10.911000  1318.281731  1361.074349     0.000712
      3139    10.914000  1318.568522  1408.044960     0.000687
      3140    10.917000  1318.881404  1347.411583     0.000728
      3141    10.920000  1319.220227  1402.862682     0.000690
      3142    10.923000  1319.584909  1255.152788     0.000791
      3143    10.926000  1319.975431  1358.681702     0.000706
      3144    10.929000  1320.391844  1330.805773     0.000738
      3145    10.932000  1320.834263  1263.612821     0.000780
      3146    10.935000  1321.302871  1334.916344     0.000713
      3147    10.938000  1321.797925  1381.646360     0.000713
      3148    10.941000  1322.319759  1343.499391     0.000720
      3149    10.944000  1322.868790  1339.939083     0.000723
      3150    10.947000  1323.445525  1391.154373     0.000705
      3151    10.950000  1324.050570  1341.437831     0.000717
      3152    10.953000  1324.684639  1333.861583     0.000740
      3153    10.956000  1325.348565  1298.318840     0.000747
      3154    10.959000  1326.043326  1389.675324     0.000698
      3155    10.962000  1326.771462  1319.770003     0.000746
      3156    10.965000  1327.532575  1306.506059     0.000732
      3157    10.968000  1328.327099  1365.948759     0.000727
      3158    10.971000  1329.157922  1324.379407     0.000731
      3159    10.974000  1330.027265  1347.409358     0.000716
      3160    10.977000  1330.936677  1422.527298     0.000687
      3161    10.980000  1331.888083  1340.803924     0.000715
      3162    10.983000  1332.884412  1319.328046     0.000747
      3163    10.986000  1333.928436  1363.141588     0.000707
      3164    10.989000  1335.023188  1378.404642     0.000704
      3165    10.992000  1336.171964  1382.868374     0.000713
      3166    10.995000  1337.378331  1396.705283     0.000682
      3167    10.998000  1338.646116  1367.551381     0.000718
      3168    11.001000  1339.979407  1419.412891     0.000683
      3169    11.004000  1341.382534  1332.215829     0.000731
      3170    11.007000  1342.859982  1440.593087     0.000682
      3171    11.010000  1344.416491  1408.482564     0.000687
      3172    11.013000  1346.056920  1424.667710     0.000691
      3173    11.016000  1347.786223  1374.950220     0.000701
      3174    11.019000  1349.609395  1358.919163     0.000718
      3175    11.022000  1351.531401  1372.191254     0.000721
      3176    11.025000  1353.557117  1393.246852     0.000682
      3177    11.028000  1355.691236  1413.838796     0.000696
      3178    11.031000  1357.938188  1473.052599     0.000662
      3179    11.034000  1360.302045  1428.199915     0.000676
      3180    11.037000  1362.786424  1407.639367     0.000694
      3181    11.040000  1365.394427  1438.118338     0.000670
      3182    11.043000  1368.128385  1408.233642     0.000696
      3183    11.046000  1370.989970  1349.160276     0.000718
      3184    11.049000  1373.979979  1390.912980     0.000698
      3185    11.052000  1377.098247  1354.643837     0.000724
      3186    11.055000  1380.343562  1392.391226     0.000684
      3187    11.058000  1383.713578  1370.457766     0.000716
      3188    11.061000  1387.204732  1391.729166     0.000703
      3189    11.064000  1390.812164  1440.508817     0.000672
      3190    11.067000  1394.529650  1407.013976     0.000696
      3191    11.070000  1398.349525  1554.629714     0.000621
      3192    11.073000  1402.262625  1426.152326     0.000693
      3193    11.076000  1406.258222  1480.546107     0.000655
      3194    11.079000  1410.323977  1511.686269     0.000645
      3195    11.082000  1414.445906  1465.486069     0.000670
      3196    11.085000  1418.608366  1453.195305     0.000655
      3197    11.088000  1422.794093  1492.598032     0.000650
      3198    11.091000  1426.984298  1583.878967     0.000611
      3199    11.094000  1431.158856  1409.950459     0.000683
      3200    11.097000  1435.296624  1437.164306     0.000691
      3201    11.100000  1439.375897  1536.730414     0.000632
      3202    11.103000  1443.375041  1513.945797     0.000645
      3203    11.106000  1447.273296  1520.304145     0.000634
      3204    11.109000  1451.051722  1495.749500     0.000646
      3205    11.112000  1454.694233  1429.661930     0.000691
      3206    11.115000  1458.188643  1514.441140     0.000633
      3207    11.118000  1461.527613  1486.625143     0.000657
      3208    11.121000  1464.709551  1584.928640     0.000613
      3209    11.124000  1467.738260  1584.745191     0.000608
      3210    11.127000  1470.624201  1565.145590     0.000630
      3211    11.130000  1473.384231  1477.537885     0.000650
      3212    11.133000  1476.037734  1491.660324     0.000654
      3213    11.136000  1478.610410  1543.367366     0.000625
      3214    11.139000  1481.130922  1560.675036     0.000619
      3215    11.142000  1483.629866  1534.233199     0.000643
      3216    11.145000  1486.138930  1505.797443     0.000632
      3217    11.148000  1488.690194  1589.562365     0.000613
      3218    11.151000  1491.315378  1528.142511     0.000638
      3219    11.154000  1494.045399  1554.670961     0.000613
      3220    11.157000  1496.909936  1645.926919     0.000595
      3221    11.160000  1499.937253  1614.193000     0.000599
      3222    11.163000  1503.154008  1544.010486     0.000633
      3223    11.166000  1506.585185  1512.559558     0.000640
      3224    11.169000  1510.254072  1562.776992     0.000616
      3225    11.172000  1514.182203  1588.371525     0.000621
      3226    11.175000  1518.389446  1628.661407     0.000589
      3227    11.178000  1522.893985  1595.164090     0.000612
      3228    11.181000  1527.712374  1562.207607     0.000624
      3229    11.184000  1532.859601  1577.872566     0.000609
      3230    11.187000  1538.349167  1676.737613     0.000580
      3231    11.190000  1544.193172  1675.299285     0.000578
      3232    11.193000  1550.402421  1611.376745     0.000605
      3233    11.196000  1556.986536  1558.458520     0.000619
      3234    11.199000  1563.954072  1718.181057     0.000559
      3235    11.202000  1571.312637  1650.034727     0.000597
      3236    11.205000  1579.069013  1669.756649     0.000569
      3237    11.208000  1587.229287  1704.806185     0.000568
      3238    11.211000  1595.799003  1696.802194     0.000575
      3239    11.214000  1604.783354  1651.650497     0.000579
      3240    11.217000  1614.187448  1733.648826     0.000563
      3241    11.220000  1624.016671  1699.488059     0.000570
      3242    11.223000  1634.277196  1777.676569     0.000545
      3243    11.226000  1644.976651  1733.860880     0.000554
      3244    11.229000  1656.124960  1760.907082     0.000547
      3245    11.232000  1667.735319  1692.929677     0.000578
      3246    11.235000  1679.825254  1778.792741     0.000533
      3247    11.238000  1692.417643  1758.047508     0.000552
      3248    11.241000  1705.541605  1834.029677     0.000530
      3249    11.244000  1719.233124  1810.452204     0.000525
      3250    11.247000  1733.535370  1795.004183     0.000537
      3251    11.250000  1748.498694  1780.066853     0.000543
      3252    11.253000  1764.180389  1893.571505     0.000512
      3253    11.256000  1780.644299  1851.052379     0.000517
      3254    11.259000  1797.960431  1906.206497     0.000507
      3255    11.262000  1816.204653  1860.614116     0.000528
      3256    11.265000  1835.458581  1833.009811     0.000519
      3257    11.268000  1855.809715  1865.741155     0.000519
      3258    11.271000  1877.351784  1992.907618     0.000488
      3259    11.274000  1900.185305  1942.330213     0.000486
      3260    11.277000  1924.418275  2041.883086     0.000472
      3261    11.280000  1950.167177  1969.828071     0.000492
      3262    11.283000  1977.558333  1991.752753     0.000485
      3263    11.286000  2006.729147  2038.238408     0.000465
      3264    11.289000  2037.829876  2038.471928     0.000471
      3265    11.292000  2071.025751  2049.386320     0.000476
      3266    11.295000  2106.499634  2140.918421     0.000441
      3267    11.298000  2144.455488  2238.966435     0.000429
      3268    11.301000  2185.122982  2198.250656     0.000442
      3269    11.304000  2228.763756  2217.583282     0.000426
      3270    11.307000  2275.680130  2307.183543     0.000419
      3271    11.310000  2326.227308  2470.175554     0.000387
      3272    11.313000  2380.830578  2409.135919     0.000399
      3273    11.316000  2440.009508  2536.084350     0.000373
      3274    11.319000  2504.411769  2606.587509     0.000368
      3275    11.322000  2574.859851  2749.760855     0.000349
      3276    11.325000  2652.414719  2822.724663     0.000332
      3277    11.328000  2738.460730  3048.570147     0.000312
      3278    11.331000  2834.816936  3166.053589     0.000300
      3279    11.334000  2943.879260  3375.283154     0.000272
      3280    11.337000  3068.796810  3492.748540     0.000271
      3281    11.340000  3213.684170  3660.362897     0.000257
      3282    11.343000  3383.867422  3967.627069     0.000236
      3283    11.346000  3586.156742  4314.836096     0.000215
      3284    11.349000  3829.131599  4666.032164     0.000198
      3285    11.352000  4123.416414  4881.950975     0.000191
      3286    11.355000  4481.915363  5537.112689     0.000161
      3287    11.358000  4919.966076  6173.414136     0.000147
      3288    11.361000  5455.364442  6694.872130     0.000136
      3289    11.364000  6108.208475  7298.244579     0.000121
      3290    11.367000  6900.509969  8170.410342     0.000107
      3291    11.370000  7855.530157  9234.006243     0.000094
      3292    11.373000  8996.810782 10305.240849     0.000082
      3293    11.376000 10346.894666 11532.467072     0.000072
      3294    11.379000 11925.758290 13003.169872     0.000063
      3295    11.382000 13749.009315 14315.208398     0.000057
      3296    11.385000 15825.928540 16340.834561     0.000047
      3297    11.388000 18157.451563 18236.619534     0.000042
      3298    11.391000 20734.183366 20316.424636     0.000037
      3299    11.394000 23534.515882 22847.706729     0.000031
      3300    11.397000 26522.879986 25416.570138     0.000027
      3301    11.400000 29648.132294 28363.294174     0.000024
      3302    11.403000 32842.102841 31702.166734     0.000021
      3303    11.406000 36018.487500 34712.443403     0.000018
      3304    11.409000 39072.631968 38080.879952     0.000016
      3305    11.412000 41883.308201 41307.132352     0.000014
      3306    11.415000 44318.088070 44145.002442     0.000013
      3307    11.418000 46243.819505 47216.869142     0.000012
      3308    11.421000 47542.352131 49868.285000     0.000011
      3309    11.424000 48128.965378 51023.972683     0.000010
      3310    11.427000 47968.155990 51134.388845     0.000011
      3311    11.430000 47080.794080 50747.547172     0.000011
      3312    11.433000 45539.526887 49955.137384     0.000011
      3313    11.436000 43454.344651 47647.287075     0.000011
      3314    11.439000 40954.025895 44494.508399     0.000013
      3315    11.442000 38169.437610 40863.068740     0.000015
      3316    11.445000 35222.048753 37420.657548     0.000016
      3317    11.448000 32217.931772 33635.924701     0.000019
      3318    11.451000 29245.729422 29513.235868     0.000023
      3319    11.454000 26376.762797 26644.563698     0.000025
      3320    11.457000 23665.982577 23759.308469     0.000030
      3321    11.460000 21153.138493 21003.976433     0.000035
      3322    11.463000 18864.015269 18368.650158     0.000042
      3323    11.466000 16811.793352 16605.820763     0.000047
      3324    11.469000 14998.615178 14594.908522     0.000055
      3325    11.472000 13417.374778 13073.040984     0.000063
      3326    11.475000 12053.676808 11780.325648     0.000069
      3327    11.478000 10887.867112 10579.492792     0.000080
      3328    11.481000  9897.023305  9617.844942     0.000090
      3329    11.484000  9056.800143  8769.697417     0.000097
      3330    11.487000  8343.038585  8143.808994     0.000108
      3331    11.490000  7733.064125  7403.183101     0.000122
      3332    11.493000  7206.621625  6988.867153     0.000127
      3333    11.496000  6746.425005  6470.348167     0.000138
      3334    11.499000  6338.340753  6009.303618     0.000152
      3335    11.502000  5971.266514  5707.384778     0.000161
      3336    11.505000  5636.796834  5267.558485     0.000171
      3337    11.508000  5328.777446  4994.025416     0.000184
      3338    11.511000  5042.836054  4580.263256     0.000206
      3339    11.514000  4775.950034  4356.605077     0.000210
      3340    11.517000  4526.081180  4102.956438     0.000226
      3341    11.520000  4291.884404  3769.522216     0.000252
      3342    11.523000  4072.483459  3429.917588     0.000273
      3343    11.526000  3867.301720  3331.814957     0.000278
      3344    11.529000  3675.936177  3156.896227     0.000300
      3345    11.532000  3498.064911  2919.851354     0.000329
      3346    11.535000  3333.380822  2761.508934     0.000339
      3347    11.538000  3181.546321  2667.201082     0.000357
      3348    11.541000  3042.164955  2581.692120     0.000374
      3349    11.544000  2914.766700  2543.649896     0.000368
      3350    11.547000  2798.804115  2377.122438     0.000400
      3351    11.550000  2693.656706  2221.472140     0.000438
      3352    11.553000  2598.641408  2221.808858     0.000426
      3353    11.556000  2513.026840  2209.004293     0.000427
      3354    11.559000  2436.049738  2061.113588     0.000470
      3355    11.562000  2366.931990  1945.499690     0.000496
      3356    11.565000  2304.897202  1982.939193     0.000476
      3357    11.568000  2249.185722  1910.660065     0.000503
      3358    11.571000  2199.066915  1903.501331     0.000509
      3359    11.574000  2153.851488  1835.754527     0.000513
      3360    11.577000  2112.898686  1789.998830     0.000542
      3361    11.580000  2075.622547  1796.568849     0.000544
      3362    11.583000  2041.495640  1750.342505     0.000548
      3363    11.586000  2010.050571  1730.330279     0.000553
      3364    11.589000  1980.880115  1655.752055     0.000590
      3365    11.592000  1953.635371  1625.093029     0.000596
      3366    11.595000  1928.022728  1651.888271     0.000575
      3367    11.598000  1903.799774  1670.730262     0.000581
      3368    11.601000  1880.770385  1710.078117     0.000575
      3369    11.604000  1858.779625  1616.347472     0.000591
      3370    11.607000  1837.707880  1688.793419     0.000569
      3371    11.610000  1817.465832  1649.876800     0.000595
      3372    11.613000  1797.989561  1629.157542     0.000584
      3373    11.616000  1779.236177  1598.451946     0.000599
      3374    11.619000  1761.180234  1602.489449     0.000608
      3375    11.622000  1743.810770  1558.105253     0.000624
      3376    11.625000  1727.129058  1598.535604     0.000596
      3377    11.628000  1711.146905  1534.772094     0.000633
      3378    11.631000  1695.885356  1496.107652     0.000653
      3379    11.634000  1681.373794  1457.510758     0.000651
      3380    11.637000  1667.649028  1450.245034     0.000671
      3381    11.640000  1654.754400  1453.286280     0.000682
      3382    11.643000  1642.738687  1492.284438     0.000642
      3383    11.646000  1631.654659  1616.515146     0.000592
      3384    11.649000  1621.557201  1509.927464     0.000647
      3385    11.652000  1612.501831  1409.713574     0.000691
      3386    11.655000  1604.541074  1540.715522     0.000618
      3387    11.658000  1597.714768  1406.279822     0.000690
      3388    11.661000  1592.060122  1459.613417     0.000677
      3389    11.664000  1587.596796  1443.232574     0.000664
      3390    11.667000  1584.325516  1449.690946     0.000668
      3391    11.670000  1582.223818  1498.462570     0.000655
      3392    11.673000  1581.241966  1617.741949     0.000589
      3393    11.676000  1581.299144  1501.968254     0.000640
      3394    11.679000  1582.279942  1588.144436     0.000614
      3395    11.682000  1584.031108  1542.465816     0.000630
      3396    11.685000  1586.358608  1515.008498     0.000632
      3397    11.688000  1589.025272  1553.307324     0.000623
      3398    11.691000  1591.749791  1512.928673     0.000648
      3399    11.694000  1594.208822  1527.685317     0.000622
      3400    11.697000  1596.044799  1528.884766     0.000634
      3401    11.700000  1596.882615  1429.339259     0.000694
      3402    11.703000  1596.357194  1554.843296     0.000613
      3403    11.706000  1594.150813  1534.075563     0.000626
      3404    11.709000  1590.033995  1549.546804     0.000632
      3405    11.712000  1583.899500  1486.140735     0.000657
      3406    11.715000  1575.778476  1500.977462     0.000637
      3407    11.718000  1565.832964  1509.167151     0.000643
      3408    11.721000  1554.327378  1481.555206     0.000666
      3409    11.724000  1541.588713  1541.021156     0.000614
      3410    11.727000  1527.966770  1474.738454     0.000653
      3411    11.730000  1513.802662  1581.047525     0.000618
      3412    11.733000  1499.408404  1449.323799     0.000655
      3413    11.736000  1485.056436  1416.225291     0.000684
      3414    11.739000  1470.976004  1358.722308     0.000720
      3415    11.742000  1457.353440  1448.324123     0.000671
      3416    11.745000  1444.334289  1408.435173     0.000681
      3417    11.748000  1432.026205  1408.578322     0.000685
      3418    11.751000  1420.502163  1400.415300     0.000704
      3419    11.754000  1409.804041  1387.061004     0.000691
      3420    11.757000  1399.946422  1330.257705     0.000725
      3421    11.760000  1390.919680  1392.248633     0.000699
      3422    11.763000  1382.695668  1384.058995     0.000693
      3423    11.766000  1375.231418  1315.663586     0.000734
      3424    11.769000  1368.473087  1343.739535     0.000722
      3425    11.772000  1362.360033  1402.548322     0.000696
      3426    11.775000  1356.828371  1300.173833     0.000733
      3427    11.778000  1351.815663  1388.679005     0.000698
      3428    11.781000  1347.258939  1291.048091     0.000766
      3429    11.784000  1343.095490  1314.068758     0.000725
      3430    11.787000  1339.275146  1304.062771     0.000740
      3431    11.790000  1335.750101  1332.973981     0.000734
      3432    11.793000  1332.479111  1312.299756     0.000726
      3433    11.796000  1329.426834  1406.767750     0.000682
      3434    11.799000  1326.563697  1362.195183     0.000714
      3435    11.802000  1323.865563  1343.249611     0.000727
      3436    11.805000  1321.313105  1285.516546     0.000745
      3437    11.808000  1318.891332  1347.726133     0.000724
      3438    11.811000  1316.588990  1327.856071     0.000740
      3439    11.814000  1314.398071  1337.383951     0.000713
      3440    11.817000  1312.313344  1261.319062     0.000773
      3441    11.820000  1310.331948  1263.441472     0.000776
      3442    11.823000  1308.453049  1357.165946     0.000709
      3443    11.826000  1306.677514  1334.055314     0.000722
      3444    11.829000  1305.007664  1282.623542     0.000760
      3445    11.832000  1303.447013  1318.621630     0.000745
      3446    11.835000  1302.000027  1267.815171     0.000758
      3447    11.838000  1300.671892  1307.938099     0.000741
      3448    11.841000  1299.468258  1283.797493     0.000767
      3449    11.844000  1298.394965  1329.043865     0.000715
      3450    11.847000  1297.457755  1279.015758     0.000758
      3451    11.850000  1296.661950  1263.645977     0.000778
      3452    11.853000  1296.012112  1310.972495     0.000735
      3453    11.856000  1295.511686  1322.282533     0.000728
      3454    11.859000  1295.162634  1238.153751     0.000784
      3455    11.862000  1294.965058  1317.351142     0.000741
      3456    11.865000  1294.916840  1301.666199     0.000728
      3457    11.868000  1295.013292  1288.472696     0.000754
      3458    11.871000  1295.246819  1283.082285     0.001016
      3459    11.874000  1295.606603  1338.215667     0.000989
      3460    11.877000  1296.078333  1320.635715     0.001259
      3461    11.880000  1296.643914  1368.922839     0.000939
      3462    11.883000  1297.281224  1292.835379     0.000940
      3463    11.886000  1297.963882  1356.796788     0.000870
      3464    11.889000  1298.661085  1317.306323     0.000893
      3465    11.892000  1299.337560  1300.000807     0.000890
      3466    11.895000  1299.953759  1331.247053     0.000847
      3467    11.898000  1300.466429  1334.356278     0.000941
      3468    11.901000  1300.829759  1291.560302     0.000884
      3469    11.904000  1300.997256  1331.604595     0.000823
      3470    11.907000  1300.924397  1320.942186     0.000839
      3471    11.910000  1300.571941  1392.115655     0.000803
      3472    11.913000  1299.909284  1348.732256     0.000816
      3473    11.916000  1298.917800  1319.173410     0.000837
      3474    11.919000  1297.592821  1309.045266     0.000850
      3475    11.922000  1295.944153  1332.372254     0.000836
      3476    11.925000  1293.994939  1291.800485     0.000845
      3477    11.928000  1291.779079  1301.660265     0.000854
      3478    11.931000  1289.337870  1297.925148     0.000858
      3479    11.934000  1286.716501  1345.919977     0.000809
      3480    11.937000  1283.960978  1334.665560     0.000827
      3481    11.940000  1281.115770  1270.762961     0.000877
      3482    11.943000  1278.222239  1308.554068     0.000838
      3483    11.946000  1275.317756  1293.239797     0.000855
      3484    11.949000  1272.435320  1304.971108     0.000852
      3485    11.952000  1269.603490  1258.127130     0.000884
      3486    11.955000  1266.846520  1332.408015     0.000814
      3487    11.958000  1264.184570  1283.813282     0.000863
      3488    11.961000  1261.633973  1272.140665     0.000879
      3489    11.964000  1259.207525  1302.246712     0.000835
      3490    11.967000  1256.914909  1301.448379     0.000851
      3491    11.970000  1254.762667  1273.453088     0.000871
      3492    11.973000  1252.754966  1312.391222     0.000831
      3493    11.976000  1250.893958  1277.710551     0.000862
      3494    11.979000  1249.179947  1253.694632     0.000883
      3495    11.982000  1247.612068  1265.147198     0.000880
      3496    11.985000  1246.188611  1255.383131     0.000863
      3497    11.988000  1244.907505  1219.401671     0.000916
      3498    11.991000  1243.766682  1319.141495     0.000842
      3499    11.994000  1242.764569  1215.875071     0.000887
      3500    11.997000  1241.900379  1260.464511     0.000879
      3501    12.000000  1241.174444  1259.404351     0.000878
      3502    12.003000  1240.588469  1240.293258     0.000881
      3503    12.006000  1240.145728  1285.254618     0.000845
      3504    12.009000  1239.851191  1281.812416     0.000858
      3505    12.012000  1239.711591  1229.574510     0.000905
      3506    12.015000  1239.735408  1276.935872     0.000847
      3507    12.018000  1239.932796  1269.822342     0.000868
      3508    12.021000  1240.315436  1221.787062     0.000910
      3509    12.024000  1240.896331  1248.626448     0.000866
      3510    12.027000  1241.689548  1275.489738     0.000867
      3511    12.030000  1242.709917  1216.782884     0.000905
      3512    12.033000  1243.972699  1299.771503     0.000842
      3513    12.036000  1245.493233  1222.771355     0.000895
      3514    12.039000  1247.286582  1279.154477     0.000858
      3515    12.042000  1249.367187  1260.475479     0.000877
      3516    12.045000  1251.748530  1293.774827     0.000830
      3517    12.048000  1254.442834  1288.331263     0.000855
      3518    12.051000  1257.460705  1263.019251     0.000877
      3519    12.054000  1260.810881  1273.648956     0.000843
      3520    12.057000  1264.499877  1237.066622     0.000894
      3521    12.060000  1268.531558  1281.436004     0.000856
      3522    12.063000  1272.906646  1274.123989     0.000857
      3523    12.066000  1277.622096  1254.672810     0.000866
      3524    12.069000  1282.670372  1231.767714     0.000887
      3525    12.072000  1288.038677  1258.170081     0.000880
      3526    12.075000  1293.708354  1335.074420     0.000805
      3527    12.078000  1299.654538  1343.232156     0.000820
      3528    12.081000  1305.846554  1307.059905     0.000846
      3529    12.084000  1312.249383  1313.454531     0.000814
      3530    12.087000  1318.826016  1336.442759     0.000815
      3531    12.090000  1325.541167  1339.633097     0.000813
      3532    12.093000  1332.363841  1254.942395     0.000865
      3533    12.096000  1339.272293  1345.328919     0.000801
      3534    12.099000  1346.254415  1317.841331     0.000832
      3535    12.102000  1353.306962  1374.409312     0.000797
      3536    12.105000  1360.431824  1378.831926     0.000769
      3537    12.108000  1367.629986  1303.909950     0.000843
      3538    12.111000  1374.894159  1434.897677     0.000763
      3539    12.114000  1382.201236  1405.756946     0.000759
      3540    12.117000  1389.505535  1347.888323     0.000815
      3541    12.120000  1396.733409  1434.496397     0.000761
      3542    12.123000  1403.779559  1360.206375     0.000797
      3543    12.126000  1410.505292  1362.344324     0.000790
      3544    12.129000  1416.739142  1416.157910     0.000768
      3545    12.132000  1422.280575  1395.113321     0.000782
      3546    12.135000  1426.907708  1395.269919     0.000759
      3547    12.138000  1430.389842  1387.680938     0.000794
      3548    12.141000  1432.504860  1413.551092     0.000774
      3549    12.144000  1433.060198  1433.476940     0.000742
      3550    12.147000  1431.914444  1412.171659     0.000769
      3551    12.150000  1428.995441  1415.040695     0.000767
      3552    12.153000  1424.310735  1463.717713     0.000740
      3553    12.156000  1417.947803  1446.638590     0.000737
      3554    12.159000  1410.064064  1439.818350     0.000756
      3555    12.162000  1400.869451  1378.425823     0.000795
      3556    12.165000  1390.605687  1337.388208     0.000792
      3557    12.168000  1379.526380  1353.632355     0.000809
      3558    12.171000  1367.880842  1389.579851     0.000784
      3559    12.174000  1355.902743  1344.957870     0.000792
      3560    12.177000  1343.803468  1370.949044     0.000801
      3561    12.180000  1331.768704  1318.826945     0.000819
      3562    12.183000  1319.957668  1349.525796     0.000806
      3563    12.186000  1308.504218  1290.507680     0.000832
      3564    12.189000  1297.517721  1346.422312     0.000809
      3565    12.192000  1287.084374  1285.614213     0.000856
      3566    12.195000  1277.269054  1313.391880     0.000806
      3567    12.198000  1268.117361  1284.231469     0.000855
      3568    12.201000  1259.656942  1262.018489     0.000866
      3569    12.204000  1251.899514  1221.891112     0.000878
      3570    12.207000  1244.842843  1234.140687     0.000891
      3571    12.210000  1238.472815  1224.429124     0.000889
      3572    12.213000  1232.765563  1238.732503     0.000877
      3573    12.216000  1227.689589  1197.364249     0.000900
      3574    12.219000  1223.207842  1251.890915     0.000867
      3575    12.222000  1219.279657  1210.129826     0.000912
      3576    12.225000  1215.862554  1216.362484     0.000872
      3577    12.228000  1212.913810  1152.503363     0.000960
      3578    12.231000  1210.392132  1245.089155     0.000876
      3579    12.234000  1208.257400  1197.674593     0.000896
      3580    12.237000  1206.473526  1239.823888     0.000885
      3581    12.240000  1205.007742  1258.649454     0.000862
      3582    12.243000  1203.831289  1169.389767     0.000934
      3583    12.246000  1202.919617  1233.776824     0.000877
      3584    12.249000  1202.252497  1207.949019     0.000901
      3585    12.252000  1201.813920  1226.147154     0.000896
      3586    12.255000  1201.591006  1216.371704     0.000871
      3587    12.258000  1201.575443  1241.370158     0.000890
      3588    12.261000  1201.761839  1225.857792     0.000895
      3589    12.264000  1202.147684  1229.384336     0.000866
      3590    12.267000  1202.732943  1240.940270     0.000885
      3591    12.270000  1203.519637  1203.529895     0.000903
      3592    12.273000  1204.511434  1200.563734     0.000912
      3593    12.276000  1205.713237  1245.734677     0.000861
      3594    12.279000  1207.130781  1189.097002     0.000924
      3595    12.282000  1208.770258  1216.647170     0.000903
      3596    12.285000  1210.637929  1293.609166     0.000817
      3597    12.288000  1212.739772  1210.471153     0.000913
      3598    12.291000  1215.081125  1371.920447     0.000785
      3599    12.294000  1217.666356  1182.304670     0.000905
      3600    12.297000  1220.498538  1195.283626     0.000922
      3601    12.300000  1223.579140  1286.203675     0.000836
      3602    12.303000  1226.907732  1296.573108     0.000840
      3603    12.306000  1230.481706  1306.462429     0.000821
      3604    12.309000  1234.296015  1253.544982     0.000865
      3605    12.312000  1238.342920  1233.492374     0.000896
      3606    12.315000  1242.611766  1253.484990     0.000847
      3607    12.318000  1247.088749  1247.374731     0.000888
      3608    12.321000  1251.756733  1271.551424     0.000857
      3609    12.324000  1256.595048  1264.190540     0.000848
      3610    12.327000  1261.579305  1255.047710     0.000878
      3611    12.330000  1266.681231  1222.317489     0.000882
      3612    12.333000  1271.868503  1303.482438     0.000839
      3613    12.336000  1277.104605  1316.181794     0.000813
      3614    12.339000  1282.348721  1274.810340     0.000853
      3615    12.342000  1287.555665  1327.866938     0.000828
      3616    12.345000  1292.675911  1306.851209     0.000805
      3617    12.348000  1297.655741  1262.913459     0.000880
      3618    12.351000  1302.437586  1251.457249     0.000871
      3619    12.354000  1306.960610  1275.779946     0.000832
      3620    12.357000  1311.161617  1300.184432     0.000848
      3621    12.360000  1314.976320  1346.768912     0.000797
      3622    12.363000  1318.340979  1297.807960     0.000843
      3623    12.366000  1321.194456  1428.351815     0.000750
      3624    12.369000  1323.480572  1386.266176     0.000783
      3625    12.372000  1325.150579  1372.020149     0.000807
      3626    12.375000  1326.165483  1343.177770     0.000787
      3627    12.378000  1326.498860  1333.451597     0.000827
      3628    12.381000  1326.136714  1369.778037     0.000787
      3629    12.384000  1325.079759  1263.521747     0.000846
      3630    12.387000  1323.342945  1320.322041     0.000833
      3631    12.390000  1320.954576  1324.110205     0.000816
      3632    12.393000  1317.954705  1330.223112     0.000825
      3633    12.396000  1314.392997  1314.330311     0.000813
      3634    12.399000  1310.326299  1280.448623     0.000847
      3635    12.402000  1305.816170  1300.570080     0.000849
      3636    12.405000  1300.926598  1361.395591     0.000780
      3637    12.408000  1295.721961  1314.562212     0.000841
      3638    12.411000  1290.265336  1304.895974     0.000825
      3639    12.414000  1284.617409  1341.940580     0.000799
      3640    12.417000  1278.835484  1296.724956     0.000852
      3641    12.420000  1272.972984  1268.917106     0.000853
      3642    12.423000  1267.079100  1228.571993     0.000895
      3643    12.426000  1261.198665  1284.236055     0.000831
      3644    12.429000  1255.372143  1241.968761     0.000877
      3645    12.432000  1249.635721  1292.154612     0.000851
      3646    12.435000  1244.021536  1250.940419     0.000844
      3647    12.438000  1238.557138  1268.645561     0.000870
      3648    12.441000  1233.266785  1232.059666     0.000876
      3649    12.444000  1228.170828  1222.431287     0.000877
      3650    12.447000  1223.286082  1258.257107     0.000864
      3651    12.450000  1218.626021  1211.434493     0.000890
      3652    12.453000  1214.200973  1219.519169     0.000901
      3653    12.456000  1210.018329  1226.659078     0.000876
      3654    12.459000  1206.082816  1275.293649     0.000850
      3655    12.462000  1202.396526  1213.210034     0.000911
      3656    12.465000  1198.959422  1242.645073     0.000856
      3657    12.468000  1195.769481  1236.710263     0.000895
      3658    12.471000  1192.822938  1201.635863     0.000906
      3659    12.474000  1190.114590  1229.724872     0.000877
      3660    12.477000  1187.638002  1151.459512     0.000957
      3661    12.480000  1185.385915  1153.323205     0.000938
      3662    12.483000  1183.350569  1160.507680     0.000943
      3663    12.486000  1181.523740  1195.038421     0.000902
      3664    12.489000  1179.897400  1238.864688     0.000882
      3665    12.492000  1178.464079  1259.238282     0.000869
      3666    12.495000  1177.217156  1189.930225     0.000893
      3667    12.498000  1176.151347  1211.302069     0.000909
      3668    12.501000  1175.263271  1167.820677     0.000930
      3669    12.504000  1174.551943  1156.136063     0.000931
      3670    12.507000  1174.019304  1160.055823     0.000945
      3671    12.510000  1173.670731  1175.740794     0.000920
      3672    12.513000  1173.515367  1162.079743     0.000944
      3673    12.516000  1173.566362  1211.171887     0.000884
      3674    12.519000  1173.840712  1222.025649     0.000890
      3675    12.522000  1174.358765  1177.547076     0.000936
      3676    12.525000  1175.143234  1219.172380     0.000864
      3677    12.528000  1176.217687  1180.300281     0.000940
      3678    12.531000  1177.604514  1175.292132     0.000920
      3679    12.534000  1179.322418  1258.235706     0.000849
      3680    12.537000  1181.383623  1163.700710     0.000950
      3681    12.540000  1183.790914  1215.097152     0.000888
      3682    12.543000  1186.534684  1188.826120     0.000925
      3683    12.546000  1189.590300  1224.436122     0.000870
      3684    12.549000  1192.915607  1171.573923     0.000939
      3685    12.552000  1196.448773  1241.636321     0.000883
      3686    12.555000  1200.106557  1235.474184     0.000853
      3687    12.558000  1203.783560  1215.115790     0.000908
      3688    12.561000  1207.354585  1192.856898     0.000908
      3689    12.564000  1210.682490  1208.125314     0.000890
      3690    12.567000  1213.634912  1202.961947     0.000911
      3691    12.570000  1216.109765  1196.893017     0.000907
      3692    12.573000  1218.063627  1251.699773     0.000879
      3693    12.576000  1219.531836  1224.131952     0.000874
      3694    12.579000  1220.630120  1221.928280     0.000898
      3695    12.582000  1221.537137  1217.312514     0.000903
      3696    12.585000  1222.466867  1267.317885     0.000834
      3697    12.588000  1223.642318  1268.422995     0.000874
      3698    12.591000  1225.277964  1290.603301     0.000835
      3699    12.594000  1227.571072  1234.253497     0.000873
      3700    12.597000  1230.698854  1275.134769     0.000862
      3701    12.600000  1234.818292  1320.582771     0.000820
      3702    12.603000  1240.067902  1270.949463     0.000867
      3703    12.606000  1246.563559  1281.113856     0.000839
      3704    12.609000  1254.406314  1312.490388     0.000831
      3705    12.612000  1263.678448  1345.447529     0.000815
      3706    12.615000  1274.444730  1304.670871     0.000809
      3707    12.618000  1286.753801  1288.649212     0.000862
      3708    12.621000  1300.638042  1315.750274     0.000819
      3709    12.624000  1316.113389  1365.932341     0.000786
      3710    12.627000  1333.178740  1427.586477     0.000766
      3711    12.630000  1351.815073  1455.993056     0.000735
      3712    12.633000  1371.984126  1418.040912     0.000773
      3713    12.636000  1393.628519  1454.247562     0.000736
      3714    12.639000  1416.673756  1480.771612     0.000738
      3715    12.642000  1441.033636  1484.749711     0.000736
      3716    12.645000  1466.619174  1471.550642     0.000714
      3717    12.648000  1493.349571  1536.162253     0.000715
      3718    12.651000  1521.161988  1627.890658     0.000658
      3719    12.654000  1550.016277  1631.502421     0.000657
      3720    12.657000  1579.892320  1605.133892     0.000680
      3721    12.660000  1610.780749  1632.202430     0.000659
      3722    12.663000  1642.670505  1641.251576     0.000669
      3723    12.666000  1675.537388  1744.914451     0.000608
      3724    12.669000  1709.336199  1634.025406     0.000670
      3725    12.672000  1743.996685  1696.968162     0.000643
      3726    12.675000  1779.421688  1778.083201     0.000592
      3727    12.678000  1815.485452  1777.482330     0.000622
      3728    12.681000  1852.030672  1728.954431     0.000619
      3729    12.684000  1888.864012  1877.898555     0.000570
      3730    12.687000  1925.750837  1835.797646     0.000594
      3731    12.690000  1962.410364  1919.247232     0.000557
      3732    12.693000  1998.512544  1895.290104     0.000573
      3733    12.696000  2033.677675  2029.842215     0.000522
      3734    12.699000  2067.479569  1991.879088     0.000545
      3735    12.702000  2099.452573  2006.299053     0.000542
      3736    12.705000  2129.103742  2020.949073     0.000521
      3737    12.708000  2155.928884  2019.636798     0.000541
      3738    12.711000  2179.433283  2086.420980     0.000510
      3739    12.714000  2199.155643  2133.754150     0.000500
      3740    12.717000  2214.693451  2125.972216     0.000511
      3741    12.720000  2225.727368  2147.156109     0.000497
      3742    12.723000  2232.041491  2197.879365     0.000493
      3743    12.726000  2233.535702  2161.509426     0.000492
      3744    12.729000  2230.232194  2144.154575     0.000507
      3745    12.732000  2222.268999  2196.987250     0.000494
      3746    12.735000  2209.886475  2151.500782     0.000486
      3747    12.738000  2193.406438  2240.463441     0.000488
      3748    12.741000  2173.207091  2257.768197     0.000470
      3749    12.744000  2149.696560  2141.780974     0.000497
      3750    12.747000  2123.287785  2194.188210     0.000494
      3751    12.750000  2094.376945  2147.941018     0.000501
      3752    12.753000  2063.327036  2023.282832     0.000534
      3753    12.756000  2030.457788  1936.524386     0.000551
      3754    12.759000  1996.042660  1938.986275     0.000560
      3755    12.762000  1960.313175  1865.882695     0.000582
      3756    12.765000  1923.470071  1810.306242     0.000587
      3757    12.768000  1885.699522  1822.991736     0.000602
      3758    12.771000  1847.191342  1863.476508     0.000574
      3759    12.774000  1808.155050  1756.615238     0.000612
      3760    12.777000  1768.829782  1681.501111     0.000648
      3761    12.780000  1729.485564  1656.456851     0.000651
      3762    12.783000  1690.415965  1641.063812     0.000670
      3763    12.786000  1651.924594  1565.580638     0.000681
      3764    12.789000  1614.309218  1573.077764     0.000694
      3765    12.792000  1577.847098  1555.154554     0.000698
      3766    12.795000  1542.783932  1539.026777     0.000692
      3767    12.798000  1509.327081  1487.247983     0.000748
      3768    12.801000  1477.642504  1425.767052     0.000758
      3769    12.804000  1447.855487  1471.526376     0.000733
      3770    12.807000  1420.052209  1400.691481     0.000787
      3771    12.810000  1394.282873  1374.799581     0.000791
      3772    12.813000  1370.565101  1354.937985     0.000807
      3773    12.816000  1348.887469  1353.989604     0.000795
      3774    12.819000  1329.212999  1346.258266     0.000817
      3775    12.822000  1311.482504  1251.651469     0.000874
      3776    12.825000  1295.617867  1269.805046     0.000839
      3777    12.828000  1281.525240  1303.148935     0.000855
      3778    12.831000  1269.098108  1235.734497     0.000875
      3779    12.834000  1258.219792  1251.213701     0.000863
      3780    12.837000  1248.766939  1242.624363     0.000882
      3781    12.840000  1240.611271  1217.624222     0.000895
      3782    12.843000  1233.622185  1285.782312     0.000857
      3783    12.846000  1227.668461  1320.163085     0.000819
      3784    12.849000  1222.619861  1226.857672     0.000894
      3785    12.852000  1218.348391  1165.359430     0.000934
      3786    12.855000  1214.729289  1224.390030     0.000867
      3787    12.858000  1211.641950  1255.254729     0.000881
      3788    12.861000  1208.970853  1218.581928     0.000892
      3789    12.864000  1206.606540  1210.296648     0.000894
      3790    12.867000  1204.447393  1229.881202     0.000898
      3791    12.870000  1202.401468  1225.360374     0.000886
      3792    12.873000  1200.388896  1212.985677     0.000903
      3793    12.876000  1198.344305  1245.161387     0.000862
      3794    12.879000  1196.218775  1197.949710     0.000921
      3795    12.882000  1193.980825  1281.974505     0.000858
      3796    12.885000  1191.616152  1233.839422     0.000861
      3797    12.888000  1189.125599  1163.394633     0.000954
      3798    12.891000  1186.522491  1168.657125     0.000928
      3799    12.894000  1183.829145  1173.994954     0.000914
      3800    12.897000  1181.073269  1161.702853     0.000948
      3801    12.900000  1178.284970  1233.212324     0.000879
      3802    12.903000  1175.494737  1228.654699     0.000897
      3803    12.906000  1172.731557  1201.843681     0.000896
      3804    12.909000  1170.022024  1184.052053     0.000925
      3805    12.912000  1167.389849  1185.929587     0.000924
      3806    12.915000  1164.855622  1187.417883     0.000901
      3807    12.918000  1162.436780  1187.456526     0.000925
      3808    12.921000  1160.147683  1128.517499     0.000970
      3809    12.924000  1157.999639  1149.034329     0.000943
      3810    12.927000  1156.001152  1219.988427     0.000893
      3811    12.930000  1154.158076  1131.371658     0.000959
      3812    12.933000  1152.473801  1156.109513     0.000949
      3813    12.936000  1150.949411  1156.792741     0.000932
      3814    12.939000  1149.584101  1191.464844     0.000918
      3815    12.942000  1148.375335  1129.247997     0.000974
      3816    12.945000  1147.319167  1152.920682     0.000923
      3817    12.948000  1146.410534  1181.581603     0.000939
      3818    12.951000  1145.643543  1203.777736     0.000901
      3819    12.954000  1145.011745  1162.918291     0.000927
      3820    12.957000  1144.508385  1170.432504     0.000944
      3821    12.960000  1144.126629  1197.308148     0.000906
      3822    12.963000  1143.859756  1108.369690     0.000983
      3823    12.966000  1143.701319  1137.675047     0.000954
      3824    12.969000  1143.645272  1136.982191     0.000966
      3825    12.972000  1143.686063  1150.862183     0.000954
      3826    12.975000  1143.818702  1195.404989     0.000896
      3827    12.978000  1144.038801  1160.472692     0.000955
      3828    12.981000  1144.342592  1186.938494     0.000917
      3829    12.984000  1144.726893  1191.828161     0.000909
      3830    12.987000  1145.189149  1113.087113     0.000988
      3831    12.990000  1145.727378  1178.075369     0.000920
      3832    12.993000  1146.340135  1154.420176     0.000944
      3833    12.996000  1147.026486  1200.411041     0.000895
      3834    12.999000  1147.785962  1157.416715     0.000946
      3835    13.002000  1148.618532  1127.598623     0.000980
      3836    13.005000  1149.524559  1157.111382     0.000928
      3837    13.008000  1150.504783  1107.307393     0.000999
      3838    13.011000  1151.560279  1095.527475     0.000997
      3839    13.014000  1152.692456  1163.827668     0.000933
      3840    13.017000  1153.903016  1140.693517     0.000966
      3841    13.020000  1155.193957  1171.947007     0.000925
      3842    13.023000  1156.567561  1137.336924     0.000964
      3843    13.026000  1158.026383  1156.810213     0.000938
      3844    13.029000  1159.573254  1144.411547     0.000952
      3845    13.032000  1161.211280  1179.839291     0.000930
      3846    13.035000  1162.943852  1168.035845     0.000923
      3847    13.038000  1164.774650  1154.401259     0.000958
      3848    13.041000  1166.707661  1205.972067     0.000901
      3849    13.044000  1168.747173  1177.385473     0.000919
      3850    13.047000  1170.897825  1199.762501     0.000916
      3851    13.050000  1173.164559  1232.974877     0.000886
      3852    13.053000  1175.552740  1206.640038     0.000906
      3853    13.056000  1178.068112  1125.201340     0.000964
      3854    13.059000  1180.716847  1213.022954     0.000905
      3855    13.062000  1183.505575  1241.715765     0.000883
      3856    13.065000  1186.441426  1253.838976     0.000862
      3857    13.068000  1189.532074  1232.329151     0.000893
      3858    13.071000  1192.785788  1251.482150     0.000868
      3859    13.074000  1196.211497  1240.166770     0.000874
      3860    13.077000  1199.818861  1169.692583     0.000941
      3861    13.080000  1203.618387  1180.861152     0.000923
      3862    13.083000  1207.621464  1239.322318     0.000886
      3863    13.086000  1211.840587  1280.801474     0.000844
      3864    13.089000  1216.289504  1254.434266     0.000875
      3865    13.092000  1220.983394  1224.807460     0.000893
      3866    13.095000  1225.939187  1220.373809     0.000881
      3867    13.098000  1231.175871  1263.463921     0.000868
      3868    13.101000  1236.714939  1306.377470     0.000828
      3869    13.104000  1242.580924  1296.049130     0.000829
      3870    13.107000  1248.802091  1339.886801     0.000816
      3871    13.110000  1255.411289  1282.948032     0.000849
      3872    13.113000  1262.447021  1328.502885     0.000818
      3873    13.116000  1269.954760  1313.580202     0.000819
      3874    13.119000  1277.988573  1375.580101     0.000802
      3875    13.122000  1286.613092  1347.631132     0.000806
      3876    13.125000  1295.905891  1428.881385     0.000749
      3877    13.128000  1305.960318  1444.333494     0.000762
      3878    13.131000  1316.888850  1403.640958     0.000772
      3879    13.134000  1328.826982  1425.094149     0.000756
      3880    13.137000  1341.937709  1473.709479     0.000743
      3881    13.140000  1356.416602  1515.893962     0.000714
      3882    13.143000  1372.497452  1488.609504     0.000731
      3883    13.146000  1390.458461  1552.556122     0.000695
      3884    13.149000  1410.628845  1570.785317     0.000695
      3885    13.152000  1433.395711  1680.599664     0.000647
      3886    13.155000  1459.211119  1673.611526     0.000638
      3887    13.158000  1488.598836  1745.333734     0.000625
      3888    13.161000  1522.160639  1775.224010     0.000612
      3889    13.164000  1560.581679  1885.544362     0.000566
      3890    13.167000  1604.634440  2025.263857     0.000532
      3891    13.170000  1655.180791  1962.244377     0.000550
      3892    13.173000  1713.171649  2084.391638     0.000517
      3893    13.176000  1779.642683  2104.617491     0.000505
      3894    13.179000  1855.708290  2289.423491     0.000472
      3895    13.182000  1942.549325  2216.326392     0.000486
      3896    13.185000  2041.397224  2342.234036     0.000450
      3897    13.188000  2153.512937  2471.618885     0.000436
      3898    13.191000  2280.160642  2570.263957     0.000417
      3899    13.194000  2422.576356  2772.992602     0.000381
      3900    13.197000  2581.931964  2859.336275     0.000375
      3901    13.200000  2759.294395  3011.809035     0.000351
      3902    13.203000  2955.580091  3165.573992     0.000334
      3903    13.206000  3171.509931  3283.084969     0.000320
      3904    13.209000  3407.560050  3524.154344     0.000300
      3905    13.212000  3663.911907  3696.946543     0.000285
      3906    13.215000  3940.404039  4050.762112     0.000253
      3907    13.218000  4236.485032  4132.721597     0.000254
      3908    13.221000  4551.168760  4359.743019     0.000240
      3909    13.224000  4882.992221  4640.430110     0.000220
      3910    13.227000  5229.975915  4948.331365     0.000209
      3911    13.230000  5589.586478  5361.107804     0.000189
      3912    13.233000  5958.701330  5669.647280     0.000179
      3913    13.236000  6333.575856  5912.323962     0.000170
      3914    13.239000  6709.815265  6295.342141     0.000160
      3915    13.242000  7082.356393  6557.841781     0.000152
      3916    13.245000  7445.468887  7007.724408     0.000140
      3917    13.248000  7792.790767  7296.889312     0.000137
      3918    13.251000  8117.418265  7917.765097     0.000124
      3919    13.254000  8412.072227  8386.871847     0.000115
      3920    13.257000  8669.359794  8625.211176     0.000114
      3921    13.260000  8882.137607  9073.423336     0.000107
      3922    13.263000  9043.960489  9186.779272     0.000106
      3923    13.266000  9149.571051  9265.115378     0.000104
      3924    13.269000  9195.359619  9621.176299     0.000100
      3925    13.272000  9179.712003  9800.414119     0.000097
      3926    13.275000  9103.173967  9883.480869     0.000095
      3927    13.278000  8968.396275  9972.346924     0.000096
      3928    13.281000  8779.872174  9668.329970     0.000099
      3929    13.284000  8543.523025  9673.532666     0.000099
      3930    13.287000  8266.212222  9240.569777     0.000104
      3931    13.290000  7955.267064  8658.163724     0.000113
      3932    13.293000  7618.067798  8479.476660     0.000115
      3933    13.296000  7261.734113  8097.620758     0.000120
      3934    13.299000  6892.913025  7408.829868     0.000135
      3935    13.302000  6517.653985  7048.080661     0.000142
      3936    13.305000  6141.349662  6482.891653     0.000153
      3937    13.308000  5768.720469  6010.590123     0.000169
      3938    13.311000  5403.825166  5310.378854     0.000193
      3939    13.314000  5050.085322  5121.952157     0.000199
      3940    13.317000  4710.316474  4755.604493     0.000217
      3941    13.320000  4386.762501  4341.210221     0.000239
      3942    13.323000  4081.132075  3966.036611     0.000264
      3943    13.326000  3794.637171  3745.749095     0.000276
      3944    13.329000  3528.033994  3523.908214     0.000299
      3945    13.332000  3281.666534  3081.627984     0.000346
      3946    13.335000  3055.512611  2867.042328     0.000365
      3947    13.338000  2849.231901  2798.772868     0.000383
      3948    13.341000  2662.215096  2620.665693     0.000406
      3949    13.344000  2493.633127  2425.462616     0.000437
      3950    13.347000  2342.485297  2186.074825     0.000491
      3951    13.350000  2207.645196  2144.628355     0.000500
      3952    13.353000  2087.903352  2027.239324     0.000532
      3953    13.356000  1982.005804  1960.030214     0.000546
      3954    13.359000  1888.688032  1889.620461     0.000576
      3955    13.362000  1806.703494  1753.880905     0.000617
      3956    13.365000  1734.847587  1770.151227     0.000604
      3957    13.368000  1671.975848  1636.826043     0.000670
      3958    13.371000  1617.017605  1599.808242     0.000677
      3959    13.374000  1568.985111  1557.560595     0.000691
      3960    13.377000  1526.978808  1458.666691     0.000744
      3961    13.380000  1490.188735  1478.270456     0.000740
      3962    13.383000  1457.894188  1415.574610     0.000765
      3963    13.386000  1429.460115  1362.604512     0.000786
      3964    13.389000  1404.332407  1308.899901     0.000837
      3965    13.392000  1382.031944  1309.218996     0.000830
      3966    13.395000  1362.147939  1309.897545     0.000821
      3967    13.398000  1344.330949  1283.944095     0.000859
      3968    13.401000  1328.285854  1190.624979     0.000916
      3969    13.404000  1313.765037  1234.031847     0.000875
      3970    13.407000  1300.561928  1250.588734     0.000868
      3971    13.410000  1288.505038  1213.687345     0.000900
      3972    13.413000  1277.452540  1148.829639     0.000949
      3973    13.416000  1267.287421  1170.552097     0.000924
      3974    13.419000  1257.913239  1216.285564     0.000906
      3975    13.422000  1249.250416  1202.445313     0.000904
      3976    13.425000  1241.233054  1102.036353     0.000975
      3977    13.428000  1233.806236  1125.748712     0.000978
      3978    13.431000  1226.923735  1148.628464     0.000956
      3979    13.434000  1220.546104  1127.034995     0.000965
      3980    13.437000  1214.639078  1099.614635     0.001001
      3981    13.440000  1209.172247  1088.318377     0.001011
      3982    13.443000  1204.117964  1140.028894     0.000960
      3983    13.446000  1199.450432  1116.275238     0.000959
      3984    13.449000  1195.144958  1087.148932     0.001010
      3985    13.452000  1191.177339  1137.941210     0.000966
      3986    13.455000  1187.523353  1141.900150     0.000940
      3987    13.458000  1184.158344  1080.336166     0.001025
      3988    13.461000  1181.056896  1092.006925     0.000995
      3989    13.464000  1178.192567  1030.986820     0.001048
      3990    13.467000  1175.537711  1126.573648     0.000969
      3991    13.470000  1173.063356  1130.154399     0.000966
      3992    13.473000  1170.739177  1141.956579     0.000950
      3993    13.476000  1168.533549  1108.776608     0.000975
      3994    13.479000  1166.413705  1109.042325     0.000998
      3995    13.482000  1164.346021  1116.728141     0.000977
      3996    13.485000  1162.296448  1101.280948     0.000974
      3997    13.488000  1160.231072  1118.584546     0.000981
      3998    13.491000  1158.116934  1110.253436     0.000984
      3999    13.494000  1155.922948  1124.386077     0.000952
      4000    13.497000  1153.621051  1110.960261     0.000980
      4001    13.500000  1151.187552  1074.023679     0.001020
      4002    13.503000  1148.604076  1068.267858     0.001017
      4003    13.506000  1145.858883  1094.180915     0.000978
      4004    13.509000  1142.947959  1138.867512     0.000969
      4005    13.512000  1139.875095  1110.110366     0.000986
      4006    13.515000  1136.651829  1063.696696     0.001011
      4007    13.518000  1133.296726  1095.849214     0.000999
      4008    13.521000  1129.834167  1080.414652     0.001017
      4009    13.524000  1126.292945  1119.770341     0.000963
      4010    13.527000  1122.704090  1132.484040     0.000961
      4011    13.530000  1119.100062  1037.971035     0.001055
      4012    13.533000  1115.512808  1099.081190     0.000988
      4013    13.536000  1111.972756  1089.133723     0.000993
      4014    13.539000  1108.507907  1066.282471     0.001033
      4015    13.542000  1105.143175  1037.744067     0.001055
      4016    13.545000  1101.899909  1065.452764     0.001011
      4017    13.548000  1098.795549  1028.683220     0.001069
      4018    13.551000  1095.843370  1017.289370     0.001069
      4019    13.554000  1093.052293  1062.104964     0.001015
      4020    13.557000  1090.426740  1023.767867     0.001068
      4021    13.560000  1087.966513  1072.474238     0.001031
      4022    13.563000  1085.666697  1050.983078     0.001036
      4023    13.566000  1083.517587  1022.322647     0.001051
      4024    13.569000  1081.504816  1011.857007     0.001089
      4025    13.572000  1079.608795   986.649812     0.001116
      4026    13.575000  1077.805563  1063.456791     0.001006
      4027    13.578000  1076.067131  1041.172887     0.001054
      4028    13.581000  1074.362186  1009.607700     0.001087
      4029    13.584000  1072.657691  1009.908476     0.001075
      4030    13.587000  1070.921063  1049.993354     0.001042
      4031    13.590000  1069.122889  1007.424774     0.001091
      4032    13.593000  1067.239808  1046.587900     0.001051
      4033    13.596000  1065.256970   973.350759     0.001108
      4034    13.599000  1063.169499  1017.852954     0.001083
      4035    13.602000  1060.982518  1021.597183     0.001069
      4036    13.605000  1058.709683   989.169140     0.001090
      4037    13.608000  1056.371124  1047.942672     0.001045
      4038    13.611000  1053.990620  1024.136867     0.001072
      4039    13.614000  1051.593224  1018.772055     0.001065
      4040    13.617000  1049.203422  1020.184518     0.001069
      4041    13.620000  1046.843953  1063.139662     0.001032
      4042    13.623000  1044.535191   985.301846     0.001107
      4043    13.626000  1042.294864  1008.334798     0.001076
      4044    13.629000  1040.138231  1034.025806     0.001068
      4045    13.632000  1038.078133   982.830380     0.001116
      4046    13.635000  1036.125186  1030.226507     0.001042
      4047    13.638000  1034.288090   971.529771     0.001130
      4048    13.641000  1032.573811  1003.198025     0.001087
      4049    13.644000  1030.987843  1042.116096     0.001038
      4050    13.647000  1029.534524   962.676938     0.001138
      4051    13.650000  1028.217156  1007.969398     0.001089
      4052    13.653000  1027.038466   980.556685     0.001108
      4053    13.656000  1026.000976   974.364108     0.001115
      4054    13.659000  1025.107295   997.181384     0.001108
      4055    13.662000  1024.360651   991.027700     0.001096
      4056    13.665000  1023.765492   980.020816     0.001094
      4057    13.668000  1023.328362  1034.196546     0.001057
      4058    13.671000  1023.059082   992.844379     0.001097
      4059    13.674000  1022.972395   957.169012     0.001137
      4060    13.677000  1023.090220   987.440396     0.001105
      4061    13.680000  1023.445063   994.866098     0.001108
      4062    13.683000  1024.081898   931.566184     0.001173
      4063    13.686000  1025.064607  1019.523932     0.001055
      4064    13.689000  1026.479094  1026.356396     0.001069
      4065    13.692000  1028.436814  1023.001085     0.001071
      4066    13.695000  1031.076709  1011.102587     0.001068
      4067    13.698000  1034.563916  1042.127917     0.001047
      4068    13.701000  1039.083925  1000.835361     0.001096
      4069    13.704000  1044.830946  1042.116599     0.001032
      4070    13.707000  1051.989806   994.842449     0.001095
      4071    13.710000  1060.711656   981.173534     0.001119
      4072    13.713000  1071.084868  1057.616005     0.001024
      4073    13.716000  1083.103175  1048.818798     0.001026
      4074    13.719000  1096.634341  1064.724374     0.001034
      4075    13.722000  1111.390427  1051.951292     0.001038
      4076    13.725000  1126.901067  1102.216512     0.000972
      4077    13.728000  1142.490390  1159.220006     0.000938
      4078    13.731000  1157.263553  1126.172104     0.000961
      4079    13.734000  1170.123236  1139.508472     0.000950
      4080    13.737000  1179.854793  1121.439501     0.000968
      4081    13.740000  1185.316835  1167.060526     0.000937
      4082    13.743000  1185.719074  1163.335395     0.000931
      4083    13.746000  1180.874092  1137.803873     0.000944
      4084    13.749000  1171.270431  1186.891095     0.000923
      4085    13.752000  1157.913387  1103.617590     0.000988
      4086    13.755000  1142.035090  1064.592475     0.001007
      4087    13.758000  1124.839474  1066.984553     0.001025
      4088    13.761000  1107.353183  1040.644404     0.001054
      4089    13.764000  1090.377332  1065.440379     0.001007
      4090    13.767000  1074.491055  1015.673971     0.001067
      4091    13.770000  1060.073394  1017.707214     0.001077
      4092    13.773000  1047.330101  1015.191700     0.001075
      4093    13.776000  1036.322693  1005.765806     0.001072
      4094    13.779000  1026.999666  1056.876523     0.001036
      4095    13.782000  1019.228786   949.337787     0.001147
      4096    13.785000  1012.828216   973.187454     0.001104
      4097    13.788000  1007.593956   889.627609     0.001228
      4098    13.791000  1003.321693  1039.780841     0.001051
      4099    13.794000   999.822172   995.979658     0.001084
      4100    13.797000   996.930268   969.009241     0.001115
      4101    13.800000   994.508737   933.197422     0.001178
      4102    13.803000   992.447983   984.787763     0.001109
      4103    13.806000   990.663342   940.065377     0.001150
      4104    13.809000   989.091069   965.777047     0.001142
      4105    13.812000   987.683894   952.165200     0.001157
      4106    13.815000   986.407287   964.973446     0.001108
      4107    13.818000   985.235825   983.016632     0.001116
      4108    13.821000   984.150730   920.662920     0.001188
      4109    13.824000   983.137734   939.144318     0.001158
      4110    13.827000   982.186789   988.239046     0.001098
      4111    13.830000   981.288662   984.815052     0.001111
      4112    13.833000   980.436429   967.776670     0.001125
      4113    13.836000   979.624653   928.522519     0.001159
      4114    13.839000   978.847317   985.467530     0.001114
      4115    13.842000   978.100912   977.977907     0.001120
      4116    13.845000   977.381915   966.834333     0.001114
      4117    13.848000   976.687337   976.083375     0.001117
      4118    13.851000   976.014609   966.668623     0.001125
      4119    13.854000   975.361539  1010.367122     0.001071
      4120    13.857000   974.726257   951.514216     0.001147
      4121    13.860000   974.107163   916.460653     0.001189
      4122    13.863000   973.502891   978.158794     0.001117
      4123    13.866000   972.912285   957.532938     0.001122
      4124    13.869000   972.334302   943.448142     0.001150
      4125    13.872000   971.768092   951.210810     0.001155
      4126    13.875000   971.212913   995.445828     0.001075
      4127    13.878000   970.668333   955.854483     0.001145
      4128    13.881000   970.133333   954.726404     0.001145
      4129    13.884000   969.607650   988.608002     0.001091
      4130    13.887000   969.090857   992.907736     0.001095
      4131    13.890000   968.582576   976.749431     0.001120
      4132    13.893000   968.082480   949.220648     0.001154
      4133    13.896000   967.590282   952.624421     0.001131
      4134    13.899000   967.105732   973.194464     0.001126
      4135    13.902000   966.628612   976.356385     0.001122
      4136    13.905000   966.158735   922.442316     0.001160
      4137    13.908000   965.695943   948.336623     0.001158
      4138    13.911000   965.240102   914.246187     0.001194
      4139    13.914000   964.791103   957.473734     0.001129
      4140    13.917000   964.348860   891.917643     0.001219
      4141    13.920000   963.913308   945.489060     0.001159
      4142    13.923000   963.484404   911.675000     0.001199
      4143    13.926000   963.062126   962.259298     0.001118
      4144    13.929000   962.646473   933.190540     0.001177
      4145    13.932000   962.237462   949.286423     0.001152
      4146    13.935000   961.835134   982.012697     0.001096
      4147    13.938000   961.439547   966.944861     0.001123
      4148    13.941000   961.050785   997.600332     0.001094
      4149    13.944000   960.668950   920.906719     0.001171
      4150    13.947000   960.294171   962.800716     0.001131
      4151    13.950000   959.926622   954.616073     0.001152
      4152    13.953000   959.566471  1007.909330     0.001077
      4153    13.956000   959.213878   957.872012     0.001119
      4154    13.959000   958.869118   976.702689     0.001126
      4155    13.962000   958.532464   998.777484     0.001257
      4156    13.965000   958.204232   965.406633     0.001232
      4157    13.968000   957.884784  1042.236933     0.001544
      4158    13.971000   957.574538   982.336820     0.001357
      4159    13.974000   957.273977   976.711978     0.001282
      4160    13.977000   956.983668   989.232857     0.001246
      4161    13.980000   956.704272  1031.185429     0.001193
      4162    13.983000   956.436583   967.157282     0.001245
      4163    13.986000   956.181553   960.589737     0.001237
      4164    13.989000   955.940322   972.661359     0.001281
      4165    13.992000   955.714291   953.874232     0.001304
      4166    13.995000   955.505215   920.582525     0.001273
      4167    13.998000   955.315181  1022.765844     0.001154
      4168    14.001000   955.146807   999.445937     0.001182
      4169    14.004000   955.003387   990.673340     0.001185
      4170    14.007000   954.888979   962.178346     0.001224
      4171    14.010000   954.808601   971.166470     0.001218
      4172    14.013000   954.768442   985.850765     0.001199
      4173    14.016000   954.776084   980.847537     0.001188
      4174    14.019000   954.840758   984.822239     0.001209
      4175    14.022000   954.973706   940.162193     0.001257
      4176    14.025000   955.188098   951.249318     0.001219
      4177    14.028000   955.499777   991.006847     0.001185
      4178    14.031000   955.927245   971.217989     0.001215
      4179    14.034000   956.491899   999.135712     0.001175
      4180    14.037000   957.218112  1003.261312     0.001174
      4181    14.040000   958.133335  1016.126728     0.001160
      4182    14.043000   959.267943   982.674181     0.001203
      4183    14.046000   960.654974   973.396319     0.001193
      4184    14.049000   962.329684   976.227937     0.001209
      4185    14.052000   964.328871  1041.009883     0.001136
      4186    14.055000   966.689987  1085.658687     0.001067
      4187    14.058000   969.450010  1014.891423     0.001161
      4188    14.061000   972.644097  1041.906812     0.001134
      4189    14.064000   976.304029  1002.901874     0.001166
      4190    14.067000   980.456495  1026.225874     0.001145
      4191    14.070000   985.121244  1058.887746     0.001112
      4192    14.073000   990.309189  1034.635081     0.001132
      4193    14.076000   996.020492  1030.147226     0.001132
      4194    14.079000  1002.242704  1014.039920     0.001169
      4195    14.082000  1008.948996   995.324046     0.001185
      4196    14.085000  1016.096485   997.320075     0.001164
      4197    14.088000  1023.624702  1045.526421     0.001123
      4198    14.091000  1031.454120  1076.222825     0.001094
      4199    14.094000  1039.484786  1078.699688     0.001073
      4200    14.097000  1047.595116  1109.411525     0.001059
      4201    14.100000  1055.641022  1069.953948     0.001089
      4202    14.103000  1063.455819  1054.789474     0.001111
      4203    14.106000  1070.851642  1106.767576     0.001048
      4204    14.109000  1077.623487  1140.221872     0.001033
      4205    14.112000  1083.556468  1120.672898     0.001053
      4206    14.115000  1088.438356  1128.681946     0.001020
      4207    14.118000  1092.075622  1157.643651     0.001013
      4208    14.121000  1094.312346  1151.559913     0.001021
      4209    14.124000  1095.048364  1170.388941     0.000987
      4210    14.127000  1094.252403  1100.768844     0.001059
      4211    14.130000  1091.966934  1090.024724     0.001070
      4212    14.133000  1088.303017  1133.328658     0.001034
      4213    14.136000  1083.426832  1111.793269     0.001040
      4214    14.139000  1077.541305  1137.866187     0.001029
      4215    14.142000  1070.867085  1093.905517     0.001072
      4216    14.145000  1063.626144  1160.917232     0.000987
      4217    14.148000  1056.029727  1090.878434     0.001080
      4218    14.151000  1048.270751  1074.553487     0.001090
      4219    14.154000  1040.519865  1093.547593     0.001058
      4220    14.157000  1032.924005  1070.022772     0.001092
      4221    14.160000  1025.606430  1086.056986     0.001075
      4222    14.163000  1018.667526  1055.720642     0.001111
      4223    14.166000  1012.185851  1112.566378     0.001038
      4224    14.169000  1006.219420  1047.739137     0.001120
      4225    14.172000  1000.807156  1056.385164     0.001115
      4226    14.175000   995.970230  1042.077492     0.001100
      4227    14.178000   991.713669  1019.172112     0.001156
      4228    14.181000   988.028032  1039.479968     0.001126
      4229    14.184000   984.891184  1025.596058     0.001128
      4230    14.187000   982.270121  1005.496290     0.001158
      4231    14.190000   980.122798  1015.371993     0.001152
      4232    14.193000   978.399909  1004.595931     0.001165
      4233    14.196000   977.046580  1004.065714     0.001150
      4234    14.199000   976.003969  1002.390330     0.001169
      4235    14.202000   975.210870   998.093930     0.001171
      4236    14.205000   974.604984  1023.010667     0.001124
      4237    14.208000   974.124025  1019.151184     0.001152
      4238    14.211000   973.708173  1026.153309     0.001134
      4239    14.214000   973.300776   981.112600     0.001185
      4240    14.217000   972.850160  1005.916848     0.001157
      4241    14.220000   972.311190  1029.372997     0.001133
      4242    14.223000   971.646678  1038.706236     0.001120
      4243    14.226000   970.828463  1041.625897     0.001102
      4244    14.229000   969.838027  1014.987184     0.001155
      4245    14.232000   968.666483   995.767341     0.001179
      4246    14.235000   967.313965   979.969723     0.001169
      4247    14.238000   965.788409  1012.514029     0.001159
      4248    14.241000   964.104091   994.854652     0.001173
      4249    14.244000   962.279866  1022.251450     0.001129
      4250    14.247000   960.337506  1041.031053     0.001113
      4251    14.250000   958.300225   984.426936     0.001182
      4252    14.253000   956.191471   978.385361     0.001197
      4253    14.256000   954.034035   944.936788     0.001212
      4254    14.259000   951.849427   997.903695     0.001171
      4255    14.262000   949.657496   971.638377     0.001194
      4256    14.265000   947.476213   905.714177     0.001265
      4257    14.268000   945.321582   988.703631     0.001186
      4258    14.271000   943.207624   979.642856     0.001192
      4259    14.274000   941.146415   943.762839     0.001225
      4260    14.277000   939.148134   952.667145     0.001225
      4261    14.280000   937.221104   923.332791     0.001263
      4262    14.283000   935.371970   999.946277     0.001174
      4263    14.286000   933.605720   979.809163     0.001174
      4264    14.289000   931.925813   955.855382     0.001236
      4265    14.292000   930.334292   936.203916     0.001242
      4266    14.295000   928.831909   961.938013     0.001198
      4267    14.298000   927.418257   977.002487     0.001206
      4268    14.301000   926.091940   948.599044     0.001222
      4269    14.304000   924.850637   903.626126     0.001287
      4270    14.307000   923.691247   949.514138     0.001220
      4271    14.310000   922.610172   960.882789     0.001223
      4272    14.313000   921.603155   927.505160     0.001263
      4273    14.316000   920.665611   932.399111     0.001227
      4274    14.319000   919.792930   952.059075     0.001236
      4275    14.322000   918.979797   910.288697     0.001284
      4276    14.325000   918.224157   931.849656     0.001234
      4277    14.328000   917.519825   945.090344     0.001242
      4278    14.331000   916.862190   934.125035     0.001247
      4279    14.334000   916.247000   918.322522     0.001258
      4280    14.337000   915.670260   941.487064     0.001240
      4281    14.340000   915.128270   886.680202     0.001321
      4282    14.343000   914.617644   915.135935     0.001286
      4283    14.346000   914.135328   923.336953     0.001242
      4284    14.349000   913.678606   994.608378     0.001178
      4285    14.352000   913.245101   945.934994     0.001237
      4286    14.355000   912.832772   912.348335     0.001265
      4287    14.358000   912.439910   919.967138     0.001286
      4288    14.361000   912.065128   922.448986     0.001257
      4289    14.364000   911.707357   912.435421     0.001265
      4290    14.367000   911.365834   930.040666     0.001250
      4291    14.370000   911.040101   907.756012     0.001297
      4292    14.373000   910.729984   959.302278     0.001213
      4293    14.376000   910.435617   929.491763     0.001246
      4294    14.379000   910.157420   935.930030     0.001247
      4295    14.382000   909.896108   944.774562     0.001235
      4296    14.385000   909.652691   940.121041     0.001218
      4297    14.388000   909.428476   895.650630     0.001324
      4298    14.391000   909.225076   917.953251     0.001266
      4299    14.394000   909.044405   938.293306     0.001233
      4300    14.397000   908.888694   938.456138     0.001240
      4301    14.400000   908.760460   942.322854     0.001244
      4302    14.403000   908.662542   946.158529     0.001239
      4303    14.406000   908.598054   898.174987     0.001271
      4304    14.409000   908.570393   891.489561     0.001326
      4305    14.412000   908.583203   932.154199     0.001253
      4306    14.415000   908.640346   872.029554     0.001317
      4307    14.418000   908.745856   903.180873     0.001308
      4308    14.421000   908.903893   824.977420     0.001409
      4309    14.424000   909.118675   962.521585     0.001204
      4310    14.427000   909.394406   933.422456     0.001248
      4311    14.430000   909.735192   892.957623     0.001307
      4312    14.433000   910.144951   917.758101     0.001271
      4313    14.436000   910.627308   922.580076     0.001250
      4314    14.439000   911.185493   913.225161     0.001285
      4315    14.442000   911.822221   907.394183     0.001292
      4316    14.445000   912.539586   926.409896     0.001241
      4317    14.448000   913.338937   933.791083     0.001259
      4318    14.451000   914.220774   907.288357     0.001277
      4319    14.454000   915.184626   926.532766     0.001251
      4320    14.457000   916.228953   921.332444     0.001261
      4321    14.460000   917.351060   964.793571     0.001208
      4322    14.463000   918.546928   886.155852     0.001311
      4323    14.466000   919.811224   924.723651     0.001252
      4324    14.469000   921.137148   967.669831     0.001216
      4325    14.472000   922.516360   912.174757     0.001276
      4326    14.475000   923.938894   948.685701     0.001213
      4327    14.478000   925.393080   898.464335     0.001316
      4328    14.481000   926.865488   859.138765     0.001357
      4329    14.484000   928.340900   929.045199     0.001248
      4330    14.487000   929.802344   948.117535     0.001234
      4331    14.490000   931.231208   939.266780     0.001235
      4332    14.493000   932.607531   921.240142     0.001263
      4333    14.496000   933.910431   937.284624     0.001225
      4334    14.499000   935.118772   916.832638     0.001287
      4335    14.502000   936.212055   969.598205     0.001202
      4336    14.505000   937.171444   922.064552     0.001237
      4337    14.508000   937.980976   932.943482     0.001266
      4338    14.511000   938.628720   913.510077     0.001276
      4339    14.514000   939.107686   945.976839     0.001222
      4340    14.517000   939.416438   901.810435     0.001289
      4341    14.520000   939.559231   932.824504     0.001245
      4342    14.523000   939.545652   921.370862     0.001267
      4343    14.526000   939.389810   887.408670     0.001292
      4344    14.529000   939.109227   935.577087     0.001262
      4345    14.532000   938.723506   912.018271     0.001282
      4346    14.535000   938.253108   931.846676     0.001230
      4347    14.538000   937.718182   881.836417     0.001346
      4348    14.541000   937.137626   926.853105     0.001252
      4349    14.544000   936.528396   905.011704     0.001282
      4350    14.547000   935.905045   940.895366     0.001242
      4351    14.550000   935.279473   904.185314     0.001292
      4352    14.553000   934.660831   913.815861     0.001277
      4353    14.556000   934.055550   890.211919     0.001299
      4354    14.559000   933.467499   916.435543     0.001284
      4355    14.562000   932.898167   891.091614     0.001314
      4356    14.565000   932.346909   927.873172     0.001240
      4357    14.568000   931.811205   900.928893     0.001304
      4358    14.571000   931.286916   933.204237     0.001241
      4359    14.574000   930.768535   879.036946     0.001316
      4360    14.577000   930.250224   940.308926     0.001238
      4361    14.580000   929.722886   939.126125     0.001244
      4362    14.583000   929.178049   911.552860     0.001279
      4363    14.586000   928.606889   882.320004     0.001291
      4364    14.589000   927.999754   886.243323     0.001330
      4365    14.592000   927.346891   924.083604     0.001259
      4366    14.595000   926.638837   885.590652     0.001291
      4367    14.598000   925.866996   923.601356     0.001277
      4368    14.601000   925.024161   899.639452     0.001299
      4369    14.604000   924.105103   915.566426     0.001265
      4370    14.607000   923.107034   955.150555     0.001226
      4371    14.610000   922.029923   904.463943     0.001290
      4372    14.613000   920.876583   934.036536     0.001250
      4373    14.616000   919.652546   901.890435     0.001283
      4374    14.619000   918.365715   914.074947     0.001291
      4375    14.622000   917.025880   870.633055     0.001336
      4376    14.625000   915.644152   903.429928     0.001276
      4377    14.628000   914.232397   924.131848     0.001273
      4378    14.631000   912.802721   914.183351     0.001268
      4379    14.634000   911.367049   898.934253     0.001288
      4380    14.637000   909.936814   926.235584     0.001266
      4381    14.640000   908.522734   873.563646     0.001332
      4382    14.643000   907.134695   876.404820     0.001332
      4383    14.646000   905.781675   893.256106     0.001293
      4384    14.649000   904.471758   858.340991     0.001374
      4385    14.652000   903.212143   906.711661     0.001287
      4386    14.655000   902.009202   892.451045     0.001277
      4387    14.658000   900.868541   908.978108     0.001305
      4388    14.661000   899.795082   870.052120     0.001333
      4389    14.664000   898.793153   901.776996     0.001291
      4390    14.667000   897.866600   906.255868     0.001288
      4391    14.670000   897.018904   860.447031     0.001352
      4392    14.673000   896.253329   836.090614     0.001402
      4393    14.676000   895.573093   902.251975     0.001275
      4394    14.679000   894.981556   910.455722     0.001290
      4395    14.682000   894.482450   900.057344     0.001293
      4396    14.685000   894.080135   879.294983     0.001306
      4397    14.688000   893.779886   889.286707     0.001338
      4398    14.691000   893.588216   889.590014     0.001304
      4399    14.694000   893.513227   886.747001     0.001310
      4400    14.697000   893.564979   895.764529     0.001320
      4401    14.700000   893.755883   916.319436     0.001277
      4402    14.703000   894.101088   851.064857     0.001380
      4403    14.706000   894.618846   915.713381     0.001253
      4404    14.709000   895.330853   850.993816     0.001388
      4405    14.712000   896.262530   909.435058     0.001281
      4406    14.715000   897.443115   961.804233     0.001197
      4407    14.718000   898.905809   933.377676     0.001275
      4408    14.721000   900.687569   945.123158     0.001233
      4409    14.724000   902.828789   944.026518     0.001227
      4410    14.727000   905.372722   913.988816     0.001274
      4411    14.730000   908.364642   946.765556     0.001239
      4412    14.733000   911.850742   954.155167     0.001228
      4413    14.736000   915.876731   876.754951     0.001318
      4414    14.739000   920.486195   927.716842     0.001276
      4415    14.742000   925.718701   974.154042     0.001194
      4416    14.745000   931.607731   926.407453     0.001235
      4417    14.748000   938.178484   938.217228     0.001270
      4418    14.751000   945.445618   947.016129     0.001227
      4419    14.754000   953.411003   926.626377     0.001261
      4420    14.757000   962.061533   969.301145     0.001204
      4421    14.760000   971.367048   979.454645     0.001195
      4422    14.763000   981.278361   959.087878     0.001223
      4423    14.766000   991.725389   979.711062     0.001183
      4424    14.769000  1002.615369  1047.038210     0.001127
      4425    14.772000  1013.831190  1062.659533     0.001101
      4426    14.775000  1025.229980  1065.885383     0.001079
      4427    14.778000  1036.642324  1035.185732     0.001148
      4428    14.781000  1047.872821  1061.117208     0.001096
      4429    14.784000  1058.703056  1025.128312     0.001131
      4430    14.787000  1068.898327  1088.984086     0.001074
      4431    14.790000  1078.219282  1000.656545     0.001163
      4432    14.793000  1086.438791  1132.010247     0.001028
      4433    14.796000  1093.362672  1088.459934     0.001060
      4434    14.799000  1098.851111  1100.809614     0.001074
      4435    14.802000  1102.835832  1186.165342     0.000982
      4436    14.805000  1105.328573  1162.686626     0.000988
      4437    14.808000  1106.418290  1170.152378     0.001015
      4438    14.811000  1106.257865  1171.674825     0.000985
      4439    14.814000  1105.043979  1160.649148     0.000995
      4440    14.817000  1102.995107  1162.822687     0.001005
      4441    14.820000  1100.331877  1131.949635     0.001037
      4442    14.823000  1097.262236  1087.108214     0.001077
      4443    14.826000  1093.971904  1135.513568     0.001011
      4444    14.829000  1090.619312  1142.571166     0.001034
      4445    14.832000  1087.333690  1068.987410     0.001093
      4446    14.835000  1084.215076  1088.748717     0.001053
      4447    14.838000  1081.335337  1099.663252     0.001074
      4448    14.841000  1078.739715   993.757674     0.001179
      4449    14.844000  1076.448648  1086.333470     0.001064
      4450    14.847000  1074.459890  1073.950963     0.001087
      4451    14.850000  1072.750908  1019.145889     0.001141
      4452    14.853000  1071.281661  1081.293105     0.001080
      4453    14.856000  1069.997769  1036.526322     0.001108
      4454    14.859000  1068.834048  1050.728091     0.001121
      4455    14.862000  1067.718315  1046.025381     0.001114
      4456    14.865000  1066.575441  1008.964238     0.001138
      4457    14.868000  1065.331279  1041.123558     0.001133
      4458    14.871000  1063.916440  1074.197395     0.001079
      4459    14.874000  1062.269615  1034.576285     0.001116
      4460    14.877000  1060.340276  1057.921018     0.001107
      4461    14.880000  1058.090592  1092.787928     0.001072
      4462    14.883000  1055.496479  1037.993862     0.001123
      4463    14.886000  1052.547773  1048.040716     0.001097
      4464    14.889000  1049.247599  1036.924092     0.001134
      4465    14.892000  1045.611078  1037.499352     0.001128
      4466    14.895000  1041.663549  1058.660352     0.001080
      4467    14.898000  1037.438504   993.895190     0.001188
      4468    14.901000  1032.975444  1033.889348     0.001128
      4469    14.904000  1028.317779   979.016257     0.001182
      4470    14.907000  1023.510918  1018.420335     0.001152
      4471    14.910000  1018.600602   977.704618     0.001187
      4472    14.913000  1013.631506   975.198702     0.001199
      4473    14.916000  1008.646121  1013.633279     0.001136
      4474    14.919000  1003.683875   938.380042     0.001266
      4475    14.922000   998.780469  1006.662603     0.001160
      4476    14.925000   993.967388  1023.313333     0.001125
      4477    14.928000   989.271542   955.573478     0.001245
      4478    14.931000   984.714876  1006.165976     0.001148
      4479    14.934000   980.314325   975.958252     0.001193
      4480    14.937000   976.081807   925.260797     0.001271
      4481    14.940000   972.024062   923.431559     0.001271
      4482    14.943000   968.142666   897.914750     0.001305
      4483    14.946000   964.436179   951.088215     0.001214
      4484    14.949000   960.894234   930.908028     0.001266
      4485    14.952000   957.503380   928.892853     0.001259
      4486    14.955000   954.245806   916.519704     0.001255
      4487    14.958000   951.100024   918.282781     0.001286
      4488    14.961000   948.041867   943.846347     0.001229
      4489    14.964000   945.045782   897.629328     0.001292
      4490    14.967000   942.086383   912.499493     0.001290
      4491    14.970000   939.140191   915.653235     0.001274
      4492    14.973000   936.187281   858.366539     0.001366
      4493    14.976000   933.212677   923.409504     0.001252
      4494    14.979000   930.207259   871.667661     0.001354
      4495    14.982000   927.168052   902.368576     0.001294
      4496    14.985000   924.097867   885.861337     0.001304
      4497    14.988000   921.004415   898.704511     0.001315
      4498    14.991000   917.899067   923.731115     0.001256
      4499    14.994000   914.795507   883.328835     0.001312
      4500    14.997000   911.708425   928.816979     0.001261
      4501    15.000000   908.652487   948.471410     0.001224
      4502    15.003000   905.641523   856.450776     0.001373
      4503    15.006000   902.688025   902.882474     0.001283
      4504    15.009000   899.802878   872.908587     0.001343
      4505    15.012000   896.995273   882.563704     0.001326
      4506    15.015000   894.272739   890.268562     0.001288
      4507    15.018000   891.641246   852.434424     0.001395
      4508    15.021000   889.105337   872.135128     0.001337
      4509    15.024000   886.668272   887.423144     0.001314
      4510    15.027000   884.332163   890.103291     0.001323
      4511    15.030000   882.098090   862.666861     0.001361
      4512    15.033000   879.966225   853.956555     0.001378
      4513    15.036000   877.935924   871.591017     0.001325
      4514    15.039000   876.005831   895.699329     0.001316
      4515    15.042000   874.173921   884.163503     0.001327
      4516    15.045000   872.437674   839.048768     0.001375
      4517    15.048000   870.794093   899.749458     0.001326
      4518    15.051000   869.239839   899.697205     0.001290
      4519    15.054000   867.771340   860.435378     0.001346
      4520    15.057000   866.384900   844.538589     0.001400
      4521    15.060000   865.076826   841.196189     0.001388
      4522    15.063000   863.843569   818.440785     0.001446
      4523    15.066000   862.681878   805.643510     0.001451
      4524    15.069000   861.588953   854.923457     0.001378
      4525    15.072000   860.562628   849.522619     0.001378
      4526    15.075000   859.601541   837.117022     0.001388
      4527    15.078000   858.705321   815.300792     0.001443
      4528    15.081000   857.874760   800.312829     0.001463
      4529    15.084000   857.111971   842.801284     0.001377
      4530    15.087000   856.420506   854.535350     0.001380
      4531    15.090000   855.805422   857.219292     0.001365
      4532    15.093000   855.273264   845.109839     0.001384
      4533    15.096000   854.831943   847.184744     0.001377
      4534    15.099000   854.490489   850.580134     0.001399
      4535    15.102000   854.258647   869.301018     0.001344
      4536    15.105000   854.146323   811.918411     0.001417
      4537    15.108000   854.162870   842.201497     0.001403
      4538    15.111000   854.316233   849.480664     0.001376
      4539    15.114000   854.611992   867.622027     0.001335
      4540    15.117000   855.052346   867.463704     0.001357
      4541    15.120000   855.635042   872.561883     0.001341
      4542    15.123000   856.352416   878.500289     0.001334
      4543    15.126000   857.190415   839.411116     0.001378
      4544    15.129000   858.127717   852.348301     0.001376
      4545    15.132000   859.134901   868.739066     0.001357
      4546    15.135000   860.173701   842.319750     0.001366
      4547    15.138000   861.196458   857.541771     0.001373
      4548    15.141000   862.146172   856.419717     0.001362
      4549    15.144000   862.957744   851.672545     0.001362
      4550    15.147000   863.561515   886.842107     0.001332
      4551    15.150000   863.889710   861.578676     0.001362
      4552    15.153000   863.885398   862.429183     0.001356
      4553    15.156000   863.512425   846.213390     0.001366
      4554    15.159000   862.762619   865.297092     0.001366
      4555    15.162000   861.657537   884.255027     0.001323
      4556    15.165000   860.243882   888.322889     0.001289
      4557    15.168000   858.584554   862.852509     0.001368
      4558    15.171000   856.748785   876.308123     0.001331
      4559    15.174000   854.804150   848.305413     0.001367
      4560    15.177000   852.811577   852.797236     0.001370
      4561    15.180000   850.823033   853.770582     0.001374
      4562    15.183000   848.880953   852.319504     0.001379
      4563    15.186000   847.018559   828.122125     0.001396
      4564    15.189000   845.260518   822.450244     0.001432
      4565    15.192000   843.623735   800.820212     0.001466
      4566    15.195000   842.118154   817.376958     0.001408
      4567    15.198000   840.747691   806.860293     0.001466
      4568    15.201000   839.511161   836.465069     0.001397
      4569    15.204000   838.403290   812.362351     0.001424
      4570    15.207000   837.415732   795.950892     0.001475
      4571    15.210000   836.538054   795.331442     0.001471
      4572    15.213000   835.758626   821.642601     0.001421
      4573    15.216000   835.065534   830.825397     0.001390
      4574    15.219000   834.446761   816.476515     0.001447
      4575    15.222000   833.891191   820.304826     0.001432
      4576    15.225000   833.388752   793.077841     0.001454
      4577    15.228000   832.930515   795.239659     0.001481
      4578    15.231000   832.508809   811.546127     0.001449
      4579    15.234000   832.117207   855.203729     0.001359
      4580    15.237000   831.750442   848.029196     0.001387
      4581    15.240000   831.404288   867.027719     0.001347
      4582    15.243000   831.075419   820.663264     0.001424
      4583    15.246000   830.761271   839.936397     0.001380
      4584    15.249000   830.459906   839.132125     0.001406
      4585    15.252000   830.169903   830.094217     0.001411
      4586    15.255000   829.890203   791.076696     0.001460
      4587    15.258000   829.620108   813.851363     0.001451
      4588    15.261000   829.359158   819.279695     0.001431
      4589    15.264000   829.107098   826.331406     0.001403
      4590    15.267000   828.863800   834.731132     0.001404
      4591    15.270000   828.629298   836.644746     0.001403
      4592    15.273000   828.403726   876.930421     0.001347
      4593    15.276000   828.187309   851.096447     0.001370
      4594    15.279000   827.980360   796.574537     0.001475
      4595    15.282000   827.783261   838.673978     0.001390
      4596    15.285000   827.596472   812.727465     0.001420
      4597    15.288000   827.420520   759.463085     0.001553
      4598    15.291000   827.256005   851.479682     0.001374
      4599    15.294000   827.103606   823.133164     0.001412
      4600    15.297000   826.963956   806.892263     0.001459
      4601    15.300000   826.837869   813.308495     0.001442
      4602    15.303000   826.726172   776.571187     0.001513
      4603    15.306000   826.629758   818.386087     0.001419
      4604    15.309000   826.549500   860.901316     0.001370
      4605    15.312000   826.486378   855.718676     0.001372
      4606    15.315000   826.441386   751.971077     0.001529
      4607    15.318000   826.415539   817.170413     0.001440
      4608    15.321000   826.409875   848.094674     0.001373
      4609    15.324000   826.425439   831.491148     0.001390
      4610    15.327000   826.463279   839.978745     0.001388
      4611    15.330000   826.524431   839.706922     0.001395
      4612    15.333000   826.609904   836.236471     0.001391
      4613    15.336000   826.720682   858.812754     0.001354
      4614    15.339000   826.857700   849.948548     0.001375
      4615    15.342000   827.021833   863.541388     0.001361
      4616    15.345000   827.213885   818.417626     0.001399
      4617    15.348000   827.434571   817.895394     0.001432
      4618    15.351000   827.684510   847.267909     0.001384
      4619    15.354000   827.964204   838.793424     0.001383
      4620    15.357000   828.274028   835.139162     0.001406
      4621    15.360000   828.614213   783.114894     0.001500
      4622    15.363000   828.984836   864.710774     0.001349
      4623    15.366000   829.385803   820.214609     0.001401
      4624    15.369000   829.816837   818.834509     0.001439
      4625    15.372000   830.277463   854.425854     0.001373
      4626    15.375000   830.766995   821.785344     0.001408
      4627    15.378000   831.284524   827.714182     0.001422
      4628    15.381000   831.828907   823.361699     0.001420
      4629    15.384000   832.398776   818.439148     0.001409
      4630    15.387000   832.992426   818.064221     0.001431
      4631    15.390000   833.607965   775.365865     0.001516
      4632    15.393000   834.243200   788.802143     0.001487
      4633    15.396000   834.895665   841.684958     0.001378
      4634    15.399000   835.562619   854.506153     0.001381
      4635    15.402000   836.241064   819.228255     0.001432
      4636    15.405000   836.927757   830.495609     0.001387
      4637    15.408000   837.619230   840.334725     0.001400
      4638    15.411000   838.311846   831.549309     0.001408
      4639    15.414000   839.001808   808.647942     0.001423
      4640    15.417000   839.685327   836.913388     0.001398
      4641    15.420000   840.358299   838.718633     0.001399
      4642    15.423000   841.016838   870.566100     0.001345
      4643    15.426000   841.657037   827.610191     0.001389
      4644    15.429000   842.275019   825.182422     0.001433
      4645    15.432000   842.866965   825.499928     0.001408
      4646    15.435000   843.429106   837.745484     0.001379
      4647    15.438000   843.957716   812.699670     0.001444
      4648    15.441000   844.449090   840.463111     0.001393
      4649    15.444000   844.899534   828.315970     0.001400
      4650    15.447000   845.305358   867.213280     0.001349
      4651    15.450000   845.662884   835.879744     0.001402
      4652    15.453000   845.968470   829.795556     0.001406
      4653    15.456000   846.218554   853.090869     0.001353
      4654    15.459000   846.409544   843.731568     0.001401
      4655    15.462000   846.536924   870.930084     0.001343
      4656    15.465000   846.596729   739.540903     0.001569
      4657    15.468000   846.585637   849.181627     0.001381
      4658    15.471000   846.507084   831.764848     0.001407
      4659    15.474000   846.362844   824.192912     0.001412
      4660    15.477000   846.146555   803.855485     0.001454
      4661    15.480000   845.857914   857.285628     0.001372
      4662    15.483000   845.497264   823.588095     0.001420
      4663    15.486000   845.065591   855.634141     0.001347
      4664    15.489000   844.564525   856.101054     0.001373
      4665    15.492000   843.996317   846.081083     0.001381
      4666    15.495000   843.363809   861.874758     0.001342
      4667    15.498000   842.670412   826.416867     0.001423
      4668    15.501000   841.920066   828.143900     0.001414
      4669    15.504000   841.117197   822.496089     0.001411
      4670    15.507000   840.266676   822.078369     0.001428
      4671    15.510000   839.373751   914.604882     0.001284
      4672    15.513000   838.443883   806.899785     0.001445
      4673    15.516000   837.482828   832.145577     0.001383
      4674    15.519000   836.496420   811.742202     0.001454
      4675    15.522000   835.490513   823.672773     0.001427
      4676    15.525000   834.470896   826.903916     0.001395
      4677    15.528000   833.443229   842.193359     0.001385
      4678    15.531000   832.412983   822.640401     0.001437
      4679    15.534000   831.385412   826.061133     0.001411
      4680    15.537000   830.365562   844.649540     0.001373
      4681    15.540000   829.358147   820.077357     0.001431
      4682    15.543000   828.367715   801.977942     0.001454
      4683    15.546000   827.398595   843.793740     0.001368
      4684    15.549000   826.454907   827.328271     0.001430
      4685    15.552000   825.540596   778.582093     0.001500
      4686    15.555000   824.659453   822.847292     0.001408
      4687    15.558000   823.815141   868.061567     0.001356
      4688    15.561000   823.011209   843.772482     0.001385
      4689    15.564000   822.251104   819.264218     0.001417
      4690    15.567000   821.538178   847.239491     0.001369
      4691    15.570000   820.875685   797.129492     0.001477
      4692    15.573000   820.266777   809.069600     0.001448
      4693    15.576000   819.714580   812.054942     0.001420
      4694    15.579000   819.221698   795.890707     0.001483
      4695    15.582000   818.790914   815.541028     0.001437
      4696    15.585000   818.424627   803.108217     0.001438
      4697    15.588000   818.124934   801.393186     0.001462
      4698    15.591000   817.893498   844.691726     0.001376
      4699    15.594000   817.731559   838.366841     0.001384
      4700    15.597000   817.639784   859.156578     0.001354
      4701    15.600000   817.618197   803.397105     0.001458
      4702    15.603000   817.666092   813.382799     0.001439
      4703    15.606000   817.781941   826.014551     0.001387
      4704    15.609000   817.963364   767.518402     0.001544
      4705    15.612000   818.206890   793.229075     0.001475
      4706    15.615000   818.508021   817.583523     0.001415
      4707    15.618000   818.861142   787.003506     0.001485
      4708    15.621000   819.259440   810.032178     0.001440
      4709    15.624000   819.694861   844.361717     0.001374
      4710    15.627000   820.158068   801.129287     0.001451
      4711    15.630000   820.638425   817.178274     0.001438
      4712    15.633000   821.124023   838.508529     0.001399
      4713    15.636000   821.601766   788.254004     0.001472
      4714    15.639000   822.057578   788.059695     0.001500
      4715    15.642000   822.476764   811.038503     0.001435
      4716    15.645000   822.844563   831.170871     0.001393
      4717    15.648000   823.146945   808.933912     0.001452
      4718    15.651000   823.371603   825.740575     0.001414
      4719    15.654000   823.509082   826.855845     0.001403
      4720    15.657000   823.553892   841.245164     0.001373
      4721    15.660000   823.505426   809.189916     0.001451
      4722    15.663000   823.368518   841.399598     0.001397
      4723    15.666000   823.153516   869.025962     0.001323
      4724    15.669000   822.875860   860.945865     0.001367
      4725    15.672000   822.555269   852.305171     0.001375
      4726    15.675000   822.214696   822.483153     0.001403
      4727    15.678000   821.879220   812.288800     0.001444
      4728    15.681000   821.575037   770.948670     0.001515
      4729    15.684000   821.328621   853.605790     0.001356
      4730    15.687000   821.166081   797.505251     0.001452
      4731    15.690000   821.112693   832.930660     0.001409
      4732    15.693000   821.192553   820.701501     0.001427
      4733    15.696000   821.428305   834.675702     0.001380
      4734    15.699000   821.840900   792.055579     0.001493
      4735    15.702000   822.449352   822.205126     0.001420
      4736    15.705000   823.270488   811.723308     0.001419
      4737    15.708000   824.318668   770.785523     0.001520
      4738    15.711000   825.605497   827.161155     0.001409
      4739    15.714000   827.139515   757.698610     0.001538
      4740    15.717000   828.925895   838.139254     0.001387
      4741    15.720000   830.966145   848.003464     0.001378
      4742    15.723000   833.257686   830.492555     0.001405
      4743    15.726000   835.793392   840.740836     0.001358
      4744    15.729000   838.561852   845.773038     0.001389
      4745    15.732000   841.547213   862.736097     0.001351
      4746    15.735000   844.728658   822.609858     0.001396
      4747    15.738000   848.084874   759.328664     0.001551
      4748    15.741000   851.581277   851.625773     0.001371
      4749    15.744000   855.181319   819.151562     0.001421
      4750    15.747000   858.842836   878.750700     0.001320
      4751    15.750000   862.517935   852.548493     0.001365
      4752    15.753000   866.153004   853.976276     0.001366
      4753    15.756000   869.688921   827.979649     0.001389
      4754    15.759000   873.061605   834.367471     0.001413
      4755    15.762000   876.203065   895.595472     0.001297
      4756    15.765000   879.043108   884.577592     0.001299
      4757    15.768000   881.511805   847.338952     0.001372
      4758    15.771000   883.542719   857.229920     0.001358
      4759    15.774000   885.076720   870.988565     0.001329
      4760    15.777000   886.066003   846.758967     0.001365
      4761    15.780000   886.477779   855.089109     0.001372
      4762    15.783000   886.297039   870.515879     0.001349
      4763    15.786000   885.527880   869.452052     0.001324
      4764    15.789000   884.193126   869.598044     0.001356
      4765    15.792000   882.332331   892.603164     0.001306
      4766    15.795000   879.998514   816.337387     0.001410
      4767    15.798000   877.254199   875.014502     0.001340
      4768    15.801000   874.167385   877.128144     0.001325
      4769    15.804000   870.807814   848.408585     0.001367
      4770    15.807000   867.244096   927.023934     0.001236
      4771    15.810000   863.541454   844.174542     0.001391
      4772    15.813000   859.760302   871.332283     0.001343
      4773    15.816000   855.955426   870.410290     0.001314
      4774    15.819000   852.175558   862.027022     0.001363
      4775    15.822000   848.463319   818.401137     0.001423
      4776    15.825000   844.855322   822.698986     0.001399
      4777    15.828000   841.382325   820.394160     0.001425
      4778    15.831000   838.069479   855.043232     0.001360
      4779    15.834000   834.936582   849.714542     0.001367
      4780    15.837000   831.998354   853.422589     0.001351
      4781    15.840000   829.264724   847.833868     0.001383
      4782    15.843000   826.741140   821.209560     0.001429
      4783    15.846000   824.428890   794.685626     0.001441
      4784    15.849000   822.325458   826.619917     0.001423
      4785    15.852000   820.424884   814.513156     0.001428
      4786    15.855000   818.718157   805.363183     0.001434
      4787    15.858000   817.193610   822.300227     0.001422
      4788    15.861000   815.837336   800.261400     0.001455
      4789    15.864000   814.633607   805.430788     0.001439
      4790    15.867000   813.565301   821.437657     0.001416
      4791    15.870000   812.614349   842.790367     0.001387
      4792    15.873000   811.762170   842.616085     0.001387
      4793    15.876000   810.990131   820.103648     0.001398
      4794    15.879000   810.279995   881.168939     0.001331
      4795    15.882000   809.614371   810.787543     0.001432
      4796    15.885000   808.977133   841.621925     0.001372
      4797    15.888000   808.353798   812.067824     0.001435
      4798    15.891000   807.731839   810.899170     0.001431
      4799    15.894000   807.100905   803.566718     0.001447
      4800    15.897000   806.452943   893.169631     0.001296
      4801    15.900000   805.782199   810.206181     0.001444
      4802    15.903000   805.085119   767.939993     0.001528
      4803    15.906000   804.360148   828.162571     0.001390
      4804    15.909000   803.607471   811.600737     0.001449
      4805    15.912000   802.828704   785.655750     0.001480
      4806    15.915000   802.026581   813.352694     0.001413
      4807    15.918000   801.204649   805.391805     0.001459
      4808    15.921000   800.366996   809.666624     0.001432
      4809    15.924000   799.518019   833.971067     0.001393
      4810    15.927000   798.662235   781.389206     0.001485
      4811    15.930000   797.804140   790.629466     0.001484
      4812    15.933000   796.948097   834.043248     0.001399
      4813    15.936000   796.098261   827.563627     0.001391
      4814    15.939000   795.258529   836.221209     0.001400
      4815    15.942000   794.432502   794.573427     0.001472
      4816    15.945000   793.623467   766.981200     0.001512
      4817    15.948000   792.834387   808.432708     0.001450
      4818    15.951000   792.067893   833.670957     0.001393
      4819    15.954000   791.326286   813.817196     0.001426
      4820    15.957000   790.611542   802.940449     0.001439
      4821    15.960000   789.925320   805.057987     0.001452
      4822    15.963000   789.268970   829.553271     0.001414
      4823    15.966000   788.643547   814.135830     0.001403
      4824    15.969000   788.049829   796.192221     0.001478
      4825    15.972000   787.488332   817.524543     0.001423
      4826    15.975000   786.959331   802.440041     0.001437
      4827    15.978000   786.462883   779.079879     0.001503
      4828    15.981000   785.998851   824.852227     0.001402
      4829    15.984000   785.566926   800.479221     0.001447
      4830    15.987000   785.166654   754.316683     0.001538
      4831    15.990000   784.797465   770.150189     0.001521
      4832    15.993000   784.458692   778.734894     0.001499
      4833    15.996000   784.149602   824.567024     0.001401
      4834    15.999000   783.869419   813.104930     0.001447
      4835    16.002000   783.617345   828.822374     0.001399
      4836    16.005000   783.392584   809.050542     0.001428
      4837    16.008000   783.194362   792.991301     0.001470
      4838    16.011000   783.021946   788.998951     0.001473
      4839    16.014000   782.874661   816.377698     0.001428
      4840    16.017000   782.751902   778.463943     0.001488
      4841    16.020000   782.653148   783.817632     0.001490
      4842    16.023000   782.577976   764.052596     0.001535
      4843    16.026000   782.526069   791.567755     0.001458
      4844    16.029000   782.497224   807.407677     0.001456
      4845    16.032000   782.491356   790.075506     0.001479
      4846    16.035000   782.508510   782.207101     0.001472
      4847    16.038000   782.548858   801.126492     0.001460
      4848    16.041000   782.612711   801.935111     0.001447
      4849    16.044000   782.700516   791.161155     0.001478
      4850    16.047000   782.812865   780.820175     0.001495
      4851    16.050000   782.950497   804.994041     0.001452
      4852    16.053000   783.114306   832.446487     0.001404
      4853    16.056000   783.305346   768.066619     0.001498
      4854    16.059000   783.524845   793.471892     0.001483
      4855    16.062000   783.774224   775.021485     0.001506
      4856    16.065000   784.055091   787.725067     0.001462
      4857    16.068000   784.369339   812.329497     0.001447
      4858    16.071000   784.719255   801.927338     0.001448
      4859    16.074000   785.106845   809.517398     0.001433
      4860    16.077000   785.535157   805.504642     0.001443
      4861    16.080000   786.007461   801.987209     0.001453
      4862    16.083000   786.527583   800.884999     0.001456
      4863    16.086000   787.100034   824.115762     0.001398
      4864    16.089000   787.730164   830.599744     0.001402
      4865    16.092000   788.424361   823.742009     0.001419
      4866    16.095000   789.190280   847.478871     0.001356
      4867    16.098000   790.037131   845.913858     0.001378
      4868    16.101000   790.976000   776.956162     0.001500
      4869    16.104000   792.020238   778.465569     0.001497
      4870    16.107000   793.185890   800.058612     0.001453
      4871    16.110000   794.492179   797.065301     0.001467
      4872    16.113000   795.962026   804.171438     0.001446
      4873    16.116000   797.622608   852.012849     0.001357
      4874    16.119000   799.505924   804.885652     0.001463
      4875    16.122000   801.649351   804.848692     0.001441
      4876    16.125000   804.096160   810.526237     0.001410
      4877    16.128000   806.895959   830.876010     0.001401
      4878    16.131000   810.105006   823.356091     0.001409
      4879    16.134000   813.786358   859.982332     0.001341
      4880    16.137000   818.009788   848.109131     0.001358
      4881    16.140000   822.851442   833.415748     0.001394
      4882    16.143000   828.393140   812.880869     0.001438
      4883    16.146000   834.721311   826.109918     0.001400
      4884    16.149000   841.925511   818.988979     0.001429
      4885    16.152000   850.096484   876.526375     0.001328
      4886    16.155000   859.323791   849.770835     0.001362
      4887    16.158000   869.692981   921.991968     0.001264
      4888    16.161000   881.282376   914.733200     0.001271
      4889    16.164000   894.159519   947.831262     0.001219
      4890    16.167000   908.377320   924.469941     0.001250
      4891    16.170000   923.970101   919.156532     0.001267
      4892    16.173000   940.949567   951.358194     0.001228
      4893    16.176000   959.300799   919.086063     0.001265
      4894    16.179000   978.978318   978.696000     0.001194
      4895    16.182000   999.902574   993.692375     0.001168
      4896    16.185000  1021.956391  1001.712416     0.001149
      4897    16.188000  1044.981753   994.633355     0.001175
      4898    16.191000  1068.776741  1009.893516     0.001144
      4899    16.194000  1093.092633  1067.829196     0.001079
      4900    16.197000  1117.631267  1072.351310     0.001082
      4901    16.200000  1142.042987  1074.185428     0.001085
      4902    16.203000  1165.925867  1069.110636     0.001086
      4903    16.206000  1188.827404  1137.840877     0.001016
      4904    16.209000  1210.250425  1168.656135     0.000996
      4905    16.212000  1229.665292  1220.154147     0.000944
      4906    16.215000  1246.530336  1267.879814     0.000901
      4907    16.218000  1260.321326  1250.996387     0.000931
      4908    16.221000  1270.568574  1218.783834     0.000946
      4909    16.224000  1276.895757  1324.028231     0.000871
      4910    16.227000  1279.058716  1295.773452     0.000892
      4911    16.230000  1276.975437  1296.022298     0.000895
      4912    16.233000  1270.740265  1262.534717     0.000922
      4913    16.236000  1260.615351  1329.195819     0.000860
      4914    16.239000  1246.964805  1250.034393     0.000925
      4915    16.242000  1230.261185  1258.134400     0.000918
      4916    16.245000  1211.029774  1324.106097     0.000869
      4917    16.248000  1189.811469  1254.648145     0.000926
      4918    16.251000  1167.133565  1285.393402     0.000905
      4919    16.254000  1143.489660  1198.922626     0.000957
      4920    16.257000  1119.327750  1171.385717     0.000991
      4921    16.260000  1095.044589  1162.632048     0.001001
      4922    16.263000  1070.984180  1089.278110     0.001063
      4923    16.266000  1047.438735  1100.997681     0.001047
      4924    16.269000  1024.650720  1098.302212     0.001060
      4925    16.272000  1002.815783  1064.184223     0.001087
      4926    16.275000   982.085654   962.025059     0.001200
      4927    16.278000   962.571381  1041.209256     0.001127
      4928    16.281000   944.346732   977.782189     0.001177
      4929    16.284000   927.451826   959.270433     0.001209
      4930    16.287000   911.896992   899.317704     0.001294
      4931    16.290000   897.666817   913.919243     0.001272
      4932    16.293000   884.724309   871.707175     0.001340
      4933    16.296000   873.015066   859.536400     0.001346
      4934    16.299000   862.471335   906.433897     0.001282
      4935    16.302000   853.015625   883.516520     0.001312
      4936    16.305000   844.562085   854.052228     0.001353
      4937    16.308000   837.021742   836.995220     0.001398
      4938    16.311000   830.305464   818.614747     0.001424
      4939    16.314000   824.345453   812.092708     0.001437
      4940    16.317000   819.060941   829.011201     0.001404
      4941    16.320000   814.367589   833.594919     0.001402
      4942    16.323000   810.195371   807.489963     0.001443
      4943    16.326000   806.480630   827.560771     0.001390
      4944    16.329000   803.166305   818.685740     0.001427
      4945    16.332000   800.201912   815.425454     0.001421
      4946    16.335000   797.543324   798.179515     0.001442
      4947    16.338000   795.152414   770.092075     0.001524
      4948    16.341000   792.996585   784.059915     0.001480
      4949    16.344000   791.048242   800.373849     0.001443
      4950    16.347000   789.284248   785.057589     0.001480
      4951    16.350000   787.685361   806.093116     0.001448
      4952    16.353000   786.235669   812.712515     0.001432
      4953    16.356000   784.922128   802.530981     0.001442
      4954    16.359000   783.734112   822.435507     0.001425
      4955    16.362000   782.662975   789.393288     0.001479
      4956    16.365000   781.701706   794.530079     0.001454
      4957    16.368000   780.844627   725.470633     0.001613
      4958    16.371000   780.087121   757.608599     0.001535
      4959    16.374000   779.425408   808.802131     0.001433
      4960    16.377000   778.856343   779.024355     0.001501
      4961    16.380000   778.377235   795.265164     0.001468
      4962    16.383000   777.985686   747.533360     0.001571
      4963    16.386000   777.679428   766.058621     0.001511
      4964    16.389000   777.456172   731.748204     0.001600
      4965    16.392000   777.313459   803.915041     0.001442
      4966    16.395000   777.248513   791.747573     0.001455
      4967    16.398000   777.258100   806.306792     0.001442
      4968    16.401000   777.338406   736.004725     0.001577
      4969    16.404000   777.484922   790.946554     0.001471
      4970    16.407000   777.692354   743.975992     0.001582
      4971    16.410000   777.954548   735.970534     0.001588
      4972    16.413000   778.264438   787.310947     0.001468
      4973    16.416000   778.613984   825.646411     0.001400
      4974    16.419000   778.994136   749.177096     0.001558
      4975    16.422000   779.394760   747.872639     0.001554
      4976    16.425000   779.804537   734.517503     0.001582
      4977    16.428000   780.210833   815.656433     0.001421
      4978    16.431000   780.599524   819.985037     0.001399
      4979    16.434000   780.954804   778.552997     0.001489
      4980    16.437000   781.259033   761.804722     0.001537
      4981    16.440000   781.492617   739.859222     0.001583
      4982    16.443000   781.634009   795.350835     0.001461
      4983    16.446000   781.660923   830.286865     0.001396
      4984    16.449000   781.550840   763.179049     0.001521
      4985    16.452000   781.288059   793.813514     0.001465
      4986    16.455000   780.854950   847.883220     0.001365
      4987    16.458000   780.241849   781.622498     0.001505
      4988    16.461000   779.447439   748.732257     0.001550
      4989    16.464000   778.478926   772.005880     0.001490
      4990    16.467000   777.351460   814.364289     0.001434
      4991    16.470000   776.086530   755.063205     0.001536
      4992    16.473000   774.709747   770.152023     0.001505
      4993    16.476000   773.248563   742.673436     0.001565
      4994    16.479000   771.730304   798.822288     0.001461
      4995    16.482000   770.180746   757.918575     0.001538
      4996    16.485000   768.623265   769.993674     0.001497
      4997    16.488000   767.078397   755.058731     0.001549
      4998    16.491000   765.563721   764.377913     0.001523
      4999    16.494000   764.093913   746.844713     0.001561
      5000    16.497000   762.680892   781.736452     0.001492
      5001    16.500000   761.333985   747.660019     0.001566
      5002    16.503000   760.060139   825.038669     0.001407
      5003    16.506000   758.864114   795.412123     0.001463
      5004    16.509000   757.748698   769.079692     0.001524
      5005    16.512000   756.714933   738.473699     0.001585
      5006    16.515000   755.762357   732.800536     0.001581
      5007    16.518000   754.889245   737.100619     0.001591
      5008    16.521000   754.092860   770.305358     0.001506
      5009    16.524000   753.369693   781.554418     0.001486
      5010    16.527000   752.715698   747.475634     0.001569
      5011    16.530000   752.126500   728.081217     0.001591
      5012    16.533000   751.597580   729.043146     0.001589
      5013    16.536000   751.124434   777.580552     0.001490
      5014    16.539000   750.702689   788.718154     0.001488
      5015    16.542000   750.328202   775.632171     0.001504
      5016    16.545000   749.997113   747.249929     0.001557
      5017    16.548000   749.705874   783.793201     0.001490
      5018    16.551000   749.451258   720.930206     0.001616
      5019    16.554000   749.230336   721.286736     0.001598
      5020    16.557000   749.040447   743.937791     0.001575
      5021    16.560000   748.879145   758.194821     0.001537
      5022    16.563000   748.744150   714.930816     0.001634
      5023    16.566000   748.633284   754.142290     0.001533
      5024    16.569000   748.544410   735.763216     0.001591
      5025    16.572000   748.475374   727.472337     0.001612
      5026    16.575000   748.423943   747.458597     0.001541
      5027    16.578000   748.387754   739.317958     0.001594
      5028    16.581000   748.364262   773.718823     0.001499
      5029    16.584000   748.350693   745.027610     0.001556
      5030    16.587000   748.344012   736.318716     0.001601
      5031    16.590000   748.340865   766.591446     0.001519
      5032    16.593000   748.337592   761.241635     0.001530
      5033    16.596000   748.330224   743.685706     0.001564
      5034    16.599000   748.314514   734.112938     0.001593
      5035    16.602000   748.286037   738.136631     0.001590
      5036    16.605000   748.240337   760.699764     0.001516
      5037    16.608000   748.173153   714.302131     0.001641
      5038    16.611000   748.080690   774.708383     0.001503
      5039    16.614000   747.959933   739.001660     0.001564
      5040    16.617000   747.808924   783.211222     0.001495
      5041    16.620000   747.626984   743.441595     0.001566
      5042    16.623000   747.414809   750.351787     0.001550
      5043    16.626000   747.174424   760.719773     0.001530
      5044    16.629000   746.909017   744.468346     0.001581
      5045    16.632000   746.622684   748.503589     0.001567
      5046    16.635000   746.320136   744.659767     0.001556
      5047    16.638000   746.006428   791.359614     0.001488
      5048    16.641000   745.686728   681.690586     0.001718
      5049    16.644000   745.366164   725.349287     0.001598
      5050    16.647000   745.049717   753.648054     0.001557
      5051    16.650000   744.742174   707.617157     0.001645
      5052    16.653000   744.448111   739.877102     0.001577
      5053    16.656000   744.171897   747.428891     0.001560
      5054    16.659000   743.917873   742.077802     0.001583
      5055    16.662000   743.689640   748.203796     0.001557
      5056    16.665000   743.491140   769.659833     0.001499
      5057    16.668000   743.325954   779.171522     0.001498
      5058    16.671000   743.197426   765.500935     0.001532
      5059    16.674000   743.108663   788.289508     0.001460
      5060    16.677000   743.062482   740.617920     0.001579
      5061    16.680000   743.061372   762.936117     0.001524
      5062    16.683000   743.107429   750.758808     0.001551
      5063    16.686000   743.202300   720.614693     0.001608
      5064    16.689000   743.347107   749.652130     0.001559
      5065    16.692000   743.542369   781.781951     0.001494
      5066    16.695000   743.787930   746.496408     0.001543
      5067    16.698000   744.082872   783.716480     0.001509
      5068    16.701000   744.425439   767.934150     0.001524
      5069    16.704000   744.812959   722.777657     0.001605
      5070    16.707000   745.241768   772.673641     0.001524
      5071    16.710000   745.707141   773.522691     0.001505
      5072    16.713000   746.203214   739.916200     0.001572
      5073    16.716000   746.722920   748.041129     0.001560
      5074    16.719000   747.257917   776.882707     0.001513
      5075    16.722000   747.798529   713.480806     0.001643
      5076    16.725000   748.333708   720.266665     0.001609
      5077    16.728000   748.851040   759.862065     0.001548
      5078    16.731000   749.336844   711.946309     0.001647
      5079    16.734000   749.776398   739.306456     0.001566
      5080    16.737000   750.154360   741.510860     0.001591
      5081    16.740000   750.455422   705.718781     0.001654
      5082    16.743000   750.665184   735.014625     0.001586
      5083    16.746000   750.771205   725.146107     0.001609
      5084    16.749000   750.764081   758.406193     0.001536
      5085    16.752000   750.638367   755.907182     0.001547
      5086    16.755000   750.393151   720.980488     0.001602
      5087    16.758000   750.032145   729.768636     0.001615
      5088    16.761000   749.563241   743.270449     0.001568
      5089    16.764000   748.997727   710.764170     0.001627
      5090    16.767000   748.349206   784.582247     0.001503
      5091    16.770000   747.632517   742.519585     0.001574
      5092    16.773000   746.862777   763.053454     0.001534
      5093    16.776000   746.054643   759.205905     0.001530
      5094    16.779000   745.221811   711.566378     0.001662
      5095    16.782000   744.376722   752.353919     0.001556
      5096    16.785000   743.530412   730.463071     0.001585
      5097    16.788000   742.692502   763.908884     0.001540
      5098    16.791000   741.871207   740.784745     0.001589
      5099    16.794000   741.073398   774.494082     0.001492
      5100    16.797000   740.304674   757.629526     0.001548
      5101    16.800000   739.569439   787.008854     0.001494
      5102    16.803000   738.870986   766.486995     0.001520
      5103    16.806000   738.211581   781.201184     0.001492
      5104    16.809000   737.592555   767.150236     0.001538
      5105    16.812000   737.014402   742.565224     0.001579
      5106    16.815000   736.476882   741.099302     0.001561
      5107    16.818000   735.979122   723.430551     0.001631
      5108    16.821000   735.519730   729.359097     0.001610
      5109    16.824000   735.096898   721.495033     0.001599
      5110    16.827000   734.708506   700.421125     0.001673
      5111    16.830000   734.352211   763.340111     0.001551
      5112    16.833000   734.025516   774.133038     0.001499
      5113    16.836000   733.725896   728.057652     0.001598
      5114    16.839000   733.450804   721.278197     0.001634
      5115    16.842000   733.198170   716.543194     0.001642
      5116    16.845000   732.965533   756.679143     0.001535
      5117    16.848000   732.750728   757.392949     0.001545
      5118    16.851000   732.551806   746.694720     0.001566
      5119    16.854000   732.367010   729.079039     0.001584
      5120    16.857000   732.194782   751.713589     0.001561
      5121    16.860000   732.033765   701.680012     0.001674
      5122    16.863000   731.882795   712.577589     0.001630
      5123    16.866000   731.740891   714.118713     0.001630
      5124    16.869000   731.607245   787.327612     0.001487
      5125    16.872000   731.481206   723.803020     0.001612
      5126    16.875000   731.362267   710.879653     0.001639
      5127    16.878000   731.250049   713.377038     0.001637
      5128    16.881000   731.144287   749.316706     0.001563
      5129    16.884000   731.044815   716.802718     0.001621
      5130    16.887000   730.951555   683.345456     0.001722
      5131    16.890000   730.864505   708.258422     0.001668
      5132    16.893000   730.783728   743.037878     0.001572
      5133    16.896000   730.709342   739.011278     0.001583
      5134    16.899000   730.641512   702.074677     0.001673
      5135    16.902000   730.580445   705.016885     0.001651
      5136    16.905000   730.526380   707.534833     0.001635
      5137    16.908000   730.479585   736.922615     0.001594
      5138    16.911000   730.440349   731.698885     0.001598
      5139    16.914000   730.408976   755.513275     0.001546
      5140    16.917000   730.385788   731.217667     0.001610
      5141    16.920000   730.371112   694.566815     0.001698
      5142    16.923000   730.365280   707.828292     0.001644
      5143    16.926000   730.368625   753.107094     0.001545
      5144    16.929000   730.381475   738.368696     0.001597
      5145    16.932000   730.404149   765.785539     0.001532
      5146    16.935000   730.436957   727.300954     0.001598
      5147    16.938000   730.480190   717.273949     0.001630
      5148    16.941000   730.534118   733.266672     0.001598
      5149    16.944000   730.598990   727.853432     0.001591
      5150    16.947000   730.675024   715.081097     0.001635
      5151    16.950000   730.762406   706.570158     0.001662
      5152    16.953000   730.861291   787.830424     0.001472
      5153    16.956000   730.971781   723.605636     0.001623
      5154    16.959000   731.093949   795.159195     0.001478
      5155    16.962000   731.227815   754.699165     0.001543
      5156    16.965000   731.373353   736.010305     0.001575
      5157    16.968000   731.530481   776.965147     0.001507
      5158    16.971000   731.699067   737.063378     0.001597
      5159    16.974000   731.878918   724.614120     0.001611
      5160    16.977000   732.069784   750.562112     0.001568
      5161    16.980000   732.271357   724.869743     0.001622
      5162    16.983000   732.483263   726.731754     0.001605
      5163    16.986000   732.705067   718.609180     0.001633
      5164    16.989000   732.931532   746.376973     0.001576
      5165    16.992000   733.117129   758.863951     0.001544
      5166    16.995000   733.228215   732.704402     0.001589
      5167    16.998000   733.231349   724.902684     0.001624
      5168    17.001000   733.487930   709.137550     0.001652
      5169    17.004000   733.756785   777.803827     0.001495
      5170    17.007000   734.030635   718.171247     0.001627
      5171    17.010000   734.308513   731.598129     0.001606
      5172    17.013000   734.589391   754.685708     0.001541
      5173    17.016000   734.872184   733.157974     0.001590
      5174    17.019000   735.155760   729.186501     0.001614
      5175    17.022000   735.438948   692.760916     0.001689
      5176    17.025000   735.720290   735.465258     0.001584
      5177    17.028000   735.997577   742.412640     0.001579
      5178    17.031000   736.269195   765.206683     0.001533
      5179    17.034000   736.532899   770.213923     0.001511
      5180    17.037000   736.796576   721.894135     0.001629
      5181    17.040000   737.053469   713.091992     0.001644
      5182    17.043000   737.302704   732.435960     0.001585
      5183    17.046000   737.543728   738.144227     0.001584
      5184    17.049000   737.776292   718.176013     0.001647
      5185    17.052000   738.000401   732.938796     0.001587
      5186    17.055000   738.216353   748.992648     0.001560
      5187    17.058000   738.424756   762.355776     0.001542
      5188    17.061000   738.626523   751.739011     0.001556
      5189    17.064000   738.822858   737.907810     0.001582
      5190    17.067000   739.015229   726.386627     0.001609
      5191    17.070000   739.205325   781.801382     0.001499
      5192    17.073000   739.395011   752.236555     0.001543
      5193    17.076000   739.586266   768.285957     0.001520
      5194    17.079000   739.781124   794.563385     0.001482
      5195    17.082000   739.981611   718.338981     0.001621
      5196    17.085000   740.189686   729.993044     0.001601
      5197    17.088000   740.407182   811.100775     0.001447
      5198    17.091000   740.635755   773.527722     0.001510
      5199    17.094000   740.876834   769.092645     0.001516
      5200    17.097000   741.131589   753.867537     0.001544
      5201    17.100000   741.400888   750.245916     0.001572
      5202    17.103000   741.685275   738.726586     0.001581
      5203    17.106000   741.984944   772.440814     0.001501
      5204    17.109000   742.299719   756.472920     0.001556
      5205    17.112000   742.629041   766.449255     0.001511
      5206    17.115000   742.971953   760.370042     0.001531
      5207    17.118000   743.327088   813.954062     0.001439
      5208    17.121000   743.692665   759.855158     0.001532
      5209    17.124000   744.066484   699.564891     0.001678
      5210    17.127000   744.445927   754.121046     0.001551
      5211    17.130000   744.827966   767.805146     0.001532
      5212    17.133000   745.209186   788.145403     0.001473
      5213    17.136000   745.585810   787.148550     0.001476
      5214    17.139000   745.953754   799.845694     0.001476
      5215    17.142000   746.308669   744.984723     0.001557
      5216    17.145000   746.646059   758.955710     0.001532
      5217    17.148000   746.961361   736.495408     0.001588
      5218    17.151000   747.250068   749.371513     0.001559
      5219    17.154000   747.507864   754.391420     0.001557
      5220    17.157000   747.730749   742.961378     0.001571
      5221    17.160000   747.915120   728.561716     0.001624
      5222    17.163000   748.057966   783.451736     0.001497
      5223    17.166000   748.156869   805.439899     0.001440
      5224    17.169000   748.210069   732.049972     0.001614
      5225    17.172000   748.216469   741.473547     0.001574
      5226    17.175000   748.175601   773.241584     0.001508
      5227    17.178000   748.087566   759.273628     0.001546
      5228    17.181000   747.952938   774.301474     0.001509
      5229    17.184000   747.772728   776.872053     0.001503
      5230    17.187000   747.548297   754.283795     0.001542
      5231    17.190000   747.281380   759.976108     0.001547
      5232    17.193000   746.974062   798.090385     0.001460
      5233    17.196000   746.628095   774.863520     0.001503
      5234    17.199000   746.245595   756.509016     0.001560
      5235    17.202000   745.828772   800.424843     0.001448
      5236    17.205000   745.379919   749.032337     0.001549
      5237    17.208000   744.901405   736.676014     0.001590
      5238    17.211000   744.395686   761.093514     0.001534
      5239    17.214000   743.865282   756.666340     0.001540
      5240    17.217000   743.312693   768.273172     0.001512
      5241    17.220000   742.740605   776.620835     0.001517
      5242    17.223000   742.151720   743.483070     0.001565
      5243    17.226000   741.548795   753.503519     0.001533
      5244    17.229000   740.934633   786.091840     0.001496
      5245    17.232000   740.312080   741.048441     0.001570
      5246    17.235000   739.684007   750.360417     0.001549
      5247    17.238000   739.053302   763.419905     0.001529
      5248    17.241000   738.422859   735.961771     0.001583
      5249    17.244000   737.795681   752.676432     0.001551
      5250    17.247000   737.174358   758.012002     0.001533
      5251    17.250000   736.561826   742.084435     0.001579
      5252    17.253000   735.960841   812.406649     0.001427
      5253    17.256000   735.374086   736.797808     0.001578
      5254    17.259000   734.804171   732.417894     0.001606
      5255    17.262000   734.253614   725.495704     0.001602
      5256    17.265000   733.724844   726.061624     0.001605
      5257    17.268000   733.220224   751.479019     0.001557
      5258    17.271000   732.741928   753.158259     0.001547
      5259    17.274000   732.292101   708.790274     0.001663
      5260    17.277000   731.872780   689.733779     0.001690
      5261    17.280000   731.485888   735.547868     0.001604
      5262    17.283000   731.133250   761.234558     0.001536
      5263    17.286000   730.816584   716.288240     0.001611
      5264    17.289000   730.537504   734.807530     0.001608
      5265    17.292000   730.297518   743.550786     0.001551
      5266    17.295000   730.098021   732.407574     0.001594
      5267    17.298000   729.940293   728.599162     0.001612
      5268    17.301000   729.825492   748.031425     0.001559
      5269    17.304000   729.754646   719.295724     0.001632
      5270    17.307000   729.728646   750.764333     0.001532
      5271    17.310000   729.748236   748.674845     0.001569
      5272    17.313000   729.814001   763.957530     0.001525
      5273    17.316000   729.926360   726.796598     0.001607
      5274    17.319000   730.085554   708.301598     0.001665
      5275    17.322000   730.291634   698.837208     0.001664
      5276    17.325000   730.544629   732.438895     0.001589
      5277    17.328000   730.843849   738.635896     0.001596
      5278    17.331000   731.188809   719.239334     0.001624
      5279    17.334000   731.578738   742.321032     0.001582
      5280    17.337000   732.012558   707.245242     0.001642
      5281    17.340000   732.488955   735.745427     0.001615
      5282    17.343000   733.006354   714.846071     0.001639
      5283    17.346000   733.562908   719.417100     0.001614
      5284    17.349000   734.156490   749.601126     0.001578
      5285    17.352000   734.784693   766.327164     0.001512
      5286    17.355000   735.444816   727.845460     0.001590
      5287    17.358000   736.133863   765.181184     0.001540
      5288    17.361000   736.848533   737.458311     0.001593
      5289    17.364000   737.585220   726.538356     0.001610
      5290    17.367000   738.340005   731.748344     0.001591
      5291    17.370000   739.108654   758.966951     0.001545
      5292    17.373000   739.886620   719.115877     0.001636
      5293    17.376000   740.669046   727.785839     0.001582
      5294    17.379000   741.450771   757.825982     0.001557
      5295    17.382000   742.226349   752.559524     0.001545
      5296    17.385000   742.990071   741.421516     0.001584
      5297    17.388000   743.736004   743.717409     0.001575
      5298    17.391000   744.458039   774.836695     0.001495
      5299    17.394000   745.149962   747.143315     0.001568
      5300    17.397000   745.805538   742.357388     0.001569
      5301    17.400000   746.418623   778.992938     0.001510
      5302    17.403000   746.983288   753.908490     0.001554
      5303    17.406000   747.493972   748.544629     0.001541
      5304    17.409000   747.945644   729.320931     0.001624
      5305    17.412000   748.333981   782.722380     0.001484
      5306    17.415000   748.655551   735.939718     0.001585
      5307    17.418000   748.908000   769.143012     0.001527
      5308    17.421000   749.090229   727.747119     0.001601
      5309    17.424000   749.202561   742.514187     0.001580
      5310    17.427000   749.246901   791.255683     0.001455
      5311    17.430000   749.226881   788.820416     0.001490
      5312    17.433000   749.147999   772.607661     0.001516
      5313    17.436000   749.017759   756.090523     0.001524
      5314    17.439000   748.845823   773.874653     0.001517
      5315    17.442000   748.644178   771.831422     0.001499
      5316    17.445000   748.427320   756.464342     0.001535
      5317    17.448000   748.212459   772.869868     0.001516
      5318    17.451000   748.019727   763.105817     0.001523
      5319    17.454000   747.872361   765.883643     0.001533
      5320    17.457000   747.796833   761.125961     0.001511
      5321    17.460000   747.822864   725.500060     0.001622
      5322    17.463000   747.983266   767.334810     0.001525
      5323    17.466000   748.313557   778.309155     0.001477
      5324    17.469000   748.851266   728.494642     0.001625
      5325    17.472000   749.634899   725.487815     0.001598
      5326    17.475000   750.702517   742.175934     0.001559
      5327    17.478000   752.089934   767.471685     0.001522
      5328    17.481000   753.828539   776.266855     0.001496
      5329    17.484000   755.942952   744.681677     0.001582
      5330    17.487000   758.448520   797.655094     0.001444
      5331    17.490000   761.348685   772.633636     0.001523
      5332    17.493000   764.632017   757.684820     0.001560
      5333    17.496000   768.270255   789.173811     0.001448
      5334    17.499000   772.215885   796.032501     0.001488
      5335    17.502000   776.399994   802.455928     0.001450
      5336    17.505000   780.730266   773.750568     0.001498
      5337    17.508000   785.089309   829.146433     0.001409
      5338    17.511000   789.333998   785.039226     0.001482
      5339    17.514000   793.297308   808.052996     0.001461
      5340    17.517000   796.794842   828.188562     0.001391
      5341    17.520000   799.638361   826.261099     0.001425
      5342    17.523000   801.656957   835.833165     0.001398
      5343    17.526000   802.722835   781.989372     0.001467
      5344    17.529000   802.774499   812.236716     0.001451
      5345    17.532000   801.828649   809.021714     0.001432
      5346    17.535000   799.975690   806.952617     0.001438
      5347    17.538000   797.360796   841.709775     0.001383
      5348    17.541000   794.158185   758.960920     0.001530
      5349    17.544000   790.547120   740.908464     0.001581
      5350    17.547000   786.694825   791.574474     0.001460
      5351    17.550000   782.747091   742.824489     0.001584
      5352    17.553000   778.824803   749.018116     0.001571
      5353    17.556000   775.023926   774.145588     0.001485
      5354    17.559000   771.417089   738.015211     0.001589
      5355    17.562000   768.055729   784.587218     0.001485
      5356    17.565000   764.972420   766.453137     0.001515
      5357    17.568000   762.183269   700.901188     0.001672
      5358    17.571000   759.690435   740.074766     0.001577
      5359    17.574000   757.484724   810.787040     0.001451
      5360    17.577000   755.548234   785.185534     0.001476
      5361    17.580000   753.856940   793.167293     0.001479
      5362    17.583000   752.383111   768.679809     0.001535
      5363    17.586000   751.097461   757.503110     0.001521
      5364    17.589000   749.970948   742.910031     0.001580
      5365    17.592000   748.976196   718.947725     0.001625
      5366    17.595000   748.088499   714.627639     0.001627
      5367    17.598000   747.286457   744.390866     0.001574
      5368    17.601000   746.552274   762.421057     0.001532
      5369    17.604000   745.871765   781.718361     0.001509
      5370    17.607000   745.234157   742.874908     0.001555
      5371    17.610000   744.631736   745.891080     0.001574
      5372    17.613000   744.059403   761.139869     0.001543
      5373    17.616000   743.514191   752.115960     0.001522
      5374    17.619000   742.994780   758.975533     0.001551
      5375    17.622000   742.501048   774.641259     0.001502
      5376    17.625000   742.033670   710.249244     0.001626
      5377    17.628000   741.593770   767.369174     0.001527
      5378    17.631000   741.182641   766.493191     0.001515
      5379    17.634000   740.801530   741.895319     0.001581
      5380    17.637000   740.451447   752.170414     0.001533
      5381    17.640000   740.133047   779.104878     0.001504
      5382    17.643000   739.846571   742.605498     0.001581
      5383    17.646000   739.591757   725.068008     0.001574
      5384    17.649000   739.367825   762.150298     0.001543
      5385    17.652000   739.173461   726.208362     0.001605
      5386    17.655000   739.006825   747.845374     0.001542
      5387    17.658000   738.865577   761.842055     0.001534
      5388    17.661000   738.746907   745.954195     0.001554
      5389    17.664000   738.647585   752.462607     0.001562
      5390    17.667000   738.564032   725.473408     0.001585
      5391    17.670000   738.492397   742.374066     0.001579
      5392    17.673000   738.428654   744.147327     0.001572
      5393    17.676000   738.368719   691.810226     0.001656
      5394    17.679000   738.308578   742.158866     0.001586
      5395    17.682000   738.244431   799.122002     0.001452
      5396    17.685000   738.172842   777.570376     0.001486
      5397    17.688000   738.090895   728.980613     0.001598
      5398    17.691000   737.996339   732.123387     0.001585
      5399    17.694000   737.887733   731.803164     0.001604
      5400    17.697000   737.764556   750.742837     0.001534
      5401    17.700000   737.627299   761.321039     0.001535
      5402    17.703000   737.477522   696.264773     0.001682
      5403    17.706000   737.317872   752.544913     0.001509
      5404    17.709000   737.152068   747.940157     0.001574
      5405    17.712000   736.984848   706.047339     0.001656
      5406    17.715000   736.821889   737.659135     0.001565
      5407    17.718000   736.669685   771.508008     0.001518
      5408    17.721000   736.535429   763.647026     0.001523
      5409    17.724000   736.426861   804.757651     0.001453
      5410    17.727000   736.352109   707.340984     0.001642
      5411    17.730000   736.319527   733.513102     0.001604
      5412    17.733000   736.337524   750.712630     0.001558
      5413    17.736000   736.414395   789.049965     0.001453
      5414    17.739000   736.558149   782.173330     0.001503
      5415    17.742000   736.776337   739.782793     0.001579
      5416    17.745000   737.075879   753.468563     0.001535
      5417    17.748000   737.462898   794.988184     0.001472
      5418    17.751000   737.942552   772.590889     0.001503
      5419    17.754000   738.518878   722.325757     0.001626
      5420    17.757000   739.194637   746.562819     0.001542
      5421    17.760000   739.971164   733.852572     0.001592
      5422    17.763000   740.848235   719.593831     0.001632
      5423    17.766000   741.823923   702.725488     0.001638
      5424    17.769000   742.894468   781.132757     0.001498
      5425    17.772000   744.054140   738.987438     0.001580
      5426    17.775000   745.295102   772.298397     0.001496
      5427    17.778000   746.607263   695.555181     0.001678
      5428    17.781000   747.978131   814.944050     0.001432
      5429    17.784000   749.392669   763.227276     0.001541
      5430    17.787000   750.833164   756.358237     0.001525
      5431    17.790000   752.279133   775.685489     0.001496
      5432    17.793000   753.707292   780.454581     0.001499
      5433    17.796000   755.091626   806.633125     0.001428
      5434    17.799000   756.403606   777.432787     0.001508
      5435    17.802000   757.612606   669.551049     0.001746
      5436    17.805000   758.686555   757.676201     0.001525
      5437    17.808000   759.592879   756.181753     0.001545
      5438    17.811000   760.299724   765.008572     0.001523
      5439    17.814000   760.777445   784.661255     0.001480
      5440    17.817000   761.000273   769.822867     0.001503
      5441    17.820000   760.948014   780.252233     0.001494
      5442    17.823000   760.607570   737.858394     0.001576
      5443    17.826000   759.974075   745.388251     0.001546
      5444    17.829000   759.051388   772.994877     0.001506
      5445    17.832000   757.851933   746.674711     0.001556
      5446    17.835000   756.395812   773.876749     0.001498
      5447    17.838000   754.709349   773.425537     0.001504
      5448    17.841000   752.823320   794.708712     0.001465
      5449    17.844000   750.771105   760.726330     0.001538
      5450    17.847000   748.586985   754.885227     0.001529
      5451    17.850000   746.304727   717.921687     0.001619
      5452    17.853000   743.956525   712.787652     0.001642
      5453    17.856000   741.572286   714.239775     0.001607
      5454    17.859000   739.179208   756.700878     0.001542
      5455    17.862000   736.801584   713.946037     0.001626
      5456    17.865000   734.460758   726.236970     0.001585
      5457    17.868000   732.175179   743.313415     0.001562
      5458    17.871000   729.960509   717.126805     0.001620
      5459    17.874000   727.829827   713.456902     0.001645
      5460    17.877000   725.793881   713.752862     0.001623
      5461    17.880000   723.860170   693.308008     0.001681
      5462    17.883000   722.035048   747.261274     0.001563
      5463    17.886000   720.322496   728.753243     0.001581
      5464    17.889000   718.724661   738.320846     0.001586
      5465    17.892000   717.241980   670.082325     0.001738
      5466    17.895000   715.873266   744.346419     0.001560
      5467    17.898000   714.616176   735.686487     0.001580
      5468    17.901000   713.467941   697.897200     0.001669
      5469    17.904000   712.424735   751.220168     0.001547
      5470    17.907000   711.481100   723.734928     0.001593
      5471    17.910000   710.630519   722.594571     0.001612
      5472    17.913000   709.865485   697.654033     0.001681
      5473    17.916000   709.178345   742.791147     0.001557
      5474    17.919000   708.573583   752.922165     0.001552
      5475    17.922000   708.042050   720.848570     0.001612
      5476    17.925000   707.575218   659.738491     0.001755
      5477    17.928000   707.167522   740.201545     0.001571
      5478    17.931000   706.813696   715.527030     0.001626
      5479    17.934000   706.508821   689.057834     0.001698
      5480    17.937000   706.248351   694.748081     0.001662
      5481    17.940000   706.028131   684.571566     0.001713
      5482    17.943000   705.844401   678.152339     0.001718
      5483    17.946000   705.693785   695.139425     0.001660
      5484    17.949000   705.573283   746.059901     0.001570
      5485    17.952000   705.480243   777.385959     0.001491
      5486    17.955000   705.412335   743.473775     0.001545
      5487    17.958000   705.367528   684.333038     0.001703
      5488    17.961000   705.344046   722.840689     0.001605
      5489    17.964000   705.340178   684.277902     0.001702
      5490    17.967000   705.354317   699.430586     0.001652
      5491    17.970000   705.385412   725.610756     0.001616
      5492    17.973000   705.433684   694.675166     0.001677
      5493    17.976000   705.497267   720.093975     0.001607
      5494    17.979000   705.575322   726.377028     0.001602
      5495    17.982000   705.667069   708.232431     0.001650
      5496    17.985000   705.771771   716.273683     0.001623
      5497    17.988000   705.888710   747.301431     0.001551
      5498    17.991000   706.017176   683.502169     0.001712
      5499    17.994000   706.156448   697.177711     0.001683
      5500    17.997000   706.305782   712.770183     0.001623
      5501    18.000000   706.464404   696.407920     0.001674
      5502    18.003000   706.631496   718.929927     0.001620
      5503    18.006000   706.806197   722.149643     0.001601
      5504    18.009000   706.987592   736.242216     0.001581
      5505    18.012000   707.174714   712.138320     0.001629
      5506    18.015000   707.366557   698.384018     0.001660
      5507    18.018000   707.562058   702.565962     0.001659
      5508    18.021000   707.760118   687.711159     0.001695
      5509    18.024000   707.959638   705.139940     0.001656
      5510    18.027000   708.159507   672.957485     0.001716
      5511    18.030000   708.358636   683.311585     0.001708
      5512    18.033000   708.555973   754.045090     0.001547
      5513    18.036000   708.750528   685.073135     0.001679
      5514    18.039000   708.941386   645.196722     0.001824
      5515    18.042000   709.127727   700.244537     0.001670
      5516    18.045000   709.308831   675.454016     0.001719
      5517    18.048000   709.484081   695.281121     0.001672
      5518    18.051000   709.652967   712.647753     0.001628
      5519    18.054000   709.815073   744.689712     0.001561
      5520    18.057000   709.970076   688.111286     0.001675
      5521    18.060000   710.117738   696.888537     0.001676
      5522    18.063000   710.257899   719.305212     0.001616
      5523    18.066000   710.390482   739.686755     0.001550
      5524    18.069000   710.515489   719.160759     0.001622
      5525    18.072000   710.633015   683.725552     0.001701
      5526    18.075000   710.743252   709.766525     0.001648
      5527    18.078000   710.846505   725.362621     0.001599
      5528    18.081000   710.943197   730.852987     0.001587
      5529    18.084000   711.033880   680.031414     0.001714
      5530    18.087000   711.119231   715.594168     0.001614
      5531    18.090000   711.200055   720.524124     0.001619
      5532    18.093000   711.277268   728.983250     0.001600
      5533    18.096000   711.351884   734.808964     0.001569
      5534    18.099000   711.424991   709.886187     0.001639
      5535    18.102000   711.497722   727.711575     0.001597
      5536    18.105000   711.571231   738.090613     0.001564
      5537    18.108000   711.646661   679.261231     0.001703
      5538    18.111000   711.725117   753.286655     0.001543
      5539    18.114000   711.807639   724.381602     0.001615
      5540    18.117000   711.895178   710.332795     0.001628
      5541    18.120000   711.988586   693.054117     0.001682
      5542    18.123000   712.088596   781.362688     0.001489
      5543    18.126000   712.195818   716.881771     0.001615
      5544    18.129000   712.310744   725.445628     0.001608
      5545    18.132000   712.433719   734.341196     0.001577
      5546    18.135000   712.564989   691.729838     0.001679
      5547    18.138000   712.704668   685.205554     0.001707
      5548    18.141000   712.852736   697.655199     0.001671
      5549    18.144000   713.009080   707.495513     0.001662
      5550    18.147000   713.173453   740.044141     0.001565
      5551    18.150000   713.345484   757.660213     0.001530
      5552    18.153000   713.524668   716.959346     0.001632
      5553    18.156000   713.710362   714.024908     0.001619
      5554    18.159000   713.901778   724.969271     0.001607
      5555    18.162000   714.097996   733.828962     0.001582
      5556    18.165000   714.297911   750.287675     0.001544
      5557    18.168000   714.500324   743.387863     0.001569
      5558    18.171000   714.703895   703.798948     0.001652
      5559    18.174000   714.907172   728.752450     0.001591
      5560    18.177000   715.108608   769.076293     0.001511
      5561    18.180000   715.306582   710.994392     0.001634
      5562    18.183000   715.499463   761.099226     0.001534
      5563    18.186000   715.685324   686.075634     0.001688
      5564    18.189000   715.862431   706.316018     0.001654
      5565    18.192000   716.028910   698.305490     0.001662
      5566    18.195000   716.182831   737.020675     0.001582
      5567    18.198000   716.322216   689.299397     0.001701
      5568    18.201000   716.445053   681.226202     0.001707
      5569    18.204000   716.549323   714.968297     0.001629
      5570    18.207000   716.633046   700.962541     0.001660
      5571    18.210000   716.694342   718.649867     0.001613
      5572    18.213000   716.731519   727.810443     0.001606
      5573    18.216000   716.743162   687.941395     0.001688
      5574    18.219000   716.728244   753.876073     0.001542
      5575    18.222000   716.686214   747.538181     0.001556
      5576    18.225000   716.617079   686.131829     0.001684
      5577    18.228000   716.521461   741.489457     0.001564
      5578    18.231000   716.400610   737.038198     0.001582
      5579    18.234000   716.256320   738.041705     0.001569
      5580    18.237000   716.090977   724.376439     0.001603
      5581    18.240000   715.907385   680.337420     0.001711
      5582    18.243000   715.708680   681.051127     0.001716
      5583    18.246000   715.498212   703.587633     0.001651
      5584    18.249000   715.279437   733.442037     0.001586
      5585    18.252000   715.055814   711.903858     0.001637
      5586    18.255000   714.830729   712.466087     0.001626
      5587    18.258000   714.607432   720.487745     0.001611
      5588    18.261000   714.388985   727.585043     0.001596
      5589    18.264000   714.178248   712.767293     0.001620
      5590    18.267000   713.977859   710.800235     0.001645
      5591    18.270000   713.790225   695.329105     0.001663
      5592    18.273000   713.617532   717.078477     0.001629
      5593    18.276000   713.461749   700.995863     0.001659
      5594    18.279000   713.324645   692.300002     0.001678
      5595    18.282000   713.207766   683.855488     0.001712
      5596    18.285000   713.112508   733.457470     0.001578
      5597    18.288000   713.040090   703.988189     0.001656
      5598    18.291000   712.991581   698.236315     0.001664
      5599    18.294000   712.967917   720.641768     0.001610
      5600    18.297000   712.969915   728.774644     0.001599
      5601    18.300000   712.998244   698.546367     0.001651
      5602    18.303000   713.053064   705.012624     0.001656
      5603    18.306000   713.134635   756.242008     0.001525
      5604    18.309000   713.243244   723.240029     0.001600
      5605    18.312000   713.383137   678.118866     0.001717
      5606    18.315000   713.552408   728.557051     0.001594
      5607    18.318000   713.751613   679.129286     0.001721
      5608    18.321000   713.981448   719.350772     0.001617
      5609    18.324000   714.242715   697.958773     0.001661
      5610    18.327000   714.536352   686.733235     0.001701
      5611    18.330000   714.863455   680.488566     0.001717
      5612    18.333000   715.225305   681.214304     0.001711
      5613    18.336000   715.623411   711.600554     0.001624
      5614    18.339000   716.059524   688.415701     0.001693
      5615    18.342000   716.535724   697.781508     0.001673
      5616    18.345000   717.054329   691.968229     0.001684
      5617    18.348000   717.617751   691.523428     0.001693
      5618    18.351000   718.229065   687.613156     0.001681
      5619    18.354000   718.891391   710.403258     0.001645
      5620    18.357000   719.607066   696.012149     0.001666
      5621    18.360000   720.378890   709.219829     0.001634
      5622    18.363000   721.209435   715.311504     0.001630
      5623    18.366000   722.113255   715.692425     0.001619
      5624    18.369000   723.092189   740.453014     0.001558
      5625    18.372000   724.148645   747.168570     0.001559
      5626    18.375000   725.287930   748.939581     0.001550
      5627    18.378000   726.515503   737.387145     0.001590
      5628    18.381000   727.836905   707.953045     0.001634
      5629    18.384000   729.257694   731.630471     0.001580
      5630    18.387000   730.783355   686.325492     0.001706
      5631    18.390000   732.419213   685.208370     0.001700
      5632    18.393000   734.170333   709.122900     0.001647
      5633    18.396000   736.041420   717.071669     0.001619
      5634    18.399000   738.036703   753.940898     0.001529
      5635    18.402000   740.159834   718.930371     0.001615
      5636    18.405000   742.413764   707.732886     0.001640
      5637    18.408000   744.800643   745.406544     0.001570
      5638    18.411000   747.321708   762.541574     0.001512
      5639    18.414000   749.977179   722.678847     0.001592
      5640    18.417000   752.766168   769.368127     0.001510
      5641    18.420000   755.686588   753.474751     0.001538
      5642    18.423000   758.735079   699.255789     0.001661
      5643    18.426000   761.906934   782.035452     0.001486
      5644    18.429000   765.196042   773.261078     0.001502
      5645    18.432000   768.594841   776.358929     0.001507
      5646    18.435000   772.094271   768.527787     0.001508
      5647    18.438000   775.683751   765.306964     0.001524
      5648    18.441000   779.351157   774.880682     0.001490
      5649    18.444000   783.082830   828.666409     0.001395
      5650    18.447000   786.863605   798.856945     0.001462
      5651    18.450000   790.676888   803.777014     0.001439
      5652    18.453000   794.504802   797.407961     0.001462
      5653    18.456000   798.328425   822.896209     0.001407
      5654    18.459000   802.128155   804.571526     0.001443
      5655    18.462000   805.884251   832.265366     0.001392
      5656    18.465000   809.577570   855.571114     0.001353
      5657    18.468000   813.190465   809.037446     0.001437
      5658    18.471000   816.708003   811.973133     0.001424
      5659    18.474000   820.119265   804.434645     0.001439
      5660    18.477000   823.418761   877.102974     0.001333
      5661    18.480000   826.607857   833.181087     0.001397
      5662    18.483000   829.696022   811.349136     0.001440
      5663    18.486000   832.701853   818.385818     0.001413
      5664    18.489000   835.653659   856.321136     0.001351
      5665    18.492000   838.589654   795.053964     0.001462
      5666    18.495000   841.557654   790.106637     0.001460
      5667    18.498000   844.614414   869.143846     0.001341
      5668    18.501000   847.824664   850.649757     0.001364
      5669    18.504000   851.260000   862.159678     0.001343
      5670    18.507000   854.997716   876.556513     0.001331
      5671    18.510000   859.119699   836.842705     0.001390
      5672    18.513000   863.711444   828.663313     0.001407
      5673    18.516000   868.861204   857.866551     0.001359
      5674    18.519000   874.659289   861.925475     0.001349
      5675    18.522000   881.197465   879.473033     0.001319
      5676    18.525000   888.568426   891.463133     0.001294
      5677    18.528000   896.865299   847.283848     0.001376
      5678    18.531000   906.181133   888.220379     0.001298
      5679    18.534000   916.608350   925.805080     0.001246
      5680    18.537000   928.238130   912.095036     0.001273
      5681    18.540000   941.159716   958.086258     0.001201
      5682    18.543000   955.459633   938.891991     0.001235
      5683    18.546000   971.220811   924.785908     0.001253
      5684    18.549000   988.521633   926.101384     0.001258
      5685    18.552000  1007.434890   948.098064     0.001225
      5686    18.555000  1028.026678  1012.633731     0.001132
      5687    18.558000  1050.355235  1036.970824     0.001116
      5688    18.561000  1074.469728  1029.305241     0.001114
      5689    18.564000  1100.409021  1037.626959     0.001108
      5690    18.567000  1128.200422  1046.448741     0.001115
      5691    18.570000  1157.858431  1067.067641     0.001088
      5692    18.573000  1189.383503  1119.121391     0.001039
      5693    18.576000  1222.760841  1159.465855     0.000994
      5694    18.579000  1257.959212  1169.170332     0.000990
      5695    18.582000  1294.929819  1183.813192     0.000983
      5696    18.585000  1333.605209  1248.147826     0.000916
      5697    18.588000  1373.898238  1271.113875     0.000917
      5698    18.591000  1415.701078  1278.074578     0.000898
      5699    18.594000  1458.884275  1331.131542     0.000863
      5700    18.597000  1503.295737  1358.158439     0.000853
      5701    18.600000  1548.759904  1372.462803     0.000842
      5702    18.603000  1595.076847  1485.601633     0.000772
      5703    18.606000  1642.021426  1472.758462     0.000774
      5704    18.609000  1689.342523  1522.643017     0.000757
      5705    18.612000  1736.762410  1606.608383     0.000713
      5706    18.615000  1783.976348  1628.162289     0.000698
      5707    18.618000  1830.652565  1708.728911     0.000675
      5708    18.621000  1876.432814  1690.489128     0.000674
      5709    18.624000  1920.933757  1740.817285     0.000652
      5710    18.627000  1963.749464  1874.659578     0.000611
      5711    18.630000  2004.455361  1930.877450     0.000587
      5712    18.633000  2042.613899  1997.080036     0.000572
      5713    18.636000  2077.782185  2001.416249     0.000571
      5714    18.639000  2109.521655  2052.927143     0.000558
      5715    18.642000  2137.409668  2125.528922     0.000538
      5716    18.645000  2161.052629  2225.471540     0.000507
      5717    18.648000  2180.099972  2141.691997     0.000535
      5718    18.651000  2194.258054  2179.755794     0.000520
      5719    18.654000  2203.302863  2307.513214     0.000490
      5720    18.657000  2207.090268  2299.180049     0.000496
      5721    18.660000  2205.562957  2374.627721     0.000477
      5722    18.663000  2198.753154  2376.412797     0.000479
      5723    18.666000  2186.780943  2252.323029     0.000506
      5724    18.669000  2169.848416  2292.665541     0.000497
      5725    18.672000  2148.230128  2231.193837     0.000512
      5726    18.675000  2122.260204  2242.577612     0.000501
      5727    18.678000  2092.319304  2144.407453     0.000535
      5728    18.681000  2058.820319  2150.015599     0.000528
      5729    18.684000  2022.194962  2164.134028     0.000524
      5730    18.687000  1982.881751  2109.415389     0.000545
      5731    18.690000  1941.315857  1923.324342     0.000593
      5732    18.693000  1897.921004  1962.377104     0.000586
      5733    18.696000  1853.103361  1920.297987     0.000594
      5734    18.699000  1807.247257  1913.251816     0.000598
      5735    18.702000  1760.712401  1787.128981     0.000643
      5736    18.705000  1713.832325  1682.609187     0.000674
      5737    18.708000  1666.913717  1639.379962     0.000708
      5738    18.711000  1620.236406  1610.708930     0.000713
      5739    18.714000  1574.053775  1575.999443     0.000721
      5740    18.717000  1528.593441  1478.442084     0.000786
      5741    18.720000  1484.058099  1483.009759     0.000774
      5742    18.723000  1440.626458  1427.808528     0.000814
      5743    18.726000  1398.454216  1392.013808     0.000827
      5744    18.729000  1357.675069  1374.973814     0.000842
      5745    18.732000  1318.401725  1270.099403     0.000919
      5746    18.735000  1280.726935  1320.822941     0.000869
      5747    18.738000  1244.724522  1211.997760     0.000968
      5748    18.741000  1210.450414  1234.192582     0.000941
      5749    18.744000  1177.943660  1177.882717     0.000975
      5750    18.747000  1147.227436  1110.831314     0.001051
      5751    18.750000  1118.309697  1107.325028     0.001045
      5752    18.753000  1091.182787  1089.458586     0.001062
      5753    18.756000  1065.826937  1050.385401     0.001101
      5754    18.759000  1042.211286   992.236682     0.001178
      5755    18.762000  1020.305618   999.542483     0.001169
      5756    18.765000  1000.047943  1019.184142     0.001127
      5757    18.768000   981.375517   965.479903     0.001212
      5758    18.771000   964.216623   996.436009     0.001172
      5759    18.774000   948.491380   904.082201     0.001272
      5760    18.777000   934.112534   949.995712     0.001236
      5761    18.780000   920.986211   911.868423     0.001275
      5762    18.783000   909.012624   912.461258     0.001276
      5763    18.786000   898.086790   898.557533     0.001292
      5764    18.789000   888.099433   898.852683     0.001296
      5765    18.792000   878.938435   939.759620     0.001242
      5766    18.795000   870.491337   933.942009     0.001229
      5767    18.798000   862.649344   882.365922     0.001334
      5768    18.801000   855.312831   893.246205     0.001305
      5769    18.804000   848.397482   924.456213     0.001241
      5770    18.807000   841.839374   826.651656     0.001421
      5771    18.810000   835.597165   795.285969     0.001465
      5772    18.813000   829.650506   846.101409     0.001388
      5773    18.816000   823.995312   822.750067     0.001417
      5774    18.819000   818.637708   866.873611     0.001335
      5775    18.822000   813.588453   809.843357     0.001437
      5776    18.825000   808.858913   781.172795     0.001470
      5777    18.828000   804.458726   834.081084     0.001403
      5778    18.831000   800.394744   763.639533     0.001531
      5779    18.834000   796.670721   769.370942     0.001505
      5780    18.837000   793.287353   780.387268     0.001506
      5781    18.840000   790.242436   777.995665     0.001492
      5782    18.843000   787.531062   766.266779     0.001519
      5783    18.846000   785.145833   784.490777     0.001483
      5784    18.849000   783.077118   780.553794     0.001501
      5785    18.852000   781.313331   783.911318     0.001491
      5786    18.855000   779.841250   724.574445     0.001593
      5787    18.858000   778.646346   773.652191     0.001528
      5788    18.861000   777.713095   758.293984     0.001530
      5789    18.864000   777.025267   776.953452     0.001487
      5790    18.867000   776.566155   783.067982     0.001496
      5791    18.870000   776.318740   727.175187     0.001603
      5792    18.873000   776.265788   737.111462     0.001591
      5793    18.876000   776.389881   736.146060     0.001589
      5794    18.879000   776.673391   755.576892     0.001547
      5795    18.882000   777.098406   763.549206     0.001533
      5796    18.885000   777.646642   710.055296     0.001633
      5797    18.888000   778.299330   700.790516     0.001682
      5798    18.891000   779.037131   738.688630     0.001585
      5799    18.894000   779.840060   752.153520     0.001528
      5800    18.897000   780.687467   731.047413     0.001609
      5801    18.900000   781.558051   762.715947     0.001529
      5802    18.903000   782.429943   710.809190     0.001638
      5803    18.906000   783.280843   737.944810     0.001572
      5804    18.909000   784.088227   813.548924     0.001432
      5805    18.912000   784.829627   771.519775     0.001520
      5806    18.915000   785.482998   782.745460     0.001476
      5807    18.918000   786.027196   825.942284     0.001414
      5808    18.921000   786.442568   726.046795     0.001618
      5809    18.924000   786.711650   764.004169     0.001517
      5810    18.927000   786.819956   801.286046     0.001468
      5811    18.930000   786.756778   773.218785     0.001510
      5812    18.933000   786.515901   757.042429     0.001535
      5813    18.936000   786.096130   763.027263     0.001532
      5814    18.939000   785.501512   778.042380     0.001503
      5815    18.942000   784.741199   737.803308     0.001587
      5816    18.945000   783.828954   782.174750     0.001475
      5817    18.948000   782.782335   743.188152     0.001571
      5818    18.951000   781.621686   776.960566     0.001502
      5819    18.954000   780.369044   762.509795     0.001515
      5820    18.957000   779.047083   763.159097     0.001535
      5821    18.960000   777.678188   751.771233     0.001555
      5822    18.963000   776.283703   767.192203     0.001505
      5823    18.966000   774.883373   752.943391     0.001550
      5824    18.969000   773.494961   774.105505     0.001501
      5825    18.972000   772.134021   766.839536     0.001524
      5826    18.975000   770.813774   730.010334     0.001584
      5827    18.978000   769.545083   720.774691     0.001627
      5828    18.981000   768.336473   727.521877     0.001601
      5829    18.984000   767.194190   740.209531     0.001564
      5830    18.987000   766.122292   727.485987     0.001619
      5831    18.990000   765.122766   760.792949     0.001527
      5832    18.993000   764.195660   750.725641     0.001554
      5833    18.996000   763.339220   785.261228     0.002126
      5834    18.999000   762.550084   751.037479     0.002165
      5835    19.002000   761.823473   760.836458     0.001933
      5836    19.005000   761.153411   781.003089     0.001805
      5837    19.008000   760.532941   761.496439     0.001824
      5838    19.011000   759.954398   748.000994     0.001816
      5839    19.014000   759.409636   735.153275     0.001817
      5840    19.017000   758.890270   777.354797     0.001716
      5841    19.020000   758.387950   772.092694     0.001726
      5842    19.023000   757.894381   736.524297     0.001791
      5843    19.026000   757.401678   726.027317     0.001818
      5844    19.029000   756.902483   769.549640     0.001719
      5845    19.032000   756.389990   755.223820     0.001744
      5846    19.035000   755.858058   739.478308     0.001761
      5847    19.038000   755.301266   717.130260     0.001845
      5848    19.041000   754.714971   767.713068     0.001719
      5849    19.044000   754.095354   743.880073     0.001752
      5850    19.047000   753.439480   734.818183     0.001791
      5851    19.050000   752.745373   729.925392     0.001798
      5852    19.053000   752.012078   716.578688     0.001832
      5853    19.056000   751.239763   743.753042     0.001751
      5854    19.059000   750.429779   782.634321     0.001677
      5855    19.062000   749.584719   780.949468     0.001674
      5856    19.065000   748.708446   733.686230     0.001779
      5857    19.068000   747.806075   757.981157     0.001744
      5858    19.071000   746.883925   731.342904     0.001795
      5859    19.074000   745.949405   769.771265     0.001698
      5860    19.077000   745.010881   728.949491     0.001795
      5861    19.080000   744.077494   726.104534     0.001798
      5862    19.083000   743.158962   765.721010     0.001700
      5863    19.086000   742.265370   748.232242     0.001748
      5864    19.089000   741.406958   783.577274     0.001677
      5865    19.092000   740.593915   739.565253     0.001770
      5866    19.095000   739.836196   780.344329     0.001670
      5867    19.098000   739.143333   752.416440     0.001749
      5868    19.101000   738.524295   688.953528     0.001902
      5869    19.104000   737.987352   769.456047     0.001701
      5870    19.107000   737.539948   730.187216     0.001795
      5871    19.110000   737.188595   745.129056     0.001769
      5872    19.113000   736.938783   717.068112     0.001823
      5873    19.116000   736.794894   743.807016     0.001750
      5874    19.119000   736.760123   737.198904     0.001792
      5875    19.122000   736.836409   746.663401     0.001761
      5876    19.125000   737.024376   747.758628     0.001754
      5877    19.128000   737.323269   716.557785     0.001841
      5878    19.131000   737.730907   721.946927     0.001818
      5879    19.134000   738.243632   768.157075     0.001704
      5880    19.137000   738.856268   741.080076     0.001760
      5881    19.140000   739.562082   715.537250     0.001834
      5882    19.143000   740.352754   743.006306     0.001754
      5883    19.146000   741.218342   719.263077     0.001798
      5884    19.149000   742.147267   788.484540     0.001655
      5885    19.152000   743.126301   730.577306     0.001760
      5886    19.155000   744.140580   753.836569     0.001707
      5887    19.158000   745.173643   742.827370     0.001744
      5888    19.161000   746.207518   722.738575     0.001790
      5889    19.164000   747.222881   782.798927     0.001645
      5890    19.167000   748.199296   711.504291     0.001812
      5891    19.170000   749.115581   705.003879     0.001848
      5892    19.173000   749.950298   720.588116     0.001794
      5893    19.176000   750.682392   699.598989     0.001843
      5894    19.179000   751.291963   764.939219     0.001703
      5895    19.182000   751.761118   717.760833     0.001797
      5896    19.185000   752.074868   719.289239     0.001780
      5897    19.188000   752.221952   785.081731     0.001649
      5898    19.191000   752.195504   769.761814     0.001678
      5899    19.194000   751.993474   763.851913     0.001692
      5900    19.197000   751.618728   739.165020     0.001742
      5901    19.200000   751.078835   729.768453     0.001771
      5902    19.203000   750.385537   729.295612     0.001773
      5903    19.206000   749.554013   737.702312     0.001733
      5904    19.209000   748.602005   735.967407     0.001763
      5905    19.212000   747.548922   730.040929     0.001778
      5906    19.215000   746.414996   729.050479     0.001766
      5907    19.218000   745.220557   719.877391     0.001809
      5908    19.221000   743.985449   740.890126     0.001749
      5909    19.224000   742.728591   726.252722     0.001781
      5910    19.227000   741.467671   738.877051     0.001748
      5911    19.230000   740.218949   738.962247     0.001753
      5912    19.233000   738.997142   708.115103     0.001832
      5913    19.236000   737.815364   721.294056     0.001777
      5914    19.239000   736.685109   742.437264     0.001737
      5915    19.242000   735.616258   726.155330     0.001784
      5916    19.245000   734.617096   759.375426     0.001689
      5917    19.248000   733.694343   731.253342     0.001761
      5918    19.251000   732.853187   752.165142     0.001711
      5919    19.254000   732.097330   714.582036     0.001799
      5920    19.257000   731.429026   742.765214     0.001721
      5921    19.260000   730.849133   740.654572     0.001736
      5922    19.263000   730.357168   723.398441     0.001780
      5923    19.266000   729.951367   741.252665     0.001729
      5924    19.269000   729.628752   752.574914     0.001715
      5925    19.272000   729.385205   744.669731     0.001728
      5926    19.275000   729.215550   700.951917     0.001827
      5927    19.278000   729.113646   689.956442     0.001865
      5928    19.281000   729.072497   678.513594     0.001900
      5929    19.284000   729.084369   730.134523     0.001757
      5930    19.287000   729.140939   741.855724     0.001722
      5931    19.290000   729.233454   749.724686     0.001712
      5932    19.293000   729.352926   703.048326     0.001829
      5933    19.296000   729.490338   734.982546     0.001730
      5934    19.299000   729.636879   744.687127     0.001737
      5935    19.302000   729.784183   691.363020     0.001856
      5936    19.305000   729.924573   719.534936     0.001774
      5937    19.308000   730.051287   683.243520     0.001892
      5938    19.311000   730.158665   747.405878     0.001730
      5939    19.314000   730.242301   722.831204     0.001773
      5940    19.317000   730.299120   700.820296     0.001818
      5941    19.320000   730.327401   743.345356     0.001729
      5942    19.323000   730.326726   727.379834     0.001775
      5943    19.326000   730.297871   724.534340     0.001764
      5944    19.329000   730.242657   723.989781     0.001787
      5945    19.332000   730.163770   729.708116     0.001766
      5946    19.335000   730.064564   704.871966     0.001810
      5947    19.338000   729.948876   705.614757     0.001812
      5948    19.341000   729.820852   748.763905     0.001713
      5949    19.344000   729.684801   730.777480     0.001762
      5950    19.347000   729.545070   733.091413     0.001749
      5951    19.350000   729.405957   751.394952     0.001711
      5952    19.353000   729.271638   720.841628     0.001788
      5953    19.356000   729.146131   670.219053     0.001898
      5954    19.359000   729.033266   720.888998     0.001794
      5955    19.362000   728.936682   739.526292     0.001725
      5956    19.365000   728.859822   731.986849     0.001750
      5957    19.368000   728.805952   767.133552     0.001669
      5958    19.371000   728.778173   713.500040     0.001804
      5959    19.374000   728.779445   778.869355     0.001644
      5960    19.377000   728.812613   728.288839     0.001749
      5961    19.380000   728.880433   722.172697     0.001785
      5962    19.383000   728.985605   752.628290     0.001701
      5963    19.386000   729.130799   728.520942     0.001748
      5964    19.389000   729.318692   740.685394     0.001738
      5965    19.392000   729.551999   720.502175     0.001783
      5966    19.395000   729.833507   710.606392     0.001786
      5967    19.398000   730.166113   714.145712     0.001798
      5968    19.401000   730.552852   749.575656     0.001717
      5969    19.404000   730.996941   718.905742     0.001788
      5970    19.407000   731.501808   731.342319     0.001738
      5971    19.410000   732.071132   726.292684     0.001772
      5972    19.413000   732.708843   764.735454     0.001676
      5973    19.416000   733.419191   762.065414     0.001661
      5974    19.419000   734.206748   791.280603     0.001625
      5975    19.422000   735.076421   751.914209     0.001711
      5976    19.425000   736.033465   754.639727     0.001691
      5977    19.428000   737.083482   731.740474     0.001750
      5978    19.431000   738.232416   757.877931     0.001704
      5979    19.434000   739.486528   738.659631     0.001735
      5980    19.437000   740.852371   682.978877     0.001869
      5981    19.440000   742.336744   742.038961     0.001741
      5982    19.443000   743.946636   738.456550     0.001742
      5983    19.446000   745.689155   710.773649     0.001784
      5984    19.449000   747.571445   688.216917     0.001872
      5985    19.452000   749.600585   788.826958     0.001627
      5986    19.455000   751.783473   691.511189     0.001847
      5987    19.458000   754.126692   754.186295     0.001703
      5988    19.461000   756.636368   768.353491     0.001676
      5989    19.464000   759.318002   763.643951     0.001679
      5990    19.467000   762.176295   722.256827     0.001768
      5991    19.470000   765.214955   756.262474     0.001717
      5992    19.473000   768.436499   799.060869     0.001603
      5993    19.476000   771.842039   749.477601     0.001685
      5994    19.479000   775.431064   799.302876     0.001613
      5995    19.482000   779.201219   758.280766     0.001702
      5996    19.485000   783.148079   769.039211     0.001650
      5997    19.488000   787.264919   772.242591     0.001664
      5998    19.491000   791.542498   764.992216     0.001689
      5999    19.494000   795.968827   823.048585     0.001558
      6000    19.497000   800.529176   820.862836     0.001540
      6001    19.500000   805.205131   812.283731     0.001588
      6002    19.503000   809.975028   765.637675     0.001685
      6003    19.506000   814.813890   831.185611     0.001518
      6004    19.509000   819.692751   843.980595     0.001533
      6005    19.512000   824.578662   803.870465     0.001599
      6006    19.515000   829.434541   803.586248     0.001583
      6007    19.518000   834.219107   798.587265     0.001617
      6008    19.521000   838.886911   812.181513     0.001577
      6009    19.524000   843.388534   828.039901     0.001555
      6010    19.527000   847.670999   869.086611     0.001461
      6011    19.530000   851.678478   837.056314     0.001541
      6012    19.533000   855.353346   855.122136     0.001497
      6013    19.536000   858.637630   828.686789     0.001528
      6014    19.539000   861.474839   883.246430     0.001467
      6015    19.542000   863.812131   839.557988     0.001533
      6016    19.545000   865.602678   875.433252     0.001446
      6017    19.548000   866.808040   906.024595     0.001406
      6018    19.551000   867.400315   875.667804     0.001462
      6019    19.554000   867.363805   835.317936     0.001534
      6020    19.557000   866.695995   850.794029     0.001501
      6021    19.560000   865.407714   853.731416     0.001509
      6022    19.563000   863.522462   856.826406     0.001494
      6023    19.566000   861.074987   873.235479     0.001445
      6024    19.569000   858.109292   830.568443     0.001555
      6025    19.572000   854.676435   894.486167     0.001433
      6026    19.575000   850.832258   815.627373     0.001562
      6027    19.578000   846.635222   875.727892     0.001466
      6028    19.581000   842.143811   814.859408     0.001580
      6029    19.584000   837.415836   820.855389     0.001558
      6030    19.587000   832.507291   822.515277     0.001543
      6031    19.590000   827.472698   854.934209     0.001501
      6032    19.593000   822.360591   828.563243     0.001548
      6033    19.596000   817.216847   841.695799     0.001501
      6034    19.599000   812.083731   854.771898     0.001504
      6035    19.602000   806.999626   760.067553     0.001690
      6036    19.605000   801.999171   779.203333     0.001635
      6037    19.608000   797.113354   820.148338     0.001562
      6038    19.611000   792.369640   806.406903     0.001586
      6039    19.614000   787.792102   766.113061     0.001670
      6040    19.617000   783.401574   745.696628     0.001706
      6041    19.620000   779.215811   771.012509     0.001679
      6042    19.623000   775.249661   780.209003     0.001654
      6043    19.626000   771.515262   747.776822     0.001693
      6044    19.629000   768.022238   760.528774     0.001688
      6045    19.632000   764.777921   735.435684     0.001750
      6046    19.635000   761.787600   709.615384     0.001783
      6047    19.638000   759.054756   746.582299     0.001707
      6048    19.641000   756.581336   781.001758     0.001644
      6049    19.644000   754.368008   712.151656     0.001798
      6050    19.647000   752.414441   707.152242     0.001807
      6051    19.650000   750.719568   720.817948     0.001779
      6052    19.653000   749.281849   732.623752     0.001751
      6053    19.656000   748.099531   710.069906     0.001780
      6054    19.659000   747.170883   726.284842     0.001773
      6055    19.662000   746.494425   717.337099     0.001801
      6056    19.665000   746.069130   739.050928     0.001715
      6057    19.668000   745.894614   715.502748     0.001795
      6058    19.671000   745.971290   719.251301     0.001799
      6059    19.674000   746.300511   730.487103     0.001742
      6060    19.677000   746.884675   755.198135     0.001685
      6061    19.680000   747.727311   716.405776     0.001800
      6062    19.683000   748.833135   754.987068     0.001701
      6063    19.686000   750.208082   743.671698     0.001703
      6064    19.689000   751.859311   709.867022     0.001809
      6065    19.692000   753.795186   734.200263     0.001753
      6066    19.695000   756.025230   748.634705     0.001694
      6067    19.698000   758.560060   756.262403     0.001689
      6068    19.701000   761.411239   733.784981     0.001758
      6069    19.704000   764.591287   698.677534     0.001829
      6070    19.707000   768.113649   721.279764     0.001770
      6071    19.710000   771.992787   758.031648     0.001700
      6072    19.713000   776.243054   802.234066     0.001606
      6073    19.716000   780.879579   752.976351     0.001681
      6074    19.719000   785.917852   731.909735     0.001758
      6075    19.722000   791.373628   760.030151     0.001697
      6076    19.725000   797.262855   793.666921     0.001588
      6077    19.728000   803.601625   758.496935     0.001687
      6078    19.731000   810.406153   764.665752     0.001691
      6079    19.734000   817.692792   809.152124     0.001579
      6080    19.737000   825.478083   791.800644     0.001612
      6081    19.740000   833.778842   829.985460     0.001541
      6082    19.743000   842.612278   820.839459     0.001565
      6083    19.746000   851.996139   835.245372     0.001515
      6084    19.749000   861.948887   812.824087     0.001571
      6085    19.752000   872.489862   898.534326     0.001434
      6086    19.755000   883.639451   824.368421     0.001533
      6087    19.758000   895.419214   881.871024     0.001438
      6088    19.761000   907.851956   872.263576     0.001469
      6089    19.764000   920.961711   885.475873     0.001439
      6090    19.767000   934.773605   919.721313     0.001383
      6091    19.770000   949.313578   933.157527     0.001367
      6092    19.773000   964.607932   937.400099     0.001372
      6093    19.776000   980.682689   931.542535     0.001346
      6094    19.779000   997.562763   969.394183     0.001309
      6095    19.782000  1015.270941   966.804905     0.001332
      6096    19.785000  1033.826728  1076.718913     0.001158
      6097    19.788000  1053.246318  1015.333919     0.001253
      6098    19.791000  1073.536678  1103.698104     0.001163
      6099    19.794000  1094.700707  1096.493917     0.001155
      6100    19.797000  1116.732775  1087.755428     0.001164
      6101    19.800000  1139.618167  1113.442198     0.001134
      6102    19.803000  1163.332799  1156.145858     0.001104
      6103    19.806000  1187.842952  1208.677055     0.001036
      6104    19.809000  1213.105191  1193.611958     0.001065
      6105    19.812000  1239.066316  1263.207476     0.001013
      6106    19.815000  1265.663137  1278.821945     0.000978
      6107    19.818000  1292.821860  1302.179971     0.000975
      6108    19.821000  1320.456837  1274.585645     0.001002
      6109    19.824000  1348.468543  1320.191554     0.000957
      6110    19.827000  1376.740683  1423.765869     0.000890
      6111    19.830000  1405.136456  1434.605293     0.000878
      6112    19.833000  1433.494123  1478.115554     0.000862
      6113    19.836000  1461.622122  1503.581853     0.000829
      6114    19.839000  1489.294064  1518.038578     0.000830
      6115    19.842000  1516.244089  1551.555538     0.000821
      6116    19.845000  1542.163176  1580.597535     0.000788
      6117    19.848000  1566.697197  1596.265537     0.000785
      6118    19.851000  1589.447693  1715.793365     0.000735
      6119    19.854000  1609.976555  1658.855679     0.000752
      6120    19.857000  1627.815785  1656.700491     0.000760
      6121    19.860000  1642.483299  1736.454218     0.000722
      6122    19.863000  1653.505067  1717.778531     0.000739
      6123    19.866000  1660.442809  1745.930488     0.000711
      6124    19.869000  1662.925014  1710.996997     0.000736
      6125    19.872000  1660.677707  1679.887852     0.000759
      6126    19.875000  1653.550462  1701.028007     0.000727
      6127    19.878000  1641.533331  1631.617644     0.000776
      6128    19.881000  1624.761583  1608.550254     0.000783
      6129    19.884000  1603.507405  1610.183465     0.000780
      6130    19.887000  1578.160126  1509.791392     0.000837
      6131    19.890000  1549.198559  1567.198336     0.000805
      6132    19.893000  1517.159917  1552.293397     0.000817
      6133    19.896000  1482.609592  1519.259564     0.000820
      6134    19.899000  1446.114924  1450.581472     0.000873
      6135    19.902000  1408.224671  1397.471077     0.000914
      6136    19.905000  1369.454524  1352.163103     0.000926
      6137    19.908000  1330.278032  1355.038930     0.000938
      6138    19.911000  1291.121835  1321.525819     0.000954
      6139    19.914000  1252.363968  1227.113848     0.001035
      6140    19.917000  1214.334155  1253.117755     0.001013
      6141    19.920000  1177.315276  1245.218850     0.001019
      6142    19.923000  1141.545436  1156.152965     0.001103
      6143    19.926000  1107.220327  1167.399113     0.001073
      6144    19.929000  1074.495717  1170.598374     0.001087
      6145    19.932000  1043.490012  1127.166962     0.001138
      6146    19.935000  1014.286900  1076.644754     0.001168
      6147    19.938000   986.938087  1068.001249     0.001193
      6148    19.941000   961.466156  1031.960422     0.001234
      6149    19.944000   937.867534  1000.607715     0.001271
      6150    19.947000   916.115570   965.479206     0.001318
      6151    19.950000   896.163667   961.229090     0.001312
      6152    19.953000   877.948443   970.098660     0.001325
      6153    19.956000   861.392855   945.523714     0.001327
      6154    19.959000   846.409221   937.216857     0.001358
      6155    19.962000   832.902099   852.005517     0.001507
      6156    19.965000   820.770957   874.449340     0.001441
      6157    19.968000   809.912608   832.229564     0.001532
      6158    19.971000   800.223357   855.949761     0.001494
      6159    19.974000   791.600818   823.241980     0.001547
      6160    19.977000   783.945538   847.543195     0.001506
      6161    19.980000   777.162337   787.760283     0.001618
      6162    19.983000   771.161420   811.053931     0.001582
      6163    19.986000   765.858333   781.161759     0.001621
      6164    19.989000   761.175157   776.996680     0.001647
      6165    19.992000   757.040522   812.487363     0.001575
      6166    19.995000   753.389625   762.148454     0.001662
      6167    19.998000   750.163978   778.788110     0.001647
      6168    20.001000   747.311441   759.530623     0.001675
      6169    20.004000   744.786568   774.375404     0.001644
      6170    20.007000   742.549187   687.623350     0.001868
      6171    20.010000   740.563402   768.187481     0.001658
      6172    20.013000   738.798541   745.973603     0.001728
      6173    20.016000   737.228101   729.131100     0.001729
      6174    20.019000   735.829313   754.148840     0.001695
      6175    20.022000   734.582695   771.563945     0.001665
      6176    20.025000   733.471634   748.302679     0.001681
      6177    20.028000   732.481996   767.443768     0.001667
      6178    20.031000   731.601768   682.185400     0.001882
      6179    20.034000   730.820745   741.301916     0.001719
      6180    20.037000   730.130237   741.443378     0.001725
      6181    20.040000   729.522806   760.914677     0.001672
      6182    20.043000   728.992059   675.255508     0.001908
      6183    20.046000   728.532473   727.072970     0.001737
      6184    20.049000   728.139398   738.234608     0.001729
      6185    20.052000   727.808607   719.259332     0.001788
      6186    20.055000   727.536261   709.891400     0.001772
      6187    20.058000   727.318953   700.566531     0.001836
      6188    20.061000   727.153562   717.747627     0.001777
      6189    20.064000   727.037185   674.645058     0.001898
      6190    20.067000   726.967082   733.590045     0.001740
      6191    20.070000   726.940639   730.414262     0.001740
      6192    20.073000   726.955326   684.985220     0.001889
      6193    20.076000   727.008671   758.792905     0.001667
      6194    20.079000   727.098239   676.388647     0.001887
      6195    20.082000   727.221599   719.234000     0.001801
      6196    20.085000   727.376307   712.677492     0.001771
      6197    20.088000   727.559920   734.911611     0.001754
      6198    20.091000   727.770000   736.463057     0.001726
      6199    20.094000   728.004160   724.683374     0.001761
      6200    20.097000   728.259789   728.068037     0.001754
      6201    20.100000   728.534329   700.252632     0.001820
      6202    20.103000   728.825183   697.602922     0.001849
      6203    20.106000   729.129719   720.327689     0.001751
      6204    20.109000   729.445283   748.367158     0.001699
      6205    20.112000   729.769203   675.373853     0.001908
      6206    20.115000   730.098810   703.437071     0.001797
      6207    20.118000   730.431459   681.408310     0.001884
      6208    20.121000   730.764554   696.885003     0.001824
      6209    20.124000   731.095588   739.790385     0.001719
      6210    20.127000   731.422183   671.092854     0.001912
      6211    20.130000   731.742135   708.722617     0.001785
      6212    20.133000   732.053462   724.875807     0.001776
      6213    20.136000   732.354468   691.031913     0.001825
      6214    20.139000   732.643800   763.131454     0.001672
      6215    20.142000   732.920493   728.909849     0.001771
      6216    20.145000   733.184029   764.340171     0.001648
      6217    20.148000   733.434378   749.155073     0.001717
      6218    20.151000   733.672027   712.873228     0.001783
      6219    20.154000   733.898002   723.215278     0.001769
      6220    20.157000   734.113869   703.432792     0.001826
      6221    20.160000   734.321724   690.807702     0.001834
      6222    20.163000   734.524164   742.549282     0.001728
      6223    20.166000   734.724242   726.611339     0.001737
      6224    20.169000   734.925404   689.153148     0.001859
      6225    20.172000   735.131416   742.071519     0.001736
      6226    20.175000   735.346278   721.711366     0.001744
      6227    20.178000   735.574124   709.603468     0.001808
      6228    20.181000   735.819118   719.570139     0.001779
      6229    20.184000   736.085343   705.664318     0.001802
      6230    20.187000   736.376686   686.866433     0.001856
      6231    20.190000   736.696727   723.899587     0.001756
      6232    20.193000   737.048629   690.736279     0.001870
      6233    20.196000   737.435041   695.815505     0.001810
      6234    20.199000   737.858001   700.674430     0.001835
      6235    20.202000   738.318865   700.696797     0.001819
      6236    20.205000   738.818238   711.440652     0.001779
      6237    20.208000   739.355928   782.935820     0.001645
      6238    20.211000   739.930896   705.204253     0.001805
      6239    20.214000   740.541224   699.046968     0.001830
      6240    20.217000   741.184070   725.147036     0.001760
      6241    20.220000   741.855623   707.965495     0.001804
      6242    20.223000   742.551037   753.976614     0.001717
      6243    20.226000   743.264369   747.535157     0.001682
      6244    20.229000   743.988512   740.006106     0.001733
      6245    20.232000   744.715182   748.057131     0.001716
      6246    20.235000   745.434975   738.547836     0.001707
      6247    20.238000   746.137600   762.856731     0.001692
      6248    20.241000   746.812332   734.036479     0.001740
      6249    20.244000   747.448744   713.824040     0.001779
      6250    20.247000   748.037707   742.338284     0.001728
      6251    20.250000   748.572567   718.016826     0.001759
      6252    20.253000   749.050282   715.898913     0.001809
      6253    20.256000   749.472295   742.884625     0.001688
      6254    20.259000   749.844904   774.113407     0.001651
      6255    20.262000   750.179057   765.971182     0.001678
      6256    20.265000   750.489605   735.229835     0.001716
      6257    20.268000   750.794241   776.225077     0.001666
      6258    20.271000   751.112352   740.415234     0.001722
      6259    20.274000   751.464004   744.967697     0.001710
      6260    20.277000   751.869177   746.979505     0.001713
      6261    20.280000   752.347276   745.012192     0.001703
      6262    20.283000   752.916885   708.414061     0.001836
      6263    20.286000   753.595697   722.941138     0.001751
      6264    20.289000   754.400547   736.266984     0.001744
      6265    20.292000   755.347510   757.494253     0.001702
      6266    20.295000   756.452024   730.331716     0.001714
      6267    20.298000   757.729018   732.985842     0.001768
      6268    20.301000   759.193041   720.917667     0.001762
      6269    20.304000   760.858394   756.967610     0.001683
      6270    20.307000   762.739238   724.489764     0.001766
      6271    20.310000   764.849700   765.671113     0.001649
      6272    20.313000   767.203944   750.222077     0.001717
      6273    20.316000   769.816212   758.111325     0.001666
      6274    20.319000   772.700813   775.997418     0.001656
      6275    20.322000   775.872042   778.919773     0.001647
      6276    20.325000   779.344041   790.329016     0.001591
      6277    20.328000   783.130565   768.196013     0.001677
      6278    20.331000   787.244676   765.349901     0.001653
      6279    20.334000   791.698352   810.210338     0.001577
      6280    20.337000   796.502051   792.473505     0.001611
      6281    20.340000   801.664188   771.100846     0.001644
      6282    20.343000   807.190496   773.110370     0.001668
      6283    20.346000   813.083666   773.385591     0.001634
      6284    20.349000   819.342618   753.696028     0.001711
      6285    20.352000   825.961998   801.778731     0.001596
      6286    20.355000   832.931647   796.228481     0.001585
      6287    20.358000   840.236120   754.332965     0.001717
      6288    20.361000   847.854246   832.704377     0.001515
      6289    20.364000   855.758735   807.360730     0.001583
      6290    20.367000   863.915833   780.984799     0.001640
      6291    20.370000   872.285024   846.612795     0.001493
      6292    20.373000   880.819144   788.127606     0.001632
      6293    20.376000   889.462561   824.358520     0.001529
      6294    20.379000   898.153381   826.616815     0.001557
      6295    20.382000   906.821675   829.654757     0.001540
      6296    20.385000   915.389815   831.057285     0.001511
      6297    20.388000   923.772552   860.740544     0.001500
      6298    20.391000   931.877327   854.886766     0.001483
      6299    20.394000   939.604953   868.986272     0.001468
      6300    20.397000   946.850806   858.815488     0.001488
      6301    20.400000   953.506641   903.311879     0.001401
      6302    20.403000   959.463164   897.881661     0.001429
      6303    20.406000   964.613354   891.772932     0.001408
      6304    20.409000   968.856472   905.634214     0.001416
      6305    20.412000   972.102521   901.533625     0.001422
      6306    20.415000   974.276828   985.758604     0.001271
      6307    20.418000   975.324269   933.177378     0.001386
      6308    20.421000   975.212662   894.278237     0.001412
      6309    20.424000   973.934891   964.333067     0.001319
      6310    20.427000   971.509475   924.583898     0.001366
      6311    20.430000   967.979501   935.403016     0.001347
      6312    20.433000   963.410067   947.811257     0.001357
      6313    20.436000   957.884584   934.525915     0.001337
      6314    20.439000   951.500390   943.869532     0.001366
      6315    20.442000   944.364163   935.133888     0.001359
      6316    20.445000   936.587555   934.911456     0.001349
      6317    20.448000   928.283355   925.446076     0.001392
      6318    20.451000   919.562357   943.485178     0.001340
      6319    20.454000   910.530983   913.780909     0.001397
      6320    20.457000   901.289614   892.200016     0.001427
      6321    20.460000   891.931520   826.304607     0.001531
      6322    20.463000   882.542270   868.718302     0.001478
      6323    20.466000   873.199493   919.085637     0.001364
      6324    20.469000   863.972865   865.936528     0.001482
      6325    20.472000   854.924253   868.821894     0.001467
      6326    20.475000   846.107935   819.516493     0.001535
      6327    20.478000   837.570870   846.365329     0.001522
      6328    20.481000   829.353022   819.897850     0.001545
      6329    20.484000   821.487852   785.987614     0.001633
      6330    20.487000   814.002183   826.627963     0.001547
      6331    20.490000   806.916912   774.687399     0.001639
      6332    20.493000   800.247258   788.386956     0.001626
      6333    20.496000   794.003124   810.112774     0.001554
      6334    20.499000   788.189486   767.407841     0.001689
      6335    20.502000   782.806795   740.636997     0.001716
      6336    20.505000   777.851391   757.517332     0.001661
      6337    20.508000   773.315937   734.880945     0.001757
      6338    20.511000   769.189857   767.524943     0.001638
      6339    20.514000   765.459773   746.733877     0.001718
      6340    20.517000   762.109942   796.706150     0.001606
      6341    20.520000   759.122680   730.410242     0.001741
      6342    20.523000   756.478774   736.143678     0.001756
      6343    20.526000   754.157878   730.206338     0.001730
      6344    20.529000   752.138879   717.721074     0.001802
      6345    20.532000   750.400252   781.280081     0.001633
      6346    20.535000   748.920384   742.950755     0.001701
      6347    20.538000   747.677884   750.922085     0.001727
[truncated: 408,682 more chars]
