# Supplementary material for: Crystal structures of eight mono-methyl alkanes (C26–C32) via single-crystal and powder diffraction and DFT-D optimization
Source: IUCrJ. 2015 Jul 5;2(Pt 5):490–7. doi: 10.1107/S2052252515010271 (PMC4547817; doi:10.1107/S2052252515010271)
Supplement: Supplementary file 7 [file m-02-00490-9MeC27H55sup7.rtv]

data_9MeC27H55

loop_
_pd_proc_point_id
_pd_meas_2theta_scan
_pd_proc_intensity_total
_pd_calc_intensity_total
_pd_proc_ls_weight
         1     1.500000  2102.079152  1945.186018     0.000214
         2     1.505000  2098.461824  1872.431140     0.000211
         3     1.510000  2094.868295  1847.279077     0.000221
         4     1.515000  2091.298535  1934.196787     0.000207
         5     1.520000  2087.752525  1883.130967     0.000220
         6     1.525000  2084.230252  1925.725586     0.000205
         7     1.530000  2080.731707  1982.779264     0.000207
         8     1.535000  2077.256890  1862.415396     0.000215
         9     1.540000  2073.805816  1847.534468     0.000222
        10     1.545000  2070.378490  1980.086443     0.000202
        11     1.550000  2066.974925  1932.195510     0.000214
        12     1.555000  2063.595160  1876.921950     0.000214
        13     1.560000  2060.239233  2063.707398     0.000199
        14     1.565000  2056.907196  1999.944580     0.000202
        15     1.570000  2053.599144  1941.457368     0.000214
        16     1.575000  2050.315175  1828.452433     0.000219
        17     1.580000  2047.055188  1966.759264     0.000209
        18     1.585000  2043.819386  1858.246986     0.000217
        19     1.590000  2040.607873  1879.318673     0.000219
        20     1.595000  2037.420770  1882.616583     0.000212
        21     1.600000  2034.258197  2001.156149     0.000207
        22     1.605000  2031.120326  1908.282215     0.000210
        23     1.610000  2028.007538  1956.916117     0.000210
        24     1.615000  2024.919506  1850.389894     0.000217
        25     1.620000  2021.856686  1945.212237     0.000212
        26     1.625000  2018.819294  1940.997270     0.000206
        27     1.630000  2015.807563  1884.455503     0.000218
        28     1.635000  2012.821750  1861.443641     0.000215
        29     1.640000  2009.862133  1988.652337     0.000207
        30     1.645000  2006.929014  1856.913734     0.000217
        31     1.650000  2004.022724  1828.469996     0.000226
        32     1.655000  2001.143621  1771.282509     0.000226
        33     1.660000  1998.292091  1893.048226     0.000217
        34     1.665000  1995.468555  1942.573535     0.000206
        35     1.670000  1992.673468  1967.793744     0.000210
        36     1.675000  1989.907370  2020.983302     0.000198
        37     1.680000  1987.170993  1825.591994     0.000222
        38     1.685000  1984.464385  1862.888101     0.000217
        39     1.690000  1981.788456  2015.116735     0.000205
        40     1.695000  1979.143863  2063.246144     0.000194
        41     1.700000  1976.531345  1844.611946     0.000224
        42     1.705000  1973.951693  1986.153510     0.000203
        43     1.710000  1971.405827  1988.834267     0.000205
        44     1.715000  1968.896834  2106.712907     0.000190
        45     1.720000  1966.421210  1999.594895     0.000206
        46     1.725000  1963.982282  1897.793644     0.000210
        47     1.730000  1961.581245  1968.995293     0.000205
        48     1.735000  1959.219438  2060.571066     0.000194
        49     1.740000  1956.898187  1979.766106     0.000209
        50     1.745000  1954.619064  1908.075051     0.000208
        51     1.750000  1952.383423  1960.113398     0.000208
        52     1.755000  1950.193211  1921.048138     0.000209
        53     1.760000  1948.050314  1840.017980     0.000222
        54     1.765000  1945.956841  1961.845677     0.000202
        55     1.770000  1943.915083  2024.401001     0.000201
        56     1.775000  1941.928798  1939.176300     0.000209
        57     1.780000  1939.998899  2011.079825     0.000203
        58     1.785000  1938.128119  1994.663419     0.000199
        59     1.790000  1936.320391  1801.919041     0.000231
        60     1.795000  1934.579330  1792.321862     0.000225
        61     1.800000  1932.908845  1838.133441     0.000220
        62     1.805000  1931.313236  2051.974126     0.000197
        63     1.810000  1929.797246  1910.480019     0.000215
        64     1.815000  1928.366098  2004.527523     0.000199
        65     1.820000  1927.025542  1903.283052     0.000216
        66     1.825000  1925.781990  1950.536382     0.000207
        67     1.830000  1924.642543  1931.165384     0.000213
        68     1.835000  1923.615026  1941.576134     0.000205
        69     1.840000  1922.708300  2003.784406     0.000208
        70     1.845000  1921.932171  2020.384830     0.000199
        71     1.850000  1921.297569  1965.272202     0.000208
        72     1.855000  1920.816748  1916.850034     0.000208
        73     1.860000  1920.503349  1909.093637     0.000215
        74     1.865000  1920.374286  1945.420768     0.000206
        75     1.870000  1920.444846  1998.684865     0.000204
        76     1.875000  1920.736182  2018.268745     0.000198
        77     1.880000  1921.271067  2024.626521     0.000203
        78     1.885000  1922.075497  1914.236956     0.000210
        79     1.890000  1923.179305  1913.468300     0.000214
        80     1.895000  1924.616660  1974.805538     0.000203
        81     1.900000  1926.427280  1996.571537     0.000207
        82     1.905000  1928.656933  2085.098044     0.000193
        83     1.910000  1931.359216  1972.623299     0.000209
        84     1.915000  1934.596842  2013.141102     0.000199
        85     1.920000  1938.443651  2094.419324     0.000196
        86     1.925000  1942.987087  2019.681415     0.000199
        87     1.930000  1948.331338  2192.473511     0.000368
        88     1.935000  1954.601367  2063.213492     0.000317
        89     1.940000  1961.948130  2196.699976     0.000274
        90     1.945000  1970.556364  2203.322657     0.000249
        91     1.950000  1980.649657  2115.244053     0.000261
        92     1.955000  1992.508429  2172.858467     0.000237
        93     1.960000  2006.482486  2204.303245     0.000237
        94     1.965000  2023.014612  2208.217411     0.000228
        95     1.970000  2042.673023  2318.747709     0.000225
        96     1.975000  2066.201272  2370.861142     0.000209
        97     1.980000  2094.608141  2218.429247     0.000232
        98     1.985000  2129.368010  2577.587663     0.000196
        99     1.990000  2172.932178  2688.447165     0.000190
       100     1.995000  2230.016071  2733.309895     0.000182
       101     2.000000  2310.467289  2846.132705     0.000180
       102     2.005000  2434.550137  3094.511037     0.000162
       103     2.010000  2640.491867  3278.256252     0.000157
       104     2.015000  2991.759281  3543.023313     0.000141
       105     2.020000  3578.792217  3998.249611     0.000128
       106     2.025000  4508.817030  4436.207511     0.000112
       107     2.030000  5880.242143  5239.565726     0.000097
       108     2.035000  7750.588236  6391.106829     0.000078
       109     2.040000 10120.951377  7330.482907     0.000069
       110     2.045000 12943.046657  9336.172600     0.000053
       111     2.050000 16128.689748 11737.871980     0.000043
       112     2.055000 19535.679812 14967.566788     0.000032
       113     2.060000 22910.307520 19267.756987     0.000026
       114     2.065000 25798.084223 23221.313577     0.000021
       115     2.070000 27500.540434 24676.603247     0.000020
       116     2.075000 27213.679412 24569.187912     0.000019
       117     2.080000 24469.016519 20452.297196     0.000024
       118     2.085000 19771.562929 15200.890958     0.000032
       119     2.090000 14511.252035 10817.972302     0.000047
       120     2.095000  9946.419606  8073.396314     0.000060
       121     2.100000  6647.618748  6419.225112     0.000080
       122     2.105000  4594.762759  4996.859272     0.000099
       123     2.110000  3462.270823  3992.841641     0.000129
       124     2.115000  2881.465765  3603.848890     0.000139
       125     2.120000  2581.627772  3133.824875     0.000165
       126     2.125000  2410.532397  2807.892404     0.000178
       127     2.130000  2297.731211  2708.416833     0.000191
       128     2.135000  2214.392904  2421.892229     0.000208
       129     2.140000  2148.837654  2507.828693     0.000207
       130     2.145000  2095.626187  2310.579178     0.000217
       131     2.150000  2051.631242  2344.164107     0.000221
       132     2.155000  2014.749363  2154.336728     0.000234
       133     2.160000  1983.463725  2233.531432     0.000231
       134     2.165000  1956.642974  2165.031490     0.000231
       135     2.170000  1933.427932  2214.047205     0.000233
       136     2.175000  1913.157272  2110.658145     0.000238
       137     2.180000  1895.313951  1937.297167     0.000264
       138     2.185000  1879.488403  2041.301987     0.000246
       139     2.190000  1865.356299  2053.879393     0.000253
       140     2.195000  1852.655355  1925.349500     0.000260
       141     2.200000  1841.172350  1915.950490     0.000270
       142     2.205000  1830.732515  1998.719854     0.000251
       143     2.210000  1821.191504  1875.878821     0.000277
       144     2.215000  1812.429253  1966.933932     0.000254
       145     2.220000  1804.345237  1950.390831     0.000263
       146     2.225000  1796.854772  2017.883972     0.000249
       147     2.230000  1789.886114  2094.034204     0.000246
       148     2.235000  1783.378150  1847.149609     0.000272
       149     2.240000  1777.278562  1842.964643     0.000281
       150     2.245000  1771.542351  1887.166818     0.000267
       151     2.250000  1766.130638  1898.918946     0.000272
       152     2.255000  1761.009692  1895.754897     0.000266
       153     2.260000  1756.150133  1751.401134     0.000296
       154     2.265000  1751.526265  1968.288801     0.000255
       155     2.270000  1747.115548  1891.641124     0.000273
       156     2.275000  1742.898147  1895.334960     0.000264
       157     2.280000  1738.856589  1865.454010     0.000274
       158     2.285000  1734.975190  1781.521024     0.000278
       159     2.290000  1731.240230  1860.075573     0.000277
       160     2.295000  1727.639410  1834.804585     0.000275
       161     2.300000  1724.161742  1810.728135     0.000285
       162     2.305000  1720.797383  1911.553110     0.000262
       163     2.310000  1717.537496  1761.449423     0.000293
       164     2.315000  1714.374128  1749.286914     0.000287
       165     2.320000  1711.300099  1861.207551     0.000275
       166     2.325000  1708.308923  1692.648913     0.000293
       167     2.330000  1705.394726  1720.081555     0.000299
       168     2.335000  1702.552193  1679.832838     0.000300
       169     2.340000  1699.776430  1798.164520     0.000287
       170     2.345000  1697.063215  1717.783526     0.000292
       171     2.350000  1694.409454  1801.480295     0.000287
       172     2.355000  1691.809046  1814.825420     0.000278
       173     2.360000  1689.259921  1815.923158     0.000283
       174     2.365000  1686.758988  1766.885797     0.000284
       175     2.370000  1684.303354  1807.835466     0.000286
       176     2.375000  1681.890386  1711.376864     0.000295
       177     2.380000  1679.517720  1678.916377     0.000306
       178     2.385000  1677.183083  1796.523594     0.000280
       179     2.390000  1674.884422  1786.377809     0.000289
       180     2.395000  1672.619838  1764.849132     0.000282
       181     2.400000  1670.388405  1679.302159     0.000308
       182     2.405000  1668.187924  1683.652747     0.000300
       183     2.410000  1666.015459  1667.629701     0.000309
       184     2.415000  1663.870753  1732.954240     0.000288
       185     2.420000  1661.752432  1742.528226     0.000296
       186     2.425000  1659.659272  1746.185406     0.000286
       187     2.430000  1657.590129  1808.884946     0.000283
       188     2.435000  1655.543933  1706.281566     0.000296
       189     2.440000  1653.519680  1646.723210     0.000313
       190     2.445000  1651.516429  1608.590252     0.000311
       191     2.450000  1649.533296  1925.390025     0.000266
       192     2.455000  1647.570391  1715.321577     0.000294
       193     2.460000  1645.632487  1874.222745     0.000272
       194     2.465000  1643.711997  1611.447110     0.000312
       195     2.470000  1641.801563  1770.275468     0.000293
       196     2.475000  1639.907622  1765.090302     0.000283
       197     2.480000  1638.029488  1698.518321     0.000302
       198     2.485000  1636.166587  1607.395088     0.000314
       199     2.490000  1634.318398  1611.919388     0.000318
       200     2.495000  1632.484410  1674.616497     0.000300
       201     2.500000  1630.664126  1708.497254     0.000301
       202     2.505000  1628.857090  1600.454757     0.000316
       203     2.510000  1627.062865  1772.962243     0.000291
       204     2.515000  1625.281071  1672.596047     0.000300
       205     2.520000  1623.511574  1679.886617     0.000307
       206     2.525000  1621.755670  1726.754491     0.000291
       207     2.530000  1620.022245  1694.863930     0.000301
       208     2.535000  1618.297625  1636.643607     0.000305
       209     2.540000  1616.572278  1714.813657     0.000300
       210     2.545000  1614.857237  1682.914304     0.000298
       211     2.550000  1613.152214  1692.444688     0.000304
       212     2.555000  1611.457020  1567.391723     0.000322
       213     2.560000  1609.771543  1645.473459     0.000314
       214     2.565000  1608.095256  1627.492355     0.000310
       215     2.570000  1606.429803  1594.152745     0.000323
       216     2.575000  1604.776264  1578.675347     0.000315
       217     2.580000  1603.125954  1608.056003     0.000320
       218     2.585000  1601.483888  1675.407887     0.000302
       219     2.590000  1599.853390  1723.537506     0.000300
       220     2.595000  1598.242921  1697.215747     0.000297
       221     2.600000  1596.641253  1695.549327     0.000304
       222     2.605000  1595.030479  1692.575130     0.000298
       223     2.610000  1593.427066  1574.745881     0.000327
       224     2.615000  1591.830848  1591.846382     0.000314
       225     2.620000  1590.241664  1596.212766     0.000324
       226     2.625000  1588.659361  1718.333643     0.000293
       227     2.630000  1587.083790  1661.409211     0.000308
       228     2.635000  1585.514808  1746.963340     0.000287
       229     2.640000  1583.952279  1663.290905     0.000311
       230     2.645000  1582.396069  1690.238672     0.000298
       231     2.650000  1580.846050  1675.329581     0.000306
       232     2.655000  1579.302100  1592.437927     0.000315
       233     2.660000  1577.764099  1713.967555     0.000300
       234     2.665000  1576.231969  1623.055629     0.000308
       235     2.670000  1574.705611  1649.560298     0.000314
       236     2.675000  1573.184784  1665.385289     0.000304
       237     2.680000  1571.669468  1640.375241     0.000314
       238     2.685000  1570.159563  1586.347393     0.000314
       239     2.690000  1568.654976  1693.809850     0.000307
       240     2.695000  1567.155649  1633.610279     0.000309
       241     2.700000  1565.661450  1586.726025     0.000321
       242     2.705000  1564.172249  1594.709667     0.000316
       243     2.710000  1562.688004  1606.635865     0.000322
       244     2.715000  1561.208656  1697.525981     0.000294
       245     2.720000  1559.734311  1555.870851     0.000330
       246     2.725000  1558.264857  1619.602827     0.000310
       247     2.730000  1556.801231  1556.001720     0.000333
       248     2.735000  1555.340594  1569.071217     0.000322
       249     2.740000  1553.884423  1545.614877     0.000334
       250     2.745000  1552.432676  1603.535960     0.000315
       251     2.750000  1550.985285  1578.163647     0.000327
       252     2.755000  1549.542184  1594.038083     0.000314
       253     2.760000  1548.103310  1534.100674     0.000335
       254     2.765000  1546.668602  1563.761538     0.000322
       255     2.770000  1545.237998  1488.540373     0.000349
       256     2.775000  1543.811479  1514.884825     0.000332
       257     2.780000  1542.394142  1602.503681     0.000324
       258     2.785000  1540.976507  1700.321815     0.000295
       259     2.790000  1539.563135  1555.290381     0.000332
       260     2.795000  1538.154500  1540.324632     0.000327
       261     2.800000  1536.770672  1504.993168     0.000344
       262     2.805000  1535.431014  1524.123759     0.000331
       263     2.810000  1534.059229  1448.044485     0.000359
       264     2.815000  1532.663273  1474.023270     0.000343
       265     2.820000  1531.270902  1527.508724     0.000337
       266     2.825000  1529.882341  1635.964111     0.000308
       267     2.830000  1528.499232  1530.158474     0.000339
       268     2.835000  1527.120998  1513.843159     0.000334
       269     2.840000  1525.742551  1550.046012     0.000332
       270     2.845000  1524.367468  1500.857753     0.000336
       271     2.850000  1522.995718  1507.581989     0.000345
       272     2.855000  1521.627263  1572.335449     0.000319
       273     2.860000  1520.262069  1577.563708     0.000328
       274     2.865000  1518.900110  1525.999730     0.000331
       275     2.870000  1517.541321  1655.257730     0.000315
       276     2.875000  1516.185685  1442.736777     0.000350
       277     2.880000  1514.833166  1621.925643     0.000319
       278     2.885000  1513.483822  1401.160847     0.000360
       279     2.890000  1512.137454  1591.037798     0.000325
       280     2.895000  1510.794098  1371.285658     0.000370
       281     2.900000  1509.453734  1532.243272     0.000339
       282     2.905000  1508.116333  1410.045291     0.000356
       283     2.910000  1506.781867  1563.114406     0.000332
       284     2.915000  1505.450308  1551.097557     0.000325
       285     2.920000  1504.121633  1469.476077     0.000354
       286     2.925000  1502.795809  1480.130864     0.000342
       287     2.930000  1501.472812  1545.816701     0.000335
       288     2.935000  1500.152624  1462.866131     0.000346
       289     2.940000  1498.835209  1537.387569     0.000337
       290     2.945000  1497.520560  1603.276057     0.000310
       291     2.950000  1496.208658  1539.086772     0.000337
       292     2.955000  1494.899443  1458.695277     0.000343
       293     2.960000  1493.592918  1533.780543     0.000472
       294     2.965000  1492.289062  1438.576721     0.000452
       295     2.970000  1490.987863  1342.433205     0.000471
       296     2.975000  1489.690139  1488.979903     0.000396
       297     2.980000  1488.396901  1573.418901     0.000376
       298     2.985000  1487.103960  1365.452140     0.000413
       299     2.990000  1485.813171  1377.266162     0.000419
       300     2.995000  1484.524942  1392.570837     0.000403
       301     3.000000  1483.239258  1445.083106     0.000401
       302     3.005000  1481.956103  1433.322496     0.000390
       303     3.010000  1480.675463  1537.378959     0.000372
       304     3.015000  1479.397324  1413.194872     0.000395
       305     3.020000  1478.121671  1405.285000     0.000412
       306     3.025000  1476.848522  1476.386722     0.000380
       307     3.030000  1475.577934  1441.405464     0.000398
       308     3.035000  1474.309702  1500.026500     0.000374
       309     3.040000  1473.043881  1539.495034     0.000376
       310     3.045000  1471.780491  1420.298671     0.000395
       311     3.050000  1470.519651  1405.267841     0.000410
       312     3.055000  1469.261191  1476.352582     0.000380
       313     3.060000  1468.005040  1421.190384     0.000407
       314     3.065000  1466.751288  1542.397084     0.000363
       315     3.070000  1465.499927  1314.603633     0.000441
       316     3.075000  1464.250953  1417.153408     0.000396
       317     3.080000  1463.004463  1356.517576     0.000426
       318     3.085000  1461.760599  1439.173181     0.000389
       319     3.090000  1460.518759  1431.700396     0.000404
       320     3.095000  1459.279284  1401.765811     0.000400
       321     3.100000  1458.042175  1348.634500     0.000429
       322     3.105000  1456.807432  1452.301540     0.000385
       323     3.110000  1455.575057  1479.940193     0.000390
       324     3.115000  1454.345048  1555.003675     0.000358
       325     3.120000  1453.117402  1443.119403     0.000398
       326     3.125000  1451.892125  1420.274761     0.000395
       327     3.130000  1450.669218  1364.145134     0.000424
       328     3.135000  1449.448686  1439.996053     0.000389
       329     3.140000  1448.230532  1514.594427     0.000384
       330     3.145000  1447.014798  1433.766681     0.000388
       331     3.150000  1445.801657  1325.823531     0.000436
       332     3.155000  1444.590803  1525.442182     0.000367
       333     3.160000  1443.382256  1368.323671     0.000426
       334     3.165000  1442.176096  1414.772646     0.000394
       335     3.170000  1440.972361  1391.759096     0.000418
       336     3.175000  1439.771063  1358.119220     0.000411
       337     3.180000  1438.572213  1435.313078     0.000403
       338     3.185000  1437.375826  1418.181081     0.000391
       339     3.190000  1436.181917  1344.171484     0.000433
       340     3.195000  1434.990500  1464.328400     0.000380
       341     3.200000  1433.801594  1439.512622     0.000402
       342     3.205000  1432.615218  1456.049267     0.000382
       343     3.210000  1431.431390  1362.541564     0.000426
       344     3.215000  1430.250132  1345.032971     0.000414
       345     3.220000  1429.071517  1379.094873     0.000420
       346     3.225000  1427.895475  1338.387020     0.000416
       347     3.230000  1426.722159  1425.774372     0.000406
       348     3.235000  1425.551464  1411.518550     0.000391
       349     3.240000  1424.383429  1396.546776     0.000415
       350     3.245000  1423.218123  1442.778086     0.000383
       351     3.250000  1422.055581  1332.260317     0.000429
       352     3.255000  1420.895837  1236.594529     0.000447
       353     3.260000  1419.738927  1398.446869     0.000415
       354     3.265000  1418.584890  1402.569517     0.000397
       355     3.270000  1417.433767  1387.773765     0.000417
       356     3.275000  1416.285606  1421.603027     0.000388
       357     3.280000  1415.140444  1427.063860     0.000406
       358     3.285000  1413.998386  1353.066692     0.000406
       359     3.290000  1412.859379  1436.243338     0.000399
       360     3.295000  1411.723527  1317.687617     0.000421
       361     3.300000  1410.590888  1368.311039     0.000424
       362     3.305000  1409.461521  1325.062668     0.000418
       363     3.310000  1408.335489  1319.377048     0.000437
       364     3.315000  1407.212858  1330.541657     0.000416
       365     3.320000  1406.098420  1298.315326     0.000448
       366     3.325000  1405.018284  1338.603623     0.000406
       367     3.330000  1403.950870  1399.486265     0.000411
       368     3.335000  1402.845977  1346.298918     0.000411
       369     3.340000  1401.741658  1368.866247     0.000424
       370     3.345000  1400.641161  1314.536603     0.000415
       371     3.350000  1399.544640  1398.261783     0.000412
       372     3.355000  1398.452237  1394.778660     0.000399
       373     3.360000  1397.364731  1421.668991     0.000410
       374     3.365000  1396.280783  1268.864158     0.000436
       375     3.370000  1395.201239  1329.334998     0.000437
       376     3.375000  1394.126270  1340.923469     0.000414
       377     3.380000  1393.055951  1272.926034     0.000455
       378     3.385000  1391.990435  1287.769454     0.000429
       379     3.390000  1390.929882  1374.499584     0.000423
       380     3.395000  1389.874446  1223.479263     0.000452
       381     3.400000  1388.824295  1331.080089     0.000435
       382     3.405000  1387.779603  1373.273757     0.000403
       383     3.410000  1386.740561  1307.333979     0.000444
       384     3.415000  1385.707369  1340.117839     0.000411
       385     3.420000  1384.680215  1334.315178     0.000436
       386     3.425000  1383.659334  1312.214946     0.000422
       387     3.430000  1382.644960  1431.104340     0.000405
       388     3.435000  1381.637398  1227.470494     0.000452
       389     3.440000  1380.637584  1274.050042     0.000456
       390     3.445000  1379.645245  1340.216409     0.000412
       391     3.450000  1378.659566  1336.693439     0.000434
       392     3.455000  1377.681827  1403.627107     0.000394
       393     3.460000  1376.712378  1374.756491     0.000417
       394     3.465000  1375.751533  1339.432725     0.000409
       395     3.470000  1374.800108  1316.276784     0.000440
       396     3.475000  1373.859584  1312.379679     0.000422
       397     3.480000  1372.927136  1271.455887     0.000455
       398     3.485000  1372.005201  1317.985502     0.000415
       399     3.490000  1371.093969  1246.491474     0.000463
       400     3.495000  1370.194172  1362.192395     0.000405
       401     3.500000  1369.306428  1324.256547     0.000437
       402     3.505000  1368.431324  1342.086026     0.000409
       403     3.510000  1367.569572  1284.227758     0.000448
       404     3.515000  1366.722092  1254.847703     0.000441
       405     3.520000  1365.889358  1329.031305     0.000436
       406     3.525000  1365.072420  1330.688692     0.000417
       407     3.530000  1364.272130  1421.748124     0.000408
       408     3.535000  1363.489564  1208.496193     0.000458
       409     3.540000  1362.725831  1308.743742     0.000441
       410     3.545000  1361.982137  1262.079360     0.000438
       411     3.550000  1361.259799  1316.274309     0.000439
       412     3.555000  1360.560341  1426.137404     0.000388
       413     3.560000  1359.885204  1337.480579     0.000433
       414     3.565000  1359.236112  1308.845872     0.000422
       415     3.570000  1358.615003  1228.852174     0.000472
       416     3.575000  1358.023963  1253.568866     0.000440
       417     3.580000  1357.465308  1314.834859     0.000436
       418     3.585000  1356.941716  1296.639677     0.000426
       419     3.590000  1356.455760  1214.585538     0.000479
       420     3.595000  1356.011433  1376.424442     0.000398
       421     3.600000  1355.611356  1344.013693     0.000428
       422     3.605000  1355.258856  1290.277393     0.000428
       423     3.610000  1354.959007  1342.276665     0.000432
       424     3.615000  1354.716730  1320.122654     0.000419
       425     3.620000  1354.537584  1350.164813     0.000426
       426     3.625000  1354.427918  1268.332100     0.000437
       427     3.630000  1354.394805  1370.541948     0.000423
       428     3.635000  1354.446350  1251.753320     0.000443
       429     3.640000  1354.591821  1202.423978     0.000482
       430     3.645000  1354.842007  1235.746250     0.000449
       431     3.650000  1355.209287  1263.705611     0.000458
       432     3.655000  1355.708033  1148.759730     0.000484
       433     3.660000  1356.355070  1283.405251     0.000453
       434     3.665000  1357.170430  1300.856583     0.000426
       435     3.670000  1358.176474  1346.224099     0.000426
       436     3.675000  1359.401237  1311.651550     0.000422
       437     3.680000  1360.877722  1392.881789     0.000413
       438     3.685000  1362.645676  1269.523507     0.000436
       439     3.690000  1364.753353  1278.643005     0.000452
       440     3.695000  1367.259838  1407.594664     0.000395
       441     3.700000  1370.238139  1317.357516     0.000439
       442     3.705000  1373.779371  1329.158324     0.000417
       443     3.710000  1377.998534  1426.101139     0.000405
       444     3.715000  1383.042800  1191.371467     0.000462
       445     3.720000  1389.104478  1425.226777     0.000402
       446     3.725000  1396.443684  1318.962563     0.000422
       447     3.730000  1405.440181  1409.892935     0.000409
       448     3.735000  1416.718520  1497.796530     0.000370
       449     3.740000  1431.459236  1434.529159     0.000403
       450     3.745000  1452.109596  1413.253995     0.000394
       451     3.750000  1483.805328  1565.505865     0.000367
       452     3.755000  1536.752125  1645.167419     0.000337
       453     3.760000  1629.358853  1796.620364     0.000322
       454     3.765000  1790.862394  1878.731141     0.000296
       455     3.770000  2060.768870  2191.801273     0.000263
       456     3.775000  2481.355457  2548.730551     0.000217
       457     3.780000  3080.043524  3174.438303     0.000181
       458     3.785000  3842.717390  4064.651147     0.000135
       459     3.790000  4689.282380  4937.394841     0.000114
       460     3.795000  5470.955502  5410.784433     0.000101
       461     3.800000  5999.702290  5916.550152     0.000096
       462     3.805000  6109.577298  5465.063629     0.000100
       463     3.810000  5735.852279  5052.134977     0.000113
       464     3.815000  4982.629570  4203.056498     0.000132
       465     3.820000  4078.226247  3550.113096     0.000161
       466     3.825000  3234.285244  2942.495306     0.000187
       467     3.830000  2568.969663  2617.330092     0.000221
       468     3.835000  2110.853695  2267.961396     0.000244
       469     3.840000  1830.548280  2054.820095     0.000280
       470     3.845000  1675.891347  1891.952714     0.000294
       471     3.850000  1597.959978  1788.979080     0.000321
       472     3.855000  1562.656942  1742.590238     0.000315
       473     3.860000  1551.118073  1617.318588     0.000355
       474     3.865000  1555.472731  1655.348105     0.000334
       475     3.870000  1574.648433  1767.069602     0.000326
       476     3.875000  1611.863419  1727.947436     0.000318
       477     3.880000  1673.601688  1790.114152     0.000323
       478     3.885000  1769.287999  1780.661170     0.000313
       479     3.890000  1910.953290  1931.643419     0.000297
       480     3.895000  2112.378082  2023.913130     0.000271
       481     3.900000  2387.390727  2007.137478     0.000290
       482     3.905000  2747.207822  2376.263710     0.000233
       483     3.910000  3196.963714  2745.593146     0.000208
       484     3.915000  3731.853558  3111.302514     0.000178
       485     3.920000  4333.557574  3509.069568     0.000163
       486     3.925000  4967.844593  4098.313759     0.000133
       487     3.930000  5584.541687  4673.276865     0.000122
       488     3.935000  6121.238289  4994.706914     0.000109
       489     3.940000  6511.686797  5648.214069     0.000101
       490     3.945000  6698.703129  6093.713159     0.000090
       491     3.950000  6649.505674  5996.867305     0.000095
       492     3.955000  6368.171942  5515.452114     0.000100
       493     3.960000  5896.850797  5288.282829     0.000108
       494     3.965000  5302.107112  4606.545061     0.000120
       495     3.970000  4654.895393  3984.143496     0.000144
       496     3.975000  4015.859289  3585.856742     0.000153
       497     3.980000  3429.178403  2882.040530     0.000199
       498     3.985000  2921.852394  2490.667946     0.000222
       499     3.990000  2505.509030  2269.836505     0.000252
       500     3.995000  2179.524930  2208.263312     0.000250
       501     4.000000  1934.826839  1932.890007     0.000489
       502     4.005000  1757.747151  1880.230933     0.000433
       503     4.010000  1633.311404  1782.697837     0.000429
       504     4.015000  1547.570938  1591.803995     0.000441
       505     4.020000  1488.897007  1642.674877     0.000434
       506     4.025000  1448.391572  1561.913667     0.000426
       507     4.030000  1419.730890  1532.846395     0.000447
       508     4.035000  1398.684380  1437.074842     0.000456
       509     4.040000  1382.571175  1393.621675     0.000490
       510     4.045000  1369.772729  1389.278083     0.000468
       511     4.050000  1359.361405  1392.938658     0.000489
       512     4.055000  1350.851308  1359.876517     0.000480
       513     4.060000  1344.051509  1417.696415     0.000480
       514     4.065000  1338.994275  1320.966479     0.000494
       515     4.070000  1335.911449  1418.142583     0.000482
       516     4.075000  1335.235215  1319.343114     0.000495
       517     4.080000  1337.601635  1382.668183     0.000494
       518     4.085000  1343.836764  1441.778630     0.000452
       519     4.090000  1354.899689  1484.257689     0.000455
       520     4.095000  1371.781498  1408.737756     0.000460
       521     4.100000  1395.335662  1391.881524     0.000490
       522     4.105000  1426.058493  1409.380806     0.000464
       523     4.110000  1463.838923  1495.141978     0.000456
       524     4.115000  1507.714573  1549.332830     0.000420
       525     4.120000  1555.678076  1625.498944     0.000420
       526     4.125000  1604.588312  1741.587257     0.000376
       527     4.130000  1650.262752  1670.049357     0.000407
       528     4.135000  1687.835174  1732.984772     0.000375
       529     4.140000  1712.454068  1695.119503     0.000403
       530     4.145000  1720.283616  1910.818366     0.000342
       531     4.150000  1709.580276  1783.257264     0.000381
       532     4.155000  1681.381743  1823.991371     0.000356
       533     4.160000  1639.283219  1611.734419     0.000422
       534     4.165000  1588.318500  1631.056326     0.000399
       535     4.170000  1533.636617  1562.184376     0.000435
       536     4.175000  1479.623989  1392.890420     0.000469
       537     4.180000  1429.504132  1332.747177     0.000509
       538     4.185000  1385.353950  1375.544676     0.000473
       539     4.190000  1348.167681  1339.963312     0.000504
       540     4.195000  1318.057054  1358.173018     0.000479
       541     4.200000  1294.491141  1289.174950     0.000524
       542     4.205000  1276.549931  1325.049238     0.000493
       543     4.210000  1263.153215  1169.186713     0.000582
       544     4.215000  1253.236696  1236.514726     0.000530
       545     4.220000  1245.863942  1299.245914     0.000522
       546     4.225000  1240.278545  1217.481006     0.000534
       547     4.230000  1235.910785  1235.334593     0.000552
       548     4.235000  1232.356318  1228.152927     0.000532
       549     4.240000  1229.341517  1174.021597     0.000577
       550     4.245000  1226.689517  1199.938004     0.000545
       551     4.250000  1224.291151  1329.046903     0.000509
       552     4.255000  1222.078673  1285.322672     0.000507
       553     4.260000  1219.999253  1202.409385     0.000566
       554     4.265000  1218.031437  1141.585788     0.000574
       555     4.270000  1216.156053  1208.112617     0.000562
       556     4.275000  1214.360191  1227.700962     0.000532
       557     4.280000  1212.633813  1138.920296     0.000602
       558     4.285000  1210.968913  1217.537381     0.000538
       559     4.290000  1209.358895  1185.680695     0.000573
       560     4.295000  1207.798750  1163.436433     0.000564
       561     4.300000  1206.282758  1150.713947     0.000593
       562     4.305000  1204.807081  1182.946627     0.000551
       563     4.310000  1203.368294  1223.594521     0.000555
       564     4.315000  1201.963279  1129.297205     0.000580
       565     4.320000  1200.589300  1312.905789     0.000517
       566     4.325000  1199.243950  1205.742179     0.000542
       567     4.330000  1197.925099  1183.657010     0.000577
       568     4.335000  1196.630860  1225.065845     0.000534
       569     4.340000  1195.359554  1198.661911     0.000564
       570     4.345000  1194.109683  1195.163999     0.000549
       571     4.350000  1192.879912  1140.655895     0.000597
       572     4.355000  1191.669039  1166.071982     0.000559
       573     4.360000  1190.475986  1275.052514     0.000532
       574     4.365000  1189.299789  1146.285040     0.000569
       575     4.370000  1188.139638  1156.598744     0.000589
       576     4.375000  1186.994638  1250.694019     0.000522
       577     4.380000  1185.864161  1137.800465     0.000598
       578     4.385000  1184.747492  1178.928172     0.000555
       579     4.390000  1183.644100  1188.451190     0.000571
       580     4.395000  1182.553468  1112.897143     0.000585
       581     4.400000  1181.475129  1322.616185     0.000510
       582     4.405000  1180.408738  1113.935405     0.000586
       583     4.410000  1179.353808  1232.491989     0.000552
       584     4.415000  1178.310014  1076.632789     0.000602
       585     4.420000  1177.277224  1084.653390     0.000624
       586     4.425000  1176.255482  1093.020889     0.000599
       587     4.430000  1175.244959  1117.859863     0.000609
       588     4.435000  1174.242675  1156.018208     0.000566
       589     4.440000  1173.247360  1224.239171     0.000551
       590     4.445000  1172.258185  1130.567581     0.000579
       591     4.450000  1171.274030  1176.564299     0.000580
       592     4.455000  1170.293886  1155.385724     0.000566
       593     4.460000  1169.316489  1112.377643     0.000609
       594     4.465000  1168.343477  1103.596748     0.000592
       595     4.470000  1167.376093  1208.961035     0.000561
       596     4.475000  1166.411993  1155.669816     0.000564
       597     4.480000  1165.444804  1244.665372     0.000542
       598     4.485000  1164.432111  1144.818834     0.000572
       599     4.490000  1163.523824  1132.966637     0.000595
       600     4.495000  1162.642883  1027.985483     0.000637
       601     4.500000  1161.772787  1046.331455     0.000648
       602     4.505000  1160.913748  1076.960398     0.000609
       603     4.510000  1160.066261  1085.036703     0.000627
       604     4.515000  1159.230843  1050.026921     0.000622
       605     4.520000  1158.408051  1093.076571     0.000621
       606     4.525000  1157.598587  1173.621373     0.000558
       607     4.530000  1156.803274  1026.114231     0.000662
       608     4.535000  1156.023078  1166.665186     0.000559
       609     4.540000  1155.259164  1205.289441     0.000560
       610     4.545000  1154.512812  1119.052802     0.000576
       611     4.550000  1153.785657  1085.560778     0.000625
       612     4.555000  1153.079607  1223.883372     0.000537
       613     4.560000  1152.396954  1122.765113     0.000602
       614     4.565000  1151.740460  1099.218505     0.000594
       615     4.570000  1151.113483  1194.604044     0.000565
       616     4.575000  1150.520133  1108.886459     0.000593
       617     4.580000  1149.965481  1153.348860     0.000587
       618     4.585000  1149.455843  1070.677710     0.000611
       619     4.590000  1148.999203  1143.307683     0.000596
       620     4.595000  1148.606008  1082.735417     0.000608
       621     4.600000  1148.288523  1216.043953     0.000558
       622     4.605000  1148.064069  1115.039497     0.000588
       623     4.610000  1147.955379  1122.793564     0.000605
       624     4.615000  1147.993900   995.385546     0.000658
       625     4.620000  1148.226880  1133.455540     0.000600
       626     4.625000  1148.736213  1162.622199     0.000560
       627     4.630000  1149.689126  1152.069254     0.000588
       628     4.635000  1151.463655  1179.825938     0.000555
       629     4.640000  1154.909532  1110.157587     0.000611
       630     4.645000  1161.780648  1098.251875     0.000595
       631     4.650000  1175.236666  1362.268879     0.000498
       632     4.655000  1200.026393  1198.007934     0.000548
       633     4.660000  1241.663796  1167.570798     0.000576
       634     4.665000  1303.913951  1197.097033     0.000544
       635     4.670000  1384.652803  1365.281007     0.000497
       636     4.675000  1472.020000  1533.898934     0.000428
       637     4.680000  1544.646220  1653.973932     0.000409
       638     4.685000  1578.277828  1654.839124     0.000396
       639     4.690000  1557.471409  1633.348870     0.000417
       640     4.695000  1488.005390  1469.461776     0.000444
       641     4.700000  1395.762323  1330.950088     0.000508
       642     4.705000  1307.744142  1371.979856     0.000479
       643     4.710000  1239.184214  1268.967827     0.000536
       644     4.715000  1193.431999  1231.042976     0.000535
       645     4.720000  1166.496104  1189.356160     0.000569
       646     4.725000  1151.965144  1183.960251     0.000554
       647     4.730000  1144.319349  1235.142178     0.000550
       648     4.735000  1140.042603  1271.567580     0.000515
       649     4.740000  1137.322153  1227.383635     0.000553
       650     4.745000  1135.355727  1066.081996     0.000617
       651     4.750000  1133.814728  1086.199631     0.000628
       652     4.755000  1132.559246  1152.271137     0.000564
       653     4.760000  1131.519302  1060.502551     0.000642
       654     4.765000  1130.652714  1067.080415     0.000613
       655     4.770000  1129.931231  1158.538997     0.000586
       656     4.775000  1129.334834  1103.542559     0.000596
       657     4.780000  1128.849569  1132.352714     0.000604
       658     4.785000  1128.465678  1186.416540     0.000555
       659     4.790000  1128.176653  1146.008844     0.000590
       660     4.795000  1127.978532  1202.930182     0.000546
       661     4.800000  1127.869407  1170.477698     0.000584
       662     4.805000  1127.849095  1167.454929     0.000564
       663     4.810000  1127.918913  1152.427829     0.000591
       664     4.815000  1128.081554  1135.568895     0.000581
       665     4.820000  1128.340995  1129.391375     0.000603
       666     4.825000  1128.702451  1154.876952     0.000565
       667     4.830000  1129.172483  1188.945980     0.000570
       668     4.835000  1129.758912  1207.711827     0.000541
       669     4.840000  1130.471113  1172.969580     0.000578
       670     4.845000  1131.320023  1253.106613     0.000524
       671     4.850000  1132.318810  1143.423096     0.000596
       672     4.855000  1133.511289  1067.948596     0.000612
       673     4.860000  1134.866228  1180.280103     0.000573
       674     4.865000  1136.411219  1178.233572     0.000559
       675     4.870000  1138.180231  1147.529103     0.000595
       676     4.875000  1140.199923  1127.853103     0.000579
       677     4.880000  1142.501399  1191.075985     0.000569
       678     4.885000  1145.121232  1190.581581     0.000553
       679     4.890000  1148.102874  1288.068564     0.000531
       680     4.895000  1151.499060  1163.276540     0.000565
       681     4.900000  1155.374755  1213.216690     0.000559
       682     4.905000  1159.814166  1172.402413     0.000561
       683     4.910000  1164.931648  1180.690534     0.000578
       684     4.915000  1170.890769  1190.946376     0.000552
       685     4.920000  1177.937562  1235.039444     0.000554
       686     4.925000  1186.455644  1173.847680     0.000558
       687     4.930000  1197.050844  1313.032676     0.000515
       688     4.935000  1210.682651  1190.936581     0.000549
       689     4.940000  1228.841415  1371.382524     0.000498
       690     4.945000  1253.779151  1298.110456     0.000507
       691     4.950000  1288.773069  1393.360172     0.000485
       692     4.955000  1338.381948  1414.318983     0.000458
       693     4.960000  1408.620960  1405.726195     0.000487
       694     4.965000  1506.951358  1452.126988     0.000452
       695     4.970000  1641.963593  1515.702877     0.000450
       696     4.975000  1822.645551  1630.935897     0.000401
       697     4.980000  2057.179674  1823.242360     0.000373
       698     4.985000  2351.307840  1809.014453     0.000363
       699     4.990000  2706.418577  2123.859727     0.000322
       700     4.995000  3117.609033  2532.449987     0.000258
       701     5.000000  3572.016800  2739.267621     0.000249
       702     5.005000  4047.713120  3164.349229     0.000207
       703     5.010000  4513.506861  3460.430670     0.000197
       704     5.015000  4930.271384  3863.103896     0.000168
       705     5.020000  5254.767890  4298.211120     0.000158
       706     5.025000  5446.773064  4506.072573     0.000143
       707     5.030000  5478.814631  4545.863827     0.000148
       708     5.035000  5345.052007  4838.943607     0.000134
       709     5.040000  5064.040845  4757.909616     0.000143
       710     5.045000  4672.807355  4671.922230     0.000139
       711     5.050000  4215.872725  3839.132074     0.000176
       712     5.055000  3735.576877  3363.271853     0.000194
       713     5.060000  3266.738435  3031.877848     0.000224
       714     5.065000  2834.818357  2693.979605     0.000242
       715     5.070000  2455.907369  2282.122099     0.000300
       716     5.075000  2137.620061  2069.269192     0.000313
       717     5.080000  1880.586933  1863.856607     0.000362
       718     5.085000  1680.315102  1812.725542     0.000361
       719     5.090000  1529.157418  1686.954587     0.000409
       720     5.095000  1418.101431  1571.729795     0.000415
       721     5.100000  1338.168566  1370.388840     0.000498
       722     5.105000  1281.333648  1325.138353     0.000496
       723     5.110000  1240.986478  1357.099387     0.000507
       724     5.115000  1212.034433  1282.464601     0.000507
       725     5.120000  1190.771314  1261.933011     0.000541
       726     5.125000  1174.627660  1250.514523     0.000522
       727     5.130000  1161.893710  1156.715871     0.000590
       728     5.135000  1151.467713  1296.865359     0.000504
       729     5.140000  1142.654361  1172.226901     0.000587
       730     5.145000  1135.017209  1207.711836     0.000539
       731     5.150000  1128.279245  1153.053438     0.000590
       732     5.155000  1122.258698  1148.672459     0.000570
       733     5.160000  1116.830301  1249.511920     0.000547
       734     5.165000  1111.903036  1092.716452     0.000592
       735     5.170000  1107.406909  1120.698405     0.000607
       736     5.175000  1103.286032  1103.699146     0.000587
       737     5.180000  1099.494247  1179.456511     0.000583
       738     5.185000  1095.991987  1227.117361     0.000530
       739     5.190000  1092.746522  1223.000120     0.000554
       740     5.195000  1089.729385  1158.828992     0.000560
       741     5.200000  1086.915962  1127.591961     0.000607
       742     5.205000  1084.284896  1103.209367     0.000585
       743     5.210000  1081.817579  1141.645650     0.000599
       744     5.215000  1079.497687  1129.408126     0.000577
       745     5.220000  1077.310982  1086.863482     0.000625
       746     5.225000  1075.244841  1138.887886     0.000571
       747     5.230000  1073.288119  1167.819436     0.000586
       748     5.235000  1071.430991  1091.133911     0.000598
       749     5.240000  1069.664719  1074.189622     0.000637
       750     5.245000  1067.981522  1003.187366     0.000650
       751     5.250000  1066.374449  1076.237560     0.000636
       752     5.255000  1064.837334  1043.246559     0.000623
       753     5.260000  1063.364591  1063.799459     0.000642
       754     5.265000  1061.951083  1073.536066     0.000610
       755     5.270000  1060.592382  1169.735313     0.000582
       756     5.275000  1059.284413  1075.527119     0.000604
       757     5.280000  1058.023496  1094.032975     0.000625
       758     5.285000  1056.806288  1106.968547     0.000585
       759     5.290000  1055.629744  1049.982221     0.000645
       760     5.295000  1054.491118  1118.119453     0.000584
       761     5.300000  1053.387896  1061.691406     0.000643
       762     5.305000  1052.317786  1038.089509     0.000626
       763     5.310000  1051.278695  1087.565528     0.000627
       764     5.315000  1050.268703  1153.312698     0.000567
       765     5.320000  1049.286051  1063.354732     0.000640
       766     5.325000  1048.329270  1059.014336     0.000609
       767     5.330000  1047.396625  1096.484390     0.000622
       768     5.335000  1046.486906  1013.665599     0.000638
       769     5.340000  1045.599131  1182.697015     0.000574
       770     5.345000  1044.731405  1071.636245     0.000601
       771     5.350000  1043.883051  1041.699957     0.000653
       772     5.355000  1043.053084   986.192318     0.000651
       773     5.360000  1042.240584  1062.222789     0.000641
       774     5.365000  1041.444708  1105.215735     0.000592
       775     5.370000  1040.664641  1166.122506     0.000584
       776     5.375000  1039.899658  1062.646338     0.000606
       777     5.380000  1039.149074  1064.731115     0.000642
       778     5.385000  1038.412251  1208.130744     0.000539
       779     5.390000  1037.690115  1031.033919     0.000657
       780     5.395000  1036.983058  1011.353006     0.000633
       781     5.400000  1036.284111  1109.670278     0.000616
       782     5.405000  1035.596774  1010.441150     0.000643
       783     5.410000  1034.920593  1012.513774     0.000677
       784     5.415000  1034.255147  1075.709185     0.000603
       785     5.420000  1033.600058  1074.413950     0.000631
       786     5.425000  1032.955043  1048.608166     0.000614
       787     5.430000  1032.319570  1112.988531     0.000613
       788     5.435000  1031.693394  1167.248182     0.000551
       789     5.440000  1031.076127  1039.690614     0.000657
       790     5.445000  1030.467538   998.622900     0.000646
       791     5.450000  1029.867534  1146.187874     0.000596
       792     5.455000  1029.276089  1124.998171     0.000573
       793     5.460000  1028.691980  1038.374688     0.000654
       794     5.465000  1028.115558  1021.138923     0.000634
       795     5.470000  1027.546706  1001.741233     0.000683
       796     5.475000  1026.985013  1192.640338     0.000546
       797     5.480000  1026.430390   990.347303     0.000686
       798     5.485000  1025.882657  1030.362610     0.000630
       799     5.490000  1025.341640  1051.809098     0.000650
       800     5.495000  1024.807177  1107.735112     0.000587
       801     5.500000  1024.279132  1162.466112     0.000585
       802     5.505000  1023.757329  1032.657268     0.000628
       803     5.510000  1023.241633  1150.925729     0.000594
       804     5.515000  1022.731919  1167.974655     0.000556
       805     5.520000  1022.228064  1008.419380     0.000677
       806     5.525000  1021.729963  1001.981068     0.000651
       807     5.530000  1021.237511  1043.935301     0.000650
       808     5.535000  1020.750545  1116.783079     0.000582
       809     5.540000  1020.269035  1151.472266     0.000592
       810     5.545000  1019.792982   953.464733     0.000678
       811     5.550000  1019.321985  1103.141906     0.000615
       812     5.555000  1018.856131  1095.013731     0.000592
       813     5.560000  1018.395409  1109.563056     0.000615
       814     5.565000  1017.939852  1039.365759     0.000623
       815     5.570000  1017.488944  1046.640886     0.000651
       816     5.575000  1017.042867  1089.041626     0.000599
       817     5.580000  1016.601555  1072.488337     0.000636
       818     5.585000  1016.164941  1035.212944     0.000630
       819     5.590000  1015.732964  1075.499486     0.000631
       820     5.595000  1015.305564  1050.147487     0.000617
       821     5.600000  1014.882684  1041.872881     0.000650
       822     5.605000  1014.464270  1068.178455     0.000612
       823     5.610000  1014.050287  1056.849726     0.000643
       824     5.615000  1013.640724  1017.584283     0.000638
       825     5.620000  1013.235408  1054.626833     0.000645
       826     5.625000  1012.834364  1070.971016     0.000604
       827     5.630000  1012.437551  1096.713785     0.000619
       828     5.635000  1012.044926  1098.115045     0.000591
       829     5.640000  1011.656452  1083.802851     0.000630
       830     5.645000  1011.272090  1152.313933     0.000564
       831     5.650000  1010.891805  1044.853824     0.000648
       832     5.655000  1010.515563  1092.312584     0.000591
       833     5.660000  1010.143393  1073.917208     0.000636
       834     5.665000  1009.775451  1077.255160     0.000606
       835     5.670000  1009.411148  1075.879665     0.000631
       836     5.675000  1009.050768  1082.305621     0.000598
       837     5.680000  1008.694283  1058.184805     0.000638
       838     5.685000  1008.341714  1039.632584     0.000623
       839     5.690000  1007.993156  1074.066498     0.000630
       840     5.695000  1007.648217  1061.860087     0.000617
       841     5.700000  1007.307069  1154.907036     0.000592
       842     5.705000  1006.969699   989.707283     0.000658
       843     5.710000  1006.636092  1038.630223     0.000655
       844     5.715000  1006.306249   978.374029     0.000665
       845     5.720000  1005.980123  1053.344105     0.000639
       846     5.725000  1005.657685  1023.248472     0.000638
       847     5.730000  1005.338937  1059.846231     0.000643
       848     5.735000  1005.023866  1074.951725     0.000602
       849     5.740000  1004.712458  1097.870880     0.000620
       850     5.745000  1004.404700  1097.306616     0.000595
       851     5.750000  1004.100581   990.580981     0.000690
       852     5.755000  1003.800089  1073.160268     0.000603
       853     5.760000  1003.503214  1057.515250     0.000644
       854     5.765000  1003.209958  1083.473446     0.000602
       855     5.770000  1002.920294  1090.001340     0.000622
       856     5.775000  1002.634225  1093.625393     0.000592
       857     5.780000  1002.351780  1056.241115     0.000650
       858     5.785000  1002.072879  1184.282851     0.000551
       859     5.790000  1001.797557  1033.403989     0.000657
       860     5.795000  1001.525810  1133.789315     0.000574
       861     5.800000  1001.257636  1016.818902     0.000664
       862     5.805000  1000.993034  1102.001977     0.000589
       863     5.810000  1000.732004  1028.518726     0.000663
       864     5.815000  1000.474546  1190.536299     0.000549
       865     5.820000  1000.220664  1044.353222     0.000651
       866     5.825000   999.970360  1006.027630     0.000646
       867     5.830000   999.723691  1058.506213     0.000645
       868     5.835000   999.481977  1021.610554     0.000640
       869     5.840000   999.242453  1118.885113     0.000605
       870     5.845000   999.006532  1000.148313     0.000651
       871     5.850000   998.774221  1058.371364     0.000647
       872     5.855000   998.545539  1036.671024     0.000624
       873     5.860000   998.320500   991.432962     0.000681
       874     5.865000   998.099119  1013.662481     0.000638
       875     5.870000   997.881438  1031.940240     0.000662
       876     5.875000   997.672011  1072.315849     0.000603
       877     5.880000   997.463245  1105.956663     0.000617
       878     5.885000   997.256708  1128.088343     0.000577
       879     5.890000   997.053944  1125.412998     0.000605
       880     5.895000   996.854985  1088.858550     0.000593
       881     5.900000   996.659866  1036.126808     0.000658
       882     5.905000   996.468624  1064.277848     0.000609
       883     5.910000   996.281303  1054.219308     0.000631
       884     5.915000   996.097997   957.750408     0.000674
       885     5.920000   995.918837  1011.831225     0.000675
       886     5.925000   995.743580   998.500781     0.000648
       887     5.930000   995.572464   995.886707     0.000677
       888     5.935000   995.405560   993.835189     0.000651
       889     5.940000   995.242945  1033.966068     0.000666
       890     5.945000   995.084723  1029.448346     0.000629
       891     5.950000   994.930958  1105.343251     0.000616
       892     5.955000   994.781776  1090.092564     0.000597
       893     5.960000   994.637313  1055.523589     0.000645
       894     5.965000   994.497663  1076.536884     0.000600
       895     5.970000   994.362998  1074.668287     0.000942
       896     5.975000   994.233481  1054.663520     0.000879
       897     5.980000   994.109288  1032.491564     0.000848
       898     5.985000   993.990639  1080.551220     0.000737
       899     5.990000   993.877780  1055.252125     0.000775
       900     5.995000   993.771063  1070.818740     0.000713
       901     6.000000   993.670687  1031.105980     0.000767
       902     6.005000   993.576929  1049.949520     0.000713
       903     6.010000   993.490264  1113.838174     0.000700
       904     6.015000   993.411156  1091.931332     0.000685
       905     6.020000   993.340253   985.642989     0.000798
       906     6.025000   993.278197  1036.328958     0.000719
       907     6.030000   993.225406  1062.677359     0.000737
       908     6.035000   993.183083  1036.733751     0.000725
       909     6.040000   993.152498  1066.737632     0.000737
       910     6.045000   993.135393  1070.267107     0.000697
       911     6.050000   993.134264   970.603670     0.000813
       912     6.055000   993.152807   931.660100     0.000804
       913     6.060000   993.196608  1055.386475     0.000733
       914     6.065000   993.274155  1007.161705     0.000743
       915     6.070000   993.398212  1110.078084     0.000706
       916     6.075000   993.587695  1101.394792     0.000678
       917     6.080000   993.869679  1054.491583     0.000743
       918     6.085000   994.281940  1000.814269     0.000749
       919     6.090000   994.875158  1099.133728     0.000716
       920     6.095000   995.713199   959.087165     0.000778
       921     6.100000   996.873928  1056.651683     0.000743
       922     6.105000   998.445757  1004.572987     0.000747
       923     6.110000  1000.521380  1029.990279     0.000764
       924     6.115000  1003.188126  1004.352682     0.000738
       925     6.120000  1006.514957  1018.259607     0.000770
       926     6.125000  1010.537264  1037.031729     0.000719
       927     6.130000  1015.241183  1091.843181     0.000721
       928     6.135000  1020.549381  1168.874358     0.000637
       929     6.140000  1026.310055  1073.605110     0.000729
       930     6.145000  1032.290654  1058.672099     0.000705
       931     6.150000  1038.178393  1103.052521     0.000715
       932     6.155000  1043.594522  1055.098523     0.000707
       933     6.160000  1048.129819  1178.005634     0.000666
       934     6.165000  1051.413757  1154.025070     0.000645
       935     6.170000  1053.201790  1079.274534     0.000730
       936     6.175000  1053.447246  1090.243498     0.000686
       937     6.180000  1052.311230  1112.975959     0.000707
       938     6.185000  1050.100577  1074.733314     0.000692
       939     6.190000  1047.172552  1062.983785     0.000738
       940     6.195000  1043.855514  1082.129287     0.000692
       941     6.200000  1040.405936  1081.359953     0.000730
       942     6.205000  1036.995330   979.137992     0.000754
       943     6.210000  1033.715185  1068.710161     0.000733
       944     6.215000  1030.592801  1079.938847     0.000692
       945     6.220000  1027.613749  1071.122575     0.000733
       946     6.225000  1024.745907  1082.344511     0.000687
       947     6.230000  1021.958940  1011.290584     0.000778
       948     6.235000  1019.235290  1057.862558     0.000711
       949     6.240000  1016.572300  1030.343086     0.000762
       950     6.245000  1013.979992  1020.096148     0.000725
       951     6.250000  1011.476536   953.586637     0.000821
       952     6.255000  1009.084630  1070.245867     0.000696
       953     6.260000  1006.828581   991.575274     0.000786
       954     6.265000  1004.731688  1073.974559     0.000699
       955     6.270000  1002.814166  1041.660639     0.000754
       956     6.275000  1001.091146  1019.960155     0.000733
       957     6.280000   999.571399  1034.142705     0.000760
       958     6.285000   998.256805  1019.955585     0.000733
       959     6.290000   997.142681  1107.616256     0.000711
       960     6.295000   996.218321  1077.663508     0.000684
       961     6.300000   995.468917  1045.496358     0.000749
       962     6.305000   994.876412  1063.746692     0.000704
       963     6.310000   994.421607  1097.924710     0.000715
       964     6.315000   994.085121  1028.557445     0.000722
       965     6.320000   993.848642  1012.657672     0.000774
       966     6.325000   993.695257  1101.109219     0.000683
       967     6.330000   993.610479  1051.181908     0.000744
       968     6.335000   993.582051  1043.181304     0.000713
       969     6.340000   993.600026  1092.990854     0.000718
       970     6.345000   993.659698  1089.684775     0.000686
       971     6.350000   993.749395  1032.694675     0.000755
       972     6.355000   993.866514  1027.725762     0.000725
       973     6.360000   994.008673   950.841829     0.000830
       974     6.365000   994.173829  1026.663924     0.000731
       975     6.370000   994.360769  1036.745558     0.000752
       976     6.375000   994.569124   981.143444     0.000766
       977     6.380000   994.800206  1049.171295     0.000743
       978     6.385000   995.051313  1039.246568     0.000712
       979     6.390000   995.324399  1114.454187     0.000703
       980     6.395000   995.620709  1036.027444     0.000728
       981     6.400000   995.941520  1109.161499     0.000707
       982     6.405000   996.288382  1149.318667     0.000650
       983     6.410000   996.663131  1097.359565     0.000718
       984     6.415000   997.067856  1030.291180     0.000729
       985     6.420000   997.505051  1049.199491     0.000743
       986     6.425000   997.977985  1016.036313     0.000738
       987     6.430000   998.489086  1041.045877     0.000753
       988     6.435000   999.042454  1049.999003     0.000712
       989     6.440000   999.642558  1020.165445     0.000769
       990     6.445000  1000.294578  1138.333160     0.000659
       991     6.450000  1001.005149  1044.747288     0.000747
       992     6.455000  1001.781050  1089.000297     0.000688
       993     6.460000  1002.632252  1035.829214     0.000753
       994     6.465000  1003.571482  1134.026567     0.000658
       995     6.470000  1004.616297  1053.722147     0.000737
       996     6.475000  1005.791656  1030.318125     0.000729
       997     6.480000  1007.132426   999.480718     0.000780
       998     6.485000  1008.692595  1080.288756     0.000688
       999     6.490000  1010.551523  1109.487479     0.000699
      1000     6.495000  1012.826358  1123.141804     0.000672
      1001     6.500000  1015.687333  1039.112246     0.000742
      1002     6.505000  1019.376318   994.262396     0.000746
      1003     6.510000  1024.227373  1037.072535     0.000751
      1004     6.515000  1030.686846  1114.257404     0.000672
      1005     6.520000  1039.328937  1046.228337     0.000743
      1006     6.525000  1050.861093  1090.572915     0.000687
      1007     6.530000  1066.112353  1043.159402     0.000749
      1008     6.535000  1085.997098   984.746308     0.000762
      1009     6.540000  1111.451247  1126.913008     0.000692
      1010     6.545000  1143.337132  1158.666481     0.000647
      1011     6.550000  1182.320627  1157.693189     0.000672
      1012     6.555000  1228.725406  1217.886127     0.000615
      1013     6.560000  1282.384457  1231.024311     0.000635
      1014     6.565000  1342.537719  1220.647434     0.000613
      1015     6.570000  1407.644369  1194.036945     0.000656
      1016     6.575000  1475.380561  1354.200827     0.000551
      1017     6.580000  1542.598049  1265.624746     0.000617
      1018     6.585000  1605.379362  1355.488334     0.000552
      1019     6.590000  1659.233572  1362.112145     0.000574
      1020     6.595000  1699.531946  1342.354933     0.000555
      1021     6.600000  1722.240955  1335.661865     0.000583
      1022     6.605000  1724.829651  1453.774606     0.000516
      1023     6.610000  1706.982735  1393.055089     0.000563
      1024     6.615000  1670.717844  1423.498418     0.000527
      1025     6.620000  1619.812464  1354.183122     0.000577
      1026     6.625000  1558.877347  1388.286708     0.000543
      1027     6.630000  1492.523759  1294.229560     0.000603
      1028     6.635000  1424.844327  1284.462530     0.000583
      1029     6.640000  1359.176166  1343.397649     0.000582
      1030     6.645000  1298.029974  1265.209473     0.000594
      1031     6.650000  1243.102660  1199.200358     0.000651
      1032     6.655000  1195.337298  1254.290385     0.000599
      1033     6.660000  1155.027155  1162.977875     0.000673
      1034     6.665000  1121.939550  1120.186277     0.000672
      1035     6.670000  1095.470928  1133.896225     0.000687
      1036     6.675000  1074.786826  1149.271791     0.000655
      1037     6.680000  1058.953083  1130.690394     0.000691
      1038     6.685000  1047.038929  1024.627579     0.000737
      1039     6.690000  1038.188881  1058.248795     0.000738
      1040     6.695000  1031.664441  1026.436977     0.000730
      1041     6.700000  1026.860466  1083.238596     0.000725
      1042     6.705000  1023.302754  1040.336932     0.000724
      1043     6.710000  1020.634009  1131.194733     0.000693
      1044     6.715000  1018.594145  1044.508738     0.000721
      1045     6.720000  1016.999229  1063.006505     0.000740
      1046     6.725000  1015.722404  1036.144835     0.000725
      1047     6.730000  1014.677689  1005.390400     0.000779
      1048     6.735000  1013.807409  1064.952960     0.000698
      1049     6.740000  1013.072050  1076.778776     0.000723
      1050     6.745000  1012.445371  1100.358235     0.000682
      1051     6.750000  1011.909247  1087.024088     0.000721
      1052     6.755000  1011.449197  1084.056050     0.000690
      1053     6.760000  1011.055967  1072.861779     0.000726
      1054     6.765000  1010.721404  1011.022868     0.000748
      1055     6.770000  1010.437838   982.147412     0.000802
      1056     6.775000  1010.200597   967.234342     0.000776
      1057     6.780000  1010.005019  1031.488683     0.000756
      1058     6.785000  1009.847078  1012.653595     0.000749
      1059     6.790000  1009.723261  1047.475659     0.000747
      1060     6.795000  1009.630486  1028.606285     0.000727
      1061     6.800000  1009.566038  1040.606036     0.000749
      1062     6.805000  1009.527512  1068.967943     0.000701
      1063     6.810000  1009.512772   995.637383     0.000784
      1064     6.815000  1009.519918  1047.484219     0.000713
      1065     6.820000  1009.547253  1024.071464     0.000766
      1066     6.825000  1009.593261  1049.276570     0.000718
      1067     6.830000  1009.656580  1106.361345     0.000709
      1068     6.835000  1009.735988  1039.319120     0.000722
      1069     6.840000  1009.830383  1044.202099     0.000747
      1070     6.845000  1009.938771  1086.202127     0.000693
      1071     6.850000  1010.060254  1051.733004     0.000744
      1072     6.855000  1010.194017  1056.776401     0.000711
      1073     6.860000  1010.339328  1005.038442     0.000779
      1074     6.865000  1010.495524  1103.655590     0.000684
      1075     6.870000  1010.661967  1071.718592     0.000734
      1076     6.875000  1010.838104  1037.232905     0.000725
      1077     6.880000  1011.023429   987.194684     0.000799
      1078     6.885000  1011.217478  1015.099621     0.000744
      1079     6.890000  1011.419825  1044.299208     0.000749
      1080     6.895000  1011.630079  1082.291702     0.000695
      1081     6.900000  1011.847878   998.444526     0.000785
      1082     6.905000  1012.072893  1009.966610     0.000744
      1083     6.910000  1012.304855   950.322946     0.000829
      1084     6.915000  1012.543414  1035.724544     0.000728
      1085     6.920000  1012.788341  1042.329993     0.000749
      1086     6.925000  1013.039397  1023.500171     0.000735
      1087     6.930000  1013.296372  1065.233171     0.000737
      1088     6.935000  1013.559082  1061.077025     0.000708
      1089     6.940000  1013.827295  1101.655330     0.000715
      1090     6.945000  1014.100818   981.692407     0.000768
      1091     6.950000  1014.379516  1038.836192     0.000757
      1092     6.955000  1014.663241  1112.210153     0.000676
      1093     6.960000  1014.951851  1058.045899     0.000743
      1094     6.965000  1015.245418  1106.235701     0.000680
      1095     6.970000  1015.543953  1021.563819     0.000769
      1096     6.975000  1015.846464  1025.098733     0.000735
      1097     6.980000  1016.153411  1067.003055     0.000737
      1098     6.985000  1016.464677  1063.166933     0.000704
      1099     6.990000  1016.780146  1081.289974     0.000730
      1100     6.995000  1017.099863   997.180117     0.000754
      1101     7.000000  1017.423644  1047.217999     0.000746
      1102     7.005000  1017.752167  1095.558047     0.000687
      1103     7.010000  1018.084114  1118.124950     0.000704
      1104     7.015000  1018.419575  1107.391852     0.000678
      1105     7.020000  1018.758843  1159.545436     0.000671
      1106     7.025000  1019.101867  1046.861987     0.000713
      1107     7.030000  1019.448639  1008.495039     0.000782
      1108     7.035000  1019.802672  1062.370348     0.000711
      1109     7.040000  1020.156838  1051.568440     0.000742
      1110     7.045000  1020.514484   984.090197     0.000762
      1111     7.050000  1020.875662  1021.038319     0.000772
      1112     7.055000  1021.241408   964.585939     0.000778
      1113     7.060000  1021.609946  1024.677163     0.000765
      1114     7.065000  1021.981582  1052.571641     0.000713
      1115     7.070000  1022.356671  1015.516261     0.000775
      1116     7.075000  1022.735196  1117.086657     0.000676
      1117     7.080000  1023.117144  1066.835601     0.000739
      1118     7.085000  1023.502504  1071.148872     0.000702
      1119     7.090000  1023.891269  1102.616481     0.000708
      1120     7.095000  1024.283448  1035.197000     0.000720
      1121     7.100000  1024.679116  1048.810201     0.000742
      1122     7.105000  1025.078191  1078.147481     0.000695
      1123     7.110000  1025.480615   989.490928     0.000799
      1124     7.115000  1025.886429   987.588072     0.000755
      1125     7.120000  1026.295654  1032.450154     0.000759
      1126     7.125000  1026.708383   936.494435     0.000804
      1127     7.130000  1027.124518   971.982996     0.000807
      1128     7.135000  1027.544140  1010.401628     0.000744
      1129     7.140000  1027.967276  1044.946014     0.000754
      1130     7.145000  1028.393970  1094.736622     0.000680
      1131     7.150000  1028.824236  1040.482106     0.000750
      1132     7.155000  1029.258126  1011.778328     0.000743
      1133     7.160000  1029.695685  1048.138270     0.000750
      1134     7.165000  1030.137658  1012.216931     0.000734
      1135     7.170000  1030.594888   979.481545     0.000805
      1136     7.175000  1031.043913  1034.751916     0.000729
      1137     7.180000  1031.496721  1039.905504     0.000753
      1138     7.185000  1031.953514  1093.589307     0.000684
      1139     7.190000  1032.414378  1040.441581     0.000755
      1140     7.195000  1032.879420   962.942630     0.000777
      1141     7.200000  1033.348752  1051.556812     0.000745
      1142     7.205000  1033.822425  1078.757851     0.000697
      1143     7.210000  1034.300624   958.821378     0.000823
      1144     7.215000  1034.783527  1051.533778     0.000709
      1145     7.220000  1035.271106  1106.039297     0.000710
      1146     7.225000  1035.763543   972.121926     0.000771
      1147     7.230000  1036.260736  1019.422528     0.000769
      1148     7.235000  1036.762812  1030.168160     0.000724
      1149     7.240000  1037.269992   988.077059     0.000797
      1150     7.245000  1037.782338  1039.189920     0.000721
      1151     7.250000  1038.302734  1048.598505     0.000747
      1152     7.255000  1038.829639  1036.135206     0.000721
      1153     7.260000  1039.363044  1034.546529     0.000754
      1154     7.265000  1039.903490  1010.384777     0.000733
      1155     7.270000  1040.451408  1100.092465     0.000710
      1156     7.275000  1041.007281  1025.070467     0.000726
      1157     7.280000  1041.571675  1023.008249     0.000759
      1158     7.285000  1042.145257  1063.257103     0.000698
      1159     7.290000  1042.728841  1000.392463     0.000791
      1160     7.295000  1043.323462  1068.770164     0.000702
      1161     7.300000  1043.930381  1065.760290     0.000731
      1162     7.305000  1044.551264  1049.021281     0.000717
      1163     7.310000  1045.188365  1016.539028     0.000774
      1164     7.315000  1045.844693  1135.831068     0.000650
      1165     7.320000  1046.525105  1010.161581     0.000771
      1166     7.325000  1047.233581  1027.278279     0.000733
      1167     7.330000  1047.978475  1117.884496     0.000702
      1168     7.335000  1048.769732  1010.037752     0.000740
      1169     7.340000  1049.620762  1071.846105     0.000730
      1170     7.345000  1050.549085  1089.664364     0.000688
      1171     7.350000  1051.577225  1049.025473     0.000745
      1172     7.355000  1052.733579  1002.690763     0.000748
      1173     7.360000  1054.053156   982.697948     0.000795
      1174     7.365000  1055.578192  1025.231699     0.000720
      1175     7.370000  1057.358199   944.818677     0.000819
      1176     7.375000  1059.449520  1016.194253     0.000730
      1177     7.380000  1061.914093  1005.468762     0.000777
      1178     7.385000  1064.817334  1088.625310     0.000685
      1179     7.390000  1068.226275  1029.520714     0.000763
      1180     7.395000  1072.215760  1068.063185     0.000696
      1181     7.400000  1076.808694  1104.419226     0.000706
      1182     7.405000  1082.058480  1109.730272     0.000672
      1183     7.410000  1087.982045  1110.906071     0.000704
      1184     7.415000  1094.568937  1036.076361     0.000721
      1185     7.420000  1101.775719  1110.385738     0.000705
      1186     7.425000  1109.521268  1097.881624     0.000679
      1187     7.430000  1117.682794  1139.629171     0.000678
      1188     7.435000  1126.093856  1094.656274     0.000680
      1189     7.440000  1134.543529  1155.035901     0.000679
      1190     7.445000  1142.777364  1147.514131     0.000650
      1191     7.450000  1150.502660  1219.166280     0.000640
      1192     7.455000  1157.398754  1164.961589     0.000643
      1193     7.460000  1163.137379  1109.888999     0.000706
      1194     7.465000  1167.420576  1172.900904     0.000632
      1195     7.470000  1169.999299  1149.397374     0.000677
      1196     7.475000  1170.742584  1210.389082     0.000617
      1197     7.480000  1169.651640  1148.746634     0.000682
      1198     7.485000  1166.859034  1106.477250     0.000672
      1199     7.490000  1162.605945  1095.656742     0.000710
      1200     7.495000  1157.202150  1054.232151     0.000708
      1201     7.500000  1150.985630  1107.167714     0.000706
      1202     7.505000  1144.290048  1158.834690     0.000640
      1203     7.510000  1137.428155  1164.428380     0.000670
      1204     7.515000  1130.682448  1121.714399     0.000667
      1205     7.520000  1124.304443  1019.739206     0.000770
      1206     7.525000  1118.517564  1051.998774     0.000706
      1207     7.530000  1113.522266  1094.102887     0.000713
      1208     7.535000  1109.503364  1097.942761     0.000681
      1209     7.540000  1106.627443  1126.503000     0.000690
      1210     7.545000  1105.053695  1070.903704     0.000699
      1211     7.550000  1104.927770  1141.352045     0.000687
      1212     7.555000  1106.371478  1123.310268     0.000661
      1213     7.560000  1109.468088  1163.094887     0.000670
      1214     7.565000  1114.243859  1195.335372     0.000628
      1215     7.570000  1120.630643  1129.374011     0.000694
      1216     7.575000  1128.459574  1113.027405     0.000669
      1217     7.580000  1137.428551  1127.151592     0.000690
      1218     7.585000  1147.091832  1046.516285     0.000715
      1219     7.590000  1156.853407  1134.726400     0.000687
      1220     7.595000  1165.982747  1207.321637     0.000619
      1221     7.600000  1173.656247  1188.278064     0.000660
      1222     7.605000  1179.058828  1139.492981     0.000655
      1223     7.610000  1181.549526  1032.934532     0.000757
      1224     7.615000  1180.842550  1148.426059     0.000651
      1225     7.620000  1177.102812  1054.518983     0.000743
      1226     7.625000  1170.885367  1106.802721     0.000675
      1227     7.630000  1162.959560  1172.907584     0.000668
      1228     7.635000  1154.126231  1134.929564     0.000661
      1229     7.640000  1145.099341  1082.552731     0.000723
      1230     7.645000  1136.452863  1151.096630     0.000650
      1231     7.650000  1128.606154  1080.982488     0.000724
      1232     7.655000  1121.827789  1083.898273     0.000690
      1233     7.660000  1116.248521  1042.900648     0.000746
      1234     7.665000  1111.885534   969.475183     0.000767
      1235     7.670000  1108.669343  1069.738358     0.000731
      1236     7.675000  1106.474504  1044.261701     0.000714
      1237     7.680000  1105.147972  1057.726536     0.000739
      1238     7.685000  1104.531622  1072.236767     0.000699
      1239     7.690000  1104.481110  1039.561485     0.000755
      1240     7.695000  1104.873320  1130.321052     0.000658
      1241     7.700000  1105.613296  1042.695607     0.000747
      1242     7.705000  1106.632959  1035.309298     0.000716
      1243     7.710000  1107.889444  1037.767349     0.000755
      1244     7.715000  1109.362182  1083.840110     0.000688
      1245     7.720000  1111.050179  1071.194367     0.000729
      1246     7.725000  1112.970032  1122.455419     0.000669
      1247     7.730000  1115.155330  1084.669136     0.000723
      1248     7.735000  1117.656889  1084.040348     0.000690
      1249     7.740000  1120.544328  1181.394090     0.000663
      1250     7.745000  1123.908378  1031.983449     0.000722
      1251     7.750000  1127.863769  1063.488989     0.000730
      1252     7.755000  1132.552443  1071.941177     0.000697
      1253     7.760000  1138.146667  1083.194335     0.000724
      1254     7.765000  1144.851672  1127.061791     0.000662
      1255     7.770000  1152.907354  1090.838009     0.000717
      1256     7.775000  1162.588451  1156.401552     0.000649
      1257     7.780000  1174.202832  1175.291751     0.000666
      1258     7.785000  1188.087097  1096.353566     0.000682
      1259     7.790000  1204.599319  1250.152012     0.000623
      1260     7.795000  1224.108273  1190.968873     0.000629
      1261     7.800000  1246.978607  1124.883485     0.000694
      1262     7.805000  1273.554027  1154.126416     0.000647
      1263     7.810000  1304.135842  1201.672094     0.000648
      1264     7.815000  1338.959771  1238.307720     0.000604
      1265     7.820000  1378.169841  1334.937152     0.000585
      1266     7.825000  1421.790686  1261.571598     0.000590
      1267     7.830000  1469.711609  1379.970117     0.000559
      1268     7.835000  1521.657083  1447.526324     0.000512
      1269     7.840000  1577.170194  1434.162331     0.000545
      1270     7.845000  1635.598136  1511.457216     0.000492
      1271     7.850000  1696.082134  1597.267925     0.000484
      1272     7.855000  1757.552253  1686.881051     0.000445
      1273     7.860000  1818.727882  1750.883329     0.000447
      1274     7.865000  1878.126482  1847.470000     0.000399
      1275     7.870000  1934.085527  1868.537716     0.000417
      1276     7.875000  1984.806730  1852.615445     0.000406
      1277     7.880000  2028.433269  1994.654202     0.000390
      1278     7.885000  2063.168372  2138.350734     0.000346
      1279     7.890000  2087.433198  1968.203581     0.000398
      1280     7.895000  2100.043814  2215.339401     0.000336
      1281     7.900000  2100.368415  2191.614712     0.000352
      1282     7.905000  2088.421684  2137.864058     0.000347
      1283     7.910000  2064.862552  2268.904289     0.000574
      1284     7.915000  2030.898098  2098.075182     0.000467
      1285     7.920000  1988.124253  2098.138697     0.000459
      1286     7.925000  1938.346505  2050.631542     0.000439
      1287     7.930000  1883.422928  1973.434192     0.000468
      1288     7.935000  1825.149035  1843.680069     0.000466
      1289     7.940000  1765.180213  1780.310863     0.000506
      1290     7.945000  1704.989642  1645.799916     0.000519
      1291     7.950000  1645.847465  1645.160924     0.000541
      1292     7.955000  1588.812937  1476.725737     0.000578
      1293     7.960000  1534.734208  1354.846816     0.000661
      1294     7.965000  1484.253189  1393.070654     0.000615
      1295     7.970000  1437.817402  1400.480527     0.000638
      1296     7.975000  1395.693473  1305.619933     0.000650
      1297     7.980000  1357.986356  1239.340649     0.000718
      1298     7.985000  1324.661697  1177.760481     0.000725
      1299     7.990000  1295.569406  1182.024639     0.000758
      1300     7.995000  1270.470260  1115.863499     0.000767
      1301     8.000000  1249.060117  1228.535381     0.000720
      1302     8.005000  1230.993435  1192.976138     0.000714
      1303     8.010000  1215.904138  1189.791674     0.000752
      1304     8.015000  1203.423302  1150.260096     0.000743
      1305     8.020000  1193.193293  1186.323427     0.000753
      1306     8.025000  1184.878338  1123.583797     0.000758
      1307     8.030000  1178.171708  1114.289379     0.000802
      1308     8.035000  1172.799876  1113.724787     0.000767
      1309     8.040000  1168.524175  1192.929252     0.000749
      1310     8.045000  1165.140435  1138.989978     0.000751
      1311     8.050000  1162.477092  1098.719208     0.000817
      1312     8.055000  1160.392456  1129.626686     0.000755
      1313     8.060000  1158.771326  1130.867424     0.000793
      1314     8.065000  1157.521400  1127.191023     0.000759
      1315     8.070000  1156.569685  1147.664104     0.000776
      1316     8.075000  1155.859592  1139.982330     0.000750
      1317     8.080000  1155.346804  1141.908646     0.000783
      1318     8.085000  1154.998397  1087.326945     0.000786
      1319     8.090000  1154.789630  1118.251077     0.000797
      1320     8.095000  1154.702483  1081.200686     0.000789
      1321     8.100000  1154.724370  1109.491514     0.000807
      1322     8.105000  1154.847164  1081.803951     0.000788
      1323     8.110000  1155.066512  1133.735523     0.000791
      1324     8.115000  1155.381543  1034.603503     0.000831
      1325     8.120000  1155.794225  1057.671749     0.000844
      1326     8.125000  1156.310031  1150.433038     0.000740
      1327     8.130000  1156.937643  1155.813879     0.000772
      1328     8.135000  1157.689303  1087.585500     0.000783
      1329     8.140000  1158.583447  1104.417662     0.000803
      1330     8.145000  1159.635819  1183.277484     0.000722
      1331     8.150000  1160.873752  1090.581299     0.000821
      1332     8.155000  1162.327370  1002.797187     0.000850
      1333     8.160000  1164.031611  1092.104039     0.000810
      1334     8.165000  1166.027001  1149.675174     0.000743
      1335     8.170000  1168.359068  1080.459084     0.000832
      1336     8.175000  1171.078091  1091.664421     0.000784
      1337     8.180000  1174.238245  1157.920962     0.000765
      1338     8.185000  1177.897008  1091.528136     0.000783
      1339     8.190000  1182.113982  1191.656754     0.000753
      1340     8.195000  1186.950264  1162.230852     0.000730
      1341     8.200000  1192.469264  1112.416946     0.000800
      1342     8.205000  1198.740359  1129.838306     0.000762
      1343     8.210000  1205.848421  1176.348367     0.000759
      1344     8.215000  1213.913158  1145.858737     0.000746
      1345     8.220000  1223.121110  1128.070674     0.000793
      1346     8.225000  1233.770456  1134.882250     0.000754
      1347     8.230000  1246.320121  1244.565288     0.000709
      1348     8.235000  1261.421229  1201.342409     0.000713
      1349     8.240000  1279.895298  1246.925433     0.000714
      1350     8.245000  1302.618623  1232.310801     0.000693
      1351     8.250000  1330.287746  1276.824235     0.000695
      1352     8.255000  1363.081185  1298.790756     0.000664
      1353     8.260000  1400.283170  1401.103113     0.000636
      1354     8.265000  1439.964507  1406.610114     0.000607
      1355     8.270000  1478.813956  1323.033104     0.000676
      1356     8.275000  1512.262876  1413.378954     0.000603
      1357     8.280000  1535.241127  1353.962425     0.000652
      1358     8.285000  1543.884996  1296.177614     0.000659
      1359     8.290000  1537.520969  1373.735326     0.000651
      1360     8.295000  1519.104668  1408.336961     0.000609
      1361     8.300000  1493.548346  1330.112403     0.000667
      1362     8.305000  1465.693658  1404.379741     0.000607
      1363     8.310000  1439.285038  1332.090830     0.000671
      1364     8.315000  1416.742258  1376.875756     0.000618
      1365     8.320000  1399.263141  1353.479713     0.000658
      1366     8.325000  1387.083034  1201.180378     0.000714
      1367     8.330000  1379.815458  1360.862143     0.000652
      1368     8.335000  1376.783267  1384.702336     0.000620
      1369     8.340000  1377.263153  1272.699026     0.000701
      1370     8.345000  1380.612450  1340.613096     0.000638
      1371     8.350000  1386.295406  1334.192913     0.000663
      1372     8.355000  1393.848086  1404.777900     0.000609
      1373     8.360000  1402.820966  1329.887049     0.000670
      1374     8.365000  1412.725541  1409.536566     0.000605
      1375     8.370000  1422.997494  1460.948509     0.000608
      1376     8.375000  1432.980850  1462.150402     0.000586
      1377     8.380000  1441.935824  1469.237126     0.000605
      1378     8.385000  1449.074786  1469.389529     0.000582
      1379     8.390000  1453.630357  1490.837344     0.000591
      1380     8.395000  1454.951604  1498.734350     0.000571
      1381     8.400000  1452.608438  1454.620863     0.000613
      1382     8.405000  1446.469997  1503.220211     0.000571
      1383     8.410000  1436.725049  1595.207351     0.000558
      1384     8.415000  1423.835787  1515.356494     0.000564
      1385     8.420000  1408.446192  1494.408200     0.000596
      1386     8.425000  1391.280675  1460.810161     0.000586
      1387     8.430000  1373.061310  1427.973800     0.000623
      1388     8.435000  1354.454003  1457.732026     0.000589
      1389     8.440000  1336.039557  1420.952921     0.000624
      1390     8.445000  1318.300982  1469.238040     0.000579
      1391     8.450000  1301.619613  1309.126544     0.000680
      1392     8.455000  1286.275187  1452.959360     0.000590
      1393     8.460000  1272.451953  1235.103687     0.000719
      1394     8.465000  1260.246725  1204.371622     0.000711
      1395     8.470000  1249.680963  1205.104687     0.000737
      1396     8.475000  1240.706344  1193.531780     0.000720
      1397     8.480000  1233.243720  1202.923342     0.000736
      1398     8.485000  1227.171293  1170.580699     0.000731
      1399     8.490000  1222.326732  1253.623613     0.000713
      1400     8.495000  1218.551468  1196.810206     0.000715
      1401     8.500000  1215.687875  1254.645544     0.000707
      1402     8.505000  1213.586933  1184.432657     0.000722
      1403     8.510000  1212.113428  1158.309800     0.000769
      1404     8.515000  1211.148827  1111.730666     0.000764
      1405     8.520000  1210.592466  1183.091263     0.000748
      1406     8.525000  1210.361206  1171.589779     0.000732
      1407     8.530000  1210.388335  1208.439710     0.000729
      1408     8.535000  1210.620948  1160.045233     0.000734
      1409     8.540000  1211.018956  1078.728336     0.000824
      1410     8.545000  1211.552221  1148.685846     0.000748
      1411     8.550000  1212.198747  1073.322042     0.000831
      1412     8.555000  1212.942966  1159.159398     0.000735
      1413     8.560000  1213.774320  1147.377345     0.000778
      1414     8.565000  1214.686117  1173.494416     0.000735
      1415     8.570000  1215.674740  1181.223813     0.000745
      1416     8.575000  1216.739059  1240.522163     0.000681
      1417     8.580000  1217.880116  1117.880409     0.000791
      1418     8.585000  1219.101011  1217.515738     0.000705
      1419     8.590000  1220.406996  1132.341087     0.000788
      1420     8.595000  1221.805757  1100.370982     0.000774
      1421     8.600000  1223.307901  1155.006684     0.000771
      1422     8.605000  1224.927660  1153.318900     0.000747
      1423     8.610000  1226.683825  1137.856425     0.000783
      1424     8.615000  1228.600944  1134.792757     0.000748
      1425     8.620000  1230.710806  1169.652610     0.000762
      1426     8.625000  1233.054225  1182.525077     0.000725
      1427     8.630000  1235.683140  1195.829874     0.000739
      1428     8.635000  1238.663119  1141.414842     0.000749
      1429     8.640000  1242.076008  1218.246307     0.000734
      1430     8.645000  1246.021680  1200.060213     0.000716
      1431     8.650000  1250.623125  1109.817470     0.000804
      1432     8.655000  1256.027597  1165.262694     0.000739
      1433     8.660000  1262.409520  1073.123901     0.000834
      1434     8.665000  1269.972335  1250.011027     0.000681
      1435     8.670000  1278.949416  1196.187926     0.000745
      1436     8.675000  1289.603683  1219.832689     0.000705
      1437     8.680000  1302.225524  1219.362949     0.000736
      1438     8.685000  1317.128677  1258.156190     0.000680
      1439     8.690000  1334.643729  1211.542836     0.000736
      1440     8.695000  1355.109027  1278.298867     0.000675
      1441     8.700000  1378.858862  1294.052550     0.000690
      1442     8.705000  1406.209026  1338.669082     0.000639
      1443     8.710000  1437.439967  1370.487741     0.000650
      1444     8.715000  1472.778041  1371.557279     0.000626
      1445     8.720000  1512.375500  1288.799470     0.000691
      1446     8.725000  1556.290076  1478.419913     0.000579
      1447     8.730000  1604.465067  1450.275143     0.000616
      1448     8.735000  1656.710882  1534.405744     0.000560
      1449     8.740000  1712.688859  1468.912731     0.000607
      1450     8.745000  1771.898000  1618.196131     0.000531
      1451     8.750000  1833.664995  1575.646356     0.000564
      1452     8.755000  1897.137709  1702.981453     0.000504
      1453     8.760000  1961.282395  1826.051336     0.000489
      1454     8.765000  2024.885461  1841.472949     0.000465
      1455     8.770000  2086.561848  1972.965277     0.000452
      1456     8.775000  2144.774311  2009.372805     0.000424
      1457     8.780000  2197.870250  2076.168222     0.000430
      1458     8.785000  2244.144155  2236.190560     0.000384
      1459     8.790000  2281.932021  2286.329510     0.000390
      1460     8.795000  2309.737105  2298.066486     0.000373
      1461     8.800000  2326.374170  2279.219074     0.000393
      1462     8.805000  2331.105950  2400.787727     0.000355
      1463     8.810000  2323.738390  2332.882160     0.000380
      1464     8.815000  2304.647403  2395.923631     0.000355
      1465     8.820000  2274.728641  2458.313054     0.000364
      1466     8.825000  2235.285500  2284.340520     0.000374
      1467     8.830000  2187.886352  2478.783800     0.000360
      1468     8.835000  2134.222952  2210.914638     0.000385
      1469     8.840000  2075.993551  2152.574698     0.000414
      1470     8.845000  2014.819853  2089.202901     0.000408
      1471     8.850000  1952.192546  1937.830068     0.000461
      1472     8.855000  1889.442322  1913.186080     0.000448
      1473     8.860000  1827.724243  1896.294998     0.000471
      1474     8.865000  1768.012267  1673.057305     0.000508
      1475     8.870000  1711.099136  1686.530947     0.000530
      1476     8.875000  1657.600527  1572.724815     0.000544
      1477     8.880000  1607.962706  1643.214765     0.000544
      1478     8.885000  1562.473592  1620.504139     0.000528
      1479     8.890000  1521.277048  1533.533823     0.000584
      1480     8.895000  1484.389865  1412.931826     0.000610
      1481     8.900000  1451.720796  1388.305726     0.000641
      1482     8.905000  1423.090737  1439.387341     0.000591
      1483     8.910000  1398.253115  1337.928531     0.000671
      1484     8.915000  1376.913588  1312.128748     0.000655
      1485     8.920000  1358.748200  1350.722402     0.000657
      1486     8.925000  1343.419501  1271.128163     0.000670
      1487     8.930000  1330.590200  1303.143180     0.000687
      1488     8.935000  1319.934018  1292.925397     0.000663
      1489     8.940000  1311.143811  1260.281033     0.000707
      1490     8.945000  1303.937404  1208.784519     0.000709
      1491     8.950000  1298.061031  1336.760862     0.000675
      1492     8.955000  1293.290879  1282.280040     0.000672
      1493     8.960000  1289.432009  1289.989443     0.000693
      1494     8.965000  1286.321825  1306.546414     0.000659
      1495     8.970000  1283.819356  1206.468677     0.000747
      1496     8.975000  1281.808898  1200.072490     0.000714
      1497     8.980000  1280.195888  1314.319711     0.000681
      1498     8.985000  1278.904259  1303.847421     0.000659
      1499     8.990000  1277.871718  1200.291848     0.000744
      1500     8.995000  1277.050013  1258.436530     0.000678
      1501     9.000000  1276.400759  1304.935425     0.000690
      1502     9.005000  1275.893860  1251.643176     0.000684
      1503     9.010000  1275.505810  1280.470336     0.000703
      1504     9.015000  1275.218278  1284.528993     0.000668
      1505     9.020000  1275.016949  1232.424511     0.000728
      1506     9.025000  1274.890603  1256.703754     0.000684
      1507     9.030000  1274.830433  1275.656971     0.000704
      1508     9.035000  1274.829280  1238.290431     0.000691
      1509     9.040000  1274.881495  1246.528177     0.000720
      1510     9.045000  1274.982433  1237.828612     0.000695
      1511     9.050000  1275.128239  1229.708296     0.000729
      1512     9.055000  1275.315672  1208.903140     0.000705
      1513     9.060000  1275.541972  1243.608282     0.000718
      1514     9.065000  1275.804772  1242.846757     0.000686
      1515     9.070000  1276.101953  1264.255230     0.000706
      1516     9.075000  1276.431781  1271.054310     0.000674
      1517     9.080000  1276.792536  1237.079078     0.000724
      1518     9.085000  1277.182824  1226.572976     0.000693
      1519     9.090000  1277.601400  1300.372497     0.000687
      1520     9.095000  1278.047141  1179.241477     0.000726
      1521     9.100000  1278.519061  1207.203949     0.000739
      1522     9.105000  1279.016293  1249.792282     0.000683
      1523     9.110000  1279.538047  1158.048429     0.000775
      1524     9.115000  1280.083674  1232.888466     0.000694
      1525     9.120000  1280.652610  1202.164528     0.000742
      1526     9.125000  1281.244372  1256.563824     0.000679
      1527     9.130000  1281.858568  1253.760689     0.000718
      1528     9.135000  1282.494901  1200.398645     0.000710
      1529     9.140000  1283.153109  1144.849142     0.000782
      1530     9.145000  1283.833054  1261.648313     0.000682
      1531     9.150000  1284.534653  1311.249407     0.000687
      1532     9.155000  1285.257902  1316.583334     0.000645
      1533     9.160000  1286.002888  1231.707230     0.000729
      1534     9.165000  1286.769712  1320.426058     0.000650
      1535     9.170000  1287.558610  1294.849807     0.000687
      1536     9.175000  1288.369874  1258.914143     0.000677
      1537     9.180000  1289.203874  1256.424113     0.000713
      1538     9.185000  1290.061050  1233.217640     0.000692
      1539     9.190000  1290.941934  1323.483399     0.000674
      1540     9.195000  1291.847147  1247.829410     0.000686
      1541     9.200000  1292.777391  1215.271610     0.000735
      1542     9.205000  1293.733444  1188.883318     0.000710
      1543     9.210000  1294.716221  1355.132379     0.000656
      1544     9.215000  1295.726718  1350.985477     0.000631
      1545     9.220000  1296.766054  1274.619495     0.000703
      1546     9.225000  1297.835470  1241.640527     0.000688
      1547     9.230000  1298.936339  1254.893599     0.000712
      1548     9.235000  1300.070178  1283.503442     0.000664
      1549     9.240000  1301.238660  1260.759557     0.000709
      1550     9.245000  1302.443636  1210.143031     0.000706
      1551     9.250000  1303.687147  1330.246535     0.000668
      1552     9.255000  1304.971460  1242.153823     0.000682
      1553     9.260000  1306.299104  1305.808557     0.000682
      1554     9.265000  1307.672925  1277.587313     0.000671
      1555     9.270000  1309.096179  1332.497238     0.000670
      1556     9.275000  1310.572658  1281.250915     0.000667
      1557     9.280000  1312.106901  1355.439426     0.000658
      1558     9.285000  1313.704474  1321.482976     0.000646
      1559     9.290000  1315.372415  1349.511190     0.000658
      1560     9.295000  1317.119575  1309.645396     0.000655
      1561     9.300000  1318.957414  1303.461336     0.000685
      1562     9.305000  1320.900661  1283.466000     0.000661
      1563     9.310000  1322.967526  1379.790792     0.000647
      1564     9.315000  1325.177949  1252.173705     0.000682
      1565     9.320000  1327.556803  1286.964044     0.000689
      1566     9.325000  1330.129405  1370.369253     0.000620
      1567     9.330000  1332.919944  1202.961588     0.000744
      1568     9.335000  1335.948314  1369.287193     0.000626
      1569     9.340000  1339.226542  1328.288550     0.000666
      1570     9.345000  1342.755428  1280.719125     0.000665
      1571     9.350000  1346.521883  1369.925675     0.000651
      1572     9.355000  1350.497487  1274.003234     0.000664
      1573     9.360000  1354.638728  1439.173226     0.000619
      1574     9.365000  1358.890120  1362.502399     0.000624
      1575     9.370000  1363.193464  1368.251948     0.000650
      1576     9.375000  1367.506824  1371.218885     0.000617
      1577     9.380000  1371.831090  1344.709062     0.000662
      1578     9.385000  1376.231856  1369.415700     0.000625
      1579     9.390000  1380.843664  1343.586150     0.000662
      1580     9.395000  1385.859315  1434.121844     0.000593
      1581     9.400000  1391.520553  1434.764802     0.000618
      1582     9.405000  1398.122437  1424.205041     0.000597
      1583     9.410000  1406.032795  1402.279073     0.000630
      1584     9.415000  1415.723545  1304.380290     0.000647
      1585     9.420000  1427.811399  1366.110396     0.000651
      1586     9.425000  1443.106043  1388.362080     0.000617
      1587     9.430000  1462.662843  1390.875154     0.000639
      1588     9.435000  1487.834809  1468.582643     0.000578
      1589     9.440000  1520.316206  1556.436699     0.000569
      1590     9.445000  1562.166964  1568.771823     0.000545
      1591     9.450000  1615.802079  1595.985421     0.000557
      1592     9.455000  1683.947992  1695.380129     0.000505
      1593     9.460000  1769.531141  1760.880962     0.000505
      1594     9.465000  1875.510049  1788.885903     0.000474
      1595     9.470000  2004.641124  1781.298897     0.000499
      1596     9.475000  2159.186310  2089.657581     0.000409
      1597     9.480000  2340.578769  2240.466634     0.000394
      1598     9.485000  2549.071420  2507.416442     0.000338
      1599     9.490000  2783.398470  2577.275571     0.000345
      1600     9.495000  3040.479804  2904.530704     0.000292
      1601     9.500000  3315.191215  3136.488160     0.000278
      1602     9.505000  3600.213806  3420.246859     0.000248
      1603     9.510000  3885.973280  3769.880029     0.000236
      1604     9.515000  4160.703026  3984.348512     0.000212
      1605     9.520000  4410.731281  4326.250676     0.000203
      1606     9.525000  4621.189286  4450.502667     0.000190
      1607     9.530000  4777.377064  4689.687594     0.000189
      1608     9.535000  4866.846950  4781.125204     0.000177
      1609     9.540000  4881.809491  4950.315767     0.000178
      1610     9.545000  4820.946139  4812.154817     0.000176
      1611     9.550000  4689.765660  4788.218232     0.000184
      1612     9.555000  4499.264963  4666.773352     0.000181
      1613     9.560000  4263.614443  4289.929500     0.000207
      1614     9.565000  3997.854059  3938.601846     0.000216
      1615     9.570000  3716.233401  3633.049526     0.000243
      1616     9.575000  3431.282796  3430.175023     0.000248
      1617     9.580000  3153.403289  2960.652738     0.000299
      1618     9.585000  2890.742607  2876.240773     0.000292
      1619     9.590000  2649.219496  2591.773605     0.000340
      1620     9.595000  2432.643584  2541.653304     0.000334
      1621     9.600000  2242.916275  2191.352665     0.000405
      1622     9.605000  2080.305061  2015.211481     0.000424
      1623     9.610000  1943.768017  1994.330445     0.000447
      1624     9.615000  1831.304065  1771.497950     0.000483
      1625     9.620000  1740.296644  1683.081684     0.000527
      1626     9.625000  1667.823701  1765.551840     0.000484
      1627     9.630000  1610.914430  1652.738437     0.000538
      1628     9.635000  1566.742744  1550.618712     0.000549
      1629     9.640000  1532.756477  1571.189804     0.000563
      1630     9.645000  1506.748365  1520.108885     0.000565
      1631     9.650000  1486.879494  1581.294134     0.000562
      1632     9.655000  1471.667875  1478.569287     0.000573
      1633     9.660000  1459.954058  1371.791390     0.000648
      1634     9.665000  1450.854899  1461.457326     0.000585
      1635     9.670000  1443.713580  1520.511181     0.000585
      1636     9.675000  1438.051659  1412.739499     0.000603
      1637     9.680000  1433.526565  1410.799780     0.000634
      1638     9.685000  1429.896093  1435.915508     0.000596
      1639     9.690000  1426.990151  1399.030218     0.000633
      1640     9.695000  1424.689147  1439.322146     0.000592
      1641     9.700000  1422.907979  1511.092012     0.000589
      1642     9.705000  1421.584620  1446.546212     0.000590
      1643     9.710000  1420.672042  1534.116810     0.000577
      1644     9.715000  1420.132692  1444.597529     0.000592
      1645     9.720000  1419.934771  1358.262824     0.000656
      1646     9.725000  1420.049708  1399.228458     0.000607
      1647     9.730000  1420.450137  1535.066843     0.000574
      1648     9.735000  1421.109372  1513.946724     0.000565
      1649     9.740000  1422.000167  1415.166909     0.000633
      1650     9.745000  1423.094278  1520.793218     0.000560
      1651     9.750000  1424.362143  1438.210974     0.000616
      1652     9.755000  1425.772640  1472.751842     0.000583
      1653     9.760000  1427.292989  1557.871320     0.000572
      1654     9.765000  1428.888802  1533.769447     0.000553
      1655     9.770000  1430.524307  1437.599862     0.000615
      1656     9.775000  1432.162843  1423.109983     0.000598
      1657     9.780000  1433.767742  1567.032720     0.000566
      1658     9.785000  1435.303529  1508.279318     0.000567
      1659     9.790000  1436.737696  1493.891929     0.000598
      1660     9.795000  1438.042629  1421.700129     0.000596
      1661     9.800000  1439.197659  1587.062860     0.000558
      1662     9.805000  1440.190795  1473.787235     0.000583
      1663     9.810000  1441.019791  1532.866806     0.000584
      1664     9.815000  1441.692295  1571.114354     0.000543
      1665     9.820000  1442.225036  1419.547351     0.000627
      1666     9.825000  1442.642248  1534.674309     0.000559
      1667     9.830000  1442.973651  1529.383176     0.000581
      1668     9.835000  1443.252387  1502.892401     0.000562
      1669     9.840000  1443.513185  1511.305540     0.000590
      1670     9.845000  1443.790891  1441.745727     0.000593
      1671     9.850000  1444.119469  1529.923774     0.000581
      1672     9.855000  1444.531375  1506.470091     0.000563
      1673     9.860000  1445.057191  1546.872002     0.000579
      1674     9.865000  1445.725493  1500.564784     0.000569
      1675     9.870000  1446.562892  1453.881988     0.000610
      1676     9.875000  1447.594211  1462.403854     0.000585
      1677     9.880000  1448.842791  1487.635058     0.000595
      1678     9.885000  1450.330953  1627.713955     0.000524
      1679     9.890000  1452.080741  1428.841060     0.000623
      1680     9.895000  1454.114892  1517.521155     0.000562
      1681     9.900000  1456.458252  1517.405563     0.000585
      1682     9.905000  1459.139663  1484.384558     0.000570
      1683     9.910000  1462.194497  1502.488022     0.000595
      1684     9.915000  1465.667969  1548.290183     0.000551
      1685     9.920000  1469.619355  1508.988476     0.000589
      1686     9.925000  1474.127208  1489.539900     0.000568
      1687     9.930000  1479.295590  1594.461927     0.000559
      1688     9.935000  1485.261274  1625.952286     0.000525
      1689     9.940000  1492.201541  1500.504482     0.000591
      1690     9.945000  1500.342144  1551.439061     0.000547
      1691     9.950000  1509.964647  1560.770096     0.000563
      1692     9.955000  1521.411953  1658.390587     0.000511
      1693     9.960000  1535.090991  1709.390215     0.000522
      1694     9.965000  1551.470728  1630.975997     0.000521
      1695     9.970000  1571.074228  1588.500384     0.000555
      1696     9.975000  1594.463604  1646.488035     0.000517
      1697     9.980000  1622.216871  1665.247083     0.000535
      1698     9.985000  1654.896904  1809.718689     0.000472
      1699     9.990000  1693.013414  1809.507649     0.000487
      1700     9.995000  1736.979952  1812.002690     0.000466
      1701    10.000000  1787.068807  1809.630300     0.000706
      1702    10.005000  1843.367218  1945.831702     0.000569
      1703    10.010000  1905.738120  1946.682879     0.000553
      1704    10.015000  1973.787743  1950.484749     0.000509
      1705    10.020000  2046.841148  2061.545181     0.000494
      1706    10.025000  2123.925703  2199.740030     0.000440
      1707    10.030000  2203.763661  2209.197128     0.000451
      1708    10.035000  2284.780429  2310.662515     0.000411
      1709    10.040000  2365.146171  2484.627881     0.000399
      1710    10.045000  2442.881575  2463.465516     0.000387
      1711    10.050000  2516.061632  2566.745446     0.000385
      1712    10.055000  2583.125679  2755.247605     0.000345
      1713    10.060000  2643.241344  2672.301380     0.000371
      1714    10.065000  2696.606974  2735.391021     0.000346
      1715    10.070000  2744.573548  2883.882866     0.000343
      1716    10.075000  2789.536776  2920.204941     0.000324
      1717    10.080000  2834.663335  2856.405680     0.000347
      1718    10.085000  2883.623346  2885.052455     0.000330
      1719    10.090000  2940.280460  2947.699121     0.000336
      1720    10.095000  3008.633719  3141.420689     0.000302
      1721    10.100000  3092.772731  3095.996497     0.000320
      1722    10.105000  3196.933874  3239.168173     0.000293
      1723    10.110000  3325.606214  3471.614854     0.000284
      1724    10.115000  3483.617682  3586.278331     0.000262
      1725    10.120000  3676.084943  3680.474479     0.000268
      1726    10.125000  3908.111537  3771.635579     0.000251
      1727    10.130000  4184.205119  4248.078833     0.000232
      1728    10.135000  4507.507675  4273.258346     0.000220
      1729    10.140000  4879.001216  4804.016790     0.000204
      1730    10.145000  5296.826870  5287.993843     0.000178
      1731    10.150000  5755.781969  5680.162382     0.000172
      1732    10.155000  6246.997407  6143.048842     0.000152
      1733    10.160000  6757.773499  7077.446140     0.000137
      1734    10.165000  7271.568126  7264.038948     0.000128
      1735    10.170000  7768.193245  7928.914612     0.000122
      1736    10.175000  8224.389386  8532.746388     0.000109
      1737    10.180000  8615.077334  9054.993237     0.000107
      1738    10.185000  8915.606359  9345.271730     0.000099
      1739    10.190000  9105.036454  9513.151448     0.000102
      1740    10.195000  9169.851177  9608.115744     0.000097
      1741    10.200000  9106.841925  9870.198927     0.000098
      1742    10.205000  8923.882413  9663.206934     0.000096
      1743    10.210000  8638.205719  9356.109211     0.000104
      1744    10.215000  8273.003899  8788.121334     0.000106
      1745    10.220000  7853.744105  8390.879865     0.000116
      1746    10.225000  7405.253731  7653.343455     0.000122
      1747    10.230000  6949.895056  6931.432134     0.000140
      1748    10.235000  6506.627243  6748.727971     0.000139
      1749    10.240000  6090.614383  6168.994876     0.000158
      1750    10.245000  5713.126824  5753.792498     0.000162
      1751    10.250000  5381.613259  5378.493966     0.000182
      1752    10.255000  5099.904323  5401.834445     0.000174
      1753    10.260000  4868.537618  5118.163845     0.000192
      1754    10.265000  4685.192253  4840.439359     0.000194
      1755    10.270000  4545.210774  4737.936010     0.000208
      1756    10.275000  4442.180410  4678.975441     0.000202
      1757    10.280000  4368.547076  4582.101977     0.000214
      1758    10.285000  4316.241036  4595.714474     0.000204
      1759    10.290000  4277.295572  4590.622152     0.000212
      1760    10.295000  4244.433481  4508.624917     0.000209
      1761    10.300000  4211.581131  4526.495535     0.000217
      1762    10.305000  4174.255626  4606.263084     0.000205
      1763    10.310000  4129.772200  4579.753892     0.000215
      1764    10.315000  4077.245567  4525.549927     0.000208
      1765    10.320000  4017.402368  4535.335541     0.000216
      1766    10.325000  3952.262470  4593.094157     0.000205
      1767    10.330000  3884.763582  4472.634849     0.000219
      1768    10.335000  3818.392953  4273.061910     0.000219
      1769    10.340000  3756.862540  4341.681761     0.000226
      1770    10.345000  3703.837720  4152.546525     0.000228
      1771    10.350000  3662.711578  4016.676275     0.000245
      1772    10.355000  3636.412950  3977.403249     0.000237
      1773    10.360000  3627.238695  3821.589904     0.000258
      1774    10.365000  3636.706449  3722.368524     0.000255
      1775    10.370000  3665.429268  3855.175988     0.000254
      1776    10.375000  3713.015299  3675.037564     0.000257
      1777    10.380000  3777.996176  3631.675575     0.000271
      1778    10.385000  3857.785642  3636.967506     0.000260
      1779    10.390000  3948.669064  3680.210677     0.000266
      1780    10.395000  4045.827507  3958.517593     0.000240
      1781    10.400000  4143.411961  3904.218503     0.000252
      1782    10.405000  4234.705041  4045.624067     0.000234
      1783    10.410000  4312.433814  4079.963009     0.000241
      1784    10.415000  4369.303919  4031.922166     0.000235
      1785    10.420000  4398.776878  4220.290820     0.000232
      1786    10.425000  4395.992413  4219.232606     0.000223
      1787    10.430000  4358.593249  4234.202871     0.000233
      1788    10.435000  4287.156538  4124.555037     0.000229
      1789    10.440000  4185.061202  4176.311891     0.000235
      1790    10.445000  4057.868175  3952.799122     0.000240
      1791    10.450000  3912.484325  3874.680934     0.000252
      1792    10.455000  3756.397982  3782.002868     0.000248
      1793    10.460000  3597.148776  3583.816490     0.000273
      1794    10.465000  3442.049372  3391.616424     0.000281
      1795    10.470000  3298.094620  3127.871194     0.000314
      1796    10.475000  3171.979256  3036.908265     0.000312
      1797    10.480000  3070.163844  3136.714474     0.000315
      1798    10.485000  2998.950047  3006.349569     0.000317
      1799    10.490000  2964.538271  2844.058066     0.000345
      1800    10.495000  2973.043839  2937.517932     0.000324
      1801    10.500000  3030.447401  3158.339783     0.000312
      1802    10.505000  3142.456243  3219.408178     0.000293
      1803    10.510000  3314.258707  3340.812080     0.000294
      1804    10.515000  3550.164145  3376.389181     0.000280
      1805    10.520000  3853.138724  3848.567761     0.000255
      1806    10.525000  4224.261149  3930.667180     0.000240
      1807    10.530000  4662.142046  4417.729815     0.000222
      1808    10.535000  5162.357861  4842.200298     0.000196
      1809    10.540000  5716.950355  5315.737822     0.000183
      1810    10.545000  6314.031222  5895.003380     0.000159
      1811    10.550000  6937.515183  6547.055251     0.000149
      1812    10.555000  7567.001307  7084.617722     0.000132
      1813    10.560000  8177.861155  7689.105527     0.000126
      1814    10.565000  8741.703156  8302.304009     0.000112
      1815    10.570000  9227.553548  8685.359199     0.000111
      1816    10.575000  9604.195456  9098.603494     0.000103
      1817    10.580000  9843.892356  9302.250868     0.000104
      1818    10.585000  9926.998859  9493.799020     0.000098
      1819    10.590000  9846.014319  9632.993198     0.000100
      1820    10.595000  9607.297580  9587.780516     0.000097
      1821    10.600000  9229.565742  9442.949811     0.000102
      1822    10.605000  8739.923707  9105.685582     0.000102
      1823    10.610000  8169.191244  8546.738142     0.000113
      1824    10.615000  7548.051868  7870.759692     0.000119
      1825    10.620000  6904.598051  7428.896745     0.000131
      1826    10.625000  6263.075744  6763.814474     0.000138
      1827    10.630000  5643.378950  6001.749043     0.000163
      1828    10.635000  5060.940772  5491.290732     0.000172
      1829    10.640000  4526.843582  4712.735893     0.000208
      1830    10.645000  4048.089274  4323.219540     0.000219
      1831    10.650000  3628.013520  4150.522820     0.000237
      1832    10.655000  3266.824828  3707.696044     0.000257
      1833    10.660000  2962.231675  3199.974390     0.000308
      1834    10.665000  2710.107099  2961.718544     0.000321
      1835    10.670000  2505.136566  2756.601814     0.000360
      1836    10.675000  2341.401528  2670.785723     0.000358
      1837    10.680000  2212.864487  2486.022780     0.000399
      1838    10.685000  2113.737509  2392.460182     0.000396
      1839    10.690000  2038.731582  2356.230543     0.000419
      1840    10.695000  1983.196811  2233.785311     0.000428
      1841    10.700000  1943.171581  2049.290927     0.000483
      1842    10.705000  1915.363017  2064.126903     0.000463
      1843    10.710000  1897.081392  2047.345188     0.000478
      1844    10.715000  1886.148814  2164.384345     0.000442
      1845    10.720000  1880.798581  2138.756691     0.000462
      1846    10.725000  1879.577056  1982.970308     0.000480
      1847    10.730000  1881.255776  2078.048837     0.000478
      1848    10.735000  1884.758367  2093.776535     0.000456
      1849    10.740000  1889.105524  2212.492666     0.000449
      1850    10.745000  1893.381539  2177.220881     0.000436
      1851    10.750000  1896.726992  2080.068836     0.000475
      1852    10.755000  1898.361447  2100.561517     0.000455
      1853    10.760000  1897.634287  2051.782554     0.000482
      1854    10.765000  1894.090425  2053.920812     0.000466
      1855    10.770000  1887.526057  2082.654367     0.000478
      1856    10.775000  1878.008146  2062.793643     0.000464
      1857    10.780000  1865.845515  1982.124588     0.000501
      1858    10.785000  1851.521542  1879.917395     0.000507
      1859    10.790000  1835.613032  1930.771312     0.000516
      1860    10.795000  1818.718611  1842.877601     0.000517
      1861    10.800000  1801.408216  1919.334727     0.000515
      1862    10.805000  1784.193502  1853.898529     0.000516
      1863    10.810000  1767.513241  1909.777850     0.000520
      1864    10.815000  1751.727548  1867.792623     0.000512
      1865    10.820000  1737.116961  1757.950206     0.000562
      1866    10.825000  1723.884437  1779.133908     0.000540
      1867    10.830000  1712.159771  1933.392461     0.000513
      1868    10.835000  1702.006307  1844.720663     0.000519
      1869    10.840000  1693.429544  1819.127552     0.000548
      1870    10.845000  1686.387266  1816.401289     0.000527
      1871    10.850000  1680.800477  1792.299414     0.000555
      1872    10.855000  1676.564396  1853.963976     0.000518
      1873    10.860000  1673.558790  1841.883121     0.000540
      1874    10.865000  1671.657084  1761.440773     0.000543
      1875    10.870000  1670.734057  1756.033285     0.000564
      1876    10.875000  1670.671021  1807.084183     0.000529
      1877    10.880000  1671.360090  1821.753621     0.000547
      1878    10.885000  1672.707039  1756.496821     0.000544
      1879    10.890000  1674.631655  1830.234148     0.000541
      1880    10.895000  1677.067895  1748.534354     0.000547
      1881    10.900000  1679.963087  1861.952164     0.000532
      1882    10.905000  1683.276640  1862.112527     0.000511
      1883    10.910000  1686.978552  1838.699220     0.000540
      1884    10.915000  1691.047848  1876.170895     0.000509
      1885    10.920000  1695.471098  1803.061799     0.000551
      1886    10.925000  1700.241099  1890.957649     0.000504
      1887    10.930000  1705.355760  1737.758835     0.000572
      1888    10.935000  1710.817216  1790.941744     0.000533
      1889    10.940000  1716.631151  1902.083325     0.000520
      1890    10.945000  1722.806269  1795.907451     0.000534
      1891    10.950000  1729.354071  1795.290462     0.000556
      1892    10.955000  1736.288681  1855.338464     0.000516
      1893    10.960000  1743.626886  1793.428898     0.000554
      1894    10.965000  1751.388339  1831.632910     0.000525
      1895    10.970000  1759.595942  1929.727974     0.000515
      1896    10.975000  1768.276453  1840.937773     0.000519
      1897    10.980000  1777.461371  1882.420987     0.000530
      1898    10.985000  1787.188178  1894.511163     0.000506
      1899    10.990000  1797.502047  1932.302226     0.000514
      1900    10.995000  1808.458156  1907.801550     0.000500
      1901    11.000000  1820.124766  1866.337683     0.000532
      1902    11.005000  1832.587265  1926.660054     0.000490
      1903    11.010000  1845.953409  1909.025099     0.000520
      1904    11.015000  1860.359986  1998.483443     0.000478
      1905    11.020000  1875.981152  1939.629115     0.000512
      1906    11.025000  1893.038662  1960.500749     0.000485
      1907    11.030000  1911.814190  1993.632468     0.000497
      1908    11.035000  1932.664154  1941.378864     0.000494
      1909    11.040000  1956.034160  2124.055242     0.000467
      1910    11.045000  1982.480432  2032.496565     0.000472
      1911    11.050000  2012.686997  2092.299390     0.000474
      1912    11.055000  2047.486094  2096.108752     0.000452
      1913    11.060000  2087.876868  2180.344397     0.000454
      1914    11.065000  2135.041505  2278.749058     0.000419
      1915    11.070000  2190.356511  2383.388207     0.000418
      1916    11.075000  2255.396649  2324.004847     0.000412
      1917    11.080000  2331.928630  2353.677296     0.000421
      1918    11.085000  2421.891294  2451.309566     0.000390
      1919    11.090000  2527.360103  2535.352595     0.000393
      1920    11.095000  2650.491992  2614.926370     0.000364
      1921    11.100000  2793.449528  2702.065156     0.000366
      1922    11.105000  2958.302825  2811.700054     0.000340
      1923    11.110000  3146.909437  2955.781192     0.000335
      1924    11.115000  3360.773835  3064.633565     0.000312
      1925    11.120000  3600.889727  3318.899159     0.000298
      1926    11.125000  3867.570129  3656.221707     0.000258
      1927    11.130000  4160.272078  3762.049773     0.000261
      1928    11.135000  4477.424899  4130.195778     0.000229
      1929    11.140000  4816.274235  4468.882205     0.000219
      1930    11.145000  5172.758645  4689.545567     0.000201
      1931    11.150000  5541.441509  4972.574158     0.000197
      1932    11.155000  5915.526105  5327.761190     0.000177
      1933    11.160000  6286.980516  5980.746204     0.000163
      1934    11.165000  6646.784702  6169.392520     0.000152
      1935    11.170000  6985.282959  6441.584303     0.000151
      1936    11.175000  7292.594880  6799.826833     0.000138
      1937    11.180000  7559.035447  7214.250380     0.000136
      1938    11.185000  7775.539683  7333.680138     0.000128
      1939    11.190000  7934.158251  7567.580471     0.000128
      1940    11.195000  8028.713422  7658.251239     0.000122
      1941    11.200000  8055.607388  7960.045732     0.000122
      1942    11.205000  8014.603629  7894.751548     0.000118
      1943    11.210000  7909.268340  7571.922785     0.000129
      1944    11.215000  7746.818026  7638.080665     0.000122
      1945    11.220000  7537.358389  7228.865083     0.000135
      1946    11.225000  7292.755937  6943.401540     0.000135
      1947    11.230000  7025.482782  7021.523887     0.000139
      1948    11.235000  6747.696582  6556.974943     0.000143
      1949    11.240000  6470.647802  6328.229412     0.000155
      1950    11.245000  6204.386033  5866.921340     0.000160
      1951    11.250000  5957.685801  5668.778187     0.000171
      1952    11.255000  5738.120529  5329.866833     0.000176
      1953    11.260000  5552.246974  5374.379072     0.000183
      1954    11.265000  5405.889312  5195.414930     0.000181
      1955    11.270000  5304.529118  5258.461822     0.000185
      1956    11.275000  5253.813006  5451.013870     0.000171
      1957    11.280000  5260.187510  5494.782502     0.000178
      1958    11.285000  5331.663312  5644.707621     0.000166
      1959    11.290000  5478.699215  6043.286993     0.000162
      1960    11.295000  5715.180010  6492.747017     0.000145
      1961    11.300000  6059.441227  6968.152429     0.000140
      1962    11.305000  6535.267551  7860.975808     0.000118
      1963    11.310000  7172.761706  8779.155060     0.000110
      1964    11.315000  8008.949624  9616.807647     0.000096
      1965    11.320000  9087.960753 11038.351389     0.000087
      1966    11.325000 10460.605802 12584.113688     0.000073
      1967    11.330000 12183.175955 14574.709207     0.000065
      1968    11.335000 14315.314701 16648.085369     0.000054
      1969    11.340000 16916.871941 19379.535728     0.000048
      1970    11.345000 20043.734270 22608.933165     0.000039
      1971    11.350000 23742.754301 25991.280831     0.000035
      1972    11.355000 28046.005033 30305.813255     0.000028
      1973    11.360000 32964.722861 34910.294501     0.000026
      1974    11.365000 38483.368104 39969.551270     0.000021
      1975    11.370000 44554.246065 46417.436179     0.000018
      1976    11.375000 51093.060838 53052.677979     0.000015
      1977    11.380000 57975.638607 59370.803632     0.000014
      1978    11.385000 65035.935810 65973.661455     0.000012
      1979    11.390000 72065.507625 72964.613233     0.000011
      1980    11.395000 78815.095957 78824.862396     0.000010
      1981    11.400000 85000.076608 85366.005076     0.000009
      1982    11.405000 90312.918050 90612.079298     0.000008
      1983    11.410000 94446.368389 93658.295725     0.000008
      1984    11.415000 97128.794505 96523.026067     0.000007
      1985    11.420000 98166.804401 98491.448169     0.000008
      1986    11.425000 97482.562736 99410.711211     0.000007
      1987    11.430000 95130.615537 98302.442349     0.000008
      1988    11.435000 91286.325922 95485.288687     0.000008
      1989    11.440000 86211.319618 91802.336071     0.000008
      1990    11.445000 80210.541735 87310.821459     0.000009
      1991    11.450000 73594.763005 80877.564563     0.000010
      1992    11.455000 66655.007335 72720.341882     0.000011
      1993    11.460000 59648.352619 63991.749683     0.000013
      1994    11.465000 52791.480151 55731.822282     0.000014
      1995    11.470000 46258.555833 47353.358638     0.000018
      1996    11.475000 40181.432834 40586.567579     0.000021
      1997    11.480000 34651.365782 33994.322960     0.000026
      1998    11.485000 29722.018822 28446.722230     0.000031
      1999    11.490000 25413.667191 23933.192030     0.000039
      2000    11.495000 21718.386347 20168.684496     0.000044
      2001    11.500000 18605.879995 16956.898303     0.000056
      2002    11.505000 16029.512230 14612.714534     0.000062
      2003    11.510000 13932.105314 12473.086339     0.000076
      2004    11.515000 12251.134117 10907.963629     0.000085
      2005    11.520000 10923.056980  9811.469544     0.000098
      2006    11.525000  9886.654223  8758.348095     0.000106
      2007    11.530000  9085.367495  8154.367039     0.000119
      2008    11.535000  8468.725666  7640.404657     0.000122
      2009    11.540000  7993.015317  7097.935167     0.000136
      2010    11.545000  7621.376532  6787.609300     0.000137
      2011    11.550000  7323.520848  6553.206231     0.000149
      2012    11.555000  7075.215829  6290.330778     0.000149
      2013    11.560000  6857.663054  6003.146249     0.000163
      2014    11.565000  6656.834016  5794.083782     0.000163
      2015    11.570000  6462.795091  5744.803616     0.000169
      2016    11.575000  6269.032076  5832.320534     0.000160
      2017    11.580000  6071.783596  5508.422574     0.000177
      2018    11.585000  5869.402210  5529.343624     0.000171
      2019    11.590000  5661.770569  5369.678736     0.000182
      2020    11.595000  5449.799369  5244.952437     0.000179
      2021    11.600000  5235.023589  4902.235380     0.000201
      2022    11.605000  5019.298837  4892.105120     0.000191
      2023    11.610000  4804.586940  4785.902618     0.000204
      2024    11.615000  4592.812790  4281.076567     0.000221
      2025    11.620000  4385.773176  4351.207149     0.000227
      2026    11.625000  4185.081016  4060.833489     0.000232
      2027    11.630000  3992.132742  3806.157211     0.000259
      2028    11.635000  3808.090810  3702.137716     0.000257
      2029    11.640000  3633.876648  3370.792411     0.000292
      2030    11.645000  3470.171505  3168.206825     0.000297
      2031    11.650000  3317.423833  3085.028491     0.000321
      2032    11.655000  3175.862351  2908.862495     0.000327
      2033    11.660000  3045.513912  2722.774705     0.000359
      2034    11.665000  2926.225683  2616.667477     0.000363
      2035    11.670000  2817.690332  2580.026575     0.000383
      2036    11.675000  2719.471644  2514.962746     0.000375
      2037    11.680000  2631.033326  2482.494118     0.000395
      2038    11.685000  2551.765485  2354.502031     0.000403
      2039    11.690000  2481.009322  2217.999857     0.000446
      2040    11.695000  2418.081194  2252.579374     0.000422
      2041    11.700000  2362.292735  2203.501188     0.000449
      2042    11.705000  2312.967648  2239.860674     0.000427
      2043    11.710000  2269.455398  2195.691460     0.000453
      2044    11.715000  2231.141445  2175.706492     0.000432
      2045    11.720000  2197.454320  2062.532727     0.000477
      2046    11.725000  2167.869864  2035.813606     0.000463
      2047    11.730000  2141.913046  2025.500876     0.000490
      2048    11.735000  2119.157772  2053.017791     0.000462
      2049    11.740000  2099.225128  2035.780077     0.000486
      2050    11.745000  2081.780437  2119.530607     0.000447
      2051    11.750000  2066.529463  1940.974956     0.000510
      2052    11.755000  2053.214038  2041.781783     0.000465
      2053    11.760000  2041.607351  2033.292526     0.000488
      2054    11.765000  2031.509070  2031.164475     0.000467
      2055    11.770000  2022.740479  2052.666905     0.000480
      2056    11.775000  2015.139776  1899.207457     0.000502
      2057    11.780000  2008.557684  2037.497258     0.000488
      2058    11.785000  2002.853476  1985.864289     0.000479
      2059    11.790000  1997.891510  2040.977271     0.000486
      2060    11.795000  1993.538349  1955.288205     0.000485
      2061    11.800000  1989.660489  1947.780226     0.000506
      2062    11.805000  1986.122758  1947.264308     0.000486
      2063    11.810000  1982.787427  2045.689019     0.000481
      2064    11.815000  1979.514123  2001.292420     0.000474
      2065    11.820000  1976.160652  1992.345356     0.000493
      2066    11.825000  1972.584858  1907.571892     0.000496
      2067    11.830000  1968.647601  1993.516937     0.000497
      2068    11.835000  1964.216866  1965.349310     0.000483
      2069    11.840000  1959.172832  2027.683547     0.000487
      2070    11.845000  1953.413561  2027.717147     0.000469
      2071    11.850000  1946.860731  1969.983953     0.000502
      2072    11.855000  1939.464716  2022.785028     0.000468
      2073    11.860000  1931.208323  1992.814889     0.000495
      2074    11.865000  1922.108633  2001.804867     0.000474
      2075    11.870000  1912.216735  2024.477416     0.000490
      2076    11.875000  1901.615494  2013.103784     0.000473
      2077    11.880000  1890.415833  2038.354273     0.000685
      2078    11.885000  1878.752185  1877.158776     0.000624
      2079    11.890000  1866.777771  1931.562581     0.000600
      2080    11.895000  1854.660264  2019.708963     0.000537
      2081    11.900000  1842.578142  1973.146479     0.000568
      2082    11.905000  1830.717700  1886.954171     0.000558
      2083    11.910000  1819.270661  1849.029865     0.000589
      2084    11.915000  1808.432081  1870.472083     0.000559
      2085    11.920000  1798.398160  1979.819678     0.000549
      2086    11.925000  1789.363864  1850.631384     0.000562
      2087    11.930000  1781.520011  1778.201727     0.000613
      2088    11.935000  1775.049740  1864.282749     0.000557
      2089    11.940000  1770.124234  1873.029403     0.000580
      2090    11.945000  1766.897516  1850.948046     0.000561
      2091    11.950000  1765.500137  1854.006488     0.000589
      2092    11.955000  1766.031673  1889.715802     0.000552
      2093    11.960000  1768.552202  1866.448065     0.000581
      2094    11.965000  1773.073301  1857.860707     0.000562
      2095    11.970000  1779.549323  1805.621833     0.000603
      2096    11.975000  1787.869759  1853.432374     0.000559
      2097    11.980000  1797.853271  1891.707013     0.000575
      2098    11.985000  1809.243678  1914.279023     0.000546
      2099    11.990000  1821.707939  1794.201475     0.000606
      2100    11.995000  1834.836232  1943.292409     0.000534
      2101    12.000000  1848.144628  1862.553835     0.000587
      2102    12.005000  1861.081841  1919.983165     0.000545
      2103    12.010000  1873.042836  1886.084152     0.000574
      2104    12.015000  1883.393238  1998.613577     0.000521
      2105    12.020000  1891.508297  1962.870231     0.000555
      2106    12.025000  1896.827079  1921.826204     0.000539
      2107    12.030000  1898.916572  1912.128266     0.000569
      2108    12.035000  1897.532803  2045.048300     0.000511
      2109    12.040000  1892.662311  2030.631739     0.000535
      2110    12.045000  1884.530816  1910.111352     0.000544
      2111    12.050000  1873.576886  1928.671280     0.000562
      2112    12.055000  1860.400565  1972.876061     0.000527
      2113    12.060000  1845.703469  1889.105109     0.000576
      2114    12.065000  1830.235152  1996.132795     0.000522
      2115    12.070000  1814.753559  1919.875406     0.000563
      2116    12.075000  1800.000773  1856.955928     0.000560
      2117    12.080000  1786.690307  1860.730807     0.000588
      2118    12.085000  1775.501985  1827.322597     0.000570
      2119    12.090000  1767.080730  1915.992139     0.000564
      2120    12.095000  1762.037090  1800.297719     0.000579
      2121    12.100000  1760.948327  1817.040772     0.000601
      2122    12.105000  1764.359533  1924.991999     0.000542
      2123    12.110000  1772.784394  1950.693957     0.000556
      2124    12.115000  1786.705271  1916.037934     0.000544
      2125    12.120000  1806.572176  1954.583802     0.000555
      2126    12.125000  1832.800199  1996.881669     0.000522
      2127    12.130000  1865.764973  2014.998004     0.000538
      2128    12.135000  1905.795712  2034.822758     0.000512
      2129    12.140000  1953.166038  2022.859056     0.000537
      2130    12.145000  2008.083053  2083.120939     0.000501
      2131    12.150000  2070.675154  2122.183455     0.000511
      2132    12.155000  2140.972603  2206.736948     0.000470
      2133    12.160000  2218.895503  2165.238117     0.000501
      2134    12.165000  2304.236558  2241.751351     0.000461
      2135    12.170000  2396.645280  2353.342282     0.000462
      2136    12.175000  2495.613359  2495.733756     0.000417
      2137    12.180000  2600.461932  2479.992252     0.000437
      2138    12.185000  2710.331761  2582.931253     0.000402
      2139    12.190000  2824.177760  2624.880790     0.000413
      2140    12.195000  2940.769912  2830.011694     0.000369
      2141    12.200000  3058.702998  2844.960183     0.000381
      2142    12.205000  3176.417381  3058.498229     0.000339
      2143    12.210000  3292.231635  3095.332665     0.000350
      2144    12.215000  3404.385176  3227.088651     0.000323
      2145    12.220000  3511.086139  3248.012534     0.000331
      2146    12.225000  3610.558280  3302.927451     0.000314
      2147    12.230000  3701.082097  3409.568416     0.000317
      2148    12.235000  3781.029461  3450.792284     0.000300
      2149    12.240000  3848.895706  3436.077890     0.000313
      2150    12.245000  3903.335939  3692.582409     0.000281
      2151    12.250000  3943.211539  3624.676297     0.000298
      2152    12.255000  3967.648455  3705.863838     0.000279
      2153    12.260000  3976.102170  3893.284593     0.000275
      2154    12.265000  3968.417694  3847.851454     0.000269
      2155    12.270000  3944.869528  3857.784198     0.000280
      2156    12.275000  3906.168451  3911.179524     0.000265
      2157    12.280000  3853.428946  3907.774649     0.000276
      2158    12.285000  3788.100604  3809.795640     0.000272
      2159    12.290000  3711.875028  3830.043707     0.000282
      2160    12.295000  3626.583774  3790.275908     0.000273
      2161    12.300000  3534.101977  3693.362606     0.000292
      2162    12.305000  3436.267949  3608.196014     0.000288
      2163    12.310000  3334.823524  3500.657708     0.000308
      2164    12.315000  3231.375234  3335.262407     0.000312
      2165    12.320000  3127.373599  3242.682182     0.000334
      2166    12.325000  3024.106746  3184.043399     0.000325
      2167    12.330000  2922.704715  3021.828860     0.000357
      2168    12.335000  2824.151368  3017.966055     0.000342
      2169    12.340000  2729.301238  2882.029527     0.000376
      2170    12.345000  2638.898685  2691.620119     0.000388
      2171    12.350000  2553.596541  2601.109314     0.000417
      2172    12.355000  2473.971459  2450.936982     0.000426
      2173    12.360000  2400.533725  2459.927624     0.000439
      2174    12.365000  2333.730516  2310.820294     0.000452
      2175    12.370000  2273.943014  2289.159273     0.000472
      2176    12.375000  2221.479027  2216.763842     0.000470
      2177    12.380000  2176.563261  2164.467488     0.000500
      2178    12.385000  2139.327148  2054.403960     0.000508
      2179    12.390000  2109.799621  2163.724806     0.000502
      2180    12.395000  2087.899422  2021.318469     0.000516
      2181    12.400000  2073.429111  2068.423127     0.000521
      2182    12.405000  2066.070789  1981.215325     0.000524
      2183    12.410000  2065.383474  2003.995038     0.000540
      2184    12.415000  2070.802094  1976.245145     0.000528
      2185    12.420000  2081.638086  2062.012495     0.000525
      2186    12.425000  2097.081524  1972.045076     0.000527
      2187    12.430000  2116.204797  2068.876374     0.000522
      2188    12.435000  2137.968162  2080.161614     0.000503
      2189    12.440000  2161.228469  2123.659467     0.000506
      2190    12.445000  2184.753947  2146.313334     0.000483
      2191    12.450000  2207.249934  2244.715929     0.000483
      2192    12.455000  2227.401864  2074.172544     0.000505
      2193    12.460000  2243.940636  2164.329623     0.000499
      2194    12.465000  2255.729999  2224.311043     0.000469
      2195    12.470000  2261.865753  2178.082363     0.000497
      2196    12.475000  2261.766204  2256.228197     0.000463
      2197    12.480000  2255.229002  2282.445345     0.000470
      2198    12.485000  2242.436179  2295.449261     0.000450
      2199    12.490000  2223.905027  2230.569108     0.000486
      2200    12.495000  2200.399031  2291.330019     0.000455
      2201    12.500000  2172.822728  2217.005499     0.000486
      2202    12.505000  2142.122794  2158.768458     0.000483
      2203    12.510000  2109.203875  2080.016786     0.000519
      2204    12.515000  2074.877596  2075.467217     0.000504
      2205    12.520000  2039.824754  2161.819748     0.000502
      2206    12.525000  2004.580533  2080.011609     0.000504
      2207    12.530000  1969.535276  2002.056721     0.000541
      2208    12.535000  1934.950713  1919.146309     0.000543
      2209    12.540000  1900.991075  1854.720034     0.000583
      2210    12.545000  1867.765666  1902.177270     0.000547
      2211    12.550000  1835.374485  1886.114030     0.000571
      2212    12.555000  1803.944768  1804.504295     0.000581
      2213    12.560000  1773.647711  1862.004969     0.000581
      2214    12.565000  1744.692510  1795.136450     0.000582
      2215    12.570000  1717.305574  1746.133688     0.000621
      2216    12.575000  1691.703501  1727.590838     0.000602
      2217    12.580000  1668.074624  1634.930032     0.000660
      2218    12.585000  1646.553446  1668.053011     0.000626
      2219    12.590000  1627.227763  1679.597697     0.000647
      2220    12.595000  1610.136568  1705.269510     0.000612
      2221    12.600000  1595.274297  1584.618540     0.000678
      2222    12.605000  1582.595868  1609.731611     0.000651
      2223    12.610000  1572.021536  1632.208015     0.000668
      2224    12.615000  1563.441390  1712.421139     0.000612
      2225    12.620000  1556.719608  1672.862517     0.000646
      2226    12.625000  1551.698642  1589.956419     0.000658
      2227    12.630000  1548.203438  1580.836205     0.000690
      2228    12.635000  1546.045838  1647.672136     0.000635
      2229    12.640000  1545.028872  1606.415708     0.000675
      2230    12.645000  1544.951006  1611.914520     0.000652
      2231    12.650000  1545.610172  1651.648712     0.000658
      2232    12.655000  1546.807538  1631.666608     0.000642
      2233    12.660000  1548.350970  1553.309632     0.000700
      2234    12.665000  1550.058343  1639.354836     0.000642
      2235    12.670000  1551.760656  1633.234064     0.000663
      2236    12.675000  1553.305092  1593.489099     0.000658
      2237    12.680000  1554.557976  1661.203366     0.000655
      2238    12.685000  1555.407574  1707.904595     0.000614
      2239    12.690000  1555.766503  1678.049358     0.000649
      2240    12.695000  1555.573501  1579.721535     0.000664
      2241    12.700000  1554.794248  1696.937930     0.000642
      2242    12.705000  1553.421017  1696.034697     0.000618
      2243    12.710000  1551.471048  1723.366966     0.000628
      2244    12.715000  1548.983716  1705.671194     0.000613
      2245    12.720000  1546.016737  1636.967961     0.000664
      2246    12.725000  1542.641760  1633.707201     0.000643
      2247    12.730000  1538.939728  1657.449292     0.000655
      2248    12.735000  1534.996364  1670.141241     0.000625
      2249    12.740000  1530.898053  1666.474811     0.000653
      2250    12.745000  1526.728272  1689.821351     0.000622
      2251    12.750000  1522.564653  1690.783390     0.000639
      2252    12.755000  1518.476639  1588.923038     0.000657
      2253    12.760000  1514.523718  1649.411500     0.000659
      2254    12.765000  1510.754133  1692.543050     0.000620
      2255    12.770000  1507.204002  1603.139228     0.000679
      2256    12.775000  1503.896783  1578.780587     0.000665
      2257    12.780000  1500.843056  1646.831909     0.000663
      2258    12.785000  1498.040613  1618.259691     0.000651
      2259    12.790000  1495.474960  1573.089517     0.000691
      2260    12.795000  1493.120432  1533.622010     0.000684
      2261    12.800000  1490.942264  1650.506439     0.000659
      2262    12.805000  1488.900068  1506.627962     0.000694
      2263    12.810000  1486.953135  1558.215188     0.000696
      2264    12.815000  1485.067743  1599.874352     0.000656
      2265    12.820000  1483.226102  1608.537047     0.000679
      2266    12.825000  1481.435911  1575.976880     0.000665
      2267    12.830000  1479.738992  1569.187618     0.000692
      2268    12.835000  1478.217437  1530.511003     0.000683
      2269    12.840000  1476.996193  1563.580404     0.000693
      2270    12.845000  1476.241718  1554.782502     0.000677
      2271    12.850000  1476.156545  1526.678298     0.000716
      2272    12.855000  1476.969903  1543.727642     0.000679
      2273    12.860000  1478.924097  1585.134364     0.000688
      2274    12.865000  1482.255634  1511.867822     0.000696
      2275    12.870000  1487.171479  1501.421016     0.000730
      2276    12.875000  1493.821096  1564.041615     0.000673
      2277    12.880000  1502.266469  1599.160023     0.000680
      2278    12.885000  1512.453266  1658.737076     0.000633
      2279    12.890000  1524.186413  1660.196879     0.000655
      2280    12.895000  1537.112538  1544.934455     0.000679
      2281    12.900000  1550.710591  1675.989500     0.000651
      2282    12.905000  1564.293296  1642.497026     0.000637
      2283    12.910000  1577.029371  1715.322574     0.000635
      2284    12.915000  1588.009434  1626.948518     0.000644
      2285    12.920000  1596.382171  1633.131715     0.000672
      2286    12.925000  1601.553531  1713.260020     0.000613
      2287    12.930000  1603.370924  1697.104425     0.000643
      2288    12.935000  1602.179384  1719.914256     0.000613
      2289    12.940000  1598.709757  1667.088389     0.000653
      2290    12.945000  1593.877367  1623.819702     0.000645
      2291    12.950000  1588.603173  1650.611361     0.000662
      2292    12.955000  1583.708816  1674.524334     0.000626
      2293    12.960000  1579.874055  1691.047264     0.000642
      2294    12.965000  1577.627975  1616.441257     0.000643
      2295    12.970000  1577.355990  1756.472797     0.000620
      2296    12.975000  1579.316491  1676.947906     0.000620
      2297    12.980000  1583.665729  1676.022539     0.000651
      2298    12.985000  1590.489400  1702.883014     0.000618
      2299    12.990000  1599.838120  1723.065782     0.000632
      2300    12.995000  1611.763307  1796.624987     0.000580
      2301    13.000000  1626.350412  1804.625328     0.000605
      2302    13.005000  1643.747491  1871.135961     0.000562
      2303    13.010000  1664.188410  1879.684938     0.000578
      2304    13.015000  1688.011025  1918.787085     0.000546
      2305    13.020000  1715.671366  2010.934287     0.000545
      2306    13.025000  1747.755052  1982.994990     0.000527
      2307    13.030000  1784.987044  2120.812495     0.000510
      2308    13.035000  1828.240423  2174.900400     0.000481
      2309    13.040000  1878.544425  2330.972152     0.000467
      2310    13.045000  1937.091479  2362.659763     0.000442
      2311    13.050000  2005.242581  2531.579982     0.000431
      2312    13.055000  2084.530057  2506.342011     0.000419
      2313    13.060000  2176.656534  2652.163960     0.000410
      2314    13.065000  2283.488881  2734.588832     0.000381
      2315    13.070000  2407.045844  2911.845825     0.000373
      2316    13.075000  2549.478181  2908.347081     0.000356
      2317    13.080000  2713.040273  3185.998579     0.000338
      2318    13.085000  2900.052388  3442.582712     0.000302
      2319    13.090000  3112.853110  3643.630649     0.000299
      2320    13.095000  3353.741813  3830.670411     0.000269
      2321    13.100000  3624.911521  4030.486784     0.000266
      2322    13.105000  3928.372942  4292.275551     0.000242
      2323    13.110000  4265.870968  4511.788473     0.000239
      2324    13.115000  4638.795806  5006.243471     0.000205
      2325    13.120000  5048.090825  5299.266413     0.000203
      2326    13.125000  5494.159570  5820.156337     0.000178
      2327    13.130000  5976.773541  5993.454625     0.000179
      2328    13.135000  6494.987553  6595.025504     0.000156
      2329    13.140000  7047.060824  6979.682369     0.000153
      2330    13.145000  7630.388206  7610.636353     0.000134
      2331    13.150000  8241.442682  8019.730324     0.000132
      2332    13.155000  8875.730041  8476.372152     0.000120
      2333    13.160000  9527.756142  9275.118036     0.000115
      2334    13.165000 10191.007237  9773.477233     0.000103
      2335    13.170000 10857.944345 10293.233786     0.000103
      2336    13.175000 11520.016200 10868.209963     0.000093
      2337    13.180000 12167.697318 11737.380314     0.000090
      2338    13.185000 12790.565628 12369.179704     0.000081
      2339    13.190000 13377.439548 12932.529504     0.000081
      2340    13.195000 13916.600242 13083.553309     0.000077
      2341    13.200000 14396.125269 14074.971495     0.000074
      2342    13.205000 14804.350843 14447.051385     0.000070
      2343    13.210000 15130.459788 15162.658282     0.000069
      2344    13.215000 15365.156135 15483.420401     0.000064
      2345    13.220000 15501.351680 15535.586356     0.000067
      2346    13.225000 15534.758615 15882.010934     0.000063
      2347    13.230000 15464.278419 15966.550119     0.000065
      2348    13.235000 15292.106322 16054.292462     0.000062
      2349    13.240000 15023.528284 16001.025617     0.000065
      2350    13.245000 14666.453732 15652.141393     0.000063
      2351    13.250000 14230.777981 15541.104793     0.000067
      2352    13.255000 13727.686949 15323.165315     0.000065
      2353    13.260000 13169.002769 14890.581203     0.000070
      2354    13.265000 12566.634388 14575.232947     0.000068
      2355    13.270000 11932.158562 13654.470148     0.000076
      2356    13.275000 11276.526351 12919.759693     0.000077
      2357    13.280000 10609.872986 12251.974922     0.000085
      2358    13.285000  9941.403980 11370.920303     0.000089
      2359    13.290000  9279.333089 10616.925727     0.000099
      2360    13.295000  8630.854078  9622.265335     0.000105
      2361    13.300000  8002.134883  8654.813075     0.000122
      2362    13.305000  7398.328087  7659.829474     0.000134
      2363    13.310000  6823.595078  6758.377568     0.000158
      2364    13.315000  6281.143068  6034.356418     0.000169
      2365    13.320000  5773.274643  5516.122283     0.000193
      2366    13.325000  5301.449330  4848.283586     0.000214
      2367    13.330000  4866.356039  4479.120239     0.000241
      2368    13.335000  4467.994591  4039.175544     0.000255
      2369    13.340000  4105.763983  3694.467088     0.000292
      2370    13.345000  3778.554643  3252.303733     0.000319
      2371    13.350000  3484.841833  3205.856150     0.000335
      2372    13.355000  3222.777386  2740.114688     0.000380
      2373    13.360000  2990.277242  2619.166175     0.000413
      2374    13.365000  2785.102626  2414.873878     0.000430
      2375    13.370000  2604.933192  2363.697534     0.000457
      2376    13.375000  2447.430949  2145.006894     0.000487
      2377    13.380000  2310.294314  2002.209778     0.000541
      2378    13.385000  2191.302106  2028.150230     0.000512
      2379    13.390000  2088.347702  1801.741762     0.000602
      2380    13.395000  1999.463916  1786.765395     0.000578
      2381    13.400000  1922.839461  1732.192163     0.000624
      2382    13.405000  1856.827957  1639.824559     0.000627
      2383    13.410000  1799.950631  1582.604862     0.000680
      2384    13.415000  1750.893832  1568.138291     0.000663
      2385    13.420000  1708.502488  1513.648017     0.000717
      2386    13.425000  1671.770556  1516.994249     0.000687
      2387    13.430000  1639.829387  1483.849563     0.000731
      2388    13.435000  1611.934901  1342.996618     0.000777
      2389    13.440000  1587.454202  1428.416071     0.000760
      2390    13.445000  1565.852338  1332.809018     0.000780
      2391    13.450000  1546.679178  1363.967024     0.000796
      2392    13.455000  1529.557293  1371.944517     0.000761
      2393    13.460000  1514.170944  1295.623040     0.000835
      2394    13.465000  1500.255970  1433.159413     0.000725
      2395    13.470000  1487.590888  1286.690886     0.000847
      2396    13.475000  1475.989144  1313.086972     0.000797
      2397    13.480000  1465.292475  1351.715469     0.000800
      2398    13.485000  1455.365301  1322.580109     0.000793
      2399    13.490000  1446.090105  1326.522669     0.000821
      2400    13.495000  1437.363728  1336.400861     0.000779
      2401    13.500000  1429.094426  1308.771321     0.000829
      2402    13.505000  1421.199963  1359.562897     0.000767
      2403    13.510000  1413.606335  1357.947540     0.000794
      2404    13.515000  1406.247303  1376.225563     0.000753
      2405    13.520000  1399.064597  1278.398341     0.000853
      2406    13.525000  1392.008598  1276.711736     0.000817
      2407    13.530000  1385.039223  1302.073515     0.000833
      2408    13.535000  1378.126702  1235.499547     0.000850
      2409    13.540000  1371.251927  1238.544158     0.000879
      2410    13.545000  1364.406169  1305.515006     0.000798
      2411    13.550000  1357.590123  1216.439139     0.000895
      2412    13.555000  1350.812406  1317.997126     0.000791
      2413    13.560000  1344.087740  1262.373179     0.000855
      2414    13.565000  1337.435115  1264.918849     0.000828
      2415    13.570000  1330.876117  1260.283129     0.000861
      2416    13.575000  1324.433582  1261.280086     0.000826
      2417    13.580000  1318.130579  1278.491024     0.000847
      2418    13.585000  1311.989701  1192.904415     0.000879
      2419    13.590000  1306.032580  1182.616792     0.000922
      2420    13.595000  1300.279562  1215.886150     0.000857
      2421    13.600000  1294.749458  1126.096674     0.000971
      2422    13.605000  1289.459316  1215.631765     0.000865
      2423    13.610000  1284.424380  1154.341257     0.000939
      2424    13.615000  1279.657645  1135.465551     0.000917
      2425    13.620000  1275.169791  1245.943809     0.000875
      2426    13.625000  1270.968974  1137.493003     0.000920
      2427    13.630000  1267.060593  1194.927926     0.000903
      2428    13.635000  1263.447083  1162.569838     0.000898
      2429    13.640000  1260.127722  1219.235699     0.000894
      2430    13.645000  1257.098480  1114.256764     0.000941
      2431    13.650000  1254.351894  1157.058082     0.000937
      2432    13.655000  1251.876989  1203.012017     0.000867
      2433    13.660000  1249.659252  1191.588039     0.000910
      2434    13.665000  1247.680658  1144.162286     0.000906
      2435    13.670000  1245.919751  1221.032148     0.000887
      2436    13.675000  1244.351776  1231.318993     0.000852
      2437    13.680000  1242.948870  1173.714989     0.000926
      2438    13.685000  1241.680335  1171.226295     0.000890
      2439    13.690000  1240.513048  1154.858336     0.000946
      2440    13.695000  1239.412099  1246.124465     0.000833
      2441    13.700000  1238.341708  1197.811120     0.000900
      2442    13.705000  1237.266808  1177.229092     0.000886
      2443    13.710000  1236.155061  1252.333485     0.000875
      2444    13.715000  1234.979537  1154.592860     0.000907
      2445    13.720000  1233.721698  1247.309753     0.000868
      2446    13.725000  1232.374253  1184.457186     0.000883
      2447    13.730000  1230.943294  1207.594741     0.000902
      2448    13.735000  1229.449257  1244.670940     0.000834
      2449    13.740000  1227.926560  1143.074735     0.000944
      2450    13.745000  1226.422149  1183.845462     0.000883
      2451    13.750000  1224.993451  1195.421718     0.000908
      2452    13.755000  1223.706231  1150.349537     0.000907
      2453    13.760000  1222.632726  1237.580071     0.000870
      2454    13.765000  1221.850141  1250.798646     0.000830
      2455    13.770000  1221.439445  1246.460815     0.000867
      2456    13.775000  1221.484277  1228.154566     0.000853
      2457    13.780000  1222.069755  1219.880786     0.000894
      2458    13.785000  1223.281034  1199.223036     0.000869
      2459    13.790000  1225.201511  1175.732662     0.000924
      2460    13.795000  1227.910597  1247.982248     0.000840
      2461    13.800000  1231.481076  1125.986524     0.000964
      2462    13.805000  1235.976080  1230.141941     0.000844
      2463    13.810000  1241.445749  1222.127552     0.000890
      2464    13.815000  1247.923693  1166.816942     0.000892
      2465    13.820000  1255.423398  1168.859721     0.000931
      2466    13.825000  1263.934726  1183.586548     0.000883
      2467    13.830000  1273.420670  1196.302722     0.000911
      2468    13.835000  1283.814480  1161.327822     0.000899
      2469    13.840000  1295.017294  1165.673610     0.000934
      2470    13.845000  1306.896291  1220.386137     0.000859
      2471    13.850000  1319.283422  1257.477675     0.000868
      2472    13.855000  1331.974755  1303.521443     0.000804
      2473    13.860000  1344.730594  1316.519868     0.000825
      2474    13.865000  1357.276783  1309.084778     0.000798
      2475    13.870000  1369.307969  1362.087394     0.000795
      2476    13.875000  1380.494067  1279.235195     0.000814
      2477    13.880000  1390.491380  1312.814692     0.000827
      2478    13.885000  1398.959625  1373.097752     0.000760
      2479    13.890000  1405.584856  1326.365028     0.000817
      2480    13.895000  1410.106252  1379.172470     0.000754
      2481    13.900000  1412.342215  1359.926370     0.000794
      2482    13.905000  1412.209824  1307.209532     0.000797
      2483    13.910000  1409.732396  1308.758702     0.000831
      2484    13.915000  1405.033055  1367.898837     0.000761
      2485    13.920000  1398.316445  1354.834869     0.000797
      2486    13.925000  1389.843925  1351.069568     0.000772
      2487    13.930000  1379.908409  1347.024454     0.000808
      2488    13.935000  1368.813591  1327.808475     0.000779
      2489    13.940000  1356.859534  1374.829413     0.000787
      2490    13.945000  1344.334886  1330.977046     0.000779
      2491    13.950000  1331.513968  1316.200410     0.000825
      2492    13.955000  1318.656786  1210.832094     0.000864
      2493    13.960000  1306.010535  1325.575149     0.000822
      2494    13.965000  1293.811294  1267.229841     0.000819
      2495    13.970000  1282.285302  1244.972431     0.000873
      2496    13.975000  1271.649600  1218.044108     0.001091
      2497    13.980000  1262.111997  1167.708200     0.001061
      2498    13.985000  1253.870364  1228.652964     0.000940
      2499    13.990000  1247.111109  1211.380694     0.000973
      2500    13.995000  1242.006589  1192.851680     0.000948
      2501    14.000000  1238.711129  1183.914351     0.000978
      2502    14.005000  1237.355399  1231.779165     0.000907
      2503    14.010000  1238.039038  1250.487497     0.000923
      2504    14.015000  1240.821751  1230.526296     0.000900
      2505    14.020000  1245.713342  1285.959800     0.000894
      2506    14.025000  1252.663471  1238.162585     0.000896
      2507    14.030000  1261.551982  1252.613870     0.000922
      2508    14.035000  1272.180664  1314.249371     0.000842
      2509    14.040000  1284.267028  1313.929543     0.000876
      2510    14.045000  1297.440427  1378.591079     0.000802
      2511    14.050000  1311.240781  1368.776419     0.000839
      2512    14.055000  1325.120858  1338.320747     0.000829
      2513    14.060000  1338.455053  1373.301552     0.000838
      2514    14.065000  1350.560667  1447.043417     0.000765
      2515    14.070000  1360.740215  1389.574298     0.000828
      2516    14.075000  1368.351009  1356.875139     0.000822
      2517    14.080000  1372.897271  1350.199355     0.000851
      2518    14.085000  1374.122270  1460.604197     0.000759
      2519    14.090000  1372.065894  1289.815850     0.000896
      2520    14.095000  1367.061224  1397.838142     0.000795
      2521    14.100000  1359.671239  1274.688076     0.000901
      2522    14.105000  1350.593564  1347.282949     0.000825
      2523    14.110000  1340.567693  1327.262402     0.000871
      2524    14.115000  1330.305994  1344.338962     0.000824
      2525    14.120000  1320.452134  1345.225221     0.000855
      2526    14.125000  1311.560162  1325.600899     0.000839
      2527    14.130000  1304.085689  1242.951532     0.000929
      2528    14.135000  1298.383634  1263.441805     0.000875
      2529    14.140000  1294.709537  1365.640825     0.000837
      2530    14.145000  1293.223866  1243.997813     0.000895
      2531    14.150000  1293.999041  1322.835946     0.000872
      2532    14.155000  1297.028887  1329.788824     0.000837
      2533    14.160000  1302.239933  1265.948129     0.000910
      2534    14.165000  1309.503684  1340.067894     0.000823
      2535    14.170000  1318.648890  1282.033515     0.000898
      2536    14.175000  1329.472968  1236.314209     0.000902
      2537    14.180000  1341.751867  1405.323518     0.000820
      2538    14.185000  1355.247988  1329.295550     0.000834
      2539    14.190000  1369.716008  1335.836145     0.000860
      2540    14.195000  1384.906710  1370.746564     0.000812
      2541    14.200000  1400.569099  1366.895146     0.000841
      2542    14.205000  1416.451224  1291.303546     0.000856
      2543    14.210000  1432.300174  1413.139882     0.000807
      2544    14.215000  1447.861787  1416.684573     0.000784
      2545    14.220000  1462.880591  1411.468368     0.000816
      2546    14.225000  1477.100475  1477.153846     0.000751
      2547    14.230000  1490.266557  1444.223390     0.000797
      2548    14.235000  1502.128591  1400.459411     0.000789
      2549    14.240000  1512.446088  1438.577279     0.000802
      2550    14.245000  1520.995080  1447.842830     0.000769
      2551    14.250000  1527.576193  1477.943904     0.000778
      2552    14.255000  1532.023126  1440.763765     0.000770
      2553    14.260000  1534.210929  1473.072945     0.000780
      2554    14.265000  1534.062803  1522.099614     0.000729
      2555    14.270000  1531.554246  1528.219146     0.000752
      2556    14.275000  1526.714218  1461.289517     0.000750
      2557    14.280000  1519.622907  1483.165110     0.000776
      2558    14.285000  1510.406441  1507.091802     0.000730
      2559    14.290000  1499.229262  1494.025001     0.000769
      2560    14.295000  1486.285165  1476.035824     0.000755
      2561    14.300000  1471.788007  1442.860969     0.000797
      2562    14.305000  1455.962951  1478.839727     0.000749
      2563    14.310000  1439.038838  1478.088295     0.000776
      2564    14.315000  1421.241978  1435.490224     0.000774
      2565    14.320000  1402.791395  1473.315497     0.000781
      2566    14.325000  1383.895390  1363.807626     0.000815
      2567    14.330000  1364.749180  1338.344609     0.000859
      2568    14.335000  1345.533374  1261.938739     0.000880
      2569    14.340000  1326.413041  1293.708705     0.000889
      2570    14.345000  1307.537215  1318.958708     0.000841
      2571    14.350000  1289.038678  1247.044911     0.000924
      2572    14.355000  1271.033974  1212.697258     0.000915
      2573    14.360000  1253.623585  1171.057214     0.000982
      2574    14.365000  1236.892254  1245.075656     0.000891
      2575    14.370000  1220.909461  1155.977914     0.000993
      2576    14.375000  1205.730023  1176.032695     0.000941
      2577    14.380000  1191.394843  1121.675673     0.001024
      2578    14.385000  1177.931773  1116.816349     0.000997
      2579    14.390000  1165.356600  1095.951433     0.001046
      2580    14.395000  1153.674127  1089.802279     0.001016
      2581    14.400000  1142.879326  1119.764357     0.001031
      2582    14.405000  1132.958537  1075.309753     0.001035
      2583    14.410000  1123.890692  1081.336048     0.001060
      2584    14.415000  1115.648532  1069.026242     0.001035
      2585    14.420000  1108.199780  1124.006740     0.001023
      2586    14.425000  1101.508462  1102.222058     0.001003
      2587    14.430000  1095.535169  1121.029596     0.001020
      2588    14.435000  1090.239141  1032.919914     0.001078
      2589    14.440000  1085.578352  1038.092311     0.001109
      2590    14.445000  1081.510387  1054.480489     0.001052
      2591    14.450000  1077.993021   976.788387     0.001179
      2592    14.455000  1074.984681  1018.269984     0.001093
      2593    14.460000  1072.444777  1024.743921     0.001124
      2594    14.465000  1070.333921  1050.768976     0.001061
      2595    14.470000  1068.614053   999.114782     0.001156
      2596    14.475000  1067.248480   985.865780     0.001124
      2597    14.480000  1066.201844   974.921969     0.001181
      2598    14.485000  1065.440040  1054.142401     0.001054
      2599    14.490000  1064.930094  1017.765736     0.001126
      2600    14.495000  1064.640059  1082.797039     0.001020
      2601    14.500000  1064.538985  1018.163425     0.001124
      2602    14.505000  1064.596615  1034.761850     0.001078
      2603    14.510000  1064.783271  1046.085116     0.001100
      2604    14.515000  1065.070085  1069.183380     0.001036
      2605    14.520000  1065.428709  1045.910398     0.001098
      2606    14.525000  1065.831409   933.876591     0.001189
      2607    14.530000  1066.251086  1043.043079     0.001099
      2608    14.535000  1066.661400  1023.517002     0.001083
      2609    14.540000  1067.036966   985.592757     0.001171
      2610    14.545000  1067.353706  1017.558313     0.001093
      2611    14.550000  1067.589383   970.516851     0.001185
      2612    14.555000  1067.724354   938.247469     0.001188
      2613    14.560000  1067.742538  1049.060354     0.001097
      2614    14.565000  1067.632509  1011.138770     0.001099
      2615    14.570000  1067.388566  1048.366390     0.001085
      2616    14.575000  1067.011585  1025.350393     0.001079
      2617    14.580000  1066.509427  1009.200487     0.001140
      2618    14.585000  1065.896779   990.051120     0.001124
      2619    14.590000  1065.194415  1037.987849     0.001111
      2620    14.595000  1064.428007  1022.799396     0.001088
      2621    14.600000  1063.626504  1058.908446     0.001089
      2622    14.605000  1062.820780  1011.312122     0.001097
      2623    14.610000  1062.042086  1016.751059     0.001133
      2624    14.615000  1061.320894   930.233767     0.001195
      2625    14.620000  1060.685960   992.228727     0.001165
      2626    14.625000  1060.163619   993.458461     0.001116
      2627    14.630000  1059.777285   994.576193     0.001156
      2628    14.635000  1059.547054  1037.832531     0.001069
      2629    14.640000  1059.489420   971.054364     0.001186
      2630    14.645000  1059.617088  1036.086645     0.001076
      2631    14.650000  1059.938892   951.092223     0.001216
      2632    14.655000  1060.459874  1025.732310     0.001083
      2633    14.660000  1061.181555  1015.059357     0.001136
      2634    14.665000  1062.102465   977.818541     0.001140
      2635    14.670000  1063.218956  1015.392369     0.001136
      2636    14.675000  1064.526276   974.628728     0.001145
      2637    14.680000  1066.019851  1053.520800     0.001091
      2638    14.685000  1067.696636  1004.483425     0.001109
      2639    14.690000  1069.556383   993.615946     0.001154
      2640    14.695000  1071.602659   982.597175     0.001133
      2641    14.700000  1073.843478  1002.036255     0.001155
      2642    14.705000  1076.291513  1057.173459     0.001055
      2643    14.710000  1078.963919  1097.739146     0.001048
      2644    14.715000  1081.881898  1091.882811     0.001019
      2645    14.720000  1085.070185  1069.514543     0.001075
      2646    14.725000  1088.556674  1083.741707     0.001029
      2647    14.730000  1092.372368  1113.858012     0.001032
      2648    14.735000  1096.551821  1087.984460     0.001023
      2649    14.740000  1101.134087  1072.420316     0.001081
      2650    14.745000  1106.163984  1061.748041     0.001052
      2651    14.750000  1111.693267  1072.922751     0.001077
      2652    14.755000  1117.781064  1069.905220     0.001046
      2653    14.760000  1124.492901  1062.602976     0.001092
      2654    14.765000  1131.897840  1152.463845     0.000969
      2655    14.770000  1140.063644  1148.851483     0.001005
      2656    14.775000  1149.050389  1091.113710     0.001026
      2657    14.780000  1158.903256  1099.597911     0.001050
      2658    14.785000  1169.645361  1176.891224     0.000949
      2659    14.790000  1181.271332  1107.434191     0.001045
      2660    14.795000  1193.742059  1142.910899     0.000973
      2661    14.800000  1206.980744  1212.552706     0.000948
      2662    14.805000  1220.870211  1157.734573     0.000960
      2663    14.810000  1235.251290  1122.102824     0.001028
      2664    14.815000  1249.922165  1257.017722     0.000888
      2665    14.820000  1264.638699  1253.213626     0.000921
      2666    14.825000  1279.116012  1232.164606     0.000900
      2667    14.830000  1293.031962  1247.906393     0.000926
      2668    14.835000  1306.033548  1259.310193     0.000888
      2669    14.840000  1317.747544  1255.243072     0.000923
      2670    14.845000  1327.796577  1307.990559     0.000853
      2671    14.850000  1335.821076  1384.137655     0.000829
      2672    14.855000  1341.506010  1308.259263     0.000856
      2673    14.860000  1344.609264  1419.864348     0.000812
      2674    14.865000  1344.986710  1395.810340     0.000800
      2675    14.870000  1342.608533  1347.696066     0.000858
      2676    14.875000  1337.562830  1321.080019     0.000845
      2677    14.880000  1330.045588  1395.329046     0.000827
      2678    14.885000  1320.339656  1359.810752     0.000820
      2679    14.890000  1308.787693  1423.775582     0.000816
      2680    14.895000  1295.764470  1374.853615     0.000813
      2681    14.900000  1281.652638  1321.012327     0.000864
      2682    14.905000  1266.824017  1317.893082     0.000843
      2683    14.910000  1251.626612  1283.792563     0.000899
      2684    14.915000  1236.376418  1320.501582     0.000846
      2685    14.920000  1221.352703  1258.035305     0.000916
      2686    14.925000  1206.795562  1284.562413     0.000864
      2687    14.930000  1192.904894  1270.338803     0.000909
      2688    14.935000  1179.840290  1189.093609     0.000941
      2689    14.940000  1167.721620  1212.682490     0.000947
      2690    14.945000  1156.630229  1097.426028     0.001012
      2691    14.950000  1146.610747  1221.772184     0.000951
      2692    14.955000  1137.673530  1122.093070     0.000997
      2693    14.960000  1129.797697  1103.922918     0.001043
      2694    14.965000  1122.934742  1127.941261     0.000993
      2695    14.970000  1117.012636  1133.973034     0.001022
      2696    14.975000  1111.940337  1033.445622     0.001077
      2697    14.980000  1107.612597  1079.386209     0.001063
      2698    14.985000  1103.914953  1098.319920     0.001020
      2699    14.990000  1100.728743  1036.244822     0.001111
      2700    14.995000  1097.935989  1096.051832     0.001019
      2701    15.000000  1095.423951   981.955982     0.001172
      2702    15.005000  1093.089113  1091.485512     0.001020
      2703    15.010000  1090.840408  1037.874882     0.001112
      2704    15.015000  1088.601470  1085.703486     0.001030
      2705    15.020000  1086.311827  1058.579908     0.001092
      2706    15.025000  1083.926996   999.232917     0.001110
      2707    15.030000  1081.417612  1090.534748     0.001061
      2708    15.035000  1078.767791  1042.461365     0.001075
      2709    15.040000  1075.973001   983.491201     0.001175
      2710    15.045000  1073.037737  1020.218862     0.001085
      2711    15.050000  1069.973255  1039.765306     0.001108
      2712    15.055000  1066.795571  1011.422698     0.001100
      2713    15.060000  1063.523836  1014.217244     0.001139
      2714    15.065000  1060.179154  1034.810162     0.001076
      2715    15.070000  1056.783838   973.893056     0.001188
      2716    15.075000  1053.361057   970.068880     0.001153
      2717    15.080000  1049.934790   999.325608     0.001159
      2718    15.085000  1046.529980   975.887112     0.001143
      2719    15.090000  1043.172752   990.633631     0.001167
      2720    15.095000  1039.890572  1005.415684     0.001110
      2721    15.100000  1036.712216  1010.259034     0.001141
      2722    15.105000  1033.667502   996.776837     0.001121
      2723    15.110000  1030.786735   974.360052     0.001183
      2724    15.115000  1028.099895   982.248274     0.001139
      2725    15.120000  1025.635657   933.007860     0.001242
      2726    15.125000  1023.420300  1031.541187     0.001073
      2727    15.130000  1021.476601   997.619113     0.001154
      2728    15.135000  1019.822796   968.041445     0.001155
      2729    15.140000  1018.471632   984.388330     0.001169
      2730    15.145000  1017.429573   991.544029     0.001120
      2731    15.150000  1016.696162   935.169887     0.001234
      2732    15.155000  1016.263505   984.986192     0.001131
      2733    15.160000  1016.115897  1016.044326     0.001136
      2734    15.165000  1016.229834   986.076202     0.001126
      2735    15.170000  1016.574746   958.081726     0.001197
      2736    15.175000  1017.111575   971.438664     0.001146
      2737    15.180000  1017.793790   995.793585     0.001155
      2738    15.185000  1018.568272   941.968819     0.001179
      2739    15.190000  1019.376016  1029.220625     0.001117
      2740    15.195000  1020.153617   947.667448     0.001174
      2741    15.200000  1020.835520  1028.955805     0.001113
      2742    15.205000  1021.357220   994.909680     0.001118
      2743    15.210000  1021.659380  1002.934348     0.001148
      2744    15.215000  1021.692581  1009.632199     0.001106
      2745    15.220000  1021.422035  1031.767355     0.001116
      2746    15.225000  1020.831402   996.151257     0.001119
      2747    15.230000  1019.924886  1005.790975     0.001147
      2748    15.235000  1018.727186  1030.594209     0.001077
      2749    15.240000  1017.281438  1004.241529     0.001143
      2750    15.245000  1015.645807   946.542724     0.001175
      2751    15.250000  1013.889557  1019.112521     0.001126
      2752    15.255000  1012.089344   951.363875     0.001169
      2753    15.260000  1010.326164   982.503644     0.001172
      2754    15.265000  1008.683026  1035.201132     0.001076
      2755    15.270000  1007.243246   969.384451     0.001184
      2756    15.275000  1006.089111   922.816323     0.001203
      2757    15.280000  1005.300719   960.285726     0.001195
      2758    15.285000  1004.954848  1049.969790     0.001053
      2759    15.290000  1005.123754  1015.424240     0.001126
      2760    15.295000  1005.873914   966.187679     0.001155
      2761    15.300000  1007.264608   986.345651     0.001165
      2762    15.305000  1009.346655   985.598885     0.001115
      2763    15.310000  1012.160967   968.043318     0.001184
      2764    15.315000  1015.737245  1083.405144     0.001032
      2765    15.320000  1020.092742  1028.649345     0.001112
      2766    15.325000  1025.231127  1046.164597     0.001057
      2767    15.330000  1031.141493  1065.214138     0.001081
      2768    15.335000  1037.797501  1045.718950     0.001059
      2769    15.340000  1045.156687  1010.422093     0.001131
      2770    15.345000  1053.159917  1067.064020     0.001039
      2771    15.350000  1061.730993  1069.139614     0.001077
      2772    15.355000  1070.776404  1004.568424     0.001103
      2773    15.360000  1080.185219  1014.358559     0.001132
      2774    15.365000  1089.829166  1041.483990     0.001074
      2775    15.370000  1099.562961  1003.260121     0.001145
      2776    15.375000  1109.225050  1075.544134     0.001028
      2777    15.380000  1118.639044  1098.800182     0.001045
      2778    15.385000  1127.616191  1017.197218     0.001093
      2779    15.390000  1135.959365  1083.941099     0.001053
      2780    15.395000  1143.468964  1073.817309     0.001035
      2781    15.400000  1149.950953  1055.945338     0.001094
      2782    15.405000  1155.226851  1071.247565     0.001033
      2783    15.410000  1159.144898  1028.833066     0.001109
      2784    15.415000  1161.591019  1094.516783     0.001018
      2785    15.420000  1162.497870  1084.164814     0.001064
      2786    15.425000  1161.850305  1137.401702     0.000973
      2787    15.430000  1159.686209  1128.206228     0.001019
      2788    15.435000  1156.092585  1118.344848     0.000997
      2789    15.440000  1151.197680  1092.972511     0.001047
      2790    15.445000  1145.160649  1128.212180     0.000980
      2791    15.450000  1138.160358  1146.184018     0.001006
      2792    15.455000  1130.384782  1036.196961     0.001074
      2793    15.460000  1122.021964  1066.364217     0.001077
      2794    15.465000  1113.252998  1069.686870     0.001039
      2795    15.470000  1104.247078  1076.541280     0.001068
      2796    15.475000  1095.158322  1052.710390     0.001048
      2797    15.480000  1086.123964  1025.654144     0.001112
      2798    15.485000  1077.263469  1087.573014     0.001027
      2799    15.490000  1068.678201  1033.233630     0.001115
      2800    15.495000  1060.451378  1015.044020     0.001086
      2801    15.500000  1052.648181   999.390232     0.001141
      2802    15.505000  1045.315966  1057.502966     0.001049
      2803    15.510000  1038.484617  1042.847974     0.001108
      2804    15.515000  1032.167102  1011.600314     0.001091
      2805    15.520000  1026.360324   962.291733     0.001195
      2806    15.525000  1021.046271   995.681208     0.001122
      2807    15.530000  1016.193594   918.791255     0.001253
      2808    15.535000  1011.759577   984.887550     0.001131
      2809    15.540000  1007.692441   948.140139     0.001212
      2810    15.545000  1003.934026   944.352022     0.001175
      2811    15.550000  1000.422717   961.943867     0.001189
      2812    15.555000   997.096509  1025.075644     0.001089
      2813    15.560000   993.896040   889.589508     0.001295
      2814    15.565000   990.767383   932.809610     0.001191
      2815    15.570000   987.664378   869.666210     0.001323
      2816    15.575000   984.550314   984.245283     0.001129
      2817    15.580000   981.398843   934.234728     0.001230
      2818    15.585000   978.194091   916.164790     0.001209
      2819    15.590000   974.930058   943.474828     0.001219
      2820    15.595000   971.609471   939.097429     0.001190
      2821    15.600000   968.242291   992.800759     0.001154
      2822    15.605000   964.844099   934.566879     0.001190
      2823    15.610000   961.434524   924.392172     0.001237
      2824    15.615000   958.035828   976.085348     0.001142
      2825    15.620000   954.671719   911.973882     0.001261
      2826    15.625000   951.366388   875.077345     0.001273
      2827    15.630000   948.143754   951.994011     0.001207
      2828    15.635000   945.026890   912.598176     0.001205
      2829    15.640000   942.037572   940.592707     0.001218
      2830    15.645000   939.195941   965.670852     0.001154
      2831    15.650000   936.520232   959.328436     0.001196
      2832    15.655000   934.026569   866.613726     0.001282
      2833    15.660000   931.728802   903.967014     0.001273
      2834    15.665000   929.638389   916.529930     0.001219
      2835    15.670000   927.764325   935.235932     0.001226
      2836    15.675000   926.113095   843.317634     0.001318
      2837    15.680000   924.688679   921.363918     0.001253
      2838    15.685000   923.492578   864.936264     0.001289
      2839    15.690000   922.523876   935.114952     0.001229
      2840    15.695000   921.779329   905.978287     0.001231
      2841    15.700000   921.253467   957.187524     0.001197
      2842    15.705000   920.938717   949.263415     0.001164
      2843    15.710000   920.825536   979.463770     0.001169
      2844    15.715000   920.902560   951.365170     0.001174
      2845    15.720000   921.156725   932.101375     0.001238
      2846    15.725000   921.573448   960.099820     0.001154
      2847    15.730000   922.136791   951.426527     0.001207
      2848    15.735000   922.829621   911.871199     0.001228
      2849    15.740000   923.633807   939.180361     0.001216
      2850    15.745000   924.530421   939.648317     0.001178
      2851    15.750000   925.499957   933.714289     0.001237
      2852    15.755000   926.522554   906.481061     0.001228
      2853    15.760000   927.578216  1018.883465     0.001130
      2854    15.765000   928.647024   906.160524     0.001228
      2855    15.770000   929.709334   916.260240     0.001258
      2856    15.775000   930.745965   925.298975     0.001199
      2857    15.780000   931.738402   927.490361     0.001241
      2858    15.785000   932.669068   923.230079     0.001204
      2859    15.790000   933.521734   958.324941     0.001198
      2860    15.795000   934.281866   934.698723     0.001184
      2861    15.800000   934.937529   917.858632     0.001254
      2862    15.805000   935.479863   980.922108     0.001137
      2863    15.810000   935.903613   935.464823     0.001233
      2864    15.815000   936.207361   974.853169     0.001139
      2865    15.820000   936.393324   902.055673     0.001278
      2866    15.825000   936.466862   987.907630     0.001126
      2867    15.830000   936.435834   933.080510     0.001226
      2868    15.835000   936.309900   938.702174     0.001174
      2869    15.840000   936.099892   955.251904     0.001200
      2870    15.845000   935.817271   970.044549     0.001145
      2871    15.850000   935.473634   950.421582     0.001208
      2872    15.855000   935.080268   945.766586     0.001168
      2873    15.860000   934.647719   923.215350     0.001237
      2874    15.865000   934.185385  1012.492382     0.001095
      2875    15.870000   933.701138   982.671221     0.001173
      2876    15.875000   933.200982   976.391011     0.001140
      2877    15.880000   932.688750   929.265689     0.001231
      2878    15.885000   932.165859   985.645207     0.001126
      2879    15.890000   931.631090   919.059908     0.001253
      2880    15.895000   931.080430  1007.757182     0.001099
      2881    15.900000   930.506950   977.471327     0.001178
      2882    15.905000   929.900749   999.904056     0.001104
      2883    15.910000   929.248994   940.901354     0.001223
      2884    15.915000   928.536371   958.286544     0.001163
      2885    15.920000   927.744526   950.732371     0.001699
      2886    15.925000   926.854415   969.893769     0.001396
      2887    15.930000   925.846596   977.268335     0.001368
      2888    15.935000   924.703331   938.704531     0.001340
      2889    15.940000   923.410899   952.394070     0.001351
      2890    15.945000   921.962118   996.390736     0.001232
      2891    15.950000   920.358675   957.882404     0.001318
      2892    15.955000   918.612808   934.168391     0.001302
      2893    15.960000   916.747988   927.804026     0.001350
      2894    15.965000   914.798519   925.939634     0.001306
      2895    15.970000   912.808270   959.059633     0.001309
      2896    15.975000   910.828967   942.736435     0.001287
      2897    15.980000   908.918487   965.990713     0.001305
      2898    15.985000   907.139522   917.629557     0.001318
      2899    15.990000   905.558776   950.950522     0.001323
      2900    15.995000   904.246698   974.758200     0.001245
      2901    16.000000   903.277654   932.284836     0.001342
      2902    16.005000   902.730393   915.689016     0.001323
      2903    16.010000   902.688675   895.452319     0.001406
      2904    16.015000   903.241934   949.562749     0.001276
      2905    16.020000   904.485892   904.355067     0.001393
      2906    16.025000   906.523029   907.406264     0.001339
      2907    16.030000   909.462815   977.674791     0.001287
      2908    16.035000   913.421386   931.287898     0.001298
      2909    16.040000   918.521498   937.597439     0.001341
      2910    16.045000   924.893192   969.261053     0.001250
      2911    16.050000   932.670504   952.935350     0.001321
      2912    16.055000   941.988731   979.240159     0.001237
      2913    16.060000   952.984271   968.472943     0.001294
      2914    16.065000   965.790694   989.713433     0.001229
      2915    16.070000   980.535061  1046.692583     0.001205
      2916    16.075000   997.333679  1049.496541     0.001159
      2917    16.080000  1016.287343  1032.175380     0.001221
      2918    16.085000  1037.476193  1072.338296     0.001127
      2919    16.090000  1060.954304  1093.563541     0.001150
      2920    16.095000  1086.744177  1095.251217     0.001108
      2921    16.100000  1114.831303  1150.193470     0.001095
      2922    16.105000  1145.158981  1219.545346     0.000995
      2923    16.110000  1177.623546  1195.585323     0.001049
      2924    16.115000  1212.070155  1204.014138     0.001006
      2925    16.120000  1248.289220  1212.648740     0.001038
      2926    16.125000  1286.013564  1348.353520     0.000899
      2927    16.130000  1324.916299  1353.195534     0.000927
      2928    16.135000  1364.609473  1364.218005     0.000886
      2929    16.140000  1404.643554  1385.199984     0.000903
      2930    16.145000  1444.507949  1390.910776     0.000870
      2931    16.150000  1483.633047  1429.394630     0.000873
      2932    16.155000  1521.394596  1466.928896     0.000824
      2933    16.160000  1557.121658  1510.745550     0.000831
      2934    16.165000  1590.109741  1575.937607     0.000766
      2935    16.170000  1619.640736  1609.959083     0.000779
      2936    16.175000  1645.010768  1630.288473     0.000743
      2937    16.180000  1665.565727  1686.341703     0.000745
      2938    16.185000  1680.742179  1628.029117     0.000747
      2939    16.190000  1690.108962  1732.589450     0.000723
      2940    16.195000  1693.403001  1725.401577     0.000703
      2941    16.200000  1690.552606  1648.892350     0.000760
      2942    16.205000  1681.683406  1696.212906     0.000709
      2943    16.210000  1667.105616  1718.137132     0.000731
      2944    16.215000  1647.285373  1650.056902     0.000736
      2945    16.220000  1622.805931  1795.008340     0.000698
      2946    16.225000  1594.325618  1700.925497     0.000708
      2947    16.230000  1562.538369  1672.044644     0.000748
      2948    16.235000  1528.140994  1776.426399     0.000681
      2949    16.240000  1491.808267  1607.675296     0.000780
      2950    16.245000  1454.175759  1655.676561     0.000731
      2951    16.250000  1415.828937  1506.787952     0.000832
      2952    16.255000  1377.296883  1482.013713     0.000815
      2953    16.260000  1339.049152  1590.441706     0.000785
      2954    16.265000  1301.494673  1422.562804     0.000854
      2955    16.270000  1264.982009  1380.252785     0.000907
      2956    16.275000  1229.800597  1259.327884     0.000964
      2957    16.280000  1196.182779  1289.080789     0.000965
      2958    16.285000  1164.306556  1130.167962     0.001080
      2959    16.290000  1134.299004  1156.411295     0.001088
      2960    16.295000  1106.240278  1115.643766     0.001084
      2961    16.300000  1080.168115  1055.219781     0.001184
      2962    16.305000  1056.082723  1047.378386     0.001159
      2963    16.310000  1033.951905  1017.450018     0.001224
      2964    16.315000  1013.716292   995.316490     0.001215
      2965    16.320000   995.294531  1037.317534     0.001212
      2966    16.325000   978.588320   941.597185     0.001295
      2967    16.330000   963.487156  1015.322523     0.001233
      2968    16.335000   949.872716  1015.778907     0.001199
      2969    16.340000   937.622792   947.087163     0.001329
      2970    16.345000   926.614721   906.334214     0.001345
      2971    16.350000   916.728275   937.117818     0.001332
      2972    16.355000   907.848017   921.769047     0.001312
      2973    16.360000   899.865105   919.801709     0.001364
      2974    16.365000   892.678599   885.499607     0.001369
      2975    16.370000   886.196293   918.905640     0.001365
      2976    16.375000   880.335132   973.418725     0.001250
      2977    16.380000   875.021285   861.007036     0.001457
      2978    16.385000   870.189930   937.754999     0.001300
      2979    16.390000   865.784813   958.483061     0.001309
      2980    16.395000   861.757643   826.716094     0.001471
      2981    16.400000   858.067390   896.067391     0.001391
      2982    16.405000   854.679619   875.099694     0.001393
      2983    16.410000   851.565289   913.507553     0.001371
      2984    16.415000   848.700612   833.781826     0.001462
      2985    16.420000   846.065913   825.480518     0.001520
      2986    16.425000   843.645062   899.410017     0.001353
      2987    16.430000   841.424881   882.221335     0.001418
      2988    16.435000   839.394635   806.754837     0.001508
      2989    16.440000   837.545604   926.703141     0.001347
      2990    16.445000   835.870751   789.150601     0.001541
      2991    16.450000   834.364479   874.841596     0.001423
      2992    16.455000   833.022484   851.665246     0.001426
      2993    16.460000   831.841703   869.785023     0.001437
      2994    16.465000   830.820348   863.710559     0.001407
      2995    16.470000   829.958034   855.518737     0.001461
      2996    16.475000   829.255849   867.020131     0.001405
      2997    16.480000   828.711101   804.063468     0.001550
      2998    16.485000   828.320298   842.287442     0.001436
      2999    16.490000   828.117786   826.361223     0.001508
      3000    16.495000   828.110879   920.867108     0.001323
      3001    16.500000   828.304055   850.065546     0.001471
      3002    16.505000   828.713385   888.774655     0.001366
      3003    16.510000   829.357381   870.060030     0.001435
      3004    16.515000   830.256312   869.100627     0.001396
      3005    16.520000   831.431115   839.111133     0.001494
      3006    16.525000   832.901865   846.787548     0.001428
      3007    16.530000   834.685827   878.422257     0.001420
      3008    16.535000   836.795147   935.700347     0.001296
      3009    16.540000   839.234296   811.533313     0.001538
      3010    16.545000   841.997436   861.761009     0.001416
      3011    16.550000   845.065893   830.268195     0.001506
      3012    16.555000   848.405921   896.269492     0.001358
      3013    16.560000   851.966887   848.940272     0.001480
      3014    16.565000   855.679980   885.484323     0.001377
      3015    16.570000   859.457458   901.656521     0.001378
      3016    16.575000   863.192552   866.161171     0.001407
      3017    16.580000   866.760392   894.661411     0.001410
      3018    16.585000   870.020809   864.785018     0.001411
      3019    16.590000   872.824705   898.740338     0.001388
      3020    16.595000   875.025415   812.450198     0.001503
      3021    16.600000   876.495496   885.877878     0.001409
      3022    16.605000   877.146073   939.914522     0.001296
      3023    16.610000   876.942616   887.829822     0.001415
      3024    16.615000   875.910534   924.172219     0.001323
      3025    16.620000   874.128029   884.456259     0.001414
      3026    16.625000   871.709640   899.026883     0.001355
      3027    16.630000   868.787277   871.497810     0.001445
      3028    16.635000   865.494487   881.339068     0.001387
      3029    16.640000   861.956158   938.687038     0.001334
      3030    16.645000   858.283039   889.028345     0.001371
      3031    16.650000   854.569372   850.911095     0.001479
      3032    16.655000   850.892217   928.837030     0.001315
      3033    16.660000   847.311653   881.671831     0.001423
      3034    16.665000   843.871582   917.783447     0.001324
      3035    16.670000   840.601036   884.689139     0.001415
      3036    16.675000   837.515961   894.512461     0.001363
      3037    16.680000   834.621380   829.289070     0.001513
      3038    16.685000   831.913776   860.144079     0.001420
      3039    16.690000   829.383520   891.909155     0.001408
      3040    16.695000   827.017385   893.983877     0.001367
      3041    16.700000   824.799875   917.534028     0.001368
      3042    16.705000   822.715482   887.148523     0.001375
      3043    16.710000   820.750112   876.325701     0.001427
      3044    16.715000   818.891445   895.765962     0.001362
      3045    16.720000   817.129590   899.307258     0.001398
      3046    16.725000   815.457256   924.641889     0.001321
      3047    16.730000   813.869694   861.278474     0.001459
      3048    16.735000   812.364474   871.396900     0.001400
      3049    16.740000   810.941164   837.530010     0.001502
      3050    16.745000   809.600971   867.729639     0.001409
      3051    16.750000   808.346371   798.206369     0.001571
      3052    16.755000   807.180766   899.414762     0.001360
      3053    16.760000   806.108172   856.354384     0.001471
      3054    16.765000   805.132963   790.687543     0.001546
      3055    16.770000   804.259648   844.587589     0.001489
      3056    16.775000   803.492693   837.340379     0.001460
      3057    16.780000   802.836377   889.135885     0.001413
      3058    16.785000   802.294667   826.687202     0.001472
      3059    16.790000   801.871124   855.827518     0.001462
      3060    16.795000   801.568812   852.219725     0.001436
      3061    16.800000   801.390225   832.962488     0.001504
      3062    16.805000   801.337221   834.346703     0.001471
      3063    16.810000   801.410960   858.164643     0.001461
      3064    16.815000   801.611853   853.707054     0.001431
      3065    16.820000   801.939512   815.807114     0.001533
      3066    16.825000   802.392711   869.298021     0.001408
      3067    16.830000   802.969346   896.607152     0.001406
      3068    16.835000   803.666549   846.761755     0.001447
      3069    16.840000   804.480157   801.322434     0.001570
      3070    16.845000   805.405089   889.084064     0.001368
      3071    16.850000   806.435451   842.960754     0.001492
      3072    16.855000   807.564128   809.738761     0.001514
      3073    16.860000   808.782873   865.169521     0.001461
      3074    16.865000   810.082277   814.147500     0.001497
      3075    16.870000   811.451764   902.535889     0.001387
      3076    16.875000   812.879620   841.801734     0.001451
      3077    16.880000   814.353076   875.706649     0.001439
      3078    16.885000   815.858447   896.126158     0.001360
      3079    16.890000   817.381424   901.941111     0.001399
      3080    16.895000   818.907010   838.390190     0.001462
      3081    16.900000   820.420352   927.789740     0.001355
      3082    16.905000   821.906740   841.884377     0.001455
      3083    16.910000   823.352023   830.261197     0.001522
      3084    16.915000   824.742939   901.691455     0.001353
      3085    16.920000   826.067428   861.403595     0.001460
      3086    16.925000   827.314956   843.631394     0.001453
      3087    16.930000   828.476872   901.022417     0.001792
      3088    16.935000   829.546789   906.738736     0.001629
      3089    16.940000   830.520945   815.707509     0.001767
      3090    16.945000   831.398485   844.103321     0.001624
      3091    16.950000   832.181152   835.812324     0.001654
      3092    16.955000   832.872324   851.404070     0.001570
      3093    16.960000   833.478047   814.523610     0.001687
      3094    16.965000   834.015207   857.659623     0.001545
      3095    16.970000   834.490799   836.447061     0.001621
      3096    16.975000   834.913348   880.685368     0.001505
      3097    16.980000   835.291775   868.704933     0.001573
      3098    16.985000   835.633195   815.380988     0.001611
      3099    16.990000   835.942253   821.755623     0.001654
      3100    16.995000   836.220646   848.501900     0.001553
      3101    17.000000   836.466808   797.184326     0.001704
      3102    17.005000   836.675760   866.912671     0.001519
      3103    17.010000   836.839111   833.507911     0.001633
      3104    17.015000   836.945212   848.933571     0.001551
      3105    17.020000   836.979465   805.543354     0.001687
      3106    17.025000   836.924819   785.533662     0.001683
      3107    17.030000   836.762451   827.416030     0.001647
      3108    17.035000   836.472667   832.521176     0.001583
      3109    17.040000   836.035982   864.303743     0.001574
      3110    17.045000   835.434346   822.911543     0.001613
      3111    17.050000   834.652406   790.571674     0.001713
      3112    17.055000   833.678695   820.633591     0.001600
      3113    17.060000   832.506591   831.632640     0.001634
      3114    17.065000   831.134931   815.234069     0.001620
      3115    17.070000   829.568192   839.165052     0.001604
      3116    17.075000   827.816237   796.405359     0.001648
      3117    17.080000   825.893672   806.652457     0.001697
      3118    17.085000   823.818935   852.875407     0.001545
      3119    17.090000   821.613246   826.704985     0.001643
      3120    17.095000   819.299556   820.512449     0.001613
      3121    17.100000   816.901587   825.654027     0.001650
      3122    17.105000   814.443032   800.323310     0.001644
      3123    17.110000   811.946941   790.863197     0.001717
      3124    17.115000   809.435265   818.175690     0.001610
      3125    17.120000   806.928555   831.312982     0.001630
      3126    17.125000   804.445769   846.928640     0.001551
      3127    17.130000   802.004154   822.622629     0.001650
      3128    17.135000   799.619186   832.930418     0.001575
      3129    17.140000   797.304541   776.249890     0.001740
      3130    17.145000   795.072086   821.903065     0.001599
      3131    17.150000   792.931893   876.973035     0.001547
      3132    17.155000   790.892257   806.410899     0.001627
      3133    17.160000   788.959735   848.634142     0.001606
      3134    17.165000   787.139195   827.022743     0.001591
      3135    17.170000   785.433885   800.653673     0.001692
      3136    17.175000   783.845511   787.279525     0.001664
      3137    17.180000   782.374338   803.163027     0.001690
      3138    17.185000   781.019298   810.856624     0.001621
      3139    17.190000   779.778113   813.171958     0.001674
      3140    17.195000   778.647426   747.643568     0.001762
      3141    17.200000   777.622940   825.577449     0.001649
      3142    17.205000   776.699555   724.136973     0.001814
      3143    17.210000   775.871513   734.043991     0.001845
      3144    17.215000   775.132526   769.987486     0.001705
      3145    17.220000   774.475912   755.869479     0.001792
      3146    17.225000   773.894718   839.521212     0.001559
      3147    17.230000   773.381829   811.135846     0.001669
      3148    17.235000   772.930074   802.112315     0.001637
      3149    17.240000   772.532323   741.913381     0.001834
      3150    17.245000   772.181572   819.865074     0.001594
      3151    17.250000   771.871021   807.950122     0.001678
      3152    17.255000   771.594155   823.965251     0.001598
      3153    17.260000   771.344806   781.917301     0.001739
      3154    17.265000   771.117229   834.567287     0.001566
      3155    17.270000   770.906159   827.560156     0.001633
      3156    17.275000   770.706872   831.023954     0.001570
      3157    17.280000   770.515237   742.673666     0.001831
      3158    17.285000   770.327754   820.616543     0.001603
      3159    17.290000   770.141583   780.989298     0.001737
      3160    17.295000   769.954545   748.460823     0.001748
      3161    17.300000   769.765120   803.691597     0.001695
      3162    17.305000   769.572410   829.875611     0.001588
      3163    17.310000   769.376093   778.070565     0.001743
      3164    17.315000   769.176368   803.478605     0.001622
      3165    17.320000   768.973878   829.831647     0.001637
      3166    17.325000   768.769650   810.822806     0.001619
      3167    17.330000   768.565019   816.367223     0.001661
      3168    17.335000   768.361571   770.883641     0.001701
      3169    17.340000   768.161092   775.904262     0.001750
      3170    17.345000   767.965523   781.956557     0.001669
      3171    17.350000   767.776931   749.578438     0.001801
      3172    17.355000   767.597490   815.262928     0.001608
      3173    17.360000   767.429467   830.534219     0.001638
      3174    17.365000   767.275223   783.906528     0.001676
      3175    17.370000   767.137212   802.477814     0.001686
      3176    17.375000   767.017998   763.288376     0.001718
      3177    17.380000   766.920265   774.347630     0.001745
      3178    17.385000   766.846841   765.703424     0.001708
      3179    17.390000   766.800720   796.802952     0.001697
      3180    17.395000   766.784508   809.279292     0.001618
      3181    17.400000   766.799864   766.852383     0.001764
      3182    17.405000   766.853205   795.287912     0.001649
      3183    17.410000   766.950769   777.965144     0.001733
      3184    17.415000   767.094343   797.188338     0.001636
      3185    17.420000   767.288732   770.243663     0.001763
      3186    17.425000   767.539230   779.636720     0.001679
      3187    17.430000   767.851705   740.657532     0.001830
      3188    17.435000   768.232693   828.249230     0.001584
      3189    17.440000   768.689514   830.281923     0.001635
      3190    17.445000   769.230421   785.304190     0.001664
      3191    17.450000   769.864777   822.453983     0.001638
      3192    17.455000   770.603277   745.773319     0.001762
      3193    17.460000   771.458225   856.983824     0.001583
      3194    17.465000   772.443872   779.404957     0.001681
      3195    17.470000   773.579558   845.727489     0.001595
      3196    17.475000   774.879530   741.008425     0.001776
      3197    17.480000   776.368577   796.494168     0.001696
      3198    17.485000   778.073647   763.241612     0.001713
      3199    17.490000   780.025778   788.827899     0.001718
      3200    17.495000   782.260936   808.266407     0.001630
      3201    17.500000   784.820401   795.207487     0.001696
      3202    17.505000   787.750854   856.518231     0.001536
      3203    17.510000   791.104295   864.958982     0.001567
      3204    17.515000   794.937352   775.808313     0.001696
      3205    17.520000   799.310132   853.887508     0.001577
      3206    17.525000   804.284387   844.824160     0.001550
      3207    17.530000   809.920991   840.069076     0.001605
      3208    17.535000   816.276701   852.187519     0.001537
      3209    17.540000   823.400239   848.128199     0.001598
      3210    17.545000   831.326553   865.477300     0.001521
      3211    17.550000   840.072669   837.594723     0.001610
      3212    17.555000   849.643698   827.044266     0.001577
      3213    17.560000   860.007876   909.481923     0.001491
      3214    17.565000   871.104944   941.042422     0.001397
      3215    17.570000   882.842267   916.750185     0.001473
      3216    17.575000   895.091299   937.333055     0.001398
      3217    17.580000   907.685652   898.987582     0.001514
      3218    17.585000   920.406725   914.970586     0.001435
      3219    17.590000   932.991889   958.341011     0.001412
      3220    17.595000   945.249955   984.931294     0.001334
      3221    17.600000   956.840275   926.404649     0.001464
      3222    17.605000   967.448638  1000.456442     0.001315
      3223    17.610000   976.782009   996.518679     0.001357
      3224    17.615000   984.595151   960.946469     0.001371
      3225    17.620000   990.722919   973.852533     0.001392
      3226    17.625000   995.102232   940.280179     0.001394
      3227    17.630000   997.775184   989.381477     0.001368
      3228    17.635000   998.872324  1008.294061     0.001305
      3229    17.640000   998.583412   946.449110     0.001429
      3230    17.645000   997.126291   980.585972     0.001339
      3231    17.650000   994.721936  1006.001879     0.001344
      3232    17.655000   991.578521   960.109747     0.001371
      3233    17.660000   987.883307  1023.290526     0.001316
      3234    17.665000   983.799583   946.416353     0.001390
      3235    17.670000   979.466243  1029.085928     0.001309
      3236    17.675000   974.998452  1046.018244     0.001256
      3237    17.680000   970.488752   978.473468     0.001379
      3238    17.685000   966.008401  1004.409656     0.001307
      3239    17.690000   961.608996   985.294225     0.001372
      3240    17.695000   957.324412  1015.891498     0.001287
      3241    17.700000   953.173116  1030.330366     0.001313
      3242    17.705000   949.160767   971.731051     0.001356
      3243    17.710000   945.283024   957.188630     0.001409
      3244    17.715000   941.528394  1037.684379     0.001262
      3245    17.720000   937.880948   952.481637     0.001419
      3246    17.725000   934.322763   980.521477     0.001331
      3247    17.730000   930.835954   992.984921     0.001359
      3248    17.735000   927.404231   960.593645     0.001366
      3249    17.740000   924.014107   978.240956     0.001385
      3250    17.745000   920.658633   947.292417     0.001389
      3251    17.750000   917.323706   986.893407     0.001367
      3252    17.755000   914.009473   936.499848     0.001408
      3253    17.760000   910.715407   967.359992     0.001398
      3254    17.765000   907.443482   916.749455     0.001423
      3255    17.770000   904.197600   928.968246     0.001452
      3256    17.775000   900.983001   939.824367     0.001397
      3257    17.780000   897.805697   866.730978     0.001546
      3258    17.785000   894.671963   887.417565     0.001480
      3259    17.790000   891.587902   903.969601     0.001498
      3260    17.795000   888.559084   920.572698     0.001428
      3261    17.800000   885.590268   921.398438     0.001455
      3262    17.805000   882.685194   906.058119     0.001449
      3263    17.810000   879.846453   897.681663     0.001510
      3264    17.815000   877.075405   863.327626     0.001525
      3265    17.820000   874.372154   871.025026     0.001553
      3266    17.825000   871.735559   882.872886     0.001492
      3267    17.830000   869.163279   908.973196     0.001492
      3268    17.835000   866.651830   923.159481     0.001418
      3269    17.840000   864.194999   920.305255     0.001469
      3270    17.845000   861.764479   890.177848     0.001476
      3271    17.850000   859.349999   905.450636     0.001494
      3272    17.855000   857.025991   876.878029     0.001501
      3273    17.860000   854.733111   882.758969     0.001533
      3274    17.865000   852.461897   833.817466     0.001574
      3275    17.870000   850.204268   836.691807     0.001616
      3276    17.875000   847.952374   813.643353     0.001618
      3277    17.880000   845.698964   814.925681     0.001662
      3278    17.885000   843.437786   857.782457     0.001527
      3279    17.890000   841.163974   842.676047     0.001607
      3280    17.895000   838.874403   811.795269     0.001618
      3281    17.900000   836.567949   846.685248     0.001594
      3282    17.905000   834.245630   780.358409     0.001676
      3283    17.910000   831.910613   786.987747     0.001716
      3284    17.915000   829.568071   803.049297     0.001639
      3285    17.920000   827.224923   849.888925     0.001587
      3286    17.925000   824.889282   883.852673     0.001483
      3287    17.930000   822.570290   829.185928     0.001631
      3288    17.935000   820.278479   853.725802     0.001542
      3289    17.940000   818.024684   870.598774     0.001548
      3290    17.945000   815.818337   808.926901     0.001625
      3291    17.950000   813.669122   825.036027     0.001632
      3292    17.955000   811.586050   827.599700     0.001579
      3293    17.960000   809.577264   856.869032     0.002087
      3294    17.965000   807.649882   818.187662     0.001941
      3295    17.970000   805.809898   854.099860     0.001819
      3296    17.975000   804.062105   817.154026     0.001787
      3297    17.980000   802.410056   826.814640     0.001805
      3298    17.985000   800.856047   829.592924     0.001739
      3299    17.990000   799.401119   852.266746     0.001724
      3300    17.995000   798.045078   813.534755     0.001740
      3301    18.000000   796.786529   756.594635     0.001939
      3302    18.005000   795.622926   755.684192     0.001879
      3303    18.010000   794.550648   836.599019     0.001747
      3304    18.015000   793.565088   810.043758     0.001754
      3305    18.020000   792.660788   800.616492     0.001822
      3306    18.025000   791.831601   808.393618     0.001746
      3307    18.030000   791.070914   826.882093     0.001766
      3308    18.035000   790.371903   805.094594     0.001765
      3309    18.040000   789.727839   807.921183     0.001812
      3310    18.045000   789.132410   792.657084     0.001796
      3311    18.050000   788.580032   798.380532     0.001832
      3312    18.055000   788.066125   781.464632     0.001823
      3313    18.060000   787.587304   780.544287     0.001879
      3314    18.065000   787.141465   756.060531     0.001880
      3315    18.070000   786.727763   804.686330     0.001814
      3316    18.075000   786.346486   822.431129     0.001719
      3317    18.080000   785.998858   784.908660     0.001865
      3318    18.085000   785.686799   814.165976     0.001736
      3319    18.090000   785.412684   825.559154     0.001770
      3320    18.095000   785.179117   799.250318     0.001780
      3321    18.100000   784.988754   799.582230     0.001834
      3322    18.105000   784.844162   760.091984     0.001873
      3323    18.110000   784.747724   790.580996     0.001842
      3324    18.115000   784.701574   838.085488     0.001692
      3325    18.120000   784.707567   792.197729     0.001847
      3326    18.125000   784.767256   789.407590     0.001805
      3327    18.130000   784.881897   791.728068     0.001847
      3328    18.135000   785.052454   786.501851     0.001804
      3329    18.140000   785.279613   848.888028     0.001721
      3330    18.145000   785.563811   830.295083     0.001715
      3331    18.150000   785.905268   809.572233     0.001810
      3332    18.155000   786.304032   790.316110     0.001802
      3333    18.160000   786.760033   792.568668     0.001845
      3334    18.165000   787.273149   769.050867     0.001849
      3335    18.170000   787.843282   807.067144     0.001814
      3336    18.175000   788.470441   795.747270     0.001788
      3337    18.180000   789.154826   794.251813     0.001843
      3338    18.185000   789.896915   797.170489     0.001783
      3339    18.190000   790.697541   846.691056     0.001732
      3340    18.195000   791.557955   805.373032     0.001768
      3341    18.200000   792.479876   824.101011     0.001773
      3342    18.205000   793.465511   771.904120     0.001838
      3343    18.210000   794.517557   780.127753     0.001869
      3344    18.215000   795.639171   780.799721     0.001824
      3345    18.220000   796.833927   754.373566     0.001944
      3346    18.225000   798.105739   812.460834     0.001753
      3347    18.230000   799.458776   807.836108     0.001812
      3348    18.235000   800.897360   786.775914     0.001807
      3349    18.240000   802.425862   769.656380     0.001895
      3350    18.245000   804.048567   783.267265     0.001813
      3351    18.250000   805.769532   774.358954     0.001874
      3352    18.255000   807.592522   812.424526     0.001749
      3353    18.260000   809.520840   846.166134     0.001722
      3354    18.265000   811.557222   828.572725     0.001719
      3355    18.270000   813.703724   828.296371     0.001775
      3356    18.275000   815.961629   807.377301     0.001759
      3357    18.280000   818.331362   834.245229     0.001750
      3358    18.285000   820.812426   782.534481     0.001827
      3359    18.290000   823.403365   768.362283     0.001903
      3360    18.295000   826.101742   821.419469     0.001728
      3361    18.300000   828.904153   826.874522     0.001763
      3362    18.305000   831.806257   863.494268     0.001651
      3363    18.310000   834.802835   758.618388     0.001927
      3364    18.315000   837.887849   828.897703     0.001719
      3365    18.320000   841.051017   820.227834     0.001781
      3366    18.325000   844.277222   847.110102     0.001671
      3367    18.330000   847.580310   847.488182     0.001718
      3368    18.335000   850.948312   797.808713     0.001782
      3369    18.340000   854.368595   818.309330     0.001777
      3370    18.345000   857.834813   798.839581     0.001779
      3371    18.350000   861.342180   847.380342     0.001720
      3372    18.355000   864.888327   833.100974     0.001710
      3373    18.360000   868.474284   891.974282     0.001629
      3374    18.365000   872.105523   880.111149     0.001619
      3375    18.370000   875.792937   814.664920     0.001783
      3376    18.375000   879.553631   854.020216     0.001672
      3377    18.380000   883.411421   811.057224     0.001801
      3378    18.385000   887.397031   852.410725     0.001669
      3379    18.390000   891.547991   832.852243     0.001741
      3380    18.395000   895.908378   876.676672     0.001623
      3381    18.400000   900.528538   917.473940     0.001582
      3382    18.405000   905.464927   873.468501     0.001623
      3383    18.410000   910.780373   891.625888     0.001633
      3384    18.415000   916.543705   867.365609     0.001638
      3385    18.420000   922.831525   931.662433     0.001566
      3386    18.425000   929.728446   854.300073     0.001667
      3387    18.430000   937.328480   869.212226     0.001668
      3388    18.435000   945.736463   955.442404     0.001489
      3389    18.440000   955.069635   901.556963     0.001620
      3390    18.445000   965.459336   878.887699     0.001620
      3391    18.450000   977.052767   916.392634     0.001586
      3392    18.455000   990.014761   978.650807     0.001458
      3393    18.460000  1004.529514   949.820245     0.001530
      3394    18.465000  1020.802183   987.986251     0.001434
      3395    18.470000  1039.060298   998.403988     0.001456
      3396    18.475000  1059.554425   988.853662     0.001436
      3397    18.480000  1082.557442   982.072643     0.001480
      3398    18.485000  1108.367358  1049.488323     0.001358
      3399    18.490000  1137.318873  1072.902804     0.001359
      3400    18.495000  1169.750919  1108.534575     0.001289
      3401    18.500000  1206.029696  1105.173731     0.001317
      3402    18.505000  1246.538891  1127.549570     0.001260
      3403    18.510000  1291.675285  1213.354419     0.001198
      3404    18.515000  1341.843418  1237.140777     0.001145
      3405    18.520000  1397.449094  1266.487340     0.001145
      3406    18.525000  1458.891753  1347.307020     0.001057
      3407    18.530000  1526.555774  1387.734089     0.001045
      3408    18.535000  1600.800792  1431.738361     0.000994
      3409    18.540000  1681.951178  1499.769578     0.000967
      3410    18.545000  1770.284822  1582.988204     0.000895
      3411    18.550000  1866.021417  1713.542989     0.000847
      3412    18.555000  1969.310432  1719.851657     0.000829
      3413    18.560000  2080.218973  1867.859406     0.000779
      3414    18.565000  2198.719746  1938.359184     0.000729
      3415    18.570000  2324.679324  2043.878750     0.000709
      3416    18.575000  2457.846942  2162.313831     0.000658
      3417    18.580000  2597.844014  2351.835993     0.000618
      3418    18.585000  2744.154588  2429.708588     0.000584
      3419    18.590000  2896.116901  2530.567627     0.000572
      3420    18.595000  3052.916183  2739.938655     0.000516
      3421    18.600000  3213.578841  2838.279104     0.000508
      3422    18.605000  3376.968137  3076.959005     0.000462
      3423    18.610000  3541.781561  3173.113382     0.000456
      3424    18.615000  3706.550154  3331.701617     0.000423
      3425    18.620000  3869.640699  3506.026384     0.000410
      3426    18.625000  4029.261538  3648.665217     0.000388
      3427    18.630000  4183.474016  4003.705430     0.000361
      3428    18.635000  4330.211797  4135.361629     0.000340
      3429    18.640000  4467.310960  4208.504961     0.000340
      3430    18.645000  4592.553831  4448.906747     0.000316
      3431    18.650000  4703.728842  4565.605063     0.000316
      3432    18.655000  4798.707009  4745.988916     0.000295
      3433    18.660000  4875.532767  4833.580130     0.000297
      3434    18.665000  4932.523257  4708.454941     0.000299
      3435    18.670000  4968.366527  4981.355894     0.000288
      3436    18.675000  4982.206627  4932.548156     0.000284
      3437    18.680000  4973.703430  5003.204791     0.000286
      3438    18.685000  4943.057715  4900.232860     0.000287
      3439    18.690000  4890.997363  4888.031730     0.000294
      3440    18.695000  4818.726910  4850.660374     0.000290
      3441    18.700000  4727.848551  4826.833914     0.000297
      3442    18.705000  4620.266234  4676.658777     0.000301
      3443    18.710000  4498.085215  4696.458885     0.000307
      3444    18.715000  4363.517537  4552.303197     0.000310
      3445    18.720000  4218.800485  4314.178918     0.000332
      3446    18.725000  4066.131323  4056.332406     0.000348
      3447    18.730000  3907.618463  4025.162439     0.000359
      3448    18.735000  3745.247170  3835.047704     0.000369
      3449    18.740000  3580.856507  3618.620081     0.000400
      3450    18.745000  3416.125659  3512.321217     0.000405
      3451    18.750000  3252.570173  3228.763944     0.000450
      3452    18.755000  3091.530442  3154.044591     0.000446
      3453    18.760000  2934.177535  2976.284924     0.000485
      3454    18.765000  2781.513691  2817.939164     0.000504
      3455    18.770000  2634.376279  2580.191401     0.000565
      3456    18.775000  2493.443600  2468.787763     0.000576
      3457    18.780000  2359.242403  2470.673253     0.000589
      3458    18.785000  2232.157045  2260.777057     0.000631
      3459    18.790000  2112.440170  2207.766714     0.000660
      3460    18.795000  2000.224738  2004.910993     0.000709
      3461    18.800000  1895.537113  1878.398183     0.000778
      3462    18.805000  1798.310824  1758.085947     0.000810
      3463    18.810000  1708.400485  1691.301783     0.000862
      3464    18.815000  1625.595309  1650.797629     0.000867
      3465    18.820000  1549.631707  1571.439515     0.000930
      3466    18.825000  1480.204638  1521.690736     0.000936
      3467    18.830000  1416.977682  1487.583771     0.000980
      3468    18.835000  1359.591976  1321.892388     0.001082
      3469    18.840000  1307.674258  1344.674498     0.001091
      3470    18.845000  1260.843797  1264.321158     0.001128
      3471    18.850000  1218.720650  1292.767460     0.001132
      3472    18.855000  1180.931114  1228.212883     0.001166
      3473    18.860000  1147.111287  1164.539993     0.001259
      3474    18.865000  1116.913708  1138.019090     0.001254
      3475    18.870000  1090.010078  1106.719321     0.001319
      3476    18.875000  1066.093886  1098.396872     0.001298
      3477    18.880000  1044.882207  1089.301452     0.001343
      3478    18.885000  1026.116453  1110.778512     0.001283
      3479    18.890000  1009.562631  1006.121275     0.001452
      3480    18.895000   995.010981  1020.473889     0.001397
      3481    18.900000   982.275168   988.209134     0.001481
      3482    18.905000   971.191117   998.968339     0.001433
      3483    18.910000   961.615591   977.326582     0.001498
      3484    18.915000   953.424575  1019.883210     0.001399
      3485    18.920000   946.511529   983.557665     0.001488
      3486    18.925000   940.785559   923.460048     0.001551
      3487    18.930000   936.169541   943.243511     0.001554
      3488    18.935000   932.598223   932.445141     0.001537
      3489    18.940000   930.016330   903.617461     0.001614
      3490    18.945000   928.376688   925.362687     0.001542
      3491    18.950000   927.638391   927.994808     0.001579
      3492    18.955000   927.765008   955.680536     0.001494
      3493    18.960000   928.722867   900.535188     0.001626
      3494    18.965000   930.479411   955.097781     0.001493
      3495    18.970000   933.001658   953.859795     0.001529
      3496    18.975000   936.254763   980.845232     0.001452
      3497    18.980000   940.200710   962.327146     0.001522
      3498    18.985000   944.797135   951.198079     0.001500
      3499    18.990000   949.996297   890.567084     0.001638
      3500    18.995000   955.744191   994.152578     0.001436
      3501    19.000000   961.979816   955.928615     0.001882
      3502    19.005000   968.634602   989.283763     0.001712
      3503    19.010000   975.631989   961.188737     0.001701
      3504    19.015000   982.887193   955.579568     0.001648
      3505    19.020000   990.307191   958.290797     0.001661
      3506    19.025000   997.790986   937.147047     0.001644
      3507    19.030000  1005.230279   963.208199     0.001622
      3508    19.035000  1012.510663   999.221636     0.001528
      3509    19.040000  1019.512910   978.713526     0.001596
      3510    19.045000  1025.948575   999.476881     0.001520
      3511    19.050000  1031.312709  1024.820282     0.001529
      3512    19.055000  1036.706708  1009.350362     0.001508
      3513    19.060000  1041.443345  1071.538040     0.001456
      3514    19.065000  1045.368880  1080.267377     0.001399
      3515    19.070000  1048.419774  1102.345368     0.001421
      3516    19.075000  1050.555872  1048.758568     0.001450
      3517    19.080000  1051.761857  1060.510623     0.001474
      3518    19.085000  1052.047102  1069.568739     0.001421
      3519    19.090000  1051.444126  1046.068336     0.001499
      3520    19.095000  1050.006032  1078.839311     0.001415
      3521    19.100000  1047.803321  1104.189580     0.001413
      3522    19.105000  1044.920433  1070.880288     0.001419
      3523    19.110000  1041.452250  1058.945899     0.001478
      3524    19.115000  1037.500747  1040.033804     0.001463
      3525    19.120000  1033.171926  1022.950727     0.001524
      3526    19.125000  1028.572968  1025.846473     0.001481
      3527    19.130000  1023.809936  1025.327897     0.001526
      3528    19.135000  1018.985775   994.594123     0.001528
      3529    19.140000  1014.198690  1031.930406     0.001520
      3530    19.145000  1009.540820  1046.743374     0.001451
      3531    19.150000  1005.097137  1052.498868     0.001475
      3532    19.155000  1000.944506   978.094131     0.001548
      3533    19.160000   997.150887  1051.377619     0.001486
      3534    19.165000   993.774654  1035.791347     0.001465
      3535    19.170000   990.864069  1016.146888     0.001535
      3536    19.175000   988.456899  1011.908275     0.001497
      3537    19.180000   986.580212   967.435061     0.001614
      3538    19.185000   985.250330   969.266446     0.001564
      3539    19.190000   984.472937   982.812180     0.001585
      3540    19.195000   984.243311  1071.685286     0.001414
      3541    19.200000   984.546659  1004.283962     0.001555
      3542    19.205000   985.358533  1020.786067     0.001481
      3543    19.210000   986.645302  1013.806758     0.001531
      3544    19.215000   988.364708  1043.049107     0.001451
      3545    19.220000   990.466490   973.669786     0.001610
      3546    19.225000   992.893140   961.519820     0.001575
      3547    19.230000   995.580817   976.652703     0.001596
      3548    19.235000   998.460480   998.053078     0.001512
      3549    19.240000  1001.459284   961.949973     0.001622
      3550    19.245000  1004.502259  1017.020454     0.001485
      3551    19.250000  1007.514261  1045.096233     0.001490
      3552    19.255000  1010.422104  1027.575081     0.001480
      3553    19.260000  1013.156760  1014.377629     0.001541
      3554    19.265000  1015.655417  1111.257040     0.001357
      3555    19.270000  1017.863199  1007.583454     0.001541
      3556    19.275000  1019.734327  1032.007953     0.001471
      3557    19.280000  1021.232587  1038.011956     0.001504
      3558    19.285000  1022.331049  1038.175126     0.001455
      3559    19.290000  1023.011086  1095.909423     0.001412
      3560    19.295000  1023.260851  1056.303572     0.001437
      3561    19.300000  1023.073427  1061.756140     0.001472
      3562    19.305000  1022.444926  1014.695613     0.001481
      3563    19.310000  1021.372756  1072.172716     0.001449
      3564    19.315000  1019.854293  1072.533455     0.001407
      3565    19.320000  1017.886091  1084.788319     0.001433
      3566    19.325000  1015.463731  1078.665053     0.001394
      3567    19.330000  1012.582327  1032.076083     0.001508
      3568    19.335000  1009.237628  1078.624500     0.001405
      3569    19.340000  1005.427587  1015.138121     0.001535
      3570    19.345000  1001.154187  1011.513925     0.001485
      3571    19.350000   996.425263  1048.607479     0.001488
      3572    19.355000   991.256053  1026.265166     0.001476
      3573    19.360000   985.670206   995.553238     0.001564
      3574    19.365000   979.700121  1017.378530     0.001478
      3575    19.370000   973.386533   960.852164     0.001627
      3576    19.375000   966.777440   924.924232     0.001637
      3577    19.380000   959.926522   943.127467     0.001648
      3578    19.385000   952.891279   889.339074     0.001695
      3579    19.390000   945.731103   945.767907     0.001655
      3580    19.395000   938.505452   929.669136     0.001628
      3581    19.400000   931.272298   950.141133     0.001645
      3582    19.405000   924.086860   890.889850     0.001703
      3583    19.410000   917.000668   893.040126     0.001741
      3584    19.415000   910.060932   950.406869     0.001582
      3585    19.420000   903.310158   915.737599     0.001707
      3586    19.425000   896.785981   872.658392     0.001738
      3587    19.430000   890.521132   908.801817     0.001715
      3588    19.435000   884.543539   887.799086     0.001703
      3589    19.440000   878.876480   862.601332     0.001809
      3590    19.445000   873.538809   869.267612     0.001738
      3591    19.450000   868.545198   824.033755     0.001888
      3592    19.455000   863.906418   817.840761     0.001852
      3593    19.460000   859.629627   794.532791     0.001965
      3594    19.465000   855.718667   837.880323     0.001801
      3595    19.470000   852.174385   781.338624     0.001998
      3596    19.475000   848.994942   812.231624     0.001866
      3597    19.480000   846.176137   816.639224     0.001903
      3598    19.485000   843.711726   793.770246     0.001908
      3599    19.490000   841.593741   778.701523     0.002002
      3600    19.495000   839.812805   833.352848     0.001812
      3601    19.500000   838.358431   786.139951     0.001980
      3602    19.505000   837.219314   828.450652     0.001824
      3603    19.510000   836.383609   800.477954     0.001953
      3604    19.515000   835.839188   806.071937     0.001878
      3605    19.520000   835.573882   826.621130     0.001892
      3606    19.525000   835.575703   778.228409     0.001950
      3607    19.530000   835.833047   792.083283     0.001961
      3608    19.535000   836.334881   823.556490     0.001839
      3609    19.540000   837.070909   807.355894     0.001930
      3610    19.545000   838.031733   856.840421     0.001773
      3611    19.550000   839.208996   799.619441     0.001943
      3612    19.555000   840.595523   847.102591     0.001786
      3613    19.560000   842.185455   847.702219     0.001836
      3614    19.565000   843.974396   807.733445     0.001875
      3615    19.570000   845.959536   819.016266     0.001894
      3616    19.575000   848.139810   785.203047     0.001927
      3617    19.580000   850.516071   833.715457     0.001867
      3618    19.585000   853.091249   852.527442     0.001779
      3619    19.590000   855.870547   830.388328     0.001877
      3620    19.595000   858.859131   834.148867     0.001815
      3621    19.600000   862.052044   869.033741     0.001799
      3622    19.605000   865.480910   910.522642     0.001659
      3623    19.610000   869.181538   856.562763     0.001811
      3624    19.615000   873.153829   848.801334     0.001778
      3625    19.620000   877.421143   860.879862     0.001810
      3626    19.625000   882.010585   868.944097     0.001739
      3627    19.630000   886.953129   880.862320     0.001768
      3628    19.635000   892.283687   877.129074     0.001728
      3629    19.640000   898.041092   841.605438     0.001847
      3630    19.645000   904.267998   881.652261     0.001719
      3631    19.650000   911.010671   922.163225     0.001687
      3632    19.655000   918.318675   876.230691     0.001732
      3633    19.660000   926.244443   917.990218     0.001701
      3634    19.665000   934.842740   925.098163     0.001637
      3635    19.670000   944.170006   926.456677     0.001679
      3636    19.675000   954.283607   953.600496     0.001584
      3637    19.680000   965.240972   936.825139     0.001662
      3638    19.685000   977.098640   945.635890     0.001609
      3639    19.690000   989.911206   974.184759     0.001602
      3640    19.695000  1003.730147   998.483304     0.001521
      3641    19.700000  1018.602470   976.043330     0.001591
      3642    19.705000  1034.569699  1015.851288     0.001490
      3643    19.710000  1051.666387  1058.333256     0.001472
      3644    19.715000  1069.918087  1052.885786     0.001442
      3645    19.720000  1089.340615  1094.380929     0.001423
      3646    19.725000  1109.938585  1068.209701     0.001419
      3647    19.730000  1131.704355  1005.519071     0.001549
      3648    19.735000  1154.617253  1118.879598     0.001356
      3649    19.740000  1178.643127  1108.201471     0.001400
      3650    19.745000  1203.734250  1178.110002     0.001282
      3651    19.750000  1229.829578  1159.656760     0.001347
      3652    19.755000  1256.855327  1210.564168     0.001251
      3653    19.760000  1284.725839  1230.817377     0.001261
      3654    19.765000  1313.344709  1275.372490     0.001186
      3655    19.770000  1342.606191  1311.279235     0.001191
      3656    19.775000  1372.396914  1275.392904     0.001190
      3657    19.780000  1402.598074  1411.730365     0.001092
      3658    19.785000  1433.088300  1389.047938     0.001088
      3659    19.790000  1463.747496  1440.247064     0.001077
      3660    19.795000  1494.461983  1434.813877     0.001057
      3661    19.800000  1525.131177  1503.218009     0.001036
      3662    19.805000  1555.675879  1450.128939     0.001047
      3663    19.810000  1586.047850  1527.327234     0.001015
      3664    19.815000  1616.239923  1502.668583     0.001004
      3665    19.820000  1646.295372  1558.355985     0.000993
      3666    19.825000  1676.314925  1576.471026     0.000958
      3667    19.830000  1706.459704  1582.339873     0.000977
      3668    19.835000  1736.948752  1715.549086     0.000878
      3669    19.840000  1768.050443  1714.302053     0.000905
      3670    19.845000  1800.068059  1701.901440     0.000889
      3671    19.850000  1833.320664  1813.532353     0.000852
      3672    19.855000  1868.121047  1744.464125     0.000864
      3673    19.860000  1904.752740  1918.085803     0.000810
      3674    19.865000  1943.447929  1861.151785     0.000812
      3675    19.870000  1984.367618  1989.382832     0.000775
      3676    19.875000  2027.584885  2009.542431     0.000748
      3677    19.880000  2073.071473  2011.122850     0.000768
      3678    19.885000  2120.685631  1997.165310     0.000755
      3679    19.890000  2170.162822  2174.986682     0.000712
      3680    19.895000  2221.135925  2342.158776     0.000641
      3681    19.900000  2273.093249  2339.889106     0.000661
      3682    19.905000  2325.396683  2396.223472     0.000626
      3683    19.910000  2377.286552  2443.031294     0.000633
      3684    19.915000  2427.883368  2446.948672     0.000617
      3685    19.920000  2476.197530  2563.452455     0.000602
      3686    19.925000  2521.145775  2619.270334     0.000573
      3687    19.930000  2561.576821  2665.282234     0.000581
      3688    19.935000  2596.308497  2785.796459     0.000541
      3689    19.940000  2624.177461  2710.756395     0.000568
      3690    19.945000  2644.100439  2711.013566     0.000552
      3691    19.950000  2655.142694  2650.173916     0.000581
      3692    19.955000  2656.586128  2718.148356     0.000556
      3693    19.960000  2647.987142  2704.449507     0.000573
      3694    19.965000  2629.214411  2594.017103     0.000577
      3695    19.970000  2600.459590  2637.104977     0.000581
      3696    19.975000  2562.219146  2521.707024     0.000596
      3697    19.980000  2515.251261  2508.068919     0.000615
      3698    19.985000  2460.516147  2455.998603     0.000611
      3699    19.990000  2399.109898  2325.589541     0.000664
      3700    19.995000  2332.201032  2287.997052     0.000662
      3701    20.000000  2260.976008  2270.086850     0.000680
      3702    20.005000  2186.596644  2162.410313     0.000698
      3703    20.010000  2110.169522  2055.229591     0.000753
      3704    20.015000  2032.725644  2036.359785     0.000741
      3705    20.020000  1955.206055  1981.598539     0.000775
      3706    20.025000  1878.452097  1880.843933     0.000804
      3707    20.030000  1803.222627  1841.465598     0.000842
      3708    20.035000  1730.175646  1688.606135     0.000897
      3709    20.040000  1659.852632  1745.877118     0.000888
      3710    20.045000  1592.706988  1572.307286     0.000956
      3711    20.050000  1529.097616  1620.519720     0.000953
      3712    20.055000  1469.292829  1566.180280     0.000966
      3713    20.060000  1413.475347  1533.959872     0.001009
      3714    20.065000  1361.748330  1483.262167     0.001017
      3715    20.070000  1314.142364  1461.363995     0.001059
      3716    20.075000  1270.623212  1343.880724     0.001127
      3717    20.080000  1231.100158  1380.233805     0.001123
      3718    20.085000  1195.434680  1282.200247     0.001177
      3719    20.090000  1163.449211  1232.756731     0.001258
      3720    20.095000  1134.935752  1243.532383     0.001222
      3721    20.100000  1109.664106  1217.677627     0.001273
      3722    20.105000  1087.389549  1123.057592     0.001353
      3723    20.110000  1067.859803  1146.045999     0.001357
      3724    20.115000  1050.821196  1117.418064     0.001349
      3725    20.120000  1036.023967  1108.169414     0.001396
      3726    20.125000  1023.226689  1078.334100     0.001404
      3727    20.130000  1012.199844  1055.456239     0.001475
      3728    20.135000  1002.728572  1044.367120     0.001453
      3729    20.140000   994.614678  1071.342861     0.001449
      3730    20.145000   987.677929  1010.865948     0.001498
      3731    20.150000   981.756734  1017.488864     0.001523
      3732    20.155000   976.708242  1051.357963     0.001445
      3733    20.160000   972.407945   941.818156     0.001652
      3734    20.165000   968.748838   980.730759     0.001548
      3735    20.170000   965.640245   957.479033     0.001621
      3736    20.175000   963.006386   969.021204     0.001565
      3737    20.180000   960.784795  1023.331347     0.001516
      3738    20.185000   958.924778   946.920211     0.001601
      3739    20.190000   957.385866   982.087938     0.001569
      3740    20.195000   956.136139   946.767135     0.001604
      3741    20.200000   955.151083   931.124989     0.001664
      3742    20.205000   954.412330   916.597350     0.001648
      3743    20.210000   953.906617   955.718553     0.001623
      3744    20.215000   953.624881   966.101059     0.001573
      3745    20.220000   953.561489   939.759667     0.001648
      3746    20.225000   953.713594   900.136036     0.001682
      3747    20.230000   954.080607   951.489809     0.001630
      3748    20.235000   954.663775   970.855465     0.001563
      3749    20.240000   955.465856   914.256362     0.001696
      3750    20.245000   956.490877   922.928016     0.001646
      3751    20.250000   957.743988   903.016858     0.001722
      3752    20.255000   959.231373   905.707500     0.001672
      3753    20.260000   960.960227   996.781023     0.001555
      3754    20.265000   962.938796   902.269460     0.001681
      3755    20.270000   965.176464   923.893093     0.001674
      3756    20.275000   967.683885   903.356463     0.001671
      3757    20.280000   970.473120   949.604848     0.001627
      3758    20.285000   973.557808   943.666390     0.001610
      3759    20.290000   976.953285   920.862390     0.001685
      3760    20.295000   980.676634   931.343175     0.001619
      3761    20.300000   984.746622   981.328726     0.001572
      3762    20.305000   989.183469   961.392777     0.001574
      3763    20.310000   994.008417   928.483277     0.001673
      3764    20.315000   999.243088   964.544055     0.001573
      3765    20.320000  1004.908656  1001.106738     0.001538
      3766    20.325000  1011.024863   899.348095     0.001694
      3767    20.330000  1017.608972   947.198882     0.001638
      3768    20.335000  1024.674732  1024.664720     0.001470
      3769    20.340000  1032.231450   961.442785     0.001604
      3770    20.345000  1040.283243   965.854279     0.001576
      3771    20.350000  1048.828483   967.333400     0.001600
      3772    20.355000  1057.859421   985.457105     0.001539
      3773    20.360000  1067.361937  1027.261170     0.001507
      3774    20.365000  1077.315192   945.188694     0.001611
      3775    20.370000  1087.691267  1011.379566     0.001529
      3776    20.375000  1098.454629  1000.967035     0.001519
      3777    20.380000  1109.561515   999.176010     0.001557
      3778    20.385000  1120.959321  1003.707729     0.001514
      3779    20.390000  1132.586086  1078.905138     0.001434
      3780    20.395000  1144.370129  1048.440839     0.001447
      3781    20.400000  1156.229894  1088.875392     0.001425
      3782    20.405000  1168.074009  1053.844667     0.001437
      3783    20.410000  1179.801568  1084.773720     0.001429
      3784    20.415000  1191.302694  1132.291494     0.001338
      3785    20.420000  1202.459414  1052.358191     0.001468
      3786    20.425000  1213.146931  1088.656223     0.001394
      3787    20.430000  1223.235387  1165.032453     0.001322
      3788    20.435000  1232.592176  1161.918210     0.001304
      3789    20.440000  1241.084855  1131.866280     0.001366
      3790    20.445000  1248.584656  1178.596763     0.001289
      3791    20.450000  1254.970492  1193.192373     0.001296
      3792    20.455000  1260.133287  1190.044548     0.001273
      3793    20.460000  1263.980364  1215.397939     0.001272
      3794    20.465000  1266.439533  1214.382212     0.001251
      3795    20.470000  1267.462530  1263.868468     0.001216
      3796    20.475000  1267.027469  1228.932693     0.001232
      3797    20.480000  1265.140059  1228.075869     0.001259
      3798    20.485000  1261.833474  1233.991243     0.001226
      3799    20.490000  1257.166934  1233.006394     0.001245
      3800    20.495000  1251.223176  1220.377125     0.001237
      3801    20.500000  1244.105116  1270.518127     0.001211
      3802    20.505000  1235.932024  1207.164158     0.001250
      3803    20.510000  1226.835568  1206.393889     0.001277
      3804    20.515000  1216.955974  1309.680185     0.001159
      3805    20.520000  1206.438527  1246.038790     0.001239
      3806    20.525000  1195.430523  1223.498046     0.001237
      3807    20.530000  1184.078723  1217.027243     0.001273
      3808    20.535000  1172.527302  1259.134007     0.001207
      3809    20.540000  1160.916250  1265.901069     0.001221
      3810    20.545000  1149.380167  1190.496904     0.001275
      3811    20.550000  1138.047365  1183.649982     0.001313
      3812    20.555000  1127.039229  1154.055116     0.001314
      3813    20.560000  1116.469760  1143.391532     0.001353
      3814    20.565000  1106.445253  1212.828072     0.001250
      3815    20.570000  1097.064083  1170.842342     0.001322
      3816    20.575000  1088.416553  1111.608360     0.001362
      3817    20.580000  1080.584805  1049.998483     0.001477
      3818    20.585000  1073.642767  1076.382075     0.001406
      3819    20.590000  1067.656143  1044.811403     0.001477
      3820    20.595000  1062.682411   996.192685     0.001531
      3821    20.600000  1058.770880  1035.467852     0.001501
      3822    20.605000  1055.962739  1043.591035     0.001448
      3823    20.610000  1054.291141  1026.176193     0.001502
      3824    20.615000  1053.781298   988.661498     0.001538
      3825    20.620000  1054.450599  1004.620951     0.001550
      3826    20.625000  1056.308757   992.567748     0.001536
      3827    20.630000  1059.357973   988.686558     0.001566
      3828    20.635000  1063.593161   960.447268     0.001582
      3829    20.640000  1069.002216   976.844704     0.001586
      3830    20.645000  1075.566370   972.331327     0.001568
      3831    20.650000  1083.260619  1033.466358     0.001505
      3832    20.655000  1092.054256  1053.931186     0.001442
      3833    20.660000  1101.911477  1022.808267     0.001516
      3834    20.665000  1112.792039  1049.322797     0.001452
      3835    20.670000  1124.651933  1034.629504     0.001503
      3836    20.675000  1137.443993  1001.961432     0.001520
      3837    20.680000  1151.118377  1051.132141     0.001477
      3838    20.685000  1165.622862  1125.095828     0.001357
      3839    20.690000  1180.902911  1141.290537     0.001361
      3840    20.695000  1196.901504  1148.024190     0.001321
      3841    20.700000  1213.558768  1116.392739     0.001394
      3842    20.705000  1230.811451  1088.484286     0.001400
      3843    20.710000  1248.592322  1184.839803     0.001304
      3844    20.715000  1266.829576  1239.654939     0.001229
      3845    20.720000  1285.446293  1230.430045     0.001262
      3846    20.725000  1304.360025  1299.573253     0.001173
      3847    20.730000  1323.482527  1354.056313     0.001143
      3848    20.735000  1342.719689  1328.764055     0.001147
      3849    20.740000  1361.971678  1328.429846     0.001175
      3850    20.745000  1381.133340  1419.507985     0.001068
      3851    20.750000  1400.094901  1398.252018     0.001106
      3852    20.755000  1418.743034  1480.090327     0.001029
      3853    20.760000  1436.962331  1539.113382     0.001007
      3854    20.765000  1454.637257  1496.836103     0.001011
      3855    20.770000  1471.654599  1566.671162     0.000989
      3856    20.775000  1487.906419  1635.512473     0.000929
      3857    20.780000  1503.293453  1595.384080     0.000971
      3858    20.785000  1517.728829  1647.421393     0.000921
      3859    20.790000  1531.141948  1714.546915     0.000909
      3860    20.795000  1543.482239  1695.534605     0.000893
      3861    20.800000  1554.722550  1717.566595     0.000901
      3862    20.805000  1564.861853  1709.551886     0.000890
      3863    20.810000  1573.927032  1707.126933     0.000912
      3864    20.815000  1581.973563  1746.933095     0.000869
      3865    20.820000  1589.085003  1658.651843     0.000933
      3866    20.825000  1595.371330  1714.392838     0.000888
      3867    20.830000  1600.966243  1679.487700     0.000926
      3868    20.835000  1606.023664  1619.701329     0.000936
      3869    20.840000  1610.713671  1711.009994     0.000904
      3870    20.845000  1615.218143  1664.511737     0.000911
      3871    20.850000  1619.726316  1655.608020     0.000934
      3872    20.855000  1624.430454  1695.092753     0.000898
      3873    20.860000  1629.521735  1714.306217     0.000901
      3874    20.865000  1635.186409  1585.438302     0.000961
      3875    20.870000  1641.602244  1656.528328     0.000938
      3876    20.875000  1648.935241  1655.167517     0.000920
      3877    20.880000  1657.336569  1629.221956     0.000953
      3878    20.885000  1666.939703  1672.665495     0.000910
      3879    20.890000  1677.857717  1640.772400     0.000943
      3880    20.895000  1690.180750  1635.811535     0.000929
      3881    20.900000  1703.973622  1739.673634     0.000894
      3882    20.905000  1719.273652  1654.399897     0.000921
      3883    20.910000  1736.088716  1727.618180     0.000892
      3884    20.915000  1754.395582  1760.534914     0.000863
      3885    20.920000  1774.138596  1746.783987     0.000891
      3886    20.925000  1795.228753  1849.392584     0.000821
      3887    20.930000  1817.543199  1839.885326     0.000842
      3888    20.935000  1840.925159  1836.343962     0.000831
      3889    20.940000  1865.184302  1900.888860     0.000815
      3890    20.945000  1890.097466  1963.232758     0.000774
      3891    20.950000  1915.409716  1962.645284     0.000792
      3892    20.955000  1940.835629  2078.252208     0.000730
      3893    20.960000  1966.060780  2043.033284     0.000755
      3894    20.965000  1990.743422  2093.906824     0.000726
      3895    20.970000  2014.516462  2154.508518     0.000851
      3896    20.975000  2036.989970  2267.366790     0.000789
      3897    20.980000  2057.754593  2268.412097     0.000761
      3898    20.985000  2076.386419  2357.488842     0.000706
      3899    20.990000  2092.453914  2379.904291     0.000706
      3900    20.995000  2105.527481  2362.202470     0.000689
      3901    21.000000  2115.192292  2425.904571     0.000681
      3902    21.005000  2121.064566  2393.646844     0.000674
      3903    21.010000  2122.808919  2398.096985     0.000685
      3904    21.015000  2120.158652  2300.881953     0.000700
      3905    21.020000  2112.934062  2336.968165     0.000703
      3906    21.025000  2101.057552  2338.564892     0.000689
      3907    21.030000  2084.562983  2209.204885     0.000743
      3908    21.035000  2063.597656  2256.305406     0.000714
      3909    21.040000  2038.416457  2227.030833     0.000740
      3910    21.045000  2009.369007  2201.502016     0.000729
      3911    21.050000  1976.881737  2075.480326     0.000795
      3912    21.055000  1941.437346  2050.096250     0.000784
      3913    21.060000  1903.554082  1944.448393     0.000842
      3914    21.065000  1863.766783  1909.884136     0.000845
      3915    21.070000  1822.610865  1792.389747     0.000915
      3916    21.075000  1780.609697  1838.063219     0.000875
      3917    21.080000  1738.265246  1766.892577     0.000933
      3918    21.085000  1696.051292  1743.391279     0.000930
      3919    21.090000  1654.407968  1679.088197     0.000978
      3920    21.095000  1613.743645  1612.564304     0.000997
      3921    21.100000  1574.428248  1593.742640     0.001039
      3922    21.105000  1536.791438  1543.093522     0.001041
      3923    21.110000  1501.125383  1506.656857     0.001090
      3924    21.115000  1467.682923  1499.628041     0.001072
      3925    21.120000  1436.677712  1441.221539     0.001151
      3926    21.125000  1408.287603  1381.928116     0.001162
      3927    21.130000  1382.649286  1419.149147     0.001161
      3928    21.135000  1359.863738  1394.387490     0.001163
      3929    21.140000  1339.996351  1335.599057     0.001234
      3930    21.145000  1323.078417  1281.471045     0.001252
      3931    21.150000  1309.108874  1381.802871     0.001197
      3932    21.155000  1298.056223  1334.979256     0.001213
      3933    21.160000  1289.860596  1325.199710     0.001247
      3934    21.165000  1284.435883  1256.384123     0.001282
      3935    21.170000  1281.671899  1350.923814     0.001220
      3936    21.175000  1281.436511  1296.531472     0.001243
      3937    21.180000  1283.577693  1238.757628     0.001325
      3938    21.185000  1287.925449  1266.580609     0.001271
      3939    21.190000  1294.293599  1289.185543     0.001278
      3940    21.195000  1302.481365  1293.697428     0.001239
      3941    21.200000  1312.274784  1342.507565     0.001227
      3942    21.205000  1323.448129  1407.205888     0.001143
      3943    21.210000  1335.764812  1368.297958     0.001205
      3944    21.215000  1348.978567  1357.823825     0.001180
      3945    21.220000  1362.834585  1424.185720     0.001156
      3946    21.225000  1377.070755  1474.872629     0.001088
      3947    21.230000  1391.419240  1452.579503     0.001136
      3948    21.235000  1405.608560  1476.341771     0.001090
      3949    21.240000  1419.366352  1502.573452     0.001099
      3950    21.245000  1432.423037  1545.629157     0.001038
      3951    21.250000  1444.516522  1518.971910     0.001080
      3952    21.255000  1455.398018  1527.914176     0.001049
      3953    21.260000  1464.838880  1524.791441     0.001081
      3954    21.265000  1472.638157  1485.185300     0.001080
      3955    21.270000  1478.630218  1498.149935     0.001099
      3956    21.275000  1482.691595  1503.980676     0.001067
      3957    21.280000  1484.745996  1500.054334     0.001096
      3958    21.285000  1484.766635  1497.827690     0.001070
      3959    21.290000  1482.775402  1535.778638     0.001069
      3960    21.295000  1478.839036  1470.655997     0.001096
      3961    21.300000  1473.062916  1512.262981     0.001088
      3962    21.305000  1465.583400  1506.441867     0.001061
      3963    21.310000  1456.559673  1520.588410     0.001080
      3964    21.315000  1446.165817  1516.644274     0.001060
      3965    21.320000  1434.583683  1490.856277     0.001106
      3966    21.325000  1421.996842  1506.775215     0.001067
      3967    21.330000  1408.585771  1437.312467     0.001144
      3968    21.335000  1394.524281  1410.394205     0.001140
      3969    21.340000  1379.977108  1342.748368     0.001227
      3970    21.345000  1365.098556  1377.529498     0.001164
      3971    21.350000  1350.032008  1389.560866     0.001189
      3972    21.355000  1334.910132  1437.194035     0.001118
      3973    21.360000  1319.855567  1337.622039     0.001231
      3974    21.365000  1304.981884  1373.413890     0.001165
      3975    21.370000  1290.394600  1363.838027     0.001208
      3976    21.375000  1276.192075  1258.036695     0.001273
      3977    21.380000  1262.466157  1334.657198     0.001227
      3978    21.385000  1249.302480  1249.229477     0.001276
      3979    21.390000  1236.780432  1289.537494     0.001279
      3980    21.395000  1224.972865  1197.310636     0.001347
      3981    21.400000  1213.945622  1283.680829     0.001280
      3982    21.405000  1203.757013  1254.482660     0.001278
      3983    21.410000  1194.457345  1203.355328     0.001373
      3984    21.415000  1186.088583  1204.515266     0.001337
      3985    21.420000  1178.684180  1212.494634     0.001354
      3986    21.425000  1172.269086  1182.901015     0.001355
      3987    21.430000  1166.859938  1129.305340     0.001466
      3988    21.435000  1162.465378  1132.888099     0.001417
      3989    21.440000  1159.086504  1183.439831     0.001391
      3990    21.445000  1156.717363  1141.563141     0.001407
      3991    21.450000  1155.345558  1152.875120     0.001425
      3992    21.455000  1154.952829  1079.809400     0.001481
      3993    21.460000  1155.515669  1133.094726     0.001452
      3994    21.465000  1157.005946  1146.933386     0.001404
      3995    21.470000  1159.391497  1099.186001     0.001494
      3996    21.475000  1162.636699  1212.628676     0.001316
      3997    21.480000  1166.703043  1142.835253     0.001449
      3998    21.485000  1171.549652  1114.222196     0.001445
      3999    21.490000  1177.133791  1199.404138     0.001372
      4000    21.495000  1183.411333  1165.035253     0.001373
      4001    21.500000  1190.337212  1258.217428     0.001312
      4002    21.505000  1197.865839  1204.304849     0.001327
      4003    21.510000  1205.951498  1226.060298     0.001341
      4004    21.515000  1214.548712  1266.285276     0.001274
      4005    21.520000  1223.612589  1262.553482     0.001301
      4006    21.525000  1233.099145  1280.057405     0.001255
      4007    21.530000  1242.965600  1322.416670     0.001242
      4008    21.535000  1253.170656  1338.129329     0.001202
      4009    21.540000  1263.674755  1272.939304     0.001290
      4010    21.545000  1274.440312  1310.604929     0.001223
      4011    21.550000  1285.431933  1297.326677     0.001271
      4012    21.555000  1296.616616  1369.468405     0.001174
      4013    21.560000  1307.963932  1339.050185     0.001230
      4014    21.565000  1319.446200  1481.656861     0.001084
      4015    21.570000  1331.038643  1432.682478     0.001144
      4016    21.575000  1342.719529  1415.050566     0.001133
      4017    21.580000  1354.470293  1419.839821     0.001163
      4018    21.585000  1366.275636  1501.147733     0.001073
      4019    21.590000  1378.123575  1527.266883     0.001076
      4020    21.595000  1390.005445  1500.696622     0.001072
      4021    21.600000  1401.915815  1453.832214     0.001138
      4022    21.605000  1413.852279  1537.915554     0.001046
      4023    21.610000  1425.813976  1502.663896     0.001093
      4024    21.615000  1437.803435  1538.062440     0.001048
      4025    21.620000  1449.829342  1518.911581     0.001079
      4026    21.625000  1461.894377  1560.480351     0.001023
      4027    21.630000  1474.004134  1560.283787     0.001055
      4028    21.635000  1486.163340  1560.262565     0.001034
      4029    21.640000  1498.374764  1563.425053     0.001049
      4030    21.645000  1510.638042  1663.190085     0.000965
      4031    21.650000  1522.948478  1591.482553     0.001036
      4032    21.655000  1535.295837  1582.983587     0.001015
      4033    21.660000  1547.663170  1681.694627     0.000975
      4034    21.665000  1560.025695  1600.097676     0.000998
      4035    21.670000  1572.349768  1652.033558     0.000998
      4036    21.675000  1584.591941  1665.104023     0.000966
      4037    21.680000  1596.698151  1658.494937     0.000989
      4038    21.685000  1608.603032  1694.428568     0.000949
      4039    21.690000  1620.229395  1660.413041     0.000986
      4040    21.695000  1631.487906  1800.581230     0.000889
      4041    21.700000  1642.277028  1720.419316     0.000949
      4042    21.705000  1652.483142  1789.942736     0.000895
      4043    21.710000  1661.980799  1764.585942     0.000928
      4044    21.715000  1670.638165  1742.400621     0.000924
      4045    21.720000  1678.313802  1756.567904     0.000934
      4046    21.725000  1684.862979  1763.757496     0.000911
      4047    21.730000  1690.143103  1814.276039     0.000906
      4048    21.735000  1694.019673  1758.924598     0.000914
      4049    21.740000  1696.373923  1808.498138     0.000909
      4050    21.745000  1697.111267  1713.702599     0.000939
      4051    21.750000  1696.169837  1771.885661     0.000925
      4052    21.755000  1693.528201  1736.253450     0.000925
      4053    21.760000  1689.211415  1697.062826     0.000964
      4054    21.765000  1683.294144  1747.202920     0.000919
      4055    21.770000  1675.900836  1687.293768     0.000969
      4056    21.775000  1667.202693  1677.717670     0.000955
      4057    21.780000  1657.411785  1686.014619     0.000977
      4058    21.785000  1646.772755  1680.440082     0.000958
      4059    21.790000  1635.553944  1615.265150     0.001014
      4060    21.795000  1624.042519  1551.102334     0.001036
      4061    21.800000  1612.527737  1595.052316     0.001031
      4062    21.805000  1601.299743  1525.768277     0.001053
      4063    21.810000  1590.641969  1602.561528     0.001023
      4064    21.815000  1580.826267  1583.423425     0.001014
      4065    21.820000  1572.109183  1488.910541     0.001106
      4066    21.825000  1564.729090  1542.976071     0.001042
      4067    21.830000  1558.903960  1492.016177     0.001098
      4068    21.835000  1554.829590  1450.928487     0.001109
      4069    21.840000  1552.678138  1505.026669     0.001092
      4070    21.845000  1552.596882  1500.904536     0.001071
      4071    21.850000  1554.707148  1529.371203     0.001075
      4072    21.855000  1559.103400  1544.660669     0.001041
      4073    21.860000  1565.852490  1490.858699     0.001099
      4074    21.865000  1574.993084  1492.789143     0.001072
      4075    21.870000  1586.535267  1566.893859     0.001048
      4076    21.875000  1600.460354  1511.005945     0.001066
      4077    21.880000  1616.720903  1487.584549     0.001104
      4078    21.885000  1635.240916  1498.061272     0.001071
      4079    21.890000  1655.916227  1577.260327     0.001041
      4080    21.895000  1678.615057  1502.383218     0.001072
      4081    21.900000  1703.178706  1577.539981     0.001042
      4082    21.905000  1729.422364  1651.673727     0.000972
      4083    21.910000  1757.136032  1608.843034     0.001018
      4084    21.915000  1786.085538  1677.732579     0.000957
      4085    21.920000  1816.013651  1654.652931     0.000996
      4086    21.925000  1846.641346  1697.398123     0.000937
      4087    21.930000  1877.669229  1701.694519     0.000966
      4088    21.935000  1908.779227  1709.340972     0.000938
      4089    21.940000  1939.636633  1834.004977     0.000891
      4090    21.945000  1969.892614  1690.193893     0.000949
      4091    21.950000  1999.187346  1762.400863     0.000930
      4092    21.955000  2027.153892  1867.196534     0.000861
      4093    21.960000  2053.422975  1806.514740     0.000905
      4094    21.965000  2077.628706  1871.450044     0.000856
      4095    21.970000  2099.415288  1890.414989     0.000869
      4096    21.975000  2118.444603  1904.795922     0.000845
      4097    21.980000  2134.404443  1942.255405     0.000838
      4098    21.985000  2147.017049  1942.410907     0.000825
      4099    21.990000  2156.047470  2006.738921     0.000815
      4100    21.995000  2161.311201  2000.553488     0.000799
      4101    22.000000  2162.680516  1947.488188     0.000837
      4102    22.005000  2160.088969  2058.572207     0.000779
      4103    22.010000  2153.533652  2024.983445     0.000808
      4104    22.015000  2143.074969  2007.908521     0.000795
      4105    22.020000  2128.833908  1985.221893     0.000823
      4106    22.025000  2110.987000  1944.757285     0.000828
      4107    22.030000  2089.759366  2088.711333     0.000783
      4108    22.035000  2065.416421  2143.060100     0.000745
      4109    22.040000  2038.254844  2045.923799     0.000797
      4110    22.045000  2008.593456  2061.442220     0.000779
      4111    22.050000  1976.764559  2077.120612     0.000787
      4112    22.055000  1943.106139  1977.793693     0.000809
      4113    22.060000  1907.955197  1909.255551     0.000856
      4114    22.065000  1871.642288  1948.064670     0.000821
      4115    22.070000  1834.487246  1943.353694     0.000841
      4116    22.075000  1796.795966  1924.353445     0.000836
      4117    22.080000  1758.858058  1845.552101     0.000888
      4118    22.085000  1720.945217  1813.524283     0.000885
      4119    22.090000  1683.310107  1775.077103     0.000924
      4120    22.095000  1646.185649  1712.168489     0.000941
      4121    22.100000  1609.784593  1646.551460     0.000996
      4122    22.105000  1574.299304  1637.344410     0.000980
      4123    22.110000  1539.901718  1597.447651     0.001027
      4124    22.115000  1506.743447  1561.851908     0.001026
      4125    22.120000  1474.956018  1451.987413     0.001128
      4126    22.125000  1444.651257  1379.457143     0.001166
      4127    22.130000  1415.921800  1371.613977     0.001198
      4128    22.135000  1388.841770  1322.643550     0.001214
      4129    22.140000  1363.467587  1308.799039     0.001248
      4130    22.145000  1339.838941  1293.133316     0.001243
      4131    22.150000  1317.979895  1209.421172     0.001351
      4132    22.155000  1297.900121  1200.504417     0.001341
      4133    22.160000  1279.596235  1212.663902     0.001354
      4134    22.165000  1263.053196  1169.905450     0.001378
      4135    22.170000  1248.245737  1153.130446     0.001423
      4136    22.175000  1235.139788  1134.423078     0.001423
      4137    22.180000  1223.693844  1156.503237     0.001419
      4138    22.185000  1213.860270  1130.053479     0.001424
      4139    22.190000  1205.586501  1109.711289     0.001477
      4140    22.195000  1198.816170  1131.647475     0.001429
      4141    22.200000  1193.490142  1178.350443     0.001393
      4142    22.205000  1189.547501  1131.760358     0.001422
      4143    22.210000  1186.926489  1165.319982     0.001407
      4144    22.215000  1185.565435  1183.037761     0.001357
      4145    22.220000  1185.403641  1193.078076     0.001377
      4146    22.225000  1186.382252  1136.570997     0.001422
      4147    22.230000  1188.445011  1177.330252     0.001395
      4148    22.235000  1191.538906  1194.716208     0.001343
      4149    22.240000  1195.614617  1223.375108     0.001336
      4150    22.245000  1200.626711  1188.133396     0.001354
      4151    22.250000  1206.533567  1210.485817     0.001355
      4152    22.255000  1213.297001  1202.828091     0.001339
      4153    22.260000  1220.881632  1152.637267     0.001425
      4154    22.265000  1229.254016  1276.745574     0.001265
      4155    22.270000  1238.381632  1270.718671     0.001286
      4156    22.275000  1248.231779  1239.955227     0.001295
      4157    22.280000  1258.770459  1317.737245     0.001240
      4158    22.285000  1269.961308  1251.764869     0.001285
      4159    22.290000  1281.764146  1304.683989     0.001255
      4160    22.295000  1294.134691  1346.072524     0.001198
      4161    22.300000  1307.026676  1338.565059     0.001226
      4162    22.305000  1320.384750  1367.130275     0.001176
      4163    22.310000  1334.149300  1359.697708     0.001204
      4164    22.315000  1348.255026  1399.709538     0.001150
      4165    22.320000  1362.630977  1394.395550     0.001172
      4166    22.325000  1377.200837  1466.518663     0.001098
      4167    22.330000  1391.883392  1430.206434     0.001145
      4168    22.335000  1406.593215  1518.987706     0.001062
      4169    22.340000  1421.241511  1507.476549     0.001085
      4170    22.345000  1435.737116  1504.603889     0.001069
      4171    22.350000  1449.987564  1606.627798     0.001022
      4172    22.355000  1463.900142  1532.903343     0.001046
      4173    22.360000  1477.382849  1569.397647     0.001039
      4174    22.365000  1490.345217  1556.528367     0.001033
      4175    22.370000  1502.699010  1533.365021     0.001065
      4176    22.375000  1514.358874  1594.545795     0.000997
      4177    22.380000  1525.243053  1615.061571     0.001013
      4178    22.385000  1535.274254  1579.965711     0.001020
      4179    22.390000  1544.380725  1673.896784     0.000975
      4180    22.395000  1552.495367  1608.522767     0.000996
      4181    22.400000  1559.549888  1661.471168     0.000984
      4182    22.405000  1565.516556  1676.017420     0.000962
      4183    22.410000  1570.362119  1623.115046     0.001005
      4184    22.415000  1574.051591  1598.183467     0.001005
      4185    22.420000  1576.571546  1713.685796     0.000958
      4186    22.425000  1577.920455  1560.404184     0.001032
      4187    22.430000  1578.107191  1578.107759     0.001026
      4188    22.435000  1577.150836  1705.811178     0.000942
      4189    22.440000  1575.085867  1676.559002     0.000973
      4190    22.445000  1571.946431  1699.740513     0.000942
      4191    22.450000  1567.774620  1670.266366     0.000978
      4192    22.455000  1562.616980  1666.596007     0.000964
      4193    22.460000  1556.522810  1624.535691     0.001005
      4194    22.465000  1549.543120  1610.900830     0.000998
      4195    22.470000  1541.729914  1573.046505     0.001042
      4196    22.475000  1533.135814  1701.176199     0.000945
      4197    22.480000  1523.813877  1641.107295     0.000996
      4198    22.485000  1513.817567  1616.695191     0.000993
      4199    22.490000  1503.200787  1553.328726     0.001050
      4200    22.495000  1492.017894  1639.310093     0.000981
      4201    22.500000  1480.323647  1663.702887     0.000984
      4202    22.505000  1468.173076  1557.681474     0.001028
      4203    22.510000  1455.621260  1613.743447     0.001009
      4204    22.515000  1442.723014  1545.801591     0.001040
      4205    22.520000  1429.532536  1541.319911     0.001062
      4206    22.525000  1416.103005  1514.619909     0.001064
      4207    22.530000  1402.486190  1503.237769     0.001083
      4208    22.535000  1388.732075  1505.225418     0.001068
      4209    22.540000  1374.888525  1478.822820     0.001108
      4210    22.545000  1361.001008  1530.512303     0.001045
      4211    22.550000  1347.112375  1493.277557     0.001094
      4212    22.555000  1333.262702  1451.101746     0.001107
      4213    22.560000  1319.489182  1438.917268     0.001138
      4214    22.565000  1305.826029  1415.369380     0.001136
      4215    22.570000  1292.304326  1413.207227     0.001154
      4216    22.575000  1278.953039  1384.938602     0.001165
      4217    22.580000  1265.797476  1336.821557     0.001228
      4218    22.585000  1252.860309  1319.360476     0.001220
      4219    22.590000  1240.161580  1334.642753     0.001229
      4220    22.595000  1227.718762  1392.832892     0.001156
      4221    22.600000  1215.546901  1317.420350     0.001237
      4222    22.605000  1203.658789  1341.645617     0.001203
      4223    22.610000  1192.065157  1223.551732     0.001344
      4224    22.615000  1180.774892  1272.047846     0.001272
      4225    22.620000  1169.795282  1280.404259     0.001278
      4226    22.625000  1159.132281  1270.588387     0.001270
      4227    22.630000  1148.790779  1166.238245     0.001407
      4228    22.635000  1138.774886  1175.792675     0.001373
      4229    22.640000  1129.088198  1221.001543     0.001349
      4230    22.645000  1119.734058  1158.877104     0.001401
      4231    22.650000  1110.715781  1221.097422     0.001339
      4232    22.655000  1102.036856  1169.567330     0.001375
      4233    22.660000  1093.701125  1159.777528     0.001416
      4234    22.665000  1085.712941  1119.828730     0.001448
      4235    22.670000  1078.077321  1086.138664     0.001514
      4236    22.675000  1070.800112  1118.967614     0.001438
      4237    22.680000  1063.888180  1080.601588     0.001519
      4238    22.685000  1057.349636  1039.197233     0.001557
      4239    22.690000  1051.194108  1137.610619     0.001446
      4240    22.695000  1045.433048  1041.382975     0.001546
      4241    22.700000  1040.080085  1047.005825     0.001567
      4242    22.705000  1035.151396  1061.351054     0.001524
      4243    22.710000  1030.666080  1063.185414     0.001546
      4244    22.715000  1026.646521  1043.552046     0.001554
      4245    22.720000  1023.118711  1035.049776     0.001591
      4246    22.725000  1020.112508  1065.073860     0.001517
      4247    22.730000  1017.661824  1038.723012     0.001584
      4248    22.735000  1015.804703   987.487382     0.001641
      4249    22.740000  1014.583309  1069.524480     0.001535
      4250    22.745000  1014.043783   988.633003     0.001635
      4251    22.750000  1014.235990  1024.849346     0.001604
      4252    22.755000  1015.213145  1005.424172     0.001617
      4253    22.760000  1017.031311   990.762715     0.001665
      4254    22.765000  1019.748782   990.722862     0.001631
      4255    22.770000  1023.425339  1058.564130     0.001558
      4256    22.775000  1028.121382  1031.939085     0.001575
      4257    22.780000  1033.896943  1014.035958     0.001618
      4258    22.785000  1040.810578  1095.006344     0.001478
      4259    22.790000  1048.918147   982.222239     0.001676
      4260    22.795000  1058.271493  1037.072625     0.001559
      4261    22.800000  1068.917025  1012.647641     0.001623
      4262    22.805000  1080.894243  1064.184832     0.001516
      4263    22.810000  1094.234212  1065.887521     0.001549
      4264    22.815000  1108.958017  1052.667729     0.001543
      4265    22.820000  1125.075225  1067.637021     0.001542
      4266    22.825000  1142.582387  1097.809096     0.001476
      4267    22.830000  1161.461604  1066.607540     0.001545
      4268    22.835000  1181.679187  1123.095359     0.001435
      4269    22.840000  1203.184425  1152.896451     0.001428
      4270    22.845000  1225.908495  1137.077227     0.001425
      4271    22.850000  1249.763506  1138.044119     0.001448
      4272    22.855000  1274.641707  1240.271017     0.001301
      4273    22.860000  1300.414845  1231.162572     0.001338
      4274    22.865000  1326.933676  1265.814821     0.001283
      4275    22.870000  1354.027642  1280.844351     0.001287
      4276    22.875000  1381.504714  1259.836517     0.001284
      4277    22.880000  1409.151423  1316.993799     0.001248
      4278    22.885000  1436.733148  1313.729194     0.001233
      4279    22.890000  1463.994734  1307.842664     0.001258
      4280    22.895000  1490.661601  1405.521028     0.001155
      4281    22.900000  1516.441518  1436.459188     0.001146
      4282    22.905000  1541.027304  1383.479423     0.001168
      4283    22.910000  1564.100731  1518.681393     0.001394
      4284    22.915000  1585.337893  1460.468657     0.001267
      4285    22.920000  1604.416238  1525.982682     0.001197
      4286    22.925000  1621.023303  1515.752749     0.001166
      4287    22.930000  1634.866957  1512.433343     0.001170
      4288    22.935000  1645.686652  1517.296768     0.001146
      4289    22.940000  1653.264886  1582.004854     0.001110
      4290    22.945000  1657.437811  1516.957644     0.001131
      4291    22.950000  1658.103849  1564.043059     0.001113
      4292    22.955000  1655.229268  1559.776890     0.001102
      4293    22.960000  1648.849997  1558.883666     0.001125
      4294    22.965000  1639.069429  1591.723315     0.001078
      4295    22.970000  1626.052525  1557.075659     0.001126
      4296    22.975000  1610.016979  1607.102289     0.001072
      4297    22.980000  1591.222494  1570.155246     0.001113
      4298    22.985000  1569.959342  1513.283027     0.001134
      4299    22.990000  1546.537212  1510.431569     0.001162
      4300    22.995000  1521.275128  1486.141213     0.001158
      4301    23.000000  1494.492913  1503.452587     0.001164
      4302    23.005000  1466.504338  1412.072450     0.001220
      4303    23.010000  1437.611775  1468.376798     0.001196
      4304    23.015000  1408.101980  1368.236223     0.001253
      4305    23.020000  1378.246629  1359.927997     0.001289
      4306    23.025000  1348.295644  1318.107176     0.001301
      4307    23.030000  1318.479096  1353.528035     0.001291
      4308    23.035000  1289.006315  1292.706134     0.001333
      4309    23.040000  1260.065457  1236.312993     0.001422
      4310    23.045000  1231.823492  1185.157352     0.001454
      4311    23.050000  1204.426394  1121.987401     0.001554
      4312    23.055000  1177.999480  1158.900371     0.001483
      4313    23.060000  1152.647924  1191.356605     0.001469
      4314    23.065000  1128.457413  1065.446063     0.001612
      4315    23.070000  1105.494957  1115.088819     0.001568
      4316    23.075000  1083.809848  1101.284912     0.001564
      4317    23.080000  1063.434755  1055.766055     0.001664
      4318    23.085000  1044.386937  1062.267256     0.001617
      4319    23.090000  1026.669569   986.658212     0.001772
      4320    23.095000  1010.273136  1037.157442     0.001660
      4321    23.100000   995.176880   987.312725     0.001781
      4322    23.105000   981.350278   956.540356     0.001797
      4323    23.110000   968.754508   980.574341     0.001792
      4324    23.115000   957.343883   911.825729     0.001884
      4325    23.120000   947.067234   961.432924     0.001828
      4326    23.125000   937.869214   882.124442     0.001951
      4327    23.130000   929.691503   910.578043     0.001920
      4328    23.135000   922.473911   924.091451     0.001858
      4329    23.140000   916.155362   942.158954     0.001858
      4330    23.145000   910.674747   877.110350     0.001963
      4331    23.150000   905.971670   889.500777     0.001965
      4332    23.155000   901.987055   960.432419     0.001782
      4333    23.160000   898.663646   906.089162     0.001938
      4334    23.165000   895.946403   902.673112     0.001896
      4335    23.170000   893.782775   871.951091     0.002012
      4336    23.175000   892.122908   873.865038     0.001968
      4337    23.180000   890.919757   874.464394     0.002006
      4338    23.185000   890.129128   913.335224     0.001880
      4339    23.190000   889.709670   888.838790     0.001972
      4340    23.195000   889.622803   857.105978     0.002000
      4341    23.200000   889.832619   878.881975     0.001992
      4342    23.205000   890.305752   856.322189     0.002005
      4343    23.210000   891.011233   886.094606     0.001966
      4344    23.215000   891.920352   878.282501     0.001950
      4345    23.220000   893.006538   907.487976     0.001933
      4346    23.225000   894.245288   836.243412     0.002049
      4347    23.230000   895.614167   910.944584     0.001922
      4348    23.235000   897.092904   908.441329     0.001892
      4349    23.240000   898.663601   881.099035     0.001996
      4350    23.245000   900.311052   916.062939     0.001869
      4351    23.250000   902.023178   908.309038     0.001922
      4352    23.255000   903.791501   892.725763     0.001921
      4353    23.260000   905.611616   876.782146     0.001993
      4354    23.265000   907.483565   861.724874     0.001985
      4355    23.270000   909.412032   895.171949     0.001951
      4356    23.275000   911.406304   905.785566     0.001900
      4357    23.280000   913.479971   836.244593     0.002097
      4358    23.285000   915.650403   881.592993     0.001939
      4359    23.290000   917.938037   916.801767     0.001908
      4360    23.295000   920.365597   912.565135     0.001875
      4361    23.300000   922.957280   894.907150     0.001953
      4362    23.305000   925.738021   934.503864     0.001843
      4363    23.310000   928.732837   908.405937     0.001917
      4364    23.315000   931.966296   926.448751     0.001849
      4365    23.320000   935.462086   942.081173     0.001855
      4366    23.325000   939.242685   908.771964     0.001886
      4367    23.330000   943.329105   919.307894     0.001899
      4368    23.335000   947.740685   905.336152     0.001898
      4369    23.340000   952.494931   880.578438     0.001985
      4370    23.345000   957.607380   878.428709     0.001938
      4371    23.350000   963.091485   936.075838     0.001852
      4372    23.355000   968.958515   944.449933     0.001817
      4373    23.360000   975.217466   950.512603     0.001839
      4374    23.365000   981.874992   925.029731     0.001855
      4375    23.370000   988.935339   895.478190     0.001949
      4376    23.375000   996.400293   962.441589     0.001785
      4377    23.380000  1004.269138   933.450706     0.001873
      4378    23.385000  1012.538627   960.538332     0.001781
      4379    23.390000  1021.202957  1007.908982     0.001727
      4380    23.395000  1030.253760   953.673929     0.001795
      4381    23.400000  1039.680088   988.363974     0.001770
      4382    23.405000  1049.467930   973.290541     0.001758
      4383    23.410000  1059.601154  1011.739963     0.001725
      4384    23.415000  1070.063043   974.448416     0.001753
      4385    23.420000  1080.831458  1010.237601     0.001730
      4386    23.425000  1091.883082   994.235223     0.001725
      4387    23.430000  1103.192354  1047.121876     0.001659
      4388    23.435000  1114.731609  1071.374052     0.001600
      4389    23.440000  1126.471247  1090.706491     0.001598
      4390    23.445000  1138.379950  1075.348602     0.001598
      4391    23.450000  1150.424880  1084.229060     0.001604
      4392    23.455000  1162.571942  1148.626661     0.001491
      4393    23.460000  1174.786014  1160.879712     0.001502
      4394    23.465000  1187.031178  1134.507458     0.001512
      4395    23.470000  1199.270913  1146.405981     0.001523
      4396    23.475000  1211.468239  1131.497496     0.001510
      4397    23.480000  1223.585799  1148.512035     0.001518
      4398    23.485000  1235.585881  1216.212449     0.001407
      4399    23.490000  1247.430363  1272.100845     0.001369
      4400    23.495000  1259.080610  1322.703252     0.001295
      4401    23.500000  1270.497331  1272.405152     0.001373
      4402    23.505000  1281.640408  1289.332704     0.001327
      4403    23.510000  1292.468743  1280.673934     0.001365
      4404    23.515000  1302.940125  1322.033648     0.001301
      4405    23.520000  1313.011156  1370.572058     0.001269
      4406    23.525000  1322.637257  1258.341902     0.001363
      4407    23.530000  1331.772774  1397.975744     0.001247
      4408    23.535000  1340.371217  1379.816310     0.001242
      4409    23.540000  1348.385633  1349.144500     0.001288
      4410    23.545000  1355.769144  1345.915020     0.001268
      4411    23.550000  1362.475642  1377.199442     0.001266
      4412    23.555000  1368.460632  1434.775065     0.001194
      4413    23.560000  1373.682193  1338.522250     0.001301
      4414    23.565000  1378.102006  1439.978078     0.001189
      4415    23.570000  1381.686387  1419.958663     0.001226
      4416    23.575000  1384.407230  1486.210580     0.001153
      4417    23.580000  1386.242816  1354.356629     0.001281
      4418    23.585000  1387.178409  1413.115993     0.001211
      4419    23.590000  1387.206607  1394.812092     0.001249
      4420    23.595000  1386.327473  1445.963031     0.001185
      4421    23.600000  1384.548432  1478.579197     0.001180
      4422    23.605000  1381.884001  1487.588495     0.001154
      4423    23.610000  1378.355381  1420.531361     0.001221
      4424    23.615000  1373.989948  1390.381513     0.001229
      4425    23.620000  1368.820687  1383.141181     0.001263
      4426    23.625000  1362.885566  1334.502492     0.001282
      4427    23.630000  1356.226892  1389.353269     0.001255
      4428    23.635000  1348.890634  1350.358905     0.001270
      4429    23.640000  1340.925749  1412.567258     0.001235
      4430    23.645000  1332.383491  1386.054845     0.001232
      4431    23.650000  1323.316746  1293.774727     0.001349
      4432    23.655000  1313.779383  1294.771040     0.001329
      4433    23.660000  1303.825642  1293.286562     0.001345
      4434    23.665000  1293.509576  1317.400656     0.001295
      4435    23.670000  1282.884537  1314.876653     0.001325
      4436    23.675000  1272.002741  1269.655158     0.001353
      4437    23.680000  1260.914887  1297.851103     0.001341
      4438    23.685000  1249.669853  1203.820001     0.001420
      4439    23.690000  1238.314439  1213.141784     0.001438
      4440    23.695000  1226.893198  1194.373346     0.001436
      4441    23.700000  1215.448304  1238.317072     0.001408
      4442    23.705000  1204.019468  1167.881066     0.001461
      4443    23.710000  1192.643911  1083.690214     0.001610
      4444    23.715000  1181.356359  1062.524693     0.001613
      4445    23.720000  1170.189081  1125.372080     0.001551
      4446    23.725000  1159.171940  1128.774119     0.001528
      4447    23.730000  1148.332465  1115.768329     0.001565
      4448    23.735000  1137.695932  1136.188441     0.001506
      4449    23.740000  1127.285450  1097.514246     0.001588
      4450    23.745000  1117.122044  1048.529000     0.001636
      4451    23.750000  1107.224634  1008.411445     0.001731
      4452    23.755000  1097.610132  1004.828578     0.001713
      4453    23.760000  1088.294395  1048.124323     0.001662
      4454    23.765000  1079.290445  1061.798673     0.001613
      4455    23.770000  1070.609869  1028.476379     0.001695
      4456    23.775000  1062.262509  1008.331917     0.001709
      4457    23.780000  1054.256485   921.979316     0.001895
      4458    23.785000  1046.598219   961.712949     0.001781
      4459    23.790000  1039.292470   998.793554     0.001752
      4460    23.795000  1032.342369   964.269448     0.001782
      4461    23.800000  1025.749459   928.069779     0.001879
      4462    23.805000  1019.513745   939.726973     0.001827
      4463    23.810000  1013.633747   963.320135     0.001816
      4464    23.815000  1008.106567   952.782194     0.001801
      4465    23.820000  1002.927949   949.119676     0.001833
      4466    23.825000   998.092360   926.061925     0.001850
      4467    23.830000   993.593056   889.491944     0.001960
      4468    23.835000   989.422168   938.043072     0.001832
      4469    23.840000   985.570775   927.575871     0.001885
      4470    23.845000   982.028984   944.217770     0.001819
      4471    23.850000   978.786008   963.893910     0.001811
      4472    23.855000   975.830236   874.572176     0.001959
      4473    23.860000   973.149306   943.166435     0.001850
      4474    23.865000   970.730078   940.757299     0.001827
      4475    23.870000   968.558985   951.603403     0.001831
      4476    23.875000   966.621947   945.834677     0.001817
      4477    23.880000   964.904127   926.647587     0.001882
      4478    23.885000   963.390357   902.893315     0.001899
      4479    23.890000   962.065070   957.743070     0.001821
      4480    23.895000   960.912346   896.849353     0.001914
      4481    23.900000   959.915954   952.141247     0.001828
      4482    23.905000   959.059405   946.058714     0.001814
      4483    23.910000   958.325994   988.860067     0.001762
      4484    23.915000   957.698860   948.373791     0.001809
      4485    23.920000   957.161043   941.749643     0.001853
      4486    23.925000   956.695555   894.227076     0.001914
      4487    23.930000   956.285459   928.668568     0.001871
      4488    23.935000   955.913969   901.254971     0.001895
      4489    23.940000   955.564556   920.350110     0.001892
      4490    23.945000   955.221073   984.806132     0.001741
      4491    23.950000   954.867900   967.331428     0.001793
      4492    23.955000   954.489926   907.555077     0.001892
      4493    23.960000   954.071661   964.755324     0.001808
      4494    23.965000   953.602950   902.341300     0.001901
      4495    23.970000   953.071048   926.492045     0.001880
      4496    23.975000   952.465072   975.441716     0.001756
      4497    23.980000   951.776130   966.935355     0.001802
      4498    23.985000   950.997045   980.800563     0.001745
      4499    23.990000   950.122494   957.378347     0.001818
      4500    23.995000   949.149107   965.708929     0.001764
      4501    24.000000   948.075544   941.089587     0.001860
      4502    24.005000   946.902528   895.013398     0.001916
      4503    24.010000   945.632844   929.126584     0.001865
      4504    24.015000   944.271294   992.975967     0.001730
      4505    24.020000   942.824621   918.484388     0.001894
      4506    24.025000   941.301394   928.985151     0.001845
      4507    24.030000   939.711862   955.851895     0.001823
      4508    24.035000   938.067782   902.604898     0.001903
      4509    24.040000   936.382226   980.421727     0.001779
      4510    24.045000   934.669377   936.807521     0.001834
      4511    24.050000   932.944312   907.694561     0.001922
      4512    24.055000   931.222802   907.727318     0.001895
      4513    24.060000   929.521100   934.898469     0.001864
      4514    24.065000   927.855761   907.273178     0.001889
      4515    24.070000   926.243478   939.951058     0.001852
      4516    24.075000   924.700932   878.185777     0.001954
      4517    24.080000   923.244676   933.003621     0.001874
      4518    24.085000   921.891036   880.000744     0.001945
      4519    24.090000   920.656028   932.774903     0.001869
      4520    24.095000   919.555293   890.997713     0.001926
      4521    24.100000   918.604041   877.901663     0.001979
      4522    24.105000   917.816995   913.429524     0.001880
      4523    24.110000   917.208335   884.063296     0.001965
      4524    24.115000   916.791638   897.121753     0.001911
      4525    24.120000   916.579805   868.248034     0.002012
      4526    24.125000   916.584991   925.953450     0.001856
      4527    24.130000   916.818526   912.940250     0.001911
      4528    24.135000   917.290845   907.041747     0.001893
      4529    24.140000   918.011422   910.343233     0.001910
      4530    24.145000   918.988738   926.179636     0.001855
      4531    24.150000   920.230254   918.000301     0.001903
      4532    24.155000   921.742426   951.557765     0.001804
      4533    24.160000   923.530714   913.092419     0.001904
      4534    24.165000   925.599617   940.573319     0.001820
      4535    24.170000   927.952681   870.997635     0.002012
      4536    24.175000   930.592496   904.366013     0.001896
      4537    24.180000   933.520665   924.259006     0.001885
      4538    24.185000   936.737738   875.448832     0.001951
      4539    24.190000   940.243143   911.137600     0.001913
      4540    24.195000   944.035087  1024.460868     0.001677
      4541    24.200000   948.110471   993.963341     0.001754
      4542    24.205000   952.464803   939.683346     0.001831
      4543    24.210000   957.092133   983.737699     0.001771
      4544    24.215000   961.984996   973.543178     0.001759
      4545    24.220000   967.134387   955.419795     0.001824
      4546    24.225000   972.529764   994.773609     0.001728
      4547    24.230000   978.159095  1005.526867     0.001725
      4548    24.235000   984.008953  1024.253596     0.001661
      4549    24.240000   990.064648  1050.406487     0.001659
      4550    24.245000   996.310414   958.023470     0.001791
      4551    24.250000  1002.729376   963.231856     0.001797
      4552    24.255000  1009.297255  1033.835176     0.001654
      4553    24.260000  1015.996525  1028.617869     0.001691
      4554    24.265000  1022.830263  1042.857847     0.001650
      4555    24.270000  1029.765495  1044.806865     0.001666
      4556    24.275000  1036.783175  1106.943801     0.001543
      4557    24.280000  1043.863659  1066.296076     0.001636
      4558    24.285000  1050.986507  1060.819248     0.001615
      4559    24.290000  1058.130259  1056.913340     0.001645
      4560    24.295000  1065.272231  1108.372546     0.001542
      4561    24.300000  1072.388349  1103.622335     0.001579
      4562    24.305000  1079.453040  1140.785512     0.001500
      4563    24.310000  1086.439207  1125.801364     0.001545
      4564    24.315000  1093.318259  1086.654362     0.001575
      4565    24.320000  1100.060235  1184.828543     0.001461
      4566    24.325000  1106.633975  1203.380451     0.001421
      4567    24.330000  1113.007374  1178.635467     0.001469
      4568    24.335000  1119.147679  1110.872495     0.001541
      4569    24.340000  1125.021854  1219.164850     0.001420
      4570    24.345000  1130.596983  1211.615206     0.001408
      4571    24.350000  1135.840728  1192.469860     0.001462
      4572    24.355000  1140.721807  1177.730852     0.001461
      4573    24.360000  1145.210500  1186.797208     0.001456
      4574    24.365000  1149.279154  1249.233466     0.001371
      4575    24.370000  1152.902665  1193.597492     0.001459
      4576    24.375000  1156.058927  1153.365001     0.001490
      4577    24.380000  1158.728960  1217.881704     0.001427
      4578    24.385000  1160.898197  1253.430290     0.001366
      4579    24.390000  1162.555598  1186.884658     0.001466
      4580    24.395000  1163.694072  1239.524522     0.001382
      4581    24.400000  1164.310831  1305.556536     0.001331
      4582    24.405000  1164.407198  1213.512440     0.001414
      4583    24.410000  1163.988504  1280.696246     0.001356
      4584    24.415000  1163.063910  1234.774829     0.001390
      4585    24.420000  1161.646165  1219.260004     0.001429
      4586    24.425000  1159.751329  1174.200496     0.001461
      4587    24.430000  1157.398454  1274.912893     0.001362
      4588    24.435000  1154.609238  1186.240694     0.001441
      4589    24.440000  1151.407664  1210.280939     0.001435
      4590    24.445000  1147.819620  1226.346298     0.001396
      4591    24.450000  1143.872520  1245.313058     0.001394
      4592    24.455000  1139.594912  1248.929598     0.001371
      4593    24.460000  1135.016108  1201.560477     0.001444
      4594    24.465000  1130.165808  1168.206688     0.001465
      4595    24.470000  1125.073755  1221.212610     0.001420
      4596    24.475000  1119.769410  1141.833865     0.001496
      4597    24.480000  1114.281656  1205.966070     0.001440
      4598    24.485000  1108.638540  1147.302099     0.001492
      4599    24.490000  1102.867049  1128.416232     0.001541
      4600    24.495000  1096.992934  1164.753105     0.001463
      4601    24.500000  1091.040577  1137.814349     0.001524
      4602    24.505000  1085.032891  1140.686559     0.001506
      4603    24.510000  1078.991279  1174.537494     0.001476
      4604    24.515000  1072.935619  1124.262677     0.001522
      4605    24.520000  1066.884301  1143.018186     0.001525
      4606    24.525000  1060.854288  1131.672007     0.001514
      4607    24.530000  1054.861214  1096.730436     0.001583
      4608    24.535000  1048.919498  1052.731711     0.001634
      4609    24.540000  1043.042489  1068.780220     0.001623
      4610    24.545000  1037.242604  1047.881893     0.001633
      4611    24.550000  1031.531482  1057.344268     0.001643
      4612    24.555000  1025.920117  1107.766246     0.001552
      4613    24.560000  1020.418990  1065.796230     0.001634
      4614    24.565000  1015.038169  1039.799251     0.001651
      4615    24.570000  1009.787394  1051.057485     0.001660
      4616    24.575000  1004.676122  1031.032572     0.001664
      4617    24.580000   999.713562   992.561194     0.001753
      4618    24.585000   994.908673  1033.286929     0.001658
      4619    24.590000   990.270152   994.894298     0.001752
      4620    24.595000   985.806408  1104.378288     0.001551
      4621    24.600000   981.525522   960.622122     0.001819
      4622    24.605000   977.435221   983.127628     0.001744
      4623    24.610000   973.542841  1011.552023     0.001724
      4624    24.615000   969.855308   958.376858     0.001789
      4625    24.620000   966.379119  1018.447788     0.001711
      4626    24.625000   963.120341   941.440461     0.001817
      4627    24.630000   960.084613   999.966728     0.001739
      4628    24.635000   957.277156   950.200342     0.001802
      4629    24.640000   954.702787   961.472624     0.001812
      4630    24.645000   952.365937   966.096378     0.001776
      4631    24.650000   950.270661   937.006902     0.001869
      4632    24.655000   948.420651   955.405534     0.001805
      4633    24.660000   946.819230   969.021382     0.001803
      4634    24.665000   945.469354   944.549511     0.001821
      4635    24.670000   944.373585   925.140725     0.001893
      4636    24.675000   943.534067   944.644817     0.001818
      4637    24.680000   942.952485   961.379494     0.001814
      4638    24.685000   942.630013   972.001681     0.001773
      4639    24.690000   942.567263  1012.665577     0.001728
      4640    24.695000   942.764217   908.321528     0.001893
      4641    24.700000   943.220160   925.298145     0.001884
      4642    24.705000   943.933616   953.342881     0.001807
      4643    24.710000   944.902279   918.437745     0.001903
      4644    24.715000   946.122948   940.979567     0.001828
      4645    24.720000   947.591471   934.980764     0.001869
      4646    24.725000   949.302687   955.505703     0.001802
      4647    24.730000   951.250386   979.663595     0.001783
      4648    24.735000   953.427268  1024.346447     0.001680
      4649    24.740000   955.824915   968.471094     0.001807
      4650    24.745000   958.433769   905.293995     0.001900
      4651    24.750000   961.243107   920.607881     0.001890
      4652    24.755000   964.241123   912.767067     0.001879
      4653    24.760000   967.414801   949.809128     0.001850
      4654    24.765000   970.750029   986.467515     0.001746
      4655    24.770000   974.231604   896.385801     0.001953
      4656    24.775000   977.843273   988.153907     0.001744
      4657    24.780000   981.567791   916.433503     0.001908
      4658    24.785000   985.386978   986.188487     0.001747
      4659    24.790000   989.281800   972.846819     0.001796
      4660    24.795000   993.232455   984.092814     0.001749
      4661    24.800000   997.218471   989.425215     0.001771
      4662    24.805000  1001.218814   985.629712     0.001740
      4663    24.810000  1005.211998   951.017730     0.001844
      4664    24.815000  1009.176209  1031.723998     0.001670
      4665    24.820000  1013.089432   940.164631     0.001859
      4666    24.825000  1016.929585   946.901964     0.001817
      4667    24.830000  1020.674665   977.968240     0.001793
      4668    24.835000  1024.302904   963.564803     0.001788
      4669    24.840000  1027.792947  1011.265870     0.001735
      4670    24.845000  1031.124051  1037.130991     0.001657
      4671    24.850000  1034.276304   973.357366     0.001799
      4672    24.855000  1037.230885  1018.598928     0.001691
      4673    24.860000  1039.970332  1058.808446     0.001659
      4674    24.865000  1042.478847  1065.607222     0.001614
      4675    24.870000  1044.742593  1048.744180     0.001664
      4676    24.875000  1046.750004  1057.673321     0.001622
      4677    24.880000  1048.492060  1115.937403     0.001566
      4678    24.885000  1049.962531  1016.137360     0.001688
      4679    24.890000  1051.158159  1045.875125     0.001671
      4680    24.895000  1052.078770  1065.938690     0.001608
      4681    24.900000  1052.727294  1029.306431     0.001695
      4682    24.905000  1053.109693  1086.678641     0.001586
      4683    24.910000  1053.234790   996.444903     0.001758
      4684    24.915000  1053.114003  1039.967880     0.001653
      4685    24.920000  1052.760995  1027.744665     0.001705
      4686    24.925000  1052.191250  1088.344284     0.001583
      4687    24.930000  1051.421601  1062.329559     0.001638
      4688    24.935000  1050.469726  1039.648757     0.001653
      4689    24.940000  1049.353635  1023.677612     0.001703
      4690    24.945000  1048.091165  1011.529086     0.001699
      4691    24.950000  1046.699506  1073.872619     0.001622
      4692    24.955000  1045.194765  1011.725604     0.001702
      4693    24.960000  1043.591586  1047.825329     0.001674
      4694    24.965000  1041.902825  1064.370233     0.001616
      4695    24.970000  1040.139294  1068.711865     0.001635
      4696    24.975000  1038.309588   999.712778     0.001734
      4697    24.980000  1036.420000  1051.886454     0.001668
      4698    24.985000  1034.474554  1114.826814     0.001543
      4699    24.990000  1032.475170  1096.925134     0.001593
      4700    24.995000  1030.421981   984.681785     0.001738
      4701    25.000000  1028.313802  1085.152239     0.001934
      4702    25.005000  1026.148713  1041.584879     0.001898
      4703    25.010000  1023.924693  1096.790197     0.001763
      4704    25.015000  1021.640212  1030.383432     0.001813
      4705    25.020000  1019.294661  1080.082347     0.001727
      4706    25.025000  1016.888571  1012.823964     0.001818
      4707    25.030000  1014.423570  1068.566804     0.001738
      4708    25.035000  1011.902153   976.360896     0.001856
      4709    25.040000  1009.327332  1052.845217     0.001751
      4710    25.045000  1006.702298   973.856613     0.001872
      4711    25.050000  1004.030174  1005.828606     0.001841
      4712    25.055000  1001.313921  1006.918824     0.001805
      4713    25.060000   998.556402  1005.039017     0.001834
      4714    25.065000   995.760594   991.295977     0.001834
      4715    25.070000   992.929895  1003.961791     0.001839
      4716    25.075000   990.068475  1029.954609     0.001758
      4717    25.080000   987.181629   976.993229     0.001896
      4718    25.085000   984.276071  1001.652973     0.001815
      4719    25.090000   981.360149   999.517248     0.001844
      4720    25.095000   978.443953  1010.387693     0.001795
      4721    25.100000   975.539295   982.815790     0.001877
      4722    25.105000   972.659584   992.463010     0.001826
      4723    25.110000   969.819588   959.780122     0.001906
      4724    25.115000   967.035127   989.392084     0.001837
      4725    25.120000   964.322705   948.579495     0.001944
      4726    25.125000   961.699126  1009.469494     0.001799
      4727    25.130000   959.181108   920.325239     0.002005
      4728    25.135000   956.784924   974.559141     0.001865
      4729    25.140000   954.526082  1028.559263     0.001802
      4730    25.145000   952.419052   904.419938     0.002005
      4731    25.150000   950.477046   925.928620     0.001993
      4732    25.155000   948.711840   997.570572     0.001819
      4733    25.160000   947.133644   922.255013     0.002004
      4734    25.165000   945.751009   915.913270     0.001980
      4735    25.170000   944.570757   953.708487     0.001937
      4736    25.175000   943.597944   935.359470     0.001937
      4737    25.180000   942.835840   907.377609     0.002032
      4738    25.185000   942.285921   918.658717     0.001962
      4739    25.190000   941.947891   946.414748     0.001946
      4740    25.195000   941.819720   935.341001     0.001939
      4741    25.200000   941.897694   930.011949     0.001984
      4742    25.205000   942.176509   913.496981     0.001983
      4743    25.210000   942.640054   957.512806     0.001921
      4744    25.215000   943.205144   892.443003     0.002029
      4745    25.220000   944.001665   969.363875     0.001905
      4746    25.225000   945.003616   908.041820     0.001986
      4747    25.230000   946.160912   956.957869     0.001916
      4748    25.235000   947.461949   967.189918     0.001868
      4749    25.240000   948.894750   966.353137     0.001904
      4750    25.245000   950.447125   911.881013     0.001981
      4751    25.250000   952.106797   936.773670     0.001965
      4752    25.255000   953.861480   961.307118     0.001877
      4753    25.260000   955.698904   988.206951     0.001871
      4754    25.265000   957.606812   957.823944     0.001885
      4755    25.270000   959.572913   979.328418     0.001884
      4756    25.275000   961.584823   956.984485     0.001895
      4757    25.280000   963.630008   972.770805     0.001892
      4758    25.285000   965.695728   967.120094     0.001866
      4759    25.290000   967.769015   999.967948     0.001839
      4760    25.295000   969.836662   964.640172     0.001876
      4761    25.300000   971.885252   960.259378     0.001924
      4762    25.305000   973.901203   960.212971     0.001884
      4763    25.310000   975.870837   968.039637     0.001900
      4764    25.315000   977.780469   927.930869     0.001945
      4765    25.320000   979.616505  1001.155085     0.001843
      4766    25.325000   981.365557  1011.875880     0.001785
      4767    25.330000   983.014559   992.629071     0.001849
      4768    25.335000   984.550903  1029.921367     0.001752
      4769    25.340000   985.962555   998.201710     0.001848
      4770    25.345000   987.238255   977.181240     0.001851
      4771    25.350000   988.367643   993.534804     0.001848
      4772    25.355000   989.341359  1019.628190     0.001764
      4773    25.360000   990.151255  1013.212329     0.001816
      4774    25.365000   990.790518  1028.045629     0.001757
      4775    25.370000   991.253793  1013.139006     0.001815
      4776    25.375000   991.537289   971.387123     0.001861
      4777    25.380000   991.638855   963.840892     0.001915
      4778    25.385000   991.558010   983.974134     0.001831
      4779    25.390000   991.295789   960.207257     0.001924
      4780    25.395000   990.855426   986.971018     0.001829
      4781    25.400000   990.241391   995.683046     0.001856
      4782    25.405000   989.459587   979.325037     0.001848
      4783    25.410000   988.517401   963.717845     0.001913
      4784    25.415000   987.423466  1018.515323     0.001776
      4785    25.420000   986.187508   994.825152     0.001853
      4786    25.425000   984.820203  1017.239824     0.001767
      4787    25.430000   983.333032  1008.562089     0.001829
      4788    25.435000   981.738153  1017.175565     0.001778
      4789    25.440000   980.048286   974.320654     0.001888
      4790    25.445000   978.276612   932.464185     0.001934
      4791    25.450000   976.436693   995.292600     0.001848
      4792    25.455000   974.542395   961.256529     0.001886
      4793    25.460000   972.607826   971.706981     0.001902
      4794    25.465000   970.647281   958.120762     0.001884
      4795    25.470000   968.675187   959.443348     0.001919
      4796    25.475000   966.706060   990.898155     0.001824
      4797    25.480000   964.754397   986.841379     0.001861
      4798    25.485000   962.833892  1044.225042     0.001722
      4799    25.490000   960.959514  1001.400719     0.001833
      4800    25.495000   959.147411   988.673288     0.001821
      4801    25.500000   957.410449   953.457161     0.001932
      4802    25.505000   955.762658   942.997957     0.001919
      4803    25.510000   954.217827  1011.773982     0.001819
      4804    25.515000   952.789466   993.411208     0.001817
      4805    25.520000   951.490758   959.890398     0.001917
      4806    25.525000   950.334525   927.637152     0.001948
      4807    25.530000   949.333185   942.472137     0.001948
      4808    25.535000   948.498712   963.411281     0.001869
      4809    25.540000   947.842601   914.211479     0.002020
      4810    25.545000   947.375817   893.480859     0.002020
      4811    25.550000   947.108762   911.643974     0.002018
      4812    25.555000   947.051220   922.667773     0.001964
      4813    25.560000   947.212314   952.537187     0.001932
      4814    25.565000   947.600447   976.668466     0.001844
      4815    25.570000   948.223247   954.131364     0.001931
      4816    25.575000   949.087504   920.286868     0.001970
      4817    25.580000   950.199106   912.581670     0.002019
      4818    25.585000   951.562965   941.731769     0.001916
      4819    25.590000   953.182947   954.975825     0.001932
      4820    25.595000   955.061758   891.802880     0.002029
      4821    25.600000   957.200811   908.868490     0.002028
      4822    25.605000   959.600655   914.781503     0.001979
      4823    25.610000   962.260103   975.994672     0.001887
      4824    25.615000   965.176550   977.793558     0.001853
      4825    25.620000   968.345930   942.366389     0.001957
      4826    25.625000   971.762591   924.228273     0.001958
      4827    25.630000   975.419223   939.669104     0.001960
      4828    25.635000   979.306805   926.129188     0.001963
      4829    25.640000   983.414546   924.467407     0.001992
      4830    25.645000   987.729846  1025.059295     0.001764
      4831    25.650000   992.238262   976.842917     0.001883
      4832    25.655000   996.923488   991.080154     0.001828
      4833    25.660000  1001.767336   991.394961     0.001857
      4834    25.665000  1006.749739   971.699597     0.001863
      4835    25.670000  1011.848758  1048.358946     0.001755
      4836    25.675000  1017.040599  1007.123327     0.001793
      4837    25.680000  1022.299638  1042.569970     0.001764
      4838    25.685000  1027.598457   989.378071     0.001820
      4839    25.690000  1032.907885  1093.857692     0.001685
      4840    25.695000  1038.197050   967.956410     0.001872
      4841    25.700000  1043.433444  1034.024494     0.001781
      4842    25.705000  1048.583000  1052.224708     0.001714
      4843    25.710000  1053.609031   994.643335     0.001851
      4844    25.715000  1058.474712  1078.838919     0.001681
      4845    25.720000  1063.145556  1028.747495     0.001796
      4846    25.725000  1067.580347  1072.067401     0.001688
      4847    25.730000  1071.739607  1097.775003     0.001675
      4848    25.735000  1075.583654  1070.348555     0.001689
      4849    25.740000  1079.073097  1101.198391     0.001671
      4850    25.745000  1082.169425  1108.298457     0.001630
      4851    25.750000  1084.835701  1081.134470     0.001702
      4852    25.755000  1087.037339  1085.068571     0.001657
      4853    25.760000  1088.742934  1086.494238     0.001689
      4854    25.765000  1089.925121  1064.060234     0.001693
      4855    25.770000  1090.561381  1117.052894     0.001650
      4856    25.775000  1090.634774  1075.378301     0.001683
      4857    25.780000  1090.134529  1055.765313     0.001739
      4858    25.785000  1089.056424  1081.243377     0.001673
      4859    25.790000  1087.402950  1084.177199     0.001690
      4860    25.795000  1085.183229  1057.739599     0.001715
      4861    25.800000  1082.412702  1119.274062     0.001642
      4862    25.805000  1079.112601  1079.828315     0.001674
      4863    25.810000  1075.309267  1055.692818     0.001745
      4864    25.815000  1071.033359  1090.509934     0.001662
      4865    25.820000  1066.319005  1061.277403     0.001737
      4866    25.825000  1061.202963  1068.160753     0.001690
      4867    25.830000  1055.723826  1113.076563     0.001654
      4868    25.835000  1049.921295  1070.506749     0.001684
      4869    25.840000  1043.835562  1041.173541     0.001768
      4870    25.845000  1037.506655  1017.073026     0.001778
      4871    25.850000  1030.973849  1075.391744     0.001711
      4872    25.855000  1024.276924  1054.676034     0.001716
      4873    25.860000  1017.453625   989.829587     0.001854
      4874    25.865000  1010.540758  1018.148775     0.001775
      4875    25.870000  1003.573368   997.436643     0.001843
      4876    25.875000   996.585303   989.921449     0.001828
      4877    25.880000   989.608860   990.264806     0.001856
      4878    25.885000   982.674716   990.372841     0.001822
      4879    25.890000   975.811870   970.832159     0.001891
      4880    25.895000   969.047586   940.721099     0.001914
      4881    25.900000   962.407349   967.740046     0.001902
      4882    25.905000   955.914820   954.341270     0.001892
      4883    25.910000   949.591803   956.881481     0.001914
      4884    25.915000   943.458219   934.261964     0.001939
      4885    25.920000   937.532097   980.795281     0.001873
      4886    25.925000   931.829574   946.577754     0.001915
      4887    25.930000   926.364426   971.281832     0.001895
      4888    25.935000   921.149496   909.280717     0.001989
      4889    25.940000   916.196004   917.892384     0.002006
      4890    25.945000   911.512198   876.777071     0.002060
      4891    25.950000   907.105447   958.386943     0.001920
      4892    25.955000   902.981201   899.568810     0.002010
      4893    25.960000   899.143443   872.110001     0.002109
      4894    25.965000   895.594671   913.147000     0.001971
      4895    25.970000   892.335975   923.605829     0.001993
      4896    25.975000   889.367149   888.988683     0.002035
      4897    25.980000   886.686830   869.033825     0.002111
      4898    25.985000   884.292699   877.988280     0.002051
      4899    25.990000   882.181730   840.323761     0.002188
      4900    25.995000   880.350512   879.110347     0.002065
      4901    26.000000   878.795598   867.282052     0.002126
      4902    26.005000   877.513870   888.487355     0.002041
      4903    26.010000   876.502837   886.887316     0.002069
      4904    26.015000   875.760834   887.357849     0.002046
      4905    26.020000   875.287060   898.846082     0.002039
      4906    26.025000   875.081467   879.743408     0.002055
      4907    26.030000   875.144496   854.165797     0.002145
      4908    26.035000   875.476739   863.680002     0.002088
      4909    26.040000   876.078559   864.374532     0.002122
      4910    26.045000   876.949747   901.902190     0.002004
      4911    26.050000   878.089221   899.799577     0.002035
      4912    26.055000   879.494804   875.416342     0.002064
      4913    26.060000   881.163066   853.635973     0.002150
      4914    26.065000   883.089224   888.523796     0.002038
      4915    26.070000   885.267082   850.996538     0.002160
      4916    26.075000   887.689003   900.916792     0.002014
      4917    26.080000   890.345908   871.864860     0.002108
      4918    26.085000   893.227281   901.998669     0.002006
      4919    26.090000   896.321197   877.762841     0.002089
      4920    26.095000   899.614361   861.861128     0.002103
      4921    26.100000   903.092158   909.982610     0.002021
      4922    26.105000   906.738725   887.784235     0.002045
      4923    26.110000   910.537034   923.802943     0.001979
      4924    26.115000   914.469012   871.983258     0.002076
      4925    26.120000   918.515678   883.361826     0.002079
      4926    26.125000   922.657333   903.993652     0.002002
      4927    26.130000   926.873792   916.685910     0.002001
      4928    26.135000   931.144677   939.453932     0.001933
      4929    26.140000   935.449785   911.019265     0.002015
      4930    26.145000   939.769536   936.633044     0.001931
      4931    26.150000   944.085499   893.503350     0.002060
      4932    26.155000   948.381010   942.686869     0.001922
      4933    26.160000   952.641841   926.004177     0.001982
      4934    26.165000   956.856924   929.505118     0.001950
      4935    26.170000   961.019061   949.755482     0.001927
      4936    26.175000   965.125601   960.489817     0.001885
      4937    26.180000   969.179005   924.140158     0.001978
      4938    26.185000   973.187269   934.484394     0.001940
      4939    26.190000   977.164128   959.064240     0.001916
      4940    26.195000   981.129059   960.441756     0.001884
      4941    26.200000   985.107036   999.551577     0.001832
      4942    26.205000   989.128060   948.941194     0.001904
      4943    26.210000   993.226508   948.725515     0.001934
      4944    26.215000   997.440338   987.385012     0.001834
      4945    26.220000  1001.810207   980.386352     0.001869
      4946    26.225000  1006.378556  1009.935109     0.001789
      4947    26.230000  1011.188714   989.667032     0.001853
      4948    26.235000  1016.284048   962.395625     0.001881
      4949    26.240000  1021.707192   994.349183     0.001844
      4950    26.245000  1027.499366  1008.329889     0.001799
      4951    26.250000  1033.699784  1017.769908     0.001796
      4952    26.255000  1040.345146  1032.793995     0.001749
      4953    26.260000  1047.469212  1033.953477     0.001780
      4954    26.265000  1055.102435  1052.452869     0.001724
      4955    26.270000  1063.271653  1029.172301     0.001782
      4956    26.275000  1071.999820  1067.250618     0.001688
      4957    26.280000  1081.305778  1024.661970     0.001792
      4958    26.285000  1091.204055  1051.165905     0.001727
      4959    26.290000  1101.704689  1049.559803     0.001751
      4960    26.295000  1112.813075  1059.959641     0.001711
      4961    26.300000  1124.529836  1091.527182     0.001682
      4962    26.305000  1136.850709  1102.231326     0.001646
      4963    26.310000  1149.766452  1165.962385     0.001572
      4964    26.315000  1163.262781  1159.714182     0.001558
      4965    26.320000  1177.320308  1125.649734     0.001629
      4966    26.325000  1191.914516  1174.174795     0.001537
      4967    26.330000  1207.015738  1097.530929     0.001665
      4968    26.335000  1222.589184  1180.484582     0.001535
      4969    26.340000  1238.594925  1182.654662     0.001549
      4970    26.345000  1254.987958  1191.910893     0.001514
      4971    26.350000  1271.718267  1189.664072     0.001535
      4972    26.355000  1288.730902  1250.979297     0.001448
      4973    26.360000  1305.966098  1273.856777     0.001431
      4974    26.365000  1323.359420  1318.161713     0.001371
      4975    26.370000  1340.841964  1296.584076     0.001408
      4976    26.375000  1358.340619  1382.106820     0.001308
      4977    26.380000  1375.778394  1346.717025     0.001357
      4978    26.385000  1393.074855  1361.137577     0.001330
      4979    26.390000  1410.146673  1379.952930     0.001325
      4980    26.395000  1426.908292  1425.522390     0.001271
      4981    26.400000  1443.272763  1414.787720     0.001286
      4982    26.405000  1459.152726  1453.111574     0.001238
      4983    26.410000  1474.461556  1431.942809     0.001274
      4984    26.415000  1489.114652  1464.891280     0.001231
      4985    26.420000  1503.030851  1526.143990     0.001195
      4986    26.425000  1516.133915  1548.307899     0.001165
      4987    26.430000  1528.353911  1547.686302     0.001177
      4988    26.435000  1539.629227  1620.510255     0.001112
      4989    26.440000  1549.907298  1581.151991     0.001152
      4990    26.445000  1559.145880  1578.072312     0.001146
      4991    26.450000  1567.314115  1582.243391     0.001159
      4992    26.455000  1574.392976  1653.553654     0.001094
      4993    26.460000  1580.375425  1581.588687     0.001153
      4994    26.465000  1585.266186  1633.249082     0.001104
      4995    26.470000  1589.081139  1607.958300     0.001135
      4996    26.475000  1591.846379  1684.039202     0.001066
      4997    26.480000  1593.596999  1654.895707     0.001101
      4998    26.485000  1594.375678  1576.272680     0.001144
      4999    26.490000  1594.231148  1580.318475     0.001154
      5000    26.495000  1593.216627  1590.165768     0.001137
      5001    26.500000  1591.388287  1530.791964     0.001194
      5002    26.505000  1588.803833  1601.668837     0.001126
      5003    26.510000  1585.521212  1565.839146     0.001169
      5004    26.515000  1581.597521  1554.979949     0.001160
      5005    26.520000  1577.088095  1461.979679     0.001249
      5006    26.525000  1572.045814  1543.131132     0.001171
      5007    26.530000  1566.520594  1523.407831     0.001201
      5008    26.535000  1560.559081  1541.348619     0.001168
      5009    26.540000  1554.204507  1519.718623     0.001202
      5010    26.545000  1547.496707  1491.604821     0.001214
      5011    26.550000  1540.472258  1549.874169     0.001176
      5012    26.555000  1533.164738  1544.361959     0.001165
      5013    26.560000  1525.605059  1407.458434     0.001300
      5014    26.565000  1517.821859  1413.300231     0.001284
      5015    26.570000  1509.841936  1443.945836     0.001267
      5016    26.575000  1501.690690  1464.841238     0.001232
      5017    26.580000  1493.392567  1439.874314     0.001273
      5018    26.585000  1484.971472  1428.103942     0.001267
      5019    26.590000  1476.451170  1449.175312     0.001262
      5020    26.595000  1467.855643  1437.403899     0.001263
      5021    26.600000  1459.209405  1402.012823     0.001309
      5022    26.605000  1450.537773  1378.345336     0.001315
      5023    26.610000  1441.867084  1445.558447     0.001263
      5024    26.615000  1433.224855  1341.741999     0.001355
      5025    26.620000  1424.639864  1367.054257     0.001343
      5026    26.625000  1416.142158  1384.274827     0.001309
      5027    26.630000  1407.762966  1372.045708     0.001338
      5028    26.635000  1399.534508  1349.313389     0.001348
      5029    26.640000  1391.489721  1377.779214     0.001331
      5030    26.645000  1383.661876  1344.865690     0.001346
      5031    26.650000  1376.084120  1347.200695     0.001361
      5032    26.655000  1368.788958  1379.546316     0.001315
      5033    26.660000  1361.807679  1272.824697     0.001439
      5034    26.665000  1355.169778  1373.520090     0.001318
      5035    26.670000  1348.902365  1282.390998     0.001431
      5036    26.675000  1343.029610  1287.233479     0.001407
      5037    26.680000  1337.572225  1375.061296     0.001328
      5038    26.685000  1332.547004  1330.128649     0.001365
      5039    26.690000  1327.966428  1339.066330     0.001365
      5040    26.695000  1323.838344  1289.642434     0.001403
      5041    26.700000  1320.165715  1339.156701     0.001370
      5042    26.705000  1316.946445  1240.573111     0.001467
      5043    26.710000  1314.173276  1352.138069     0.001359
      5044    26.715000  1311.833742  1259.538552     0.001436
      5045    26.720000  1309.910189  1323.174664     0.001387
      5046    26.725000  1308.379843  1319.798503     0.001370
      5047    26.730000  1307.214913  1372.872597     0.001339
      5048    26.735000  1306.382739  1304.976833     0.001388
      5049    26.740000  1305.845950  1341.174324     0.001368
      5050    26.745000  1305.562651  1359.072795     0.001335
      5051    26.750000  1305.486461  1301.888197     0.001411
      5052    26.755000  1305.567516  1334.873865     0.001363
      5053    26.760000  1305.751676  1340.823704     0.001371
      5054    26.765000  1305.981456  1297.326138     0.001391
      5055    26.770000  1306.196438  1295.385029     0.001419
      5056    26.775000  1306.333773  1311.042029     0.001386
      5057    26.780000  1306.328872  1308.795340     0.001407
      5058    26.785000  1306.116241  1358.944449     0.001334
      5059    26.790000  1305.630477  1364.087604     0.001347
      5060    26.795000  1304.807424  1317.008568     0.001377
      5061    26.800000  1303.585446  1348.451540     0.001368
      5062    26.805000  1301.906803  1356.243486     0.001340
      5063    26.810000  1299.719051  1358.118026     0.001356
      5064    26.815000  1296.976415  1320.561826     0.001372
      5065    26.820000  1293.641050  1326.103165     0.001382
      5066    26.825000  1289.684112  1290.411019     0.001409
      5067    26.830000  1285.086564  1256.212870     0.001469
      5068    26.835000  1279.839675  1285.868628     0.001409
      5069    26.840000  1273.945160  1252.204917     0.001469
      5070    26.845000  1267.414975  1288.673251     0.001410
      5071    26.850000  1260.270774  1281.549907     0.001437
      5072    26.855000  1252.543087  1269.565989     0.001436
      5073    26.860000  1244.270270  1310.972148     0.001402
      5074    26.865000  1235.497319  1311.470793     0.001385
      5075    26.870000  1226.274611  1221.247409     0.001512
      5076    26.875000  1216.656653  1235.478252     0.001467
      5077    26.880000  1206.700892  1225.403451     0.001805
      5078    26.885000  1196.466634  1194.949144     0.001713
      5079    26.890000  1186.014094  1180.324931     0.001703
      5080    26.895000  1175.403604  1215.763955     0.001606
      5081    26.900000  1164.694957  1167.897143     0.001681
      5082    26.905000  1153.946895  1169.631498     0.001644
      5083    26.910000  1143.216718  1100.696865     0.001765
      5084    26.915000  1132.559988  1201.714675     0.001590
      5085    26.920000  1122.030322  1174.216061     0.001647
      5086    26.925000  1111.679237  1167.543033     0.001632
      5087    26.930000  1101.556050  1177.905798     0.001941
      5088    26.935000  1091.707797  1138.629415     0.001899
      5089    26.940000  1082.179179  1088.783930     0.001937
      5090    26.945000  1073.012509  1113.676284     0.001842
      5091    26.950000  1064.247455  1155.238579     0.001781
      5092    26.955000  1055.921334  1081.612183     0.001869
      5093    26.960000  1048.069988  1040.530292     0.001956
      5094    26.965000  1040.725275  1067.525492     0.001880
      5095    26.970000  1033.917018  1071.090294     0.001886
      5096    26.975000  1027.672463  1062.851980     0.001883
      5097    26.980000  1022.016232  1048.041684     0.001936
      5098    26.985000  1016.970305  1040.325315     0.001931
      5099    26.990000  1012.554002  1068.386484     0.001897
      5100    26.995000  1008.783972  1071.147681     0.001870
      5101    27.000000  1005.674190  1088.730064     0.001871
      5102    27.005000  1003.235955  1045.900902     0.001918
      5103    27.010000  1001.477898  1008.646300     0.002008
      5104    27.015000  1000.405996  1093.754783     0.001831
      5105    27.020000  1000.023568  1045.618186     0.001941
      5106    27.025000  1000.330791  1047.095909     0.001912
      5107    27.030000  1001.325754  1060.915632     0.001911
      5108    27.035000  1003.005747  1009.746580     0.001980
      5109    27.040000  1005.362624  1045.930751     0.001944
      5110    27.045000  1008.386886  1079.185080     0.001858
      5111    27.050000  1012.066550  1027.153924     0.001975
      5112    27.055000  1016.387186  1040.905349     0.001927
      5113    27.060000  1021.331940  1076.414906     0.001887
      5114    27.065000  1026.881561  1059.550141     0.001884
      5115    27.070000  1033.014419  1057.701986     0.001921
      5116    27.075000  1039.706528  1067.832838     0.001875
      5117    27.080000  1046.931549  1107.082242     0.001840
      5118    27.085000  1054.660804  1044.282993     0.001917
      5119    27.090000  1062.863267  1092.528915     0.001859
      5120    27.095000  1071.505568  1110.397424     0.001806
      5121    27.100000  1080.551980  1092.620848     0.001862
      5122    27.105000  1089.964414  1082.677401     0.001845
      5123    27.110000  1099.702407  1150.290709     0.001761
      5124    27.115000  1109.723123  1122.741534     0.001780
      5125    27.120000  1119.981353  1130.086605     0.001794
      5126    27.125000  1130.429531  1241.071816     0.001606
      5127    27.130000  1141.017768  1202.938526     0.001683
      5128    27.135000  1151.693904  1181.572093     0.001694
      5129    27.140000  1162.403605  1172.786211     0.001733
      5130    27.145000  1173.090502  1250.386272     0.001601
      5131    27.150000  1183.696380  1183.269555     0.001713
      5132    27.155000  1194.161471  1264.444558     0.001580
      5133    27.160000  1204.424832  1273.477145     0.001596
      5134    27.165000  1214.424855  1214.074988     0.001648
      5135    27.170000  1224.099907  1290.642510     0.001565
      5136    27.175000  1233.389126  1259.042803     0.001586
      5137    27.180000  1242.233364  1294.855818     0.001566
      5138    27.185000  1250.576270  1320.702344     0.001506
      5139    27.190000  1258.365478  1338.552614     0.001508
      5140    27.195000  1265.553860  1304.678790     0.001529
      5141    27.200000  1272.100774  1366.102717     0.001481
      5142    27.205000  1277.973246  1367.124061     0.001454
      5143    27.210000  1283.146988  1302.416505     0.001559
      5144    27.215000  1287.607189  1323.471890     0.001513
      5145    27.220000  1291.349001  1375.411018     0.001472
      5146    27.225000  1294.377684  1335.453361     0.001488
      5147    27.230000  1296.708379  1396.573090     0.001453
      5148    27.235000  1298.365529  1369.829574     0.001458
      5149    27.240000  1299.381978  1386.231121     0.001461
      5150    27.245000  1299.797816  1316.131969     0.001520
      5151    27.250000  1299.659041  1301.984698     0.001565
      5152    27.255000  1299.016122  1334.625211     0.001497
      5153    27.260000  1297.922540  1344.594890     0.001505
      5154    27.265000  1296.433385  1289.170697     0.001548
      5155    27.270000  1294.604049  1303.474753     0.001552
      5156    27.275000  1292.489062  1313.326713     0.001516
      5157    27.280000  1290.141084  1317.599447     0.001539
      5158    27.285000  1287.610065  1280.106357     0.001561
      5159    27.290000  1284.942561  1309.884318     0.001548
      5160    27.295000  1282.181192  1276.726978     0.001557
      5161    27.300000  1279.364227  1295.764064     0.001561
      5162    27.305000  1276.525275  1306.563611     0.001523
      5163    27.310000  1273.693051  1294.784079     0.001565
      5164    27.315000  1270.891076  1253.530531     0.001590
      5165    27.320000  1268.138176  1209.619354     0.001668
      5166    27.325000  1265.447712  1319.101838     0.001507
      5167    27.330000  1262.827803  1270.818296     0.001591
      5168    27.335000  1260.281524  1283.145014     0.001554
      5169    27.340000  1257.806927  1294.330656     0.001569
      5170    27.345000  1255.397212  1303.597023     0.001529
      5171    27.350000  1253.040966  1285.390141     0.001581
      5172    27.355000  1250.722508  1277.147788     0.001562
      5173    27.360000  1248.422190  1238.787966     0.001630
      5174    27.365000  1246.115672  1260.622093     0.001576
      5175    27.370000  1243.781117  1251.695243     0.001616
      5176    27.375000  1241.390157  1245.785154     0.001598
      5177    27.380000  1238.915016  1203.501769     0.001685
      5178    27.385000  1236.328606  1235.271617     0.001611
      5179    27.390000  1233.605513  1215.841907     0.001663
      5180    27.395000  1230.723217  1166.433786     0.001708
      5181    27.400000  1227.663277  1225.456134     0.001644
      5182    27.405000  1224.412394  1197.051018     0.001657
      5183    27.410000  1220.963289  1294.191269     0.001560
      5184    27.415000  1217.315317  1261.249065     0.001578
      5185    27.420000  1213.474790  1266.983129     0.001593
      5186    27.425000  1209.454981  1189.812815     0.001672
      5187    27.430000  1205.275802  1186.281212     0.001705
      5188    27.435000  1200.963226  1178.138726     0.001684
      5189    27.440000  1196.548471  1172.620127     0.001724
      5190    27.445000  1192.067039  1223.914487     0.001621
      5191    27.450000  1187.557681  1174.034801     0.001720
      5192    27.455000  1183.061341  1163.101425     0.001707
      5193    27.460000  1178.620151  1146.395790     0.001763
      5194    27.465000  1174.276519  1178.236426     0.001682
      5195    27.470000  1170.072320  1131.671718     0.001782
      5196    27.475000  1166.048215  1148.671793     0.001734
      5197    27.480000  1162.243099  1184.875533     0.001705
      5198    27.485000  1158.693645  1212.347619     0.001643
      5199    27.490000  1155.433959  1129.031539     0.001790
      5200    27.495000  1152.495313  1110.686681     0.001796
      5201    27.500000  1149.905932  1165.747025     0.001737
      5202    27.505000  1147.690845  1181.413152     0.001686
      5203    27.510000  1145.871757  1154.389509     0.001750
      5204    27.515000  1144.466955  1143.954787     0.001744
      5205    27.520000  1143.491243  1166.030768     0.001725
      5206    27.525000  1142.955881  1200.836306     0.001659
      5207    27.530000  1142.868549  1139.599485     0.001773
      5208    27.535000  1143.233334  1149.058358     0.001728
      5209    27.540000  1144.050724  1102.551611     0.001835
      5210    27.545000  1145.317631  1145.413789     0.001744
      5211    27.550000  1147.027441  1177.607657     0.001716
      5212    27.555000  1149.170079  1106.536557     0.001803
      5213    27.560000  1151.732118  1113.549724     0.001816
      5214    27.565000  1154.696904  1114.768647     0.001787
      5215    27.570000  1158.044714  1093.351931     0.001837
      5216    27.575000  1161.752947  1090.439161     0.001822
      5217    27.580000  1165.796332  1170.518255     0.001729
      5218    27.585000  1170.147158  1101.517428     0.001811
      5219    27.590000  1174.775518  1130.233833     0.001786
      5220    27.595000  1179.649563  1153.081604     0.001730
      5221    27.600000  1184.735749  1150.489164     0.001756
      5222    27.605000  1189.999080  1177.430794     0.001689
      5223    27.610000  1195.403343  1195.241748     0.001686
      5224    27.615000  1200.911316  1209.967044     0.001642
      5225    27.620000  1206.484971  1181.597497     0.001709
      5226    27.625000  1212.085655  1235.582018     0.001606
      5227    27.630000  1217.674263  1173.670520     0.001723
      5228    27.635000  1223.211413  1228.757294     0.001621
      5229    27.640000  1228.657622  1274.302705     0.001587
      5230    27.645000  1233.973504  1220.783723     0.001635
      5231    27.650000  1239.119991  1278.679529     0.001585
      5232    27.655000  1244.058590  1259.762680     0.001582
      5233    27.660000  1248.751673  1259.588527     0.001601
      5234    27.665000  1253.162801  1325.231743     0.001498
      5235    27.670000  1257.257081  1276.626823     0.001591
      5236    27.675000  1261.001535  1250.820954     0.001594
      5237    27.680000  1264.365481  1304.088467     0.001552
      5238    27.685000  1267.320894  1267.362839     0.001580
      5239    27.690000  1269.842742  1304.685182     0.001551
      5240    27.695000  1271.909277  1258.533827     0.001582
      5241    27.700000  1273.502263  1314.787086     0.001539
      5242    27.705000  1274.607136  1308.816314     0.001522
      5243    27.710000  1275.213093  1368.785595     0.001474
      5244    27.715000  1275.313097  1317.622800     0.001508
      5245    27.720000  1274.903817  1331.680088     0.001517
      5246    27.725000  1273.985497  1333.582581     0.001495
      5247    27.730000  1272.561775  1346.738683     0.001500
      5248    27.735000  1270.639448  1299.062117     0.001533
      5249    27.740000  1268.228217  1312.239021     0.001543
      5250    27.745000  1265.340408  1288.297820     0.001544
      5251    27.750000  1261.990684  1299.838462     0.001548
      5252    27.755000  1258.195766  1282.211411     0.001554
      5253    27.760000  1253.974163  1309.465001     0.001544
      5254    27.765000  1249.345912  1256.116493     0.001590
      5255    27.770000  1244.332343  1302.861730     0.001549
      5256    27.775000  1238.955861  1190.427702     0.001669
      5257    27.780000  1233.239748  1199.698460     0.001691
      5258    27.785000  1227.207976  1315.720433     0.001509
      5259    27.790000  1220.885041  1206.090621     0.001675
      5260    27.795000  1214.295807  1203.715513     0.001658
      5261    27.800000  1207.465360  1202.796551     0.001684
      5262    27.805000  1200.418870  1262.468476     0.001575
      5263    27.810000  1193.181458  1168.590833     0.001731
      5264    27.815000  1185.778075  1169.608134     0.001707
      5265    27.820000  1178.233379  1287.233170     0.001572
      5266    27.825000  1170.571620  1156.881506     0.001723
      5267    27.830000  1162.816537  1194.737344     0.001690
      5268    27.835000  1154.991248  1112.651894     0.001786
      5269    27.840000  1147.118159  1156.477266     0.001743
      5270    27.845000  1139.218875  1134.638489     0.001751
      5271    27.850000  1131.314119  1113.695265     0.001811
      5272    27.855000  1123.423661  1145.260080     0.001739
      5273    27.860000  1115.566261  1101.702432     0.001828
      5274    27.865000  1107.759607  1145.736334     0.001739
      5275    27.870000  1100.020283  1060.355812     0.001913
      5276    27.875000  1092.363730  1099.297428     0.001812
      5277    27.880000  1084.804228  1058.995939     0.001904
      5278    27.885000  1077.354884  1030.227413     0.001936
      5279    27.890000  1070.027629  1081.771623     0.001869
      5280    27.895000  1062.833219  1058.799017     0.001877
      5281    27.900000  1055.781256   994.756711     0.002028
      5282    27.905000  1048.880204  1012.751001     0.001968
      5283    27.910000  1042.137423  1017.566613     0.001985
      5284    27.915000  1035.559200  1025.726867     0.001944
      5285    27.920000  1029.150791  1002.636501     0.002015
      5286    27.925000  1022.916469   973.821931     0.002044
      5287    27.930000  1016.859574   985.484573     0.002044
      5288    27.935000  1010.982568   974.796736     0.002042
      5289    27.940000  1005.287099   955.280581     0.002116
      5290    27.945000   999.774063   951.504101     0.002097
      5291    27.950000   994.443679  1011.180976     0.001994
      5292    27.955000   989.295562   976.744917     0.002039
      5293    27.960000   984.328812   945.119614     0.002143
      5294    27.965000   979.542095   915.743194     0.002176
      5295    27.970000   974.933752   929.435270     0.002173
      5296    27.975000   970.501894   970.252053     0.002048
      5297    27.980000   966.244519   912.040226     0.002211
      5298    27.985000   962.159626   966.903010     0.002063
      5299    27.990000   958.245336   916.362421     0.002212
      5300    27.995000   954.500011   930.545440     0.002144
      5301    28.000000   950.922360   890.934032     0.002272
      5302    28.005000   947.511541   906.910696     0.002205
      5303    28.010000   944.267236   878.036389     0.002299
      5304    28.015000   941.189701   885.531000     0.002254
      5305    28.020000   938.279783   931.988054     0.002173
      5306    28.025000   935.538906   927.819480     0.002147
      5307    28.030000   932.969012   895.571289     0.002253
      5308    28.035000   930.572485   880.098407     0.002263
      5309    28.040000   928.352046   897.745832     0.002259
      5310    28.045000   926.310630   873.029286     0.002281
      5311    28.050000   924.451263   925.458199     0.002181
      5312    28.055000   922.776939   912.263615     0.002182
      5313    28.060000   921.290510   899.151968     0.002249
      5314    28.065000   919.994583   878.990146     0.002272
      5315    28.070000   918.891438   906.347370     0.002230
      5316    28.075000   917.982956   890.539558     0.002237
      5317    28.080000   917.270568   917.156786     0.002207
      5318    28.085000   916.755209   930.939245     0.002145
      5319    28.090000   916.437285   894.087741     0.002260
      5320    28.095000   916.316651   907.802962     0.002199
      5321    28.100000   916.392587   920.469525     0.002198
      5322    28.105000   916.663787   904.667486     0.002206
      5323    28.110000   917.128346   943.730022     0.002146
      5324    28.115000   917.783754   964.557549     0.002061
      5325    28.120000   918.626889   945.626093     0.002135
      5326    28.125000   919.654015   950.722618     0.002097
      5327    28.130000   920.860776   926.979117     0.002178
      5328    28.135000   922.241113   853.018181     0.002337
      5329    28.140000   923.784372   921.963333     0.002193
      5330    28.145000   925.497530   920.023477     0.002167
      5331    28.150000   927.367038   902.915752     0.002231
      5332    28.155000   929.385262   951.596458     0.002099
      5333    28.160000   931.544245   967.025107     0.002081
      5334    28.165000   933.835472   932.772641     0.002143
      5335    28.170000   936.249892   948.563363     0.002133
      5336    28.175000   938.777949   904.158666     0.002214
      5337    28.180000   941.409613   931.374165     0.002172
      5338    28.185000   944.134426   941.847771     0.002116
      5339    28.190000   946.941548   960.611244     0.002104
      5340    28.195000   949.819816   895.896569     0.002231
      5341    28.200000   952.757815   910.047592     0.002215
      5342    28.205000   955.743952   959.288063     0.002075
      5343    28.210000   958.766546   923.418147     0.002185
      5344    28.215000   961.813922   950.051138     0.002098
      5345    28.220000   964.874514   911.314399     0.002218
      5346    28.225000   967.936975   970.328474     0.002055
      5347    28.230000   970.990284   967.188934     0.002088
      5348    28.235000   974.023856   943.937321     0.002111
      5349    28.240000   977.027644  1017.384888     0.001983
      5350    28.245000   979.992227   999.643494     0.002000
      5351    28.250000   982.908894   970.503371     0.002085
      5352    28.255000   985.769695   997.243642     0.001997
      5353    28.260000   988.567480   995.727763     0.002028
      5354    28.265000   991.295918  1031.898693     0.001934
      5355    28.270000   993.949478  1016.603345     0.001984
      5356    28.275000   996.523408  1004.669837     0.001980
      5357    28.280000   999.013675  1013.418657     0.001993
      5358    28.285000  1001.416902  1057.789861     0.001885
      5359    28.290000  1003.730290  1064.561331     0.001888
      5360    28.295000  1005.951526  1012.406352     0.001961
      5361    28.300000  1008.078705  1010.916218     0.001995
      5362    28.305000  1010.110232  1020.229733     0.001956
      5363    28.310000  1012.044758  1045.475620     0.001921
      5364    28.315000  1013.881104  1055.966219     0.001884
      5365    28.320000  1015.618212  1014.425030     0.001988
      5366    28.325000  1017.255105  1036.204354     0.001925
      5367    28.330000  1018.790867  1010.098744     0.001998
      5368    28.335000  1020.224636  1039.207005     0.001918
      5369    28.340000  1021.555614  1073.346617     0.001882
      5370    28.345000  1022.782968  1035.982503     0.001919
      5371    28.350000  1023.906309  1072.652659     0.001880
      5372    28.355000  1024.925316  1117.515126     0.001785
      5373    28.360000  1025.839759  1072.695843     0.001881
      5374    28.365000  1026.649821  1124.982273     0.001766
      5375    28.370000  1027.356064  1072.681686     0.001879
      5376    28.375000  1027.959506  1074.820409     0.001852
      5377    28.380000  1028.461669  1117.354427     0.001806
      5378    28.385000  1028.864631  1067.082200     0.001872
      5379    28.390000  1029.171068  1090.993797     0.001851
      5380    28.395000  1029.384282  1097.193583     0.001816
      5381    28.400000  1029.508216  1089.014067     0.001853
      5382    28.405000  1029.547452  1125.015077     0.001769
      5383    28.410000  1029.507204  1010.794435     0.001994
      5384    28.415000  1029.393283  1082.571382     0.001839
      5385    28.420000  1029.212003  1071.126850     0.001886
      5386    28.425000  1028.970549  1094.907631     0.001823
      5387    28.430000  1028.676272  1103.289710     0.001823
      5388    28.435000  1028.337100  1069.591779     0.001860
      5389    28.440000  1027.961389  1007.770752     0.002003
      5390    28.445000  1027.557867  1064.245189     0.001876
      5391    28.450000  1027.135590  1079.456372     0.001868
      5392    28.455000  1026.703890  1082.637496     0.001835
      5393    28.460000  1026.272322  1030.478619     0.001955
      5394    28.465000  1025.850611  1040.361112     0.001916
      5395    28.470000  1025.448599  1026.268508     0.001963
      5396    28.475000  1025.076174  1099.089831     0.001806
      5397    28.480000  1024.743214  1067.209427     0.001890
      5398    28.485000  1024.459508  1093.973758     0.001817
      5399    28.490000  1024.234686  1066.786576     0.001891
      5400    28.495000  1024.078132  1013.041316     0.001963
      5401    28.500000  1023.998902  1028.831720     0.001964
      5402    28.505000  1024.005640  1007.671755     0.001979
      5403    28.510000  1024.106485  1044.052252     0.001929
      5404    28.515000  1024.308994  1034.994397     0.001924
      5405    28.520000  1024.620057  1024.551696     0.001971
      5406    28.525000  1025.045827  1062.345257     0.001874
      5407    28.530000  1025.591655  1044.055280     0.001932
      5408    28.535000  1026.262030  1055.007777     0.001889
      5409    28.540000  1027.060450  1071.124349     0.001880
      5410    28.545000  1027.989783  1021.574415     0.001947
      5411    28.550000  1029.051695  1049.243709     0.001926
      5412    28.555000  1030.246934  1064.261709     0.001871
      5413    28.560000  1031.575334   988.707066     0.002046
      5414    28.565000  1033.035798  1048.896298     0.001898
      5415    28.570000  1034.626335  1026.108585     0.001967
      5416    28.575000  1036.344095   988.025178     0.002020
      5417    28.580000  1038.185422  1019.020294     0.001985
      5418    28.585000  1040.145865  1074.458931     0.001855
      5419    28.590000  1042.220472  1034.888083     0.001950
      5420    28.595000  1044.403592  1047.742867     0.001897
      5421    28.600000  1046.689088  1026.486717     0.001966
      5422    28.605000  1049.070477  1077.544042     0.001855
      5423    28.610000  1051.541015  1080.273490     0.001865
      5424    28.615000  1054.092882  1054.513301     0.001884
      5425    28.620000  1056.717345  1054.485217     0.001924
      5426    28.625000  1059.413916  1041.575030     0.001915
      5427    28.630000  1062.172434  1051.402057     0.001922
      5428    28.635000  1064.986402  1016.074661     0.001961
      5429    28.640000  1067.849744  1028.605063     0.001978
      5430    28.645000  1070.756759  1045.422250     0.001907
      5431    28.650000  1073.702160  1108.623192     0.001816
      5432    28.655000  1076.681087  1092.242517     0.001829
      5433    28.660000  1079.689127  1108.731435     0.001835
      5434    28.665000  1082.722322  1097.768459     0.001813
      5435    28.670000  1085.777164  1025.407898     0.001976
      5436    28.675000  1088.850636  1113.849740     0.001792
      5437    28.680000  1091.940310  1066.441937     0.001900
      5438    28.685000  1095.044209  1091.189844     0.001827
      5439    28.690000  1098.161007  1105.622989     0.001838
      5440    28.695000  1101.290054  1054.619963     0.001899
      5441    28.700000  1104.431441  1069.805500     0.001889
      5442    28.705000  1107.586080  1107.699775     0.001794
      5443    28.710000  1110.755763  1118.498928     0.001816
      5444    28.715000  1113.943216  1138.208544     0.001758
      5445    28.720000  1117.152138  1115.134904     0.001819
      5446    28.725000  1120.387201  1105.611666     0.001805
      5447    28.730000  1123.654033  1174.474238     0.001726
      5448    28.735000  1126.959150  1149.185491     0.001739
      5449    28.740000  1130.309862  1144.210937     0.001768
      5450    28.745000  1133.714135  1126.061276     0.001776
      5451    28.750000  1137.180415  1176.026907     0.001729
      5452    28.755000  1140.717424  1182.914177     0.001685
      5453    28.760000  1144.333920  1164.435275     0.001742
      5454    28.765000  1148.038452  1119.843774     0.001790
      5455    28.770000  1151.839093  1143.910410     0.001771
      5456    28.775000  1155.743176  1178.212076     0.001693
      5457    28.780000  1159.757051  1155.547419     0.001751
      5458    28.785000  1163.885843  1183.129400     0.001693
      5459    28.790000  1168.133257  1131.381367     0.001789
      5460    28.795000  1172.501406  1175.488977     0.001700
      5461    28.800000  1176.990683  1207.365844     0.001683
      5462    28.805000  1181.599663  1179.023735     0.001697
      5463    28.810000  1186.325043  1205.403476     0.001679
      5464    28.815000  1191.161596  1183.774698     0.001684
      5465    28.820000  1196.102150  1154.032190     0.001755
      5466    28.825000  1201.137558  1180.024315     0.001694
      5467    28.830000  1206.256676  1204.437891     0.001686
      5468    28.835000  1211.446327  1259.204707     0.001584
      5469    28.840000  1216.691271  1170.011472     0.001738
      5470    28.845000  1221.974161  1270.872231     0.001571
      5471    28.850000  1227.275520  1261.143051     0.001607
      5472    28.855000  1232.573719  1232.885788     0.001614
      5473    28.860000  1237.844970  1229.897682     0.001652
      5474    28.865000  1243.063334  1191.092156     0.001678
      5475    28.870000  1248.200747  1195.066752     0.001695
      5476    28.875000  1253.227061  1243.135657     0.001606
      5477    28.880000  1258.110098  1258.574840     0.001613
      5478    28.885000  1262.815732  1233.636135     0.001620
      5479    28.890000  1267.308003  1290.881231     0.001573
      5480    28.895000  1271.549264  1315.547884     0.001522
      5481    28.900000  1275.500391  1286.756426     0.001575
      5482    28.905000  1279.121061  1273.495014     0.001565
      5483    28.910000  1282.370112  1331.821317     0.001515
      5484    28.915000  1285.206010  1294.545037     0.001538
      5485    28.920000  1287.587411  1281.252334     0.001581
      5486    28.925000  1289.473839  1231.329601     0.001624
      5487    28.930000  1290.826464  1320.800079     0.001532
      5488    28.935000  1291.608960  1251.063589     0.001593
      5489    28.940000  1291.788412  1312.245986     0.001546
      5490    28.945000  1291.336243  1337.582506     0.001492
      5491    28.950000  1290.229095  1335.655123     0.001516
      5492    28.955000  1288.449633  1273.560273     0.001571
      5493    28.960000  1285.987192  1284.142228     0.001579
      5494    28.965000  1282.838256  1306.154046     0.001527
      5495    28.970000  1279.006627  1302.139078     0.001558
      5496    28.975000  1274.502981  1265.724042     0.001788
      5497    28.980000  1269.347184  1297.456143     0.001678
      5498    28.985000  1263.563708  1336.379759     0.001578
      5499    28.990000  1257.183816  1237.462144     0.001709
      5500    28.995000  1250.244098  1272.985609     0.001632
      5501    29.000000  1242.785594  1259.078793     0.001924
      5502    29.005000  1234.852873  1318.265413     0.001758
      5503    29.010000  1226.493143  1281.038247     0.001768
      5504    29.015000  1217.755386  1232.668831     0.001794
      5505    29.020000  1208.689588  1282.951702     0.001725
      5506    29.025000  1199.346055  1243.810200     0.001745
      5507    29.030000  1189.774832  1212.942488     0.001804
      5508    29.035000  1180.025230  1221.480797     0.001769
      5509    29.040000  1170.145449  1174.344589     0.001859
      5510    29.045000  1160.182285  1208.807066     0.001782
      5511    29.050000  1150.180909  1168.727211     0.001868
      5512    29.055000  1140.184707  1166.317278     0.001854
      5513    29.060000  1130.235158  1138.773898     0.001914
      5514    29.065000  1120.371751  1104.997301     0.001949
      5515    29.070000  1110.631922  1107.295315     0.001972
      5516    29.075000  1101.051001  1103.947668     0.001956
      5517    29.080000  1091.662179  1182.430706     0.001843
      5518    29.085000  1082.496471  1089.442527     0.001979
      5519    29.090000  1073.582687  1094.723166     0.001994
      5520    29.095000  1064.947409  1112.654420     0.001939
      5521    29.100000  1056.614973  1063.400458     0.002056
      5522    29.105000  1048.607451  1034.702894     0.002089
      5523    29.110000  1040.944647  1053.727337     0.002077
      5524    29.115000  1033.644099  1070.130435     0.002018
      5525    29.120000  1026.721090  1090.426971     0.002000
      5526    29.125000  1020.188669  1061.331320     0.002033
      5527    29.130000  1014.057686   997.910792     0.002186
      5528    29.135000  1008.336833  1003.828339     0.002145
      5529    29.140000  1003.032700   984.199945     0.002214
      5530    29.145000   998.149695   986.983743     0.002184
      5531    29.150000   993.690709  1006.101071     0.002167
      5532    29.155000   989.656318  1004.870760     0.002146
      5533    29.160000   986.045436  1004.520738     0.002168
      5534    29.165000   982.855286   988.980532     0.002185
      5535    29.170000   980.081492   984.055796     0.002213
      5536    29.175000   977.718179   943.850611     0.002284
      5537    29.180000   975.758076   935.193830     0.002328
      5538    29.185000   974.192614   993.563511     0.002175
      5539    29.190000   973.012031   969.770698     0.002244
      5540    29.195000   972.205467   965.758313     0.002228
      5541    29.200000   971.761061   962.308386     0.002266
      5542    29.205000   971.666039   940.007999     0.002293
      5543    29.210000   971.906807   972.198584     0.002235
      5544    29.215000   972.469022   966.580582     0.002228
      5545    29.220000   973.337678   941.548073     0.002318
      5546    29.225000   974.497170   947.488620     0.002282
      5547    29.230000   975.931363   952.966843     0.002282
      5548    29.235000   977.623647   967.750434     0.002225
      5549    29.240000   979.557000   982.588619     0.002215
      5550    29.245000   981.714031   968.722781     0.002227
      5551    29.250000   984.077033   946.029255     0.002303
      5552    29.255000   986.628023   992.748359     0.002171
      5553    29.260000   989.348787   949.417438     0.002284
      5554    29.265000   992.220914  1026.681364     0.002083
      5555    29.270000   995.225833   988.054852     0.002199
      5556    29.275000   998.344849   963.016184     0.002236
      5557    29.280000  1001.559165   962.786828     0.002263
      5558    29.285000  1004.849915   936.970752     0.002298
      5559    29.290000  1008.198183  1013.866584     0.002146
      5560    29.295000  1011.585030  1007.833501     0.002138
      5561    29.300000  1014.991503   990.387445     0.002200
      5562    29.305000  1018.398665  1006.330215     0.002137
      5563    29.310000  1021.787608  1031.416414     0.002109
      5564    29.315000  1025.139479  1030.248490     0.002095
      5565    29.320000  1028.435513  1043.775423     0.002092
      5566    29.325000  1031.657068  1044.158212     0.002065
      5567    29.330000  1034.785684   990.438173     0.002208
      5568    29.335000  1037.803143   979.742160     0.002199
      5569    29.340000  1040.691557  1053.885640     0.002074
      5570    29.345000  1043.433466  1057.793846     0.002033
      5571    29.350000  1046.011954  1113.847185     0.001954
      5572    29.355000  1048.410782  1099.739781     0.001957
      5573    29.360000  1050.614530  1050.982288     0.002077
      5574    29.365000  1052.608751  1093.994312     0.001970
      5575    29.370000  1054.380125  1052.029354     0.002069
      5576    29.375000  1055.916611  1021.063648     0.002112
      5577    29.380000  1057.207598  1057.758981     0.002058
      5578    29.385000  1058.244029  1054.655629     0.002035
      5579    29.390000  1059.018521  1070.145195     0.002032
      5580    29.395000  1059.525452  1072.803588     0.001996
      5581    29.400000  1059.761023  1056.799639     0.002063
      5582    29.405000  1059.723300  1055.581750     0.002041
      5583    29.410000  1059.412214  1095.684163     0.001986
      5584    29.415000  1058.829541  1093.082706     0.001967
      5585    29.420000  1057.978852  1051.081758     0.002076
      5586    29.425000  1056.865432  1065.985316     0.002021
      5587    29.430000  1055.496183  1086.854707     0.002004
      5588    29.435000  1053.879500  1061.244052     0.002022
      5589    29.440000  1052.025138  1071.347802     0.002035
      5590    29.445000  1049.944057  1073.720011     0.002004
      5591    29.450000  1047.648266  1036.497196     0.002102
      5592    29.455000  1045.150659  1058.407598     0.002028
      5593    29.460000  1042.464853  1127.932529     0.001932
      5594    29.465000  1039.605021  1051.886468     0.002039
      5595    29.470000  1036.585745  1054.145079     0.002061
      5596    29.475000  1033.421862  1028.910134     0.002084
      5597    29.480000  1030.128332  1025.213146     0.002123
      5598    29.485000  1026.720115  1030.291982     0.002084
      5599    29.490000  1023.212058  1021.520826     0.002131
      5600    29.495000  1019.618796  1075.617925     0.001997
      5601    29.500000  1015.954668  1001.417641     0.002174
      5602    29.505000  1012.233639  1063.907110     0.002005
      5603    29.510000  1008.469223  1033.142730     0.002103
      5604    29.515000  1004.674504  1022.918099     0.002098
      5605    29.520000  1000.861962   992.010463     0.002194
      5606    29.525000   997.043519   987.300462     0.002175
      5607    29.530000   993.230483   980.424278     0.002223
      5608    29.535000   989.433522  1013.923910     0.002113
      5609    29.540000   985.662636   979.435828     0.002220
      5610    29.545000   981.927140   973.618474     0.002203
      5611    29.550000   978.235651  1011.260223     0.002151
      5612    29.555000   974.596079   967.057066     0.002220
      5613    29.560000   971.015623   973.584165     0.002234
      5614    29.565000   967.500780   969.763288     0.002216
      5615    29.570000   964.057344   967.493408     0.002254
      5616    29.575000   960.690424  1000.264878     0.002144
      5617    29.580000   957.404462   933.923384     0.002330
      5618    29.585000   954.203257   970.598571     0.002213
      5619    29.590000   951.089983   957.321700     0.002278
      5620    29.595000   948.067228   974.098978     0.002204
      5621    29.600000   945.137014   932.678461     0.002323
      5622    29.605000   942.300835   887.914640     0.002420
      5623    29.610000   939.559681   978.249885     0.002224
      5624    29.615000   936.914075   926.735365     0.002322
      5625    29.620000   934.364093   957.653381     0.002280
      5626    29.625000   931.909397   928.361091     0.002309
      5627    29.630000   929.549252   918.200165     0.002372
      5628    29.635000   927.282554   930.152116     0.002314
      5629    29.640000   925.107838   910.293975     0.002390
      5630    29.645000   923.023300   892.166870     0.002403
      5631    29.650000   921.026809   932.139293     0.002343
      5632    29.655000   919.115918   899.148379     0.002398
      5633    29.660000   917.287844   909.697292     0.002390
      5634    29.665000   915.539029   909.256044     0.002362
      5635    29.670000   913.867156   907.392089     0.002412
      5636    29.675000   912.268354   921.193320     0.002327
      5637    29.680000   910.738667   905.946094     0.002402
      5638    29.685000   909.274068   883.416987     0.002433
      5639    29.690000   907.870350   894.338601     0.002439
      5640    29.695000   906.523154   935.051839     0.002296
      5641    29.700000   905.228010   947.497810     0.002294
      5642    29.705000   903.980384   919.799194     0.002345
      5643    29.710000   902.775725   869.534185     0.002512
      5644    29.715000   901.609517   904.537345     0.002371
      5645    29.720000   900.477335   904.538996     0.002414
      5646    29.725000   899.374901   906.976496     0.002373
      5647    29.730000   898.298138   935.897453     0.002321
      5648    29.735000   897.243223   945.447362     0.002270
      5649    29.740000   896.206635   936.054389     0.002331
      5650    29.745000   895.185198   848.970462     0.002540
      5651    29.750000   894.176115   878.976196     0.002476
      5652    29.755000   893.176998   900.177543     0.002386
      5653    29.760000   892.185876   910.181106     0.002397
      5654    29.765000   891.201211   908.904367     0.002370
      5655    29.770000   890.221891   865.429511     0.002522
      5656    29.775000   889.247217   898.805135     0.002393
      5657    29.780000   888.276885   868.192871     0.002509
      5658    29.785000   887.310957   938.031099     0.002293
      5659    29.790000   886.349829   915.651272     0.002374
      5660    29.795000   885.394196   831.359725     0.002584
      5661    29.800000   884.445008   865.013814     0.002522
      5662    29.805000   883.503437   887.558395     0.002416
      5663    29.810000   882.570831   917.005260     0.002377
      5664    29.815000   881.648678   881.758449     0.002438
      5665    29.820000   880.738568   839.621967     0.002597
      5666    29.825000   879.842158   882.760085     0.002431
      5667    29.830000   878.961140   854.935869     0.002548
      5668    29.835000   878.097210   903.690280     0.002382
      5669    29.840000   877.252044   879.341521     0.002481
      5670    29.845000   876.427270   870.123359     0.002464
      5671    29.850000   875.624447   895.602282     0.002433
      5672    29.855000   874.845051   919.980717     0.002333
      5673    29.860000   874.090451   867.173800     0.002514
      5674    29.865000   873.361903   836.476734     0.002568
      5675    29.870000   872.660534   850.177885     0.002566
      5676    29.875000   871.987333   890.803512     0.002407
      5677    29.880000   871.343150   859.415339     0.002534
      5678    29.885000   870.728687   848.802020     0.002535
      5679    29.890000   870.144498   857.185076     0.002548
      5680    29.895000   869.590994   869.417741     0.002467
      5681    29.900000   869.068441   864.421445     0.002510
      5682    29.905000   868.576968   855.309982     0.002516
      5683    29.910000   868.116576   874.311976     0.002493
      5684    29.915000   867.687142   875.747057     0.002449
      5685    29.920000   867.288430   870.970594     0.002497
      5686    29.925000   866.920099   873.123724     0.002457
      5687    29.930000   866.581714   814.216049     0.002677
      5688    29.935000   866.272752   867.173789     0.002468
      5689    29.940000   865.992610   848.136200     0.002571
      5690    29.945000   865.740613   867.791549     0.002479
      5691    29.950000   865.516014   843.623930     0.002580
      5692    29.955000   865.318005   874.673857     0.002455
      5693    29.960000   865.145709   869.315971     0.002507
      5694    29.965000   864.998189   860.933486     0.002494
      5695    29.970000   864.874441   901.611153     0.002414
      5696    29.975000   864.773392   847.468984     0.002532
      5697    29.980000   864.693896   850.658724     0.002568
      5698    29.985000   864.634723   883.737459     0.002429
      5699    29.990000   864.594558   868.128948     0.002502
      5700    29.995000   864.571987   839.748978     0.002542
      5701    30.000000   864.565497   800.374235     0.002723
      5702    30.005000   864.573465   820.719012     0.002608
      5703    30.010000   864.594165   857.448782     0.002535
      5704    30.015000   864.625763   891.002747     0.002399
      5705    30.020000   864.666338   846.070304     0.002569
      5706    30.025000   864.713889   800.322301     0.002676
      5707    30.030000   864.766367   855.872795     0.002539
      5708    30.035000   864.821701   851.609790     0.002521
      5709    30.040000   864.877837   858.597626     0.002545
      5710    30.045000   864.932779   830.816317     0.002578
      5711    30.050000   864.984629   879.827656     0.002474
      5712    30.055000   865.031631   875.420854     0.002459
      5713    30.060000   865.072206   848.383296     0.002570
      5714    30.065000   865.104983   849.713004     0.002522
      5715    30.070000   865.128822   839.429312     0.002597
      5716    30.075000   865.142820   843.419102     0.002546
      5717    30.080000   865.146315   808.284137     0.002695
      5718    30.085000   865.138867   832.222075     0.002582
      5719    30.090000   865.120239   862.585217     0.002520
      5720    30.095000   865.090366   839.012364     0.002557
      5721    30.100000   865.049315   892.180276     0.002438
      5722    30.105000   864.997249   882.963278     0.002435
      5723    30.110000   864.934384   820.385106     0.002659
      5724    30.115000   864.860961   832.036336     0.002582
      5725    30.120000   864.777210   866.809870     0.002515
      5726    30.125000   864.683335   870.295592     0.002474
      5727    30.130000   864.579495   865.410029     0.002518
      5728    30.135000   864.465807   840.675785     0.002552
      5729    30.140000   864.342348   852.283440     0.002557
      5730    30.145000   864.209168   870.371259     0.002469
      5731    30.150000   864.066312   818.215037     0.002663
      5732    30.155000   863.913846   871.957297     0.002457
      5733    30.160000   863.751877   848.543400     0.002572
      5734    30.165000   863.580581   854.134227     0.002518
      5735    30.170000   863.400229   883.818162     0.002462
      5736    30.175000   863.211204   874.178454     0.002457
      5737    30.180000   863.014014   888.820056     0.002455
      5738    30.185000   862.809299   879.681570     0.002443
      5739    30.190000   862.597836   849.916128     0.002565
      5740    30.195000   862.380535   867.218924     0.002481
      5741    30.200000   862.158421   852.547123     0.002551
      5742    30.205000   861.932627   876.293238     0.002447
      5743    30.210000   861.704382   825.534696     0.002638
      5744    30.215000   861.474994   854.891366     0.002514
      5745    30.220000   861.245836   841.901677     0.002590
      5746    30.225000   861.018337   844.334800     0.002544
      5747    30.230000   860.793971   872.796646     0.002492
      5748    30.235000   860.574256   899.703706     0.002384
      5749    30.240000   860.360747   867.629725     0.002501
      5750    30.245000   860.155043   836.600609     0.002567
      5751    30.250000   859.958787   888.450628     0.002441
      5752    30.255000   859.773675   883.705645     0.002421
      5753    30.260000   859.601459   863.411113     0.002525
      5754    30.265000   859.443953   861.574913     0.002493
      5755    30.270000   859.303040   870.401730     0.002502
      5756    30.275000   859.180676   810.818405     0.002647
      5757    30.280000   859.078885   888.632308     0.002448
      5758    30.285000   858.999760   861.980940     0.002488
      5759    30.290000   858.945457   876.766665     0.002476
      5760    30.295000   858.918184   868.063806     0.002472
      5761    30.300000   858.920184   872.834684     0.002501
      5762    30.305000   858.953723   916.101145     0.002338
      5763    30.310000   859.021062   859.706791     0.002526
      5764    30.315000   859.124435   867.925246     0.002456
      5765    30.320000   859.266025   789.271603     0.002766
      5766    30.325000   859.447930   868.833300     0.002474
      5767    30.330000   859.672134   876.014150     0.002482
      5768    30.335000   859.940477   825.125087     0.002598
      5769    30.340000   860.254626   853.952737     0.002555
      5770    30.345000   860.616037   857.116442     0.002497
      5771    30.350000   861.025934   864.662388     0.002522
      5772    30.355000   861.485278   873.003518     0.002459
      5773    30.360000   861.994740   848.089983     0.002573
      5774    30.365000   862.554623   886.062664     0.002423
      5775    30.370000   863.164989   866.371456     0.002510
      5776    30.375000   863.825622   867.834014     0.002475
      5777    30.380000   864.535753   827.222192     0.002631
      5778    30.385000   865.294318   877.662803     0.002435
      5779    30.390000   866.099865   874.076859     0.002486
      5780    30.395000   866.950549   876.258449     0.002451
      5781    30.400000   867.844126   881.806882     0.002462
      5782    30.405000   868.777947   871.937683     0.002450
      5783    30.410000   869.748964   816.755263     0.002671
      5784    30.415000   870.753728   861.431681     0.002492
      5785    30.420000   871.788395   907.042609     0.002401
      5786    30.425000   872.848729   854.508322     0.002511
      5787    30.430000   873.930111   876.137006     0.002488
      5788    30.435000   875.027553   844.485191     0.002537
      5789    30.440000   876.135704   845.919222     0.002564
      5790    30.445000   877.248869   844.702243     0.002538
      5791    30.450000   878.361008   878.987152     0.002473
      5792    30.455000   879.465823   818.041991     0.002623
      5793    30.460000   880.556721   868.733475     0.002506
      5794    30.465000   881.626832   880.278524     0.002435
      5795    30.470000   882.669095   864.708807     0.002523
      5796    30.475000   883.676285   884.156039     0.002423
      5797    30.480000   884.641064   878.726294     0.002473
      5798    30.485000   885.556049   875.301822     0.002452
      5799    30.490000   886.413889   887.123532     0.002463
      5800    30.495000   887.207352   868.610076     0.002464
      5801    30.500000   887.929395   844.152969     0.002577
      5802    30.505000   888.573412   884.138957     0.002432
      5803    30.510000   889.133150   880.176688     0.002471
      5804    30.515000   889.602974   856.350289     0.002496
      5805    30.520000   889.977960   836.363845     0.002606
      5806    30.525000   890.254021   903.101176     0.002369
      5807    30.530000   890.427939   934.483584     0.002322
      5808    30.535000   890.497509   873.553780     0.002455
      5809    30.540000   890.462174   880.198803     0.002476
      5810    30.545000   890.321834   829.097591     0.002593
      5811    30.550000   890.077800   847.237794     0.002577
      5812    30.555000   889.732509   890.018289     0.002395
      5813    30.560000   889.289472   897.666512     0.002424
      5814    30.565000   888.753189   876.936290     0.002446
      5815    30.570000   888.129039   888.865099     0.002457
      5816    30.575000   887.423157   913.677194     0.002341
      5817    30.580000   886.642306   881.981629     0.002473
      5818    30.585000   885.793742   886.981767     0.002420
      5819    30.590000   884.885078   865.854390     0.002522
      5820    30.595000   883.924167   850.031886     0.002515
      5821    30.600000   882.918986   881.247216     0.002480
      5822    30.605000   881.877534   879.177637     0.002439
      5823    30.610000   880.807745   846.488593     0.002579
      5824    30.615000   879.717413   888.123311     0.002410
      5825    30.620000   878.614125   893.341740     0.002445
      5826    30.625000   877.505206   848.844872     0.002533
      5827    30.630000   876.397674   872.708597     0.002499
      5828    30.635000   875.298195   891.600837     0.002397
      5829    30.640000   874.213053   883.034913     0.002479
      5830    30.645000   873.148116   850.890089     0.002527
      5831    30.650000   872.108807   871.434925     0.002513
      5832    30.655000   871.100083   880.174994     0.002434
      5833    30.660000   870.126409   860.448537     0.002540
      5834    30.665000   869.191744   859.198009     0.002495
      5835    30.670000   868.299521   833.258263     0.002617
      5836    30.675000   867.452634   840.104051     0.002559
      5837    30.680000   866.653429   857.652602     0.002548
      5838    30.685000   865.903699   814.848447     0.002637
      5839    30.690000   865.204678   855.777238     0.002559
      5840    30.695000   864.557047   856.301020     0.002513
      5841    30.700000   863.960930   858.213091     0.002550
      5842    30.705000   863.415913   857.587505     0.002501
      5843    30.710000   862.921043   850.431562     0.002572
      5844    30.715000   862.474852   822.351407     0.002620
      5845    30.720000   862.075366   895.888002     0.002445
      5846    30.725000   861.720127   855.140078     0.002514
      5847    30.730000   861.406208   859.395617     0.002549
      5848    30.735000   861.130243   832.524008     0.002586
      5849    30.740000   860.888444   851.772550     0.002574
      5850    30.745000   860.676635   822.652272     0.002612
      5851    30.750000   860.490280   839.755006     0.002610
      5852    30.755000   860.324526   880.122159     0.002446
      5853    30.760000   860.174243   867.504852     0.002527
      5854    30.765000   860.034093   870.833447     0.002473
      5855    30.770000   859.898586   866.395050     0.002532
      5856    30.775000   859.762176   836.871096     0.002564
      5857    30.780000   859.619354   845.583475     0.002594
      5858    30.785000   859.464763   846.970723     0.002539
      5859    30.790000   859.293324   845.650710     0.002582
      5860    30.795000   859.100364   826.587680     0.002595
      5861    30.800000   858.881744   829.910359     0.002645
      5862    30.805000   858.633980   832.641633     0.002585
      5863    30.810000   858.354337   856.181860     0.002561
      5864    30.815000   858.040905   877.851119     0.002452
      5865    30.820000   857.692646   862.994869     0.002538
      5866    30.825000   857.309306   875.104395     0.002462
      5867    30.830000   856.891679   854.663526     0.002568
      5868    30.835000   856.441465   818.749206     0.002624
      5869    30.840000   855.960884   867.599806     0.002534
      5870    30.845000   855.453001   870.635214     0.002465
      5871    30.850000   854.921531   845.893593     0.002590
      5872    30.855000   854.370766   868.797427     0.002476
      5873    30.860000   853.805506   879.168025     0.002491
      5874    30.865000   853.230981   807.493927     0.002666
      5875    30.870000   852.652762   861.774755     0.002543
      5876    30.875000   852.076772   881.032590     0.002444
      5877    30.880000   851.509228   897.798651     0.002442
      5878    30.885000   850.956455   851.288218     0.002525
      5879    30.890000   850.424984   833.802297     0.002621
      5880    30.895000   849.921483   878.305530     0.002448
      5881    30.900000   849.452728   844.597887     0.002596
      5882    30.905000   849.025578   890.688192     0.002415
      5883    30.910000   848.646965   848.406976     0.002576
      5884    30.915000   848.323874   870.383277     0.002468
      5885    30.920000   848.063335   867.623755     0.003011
      5886    30.925000   847.872414   837.580208     0.002854
      5887    30.930000   847.758203   846.517169     0.002804
      5888    30.935000   847.727812   836.223212     0.002763
      5889    30.940000   847.788361   892.199455     0.002599
      5890    30.945000   847.946969   841.427794     0.002686
      5891    30.950000   848.210744   804.235304     0.002859
      5892    30.955000   848.586771   825.267368     0.002735
      5893    30.960000   849.082098   833.528853     0.002751
      5894    30.965000   849.703719   863.283108     0.002601
      5895    30.970000   850.458557   869.118103     0.002974
      5896    30.975000   851.353441   854.243062     0.002955
      5897    30.980000   852.395086   879.290214     0.002812
      5898    30.985000   853.590063   900.638125     0.002668
      5899    30.990000   854.944774   888.537423     0.002714
      5900    30.995000   856.465414   815.439352     0.002896
      5901    31.000000   858.157940   873.024128     0.002731
      5902    31.005000   860.028029   853.758593     0.002759
      5903    31.010000   862.081041   870.773255     0.002736
      5904    31.015000   864.321968   803.369407     0.002919
      5905    31.020000   866.755392   842.875173     0.002821
      5906    31.025000   869.385431   853.834260     0.002754
      5907    31.030000   872.215691   868.461183     0.002748
      5908    31.035000   875.249212   890.065258     0.002630
      5909    31.040000   878.488411   848.221868     0.002815
      5910    31.045000   881.935029   876.561831     0.002680
      5911    31.050000   885.590014   873.687132     0.002734
      5912    31.055000   889.453655   863.674440     0.002716
      5913    31.060000   893.525385   837.917958     0.002845
      5914    31.065000   897.803634   880.209914     0.002675
      5915    31.070000   902.285942   879.221439     0.002717
      5916    31.075000   906.968854   881.738475     0.002660
      5917    31.080000   911.847874   915.526308     0.002606
      5918    31.085000   916.917366   909.327972     0.002588
      5919    31.090000   922.170322   897.530687     0.002639
      5920    31.095000   927.599585   939.231032     0.002490
      5921    31.100000   933.195696   888.840430     0.002685
      5922    31.105000   938.948321   890.525979     0.002642
      5923    31.110000   944.845866   931.110318     0.002553
      5924    31.115000   950.875449   931.358680     0.002521
      5925    31.120000   957.022867   921.658519     0.002591
      5926    31.125000   963.272587   900.520948     0.002609
      5927    31.130000   969.607727   957.141807     0.002480
      5928    31.135000   976.010054   950.685307     0.002469
      5929    31.140000   982.459944   935.220739     0.002545
      5930    31.145000   988.936063   946.863821     0.002475
      5931    31.150000   995.417104   991.435406     0.002404
      5932    31.155000  1001.879101   978.051720     0.002406
      5933    31.160000  1008.297344   954.606625     0.002491
      5934    31.165000  1014.645953   982.689021     0.002371
      5935    31.170000  1020.897643   991.174494     0.002393
      5936    31.175000  1027.026047   996.601455     0.002350
      5937    31.180000  1033.002357   995.507245     0.002391
      5938    31.185000  1038.798033  1004.422664     0.002331
      5939    31.190000  1044.384528   994.066670     0.002392
      5940    31.195000  1049.733624  1051.515727     0.002234
      5941    31.200000  1054.817839  1002.336396     0.002369
      5942    31.205000  1059.610864   964.312414     0.002427
      5943    31.210000  1064.088017  1041.130328     0.002276
      5944    31.215000  1068.226709  1075.069217     0.002179
      5945    31.220000  1072.006882  1058.378193     0.002240
      5946    31.225000  1075.411410  1058.575230     0.002207
      5947    31.230000  1078.426437  1033.220571     0.002284
      5948    31.235000  1081.041624  1018.938954     0.002295
      5949    31.240000  1083.250306  1034.014048     0.002292
      5950    31.245000  1085.049540  1065.856454     0.002195
      5951    31.250000  1086.440041  1026.864480     0.002311
      5952    31.255000  1087.426025  1085.256228     0.002149
      5953    31.260000  1088.014969  1040.941355     0.002281
      5954    31.265000  1088.217301  1028.402743     0.002276
      5955    31.270000  1088.046053  1039.575650     0.002286
      5956    31.275000  1087.516485  1001.194402     0.002335
      5957    31.280000  1086.645718  1067.463457     0.002224
      5958    31.285000  1085.452375  1044.680688     0.002249
      5959    31.290000  1083.956221  1068.450760     0.002228
      5960    31.295000  1082.177912  1051.544951     0.002227
      5961    31.300000  1080.138794  1042.956103     0.002278
      5962    31.305000  1077.860443  1068.254967     0.002192
      5963    31.310000  1075.364657  1084.284651     0.002187
      5964    31.315000  1072.673216  1019.471491     0.002297
      5965    31.320000  1069.807726  1043.808172     0.002281
      5966    31.325000  1066.789473  1050.873758     0.002233
      5967    31.330000  1063.639291  1056.800781     0.002239
      5968    31.335000  1060.377438  1020.241506     0.002294
      5969    31.340000  1057.023489   975.960093     0.002438
      5970    31.345000  1053.596232   988.784504     0.002375
      5971    31.350000  1050.113579  1045.137276     0.002267
      5972    31.355000  1046.592484  1026.340919     0.002273
      5973    31.360000  1043.048885   993.386036     0.002386
      5974    31.365000  1039.497647  1000.011390     0.002336
      5975    31.370000  1035.952532  1026.695564     0.002310
      5976    31.375000  1032.426172  1014.168293     0.002317
      5977    31.380000  1028.930065  1043.954500     0.002276
      5978    31.385000  1025.474583   992.794316     0.002360
      5979    31.390000  1022.068984   965.909637     0.002462
      5980    31.395000  1018.721447   981.436390     0.002385
      5981    31.400000  1015.439105  1008.815557     0.002347
      5982    31.405000  1012.228093  1008.163307     0.002319
      5983    31.410000  1009.093598  1007.513391     0.002355
      5984    31.415000  1006.039919   998.744048     0.002346
      5985    31.420000  1003.070520   999.239274     0.002372
      5986    31.425000  1000.188100  1020.803854     0.002292
      5987    31.430000   997.394653  1002.388882     0.002368
      5988    31.435000   994.691535   971.055113     0.002410
      5989    31.440000   992.079531   958.337158     0.002471
      5990    31.445000   989.558919   968.951461     0.002412
      5991    31.450000   987.129533   930.050543     0.002537
      5992    31.455000   984.790830   996.370141     0.002343
      5993    31.460000   982.541947   959.565246     0.002475
      5994    31.465000   980.381756   978.256037     0.002396
      5995    31.470000   978.308923   985.849913     0.002402
      5996    31.475000   976.321949   978.565042     0.002384
      5997    31.480000   974.419219   978.089755     0.002416
      5998    31.485000   972.598990   950.842024     0.002455
      5999    31.490000   970.859430   928.467455     0.002543
      6000    31.495000   969.199033   980.417322     0.002376
      6001    31.500000   967.615947   996.539657     0.002375
      6002    31.505000   966.108364   970.312913     0.002394
      6003    31.510000   964.674543   944.967813     0.002505
      6004    31.515000   963.312769   961.649388     0.002433
      6005    31.520000   962.021353   959.459559     0.002461
      6006    31.525000   960.798624   961.571330     0.002427
      6007    31.530000   959.642929   956.535414     0.002476
      6008    31.535000   958.552619   938.146787     0.002496
      6009    31.540000   957.526042   994.707201     0.002384
      6010    31.545000   956.561530   961.610144     0.002420
      6011    31.550000   955.657388   946.804912     0.002504
      6012    31.555000   954.811884   970.847941     0.002409
      6013    31.560000   954.023235   974.433073     0.002431
      6014    31.565000   953.289595   930.891400     0.002510
      6015    31.570000   952.609048   952.263342     0.002487
      6016    31.575000   951.979596   921.739758     0.002538
      6017    31.580000   951.399153   963.554863     0.002465
      6018    31.585000   950.865533   906.424769     0.002583
      6019    31.590000   950.376449   877.650707     0.002701
      6020    31.595000   949.929510   944.150905     0.002475
      6021    31.600000   949.522211   904.297936     0.002624
      6022    31.605000   949.151942   912.774987     0.002564
      6023    31.610000   948.815986   985.050988     0.002406
      6024    31.615000   948.511525   911.572433     0.002569
      6025    31.620000   948.235652   939.888752     0.002523
      6026    31.625000   947.985380   963.346868     0.002426
      6027    31.630000   947.757664   916.665008     0.002586
      6028    31.635000   947.549418   978.747570     0.002392
      6029    31.640000   947.357549   939.264482     0.002526
      6030    31.645000   947.178979   918.490328     0.002542
      6031    31.650000   947.010691   943.556588     0.002514
      6032    31.655000   946.849761   933.500316     0.002512
      6033    31.660000   946.693403   926.852758     0.002568
      6034    31.665000   946.539013   901.057800     0.002592
      6035    31.670000   946.384208   924.827743     0.002562
      6036    31.675000   946.226871   933.281689     0.002511
      6037    31.680000   946.065187   918.534544     0.002589
      6038    31.685000   945.897668   889.394283     0.002632
      6039    31.690000   945.723182   925.774227     0.002565
      6040    31.695000   945.540959   927.011810     0.002526
      6041    31.700000   945.350599   930.505423     0.002544
      6042    31.705000   945.152060   914.194370     0.002557
      6043    31.710000   944.945640   930.787094     0.002559
      6044    31.715000   944.731953   939.308484     0.002493
      6045    31.720000   944.511885   903.882434     0.002627
      6046    31.725000   944.286559   916.421244     0.002558
      6047    31.730000   944.057281   937.202650     0.002530
      6048    31.735000   943.825495   885.976459     0.002639
      6049    31.740000   943.592731   934.320216     0.002540
      6050    31.745000   943.360557   956.753643     0.002443
      6051    31.750000   943.130530   894.019344     0.002653
      6052    31.755000   942.904160   901.590717     0.002593
      6053    31.760000   942.682869   924.717364     0.002567
      6054    31.765000   942.467961   912.347156     0.002558
      6055    31.770000   942.260598   942.736410     0.002512
      6056    31.775000   942.061775   936.159435     0.002498
      6057    31.780000   941.872314   946.492244     0.002506
      6058    31.785000   941.692845   917.233211     0.002548
      6059    31.790000   941.523804   943.458615     0.002508
      6060    31.795000   941.365430   928.582751     0.002522
      6061    31.800000   941.217768   942.130941     0.002520
      6062    31.805000   941.080667   901.968009     0.002588
      6063    31.810000   940.953790   909.078625     0.002603
      6064    31.815000   940.836618   962.666375     0.002424
      6065    31.820000   940.728458   958.623827     0.002472
      6066    31.825000   940.628456   919.452841     0.002541
      6067    31.830000   940.535603   996.740737     0.002375
      6068    31.835000   940.448746   907.213098     0.002570
      6069    31.840000   940.366600   973.095417     0.002440
      6070    31.845000   940.287762   951.449248     0.002456
      6071    31.850000   940.210721   936.716414     0.002529
      6072    31.855000   940.133869   947.526580     0.002459
      6073    31.860000   940.055520   890.763478     0.002660
      6074    31.865000   939.973919   978.191612     0.002386
      6075    31.870000   939.887259   967.042181     0.002442
      6076    31.875000   939.793696   887.618002     0.002629
      6077    31.880000   939.691365   935.595898     0.002537
      6078    31.885000   939.578396   952.191627     0.002450
      6079    31.890000   939.452931   929.845080     0.002545
      6080    31.895000   939.313145   936.271246     0.002489
      6081    31.900000   939.157255   891.184937     0.002664
      6082    31.905000   938.983548   968.097480     0.002366
      6083    31.910000   938.790393   921.804184     0.002515
      6084    31.915000   938.576257   945.186156     0.002423
      6085    31.920000   938.339727   962.435958     0.002412
      6086    31.925000   938.079531   953.218827     0.002396
      6087    31.930000   937.794544   950.573360     0.002354
      6088    31.935000   937.483820   930.146620     0.002153
      6089    31.940000   937.146598   943.167147     0.002131
      6090    31.945000   936.782330   985.207565     0.002020
      6091    31.950000   936.390692   916.289587     0.002196
      6092    31.955000   935.971601   903.747769     0.002212
      6093    31.960000   935.525228   956.206534     0.002110
      6094    31.965000   935.052008   935.381205     0.002124
      6095    31.970000   934.552642   968.668679     0.002079
      6096    31.975000   934.028097   933.848754     0.002138
      6097    31.980000   933.479596   922.583401     0.002186
      6098    31.985000   932.908607   938.966610     0.002122
      6099    31.990000   932.316825   949.282954     0.002130
      6100    31.995000   931.706147   984.301048     0.002030
      6101    32.000000   931.078651   944.687439     0.002138
      6102    32.005000   930.436567   960.049688     0.002078
      6103    32.010000   929.782258   897.166372     0.002254
      6104    32.015000   929.118188   949.263778     0.002100
      6105    32.020000   928.446894   978.090826     0.002063
      6106    32.025000   927.771020   949.293535     0.002103
      6107    32.030000   927.093203   943.162588     0.002137
      6108    32.035000   926.416119   987.732010     0.002021
      6109    32.040000   925.742449   944.243594     0.002137
      6110    32.045000   925.074857   975.114993     0.002048
      6111    32.050000   924.415975   950.177560     0.002123
      6112    32.055000   923.768379   949.309388     0.002099
      6113    32.060000   923.134573   969.524850     0.002082
      6114    32.065000   922.516961   940.132950     0.002118
      6115    32.070000   921.917832   928.226198     0.002170
      6116    32.075000   921.339336   946.556380     0.002104
      6117    32.080000   920.783459   951.375217     0.002122
      6118    32.085000   920.252004   948.663085     0.002099
      6119    32.090000   919.746569   934.128784     0.002145
      6120    32.095000   919.268530   971.013745     0.002055
      6121    32.100000   918.819017   932.950261     0.002159
      6122    32.105000   918.398904   894.715182     0.002232
      6123    32.110000   918.008791   897.200466     0.002251
      6124    32.115000   917.648991   953.516522     0.002088
      6125    32.120000   917.319522   987.073163     0.002043
      6126    32.125000   917.020097   927.346373     0.002153
      6127    32.130000   916.750119   920.226002     0.002193
      6128    32.135000   916.508679   957.610728     0.002080
      6129    32.140000   916.294552   916.221795     0.002203
      6130    32.145000   916.106199   937.662631     0.002129
      6131    32.150000   915.941772   907.837811     0.002230
      6132    32.155000   915.799116   949.131091     0.002101
      6133    32.160000   915.675779   958.680653     0.002107
      6134    32.165000   915.569019   918.210944     0.002169
      6135    32.170000   915.475821   918.400579     0.002198
      6136    32.175000   915.392906   879.225125     0.002266
      6137    32.180000   915.316749   940.636041     0.002143
      6138    32.185000   915.243606   922.813425     0.002157
      6139    32.190000   915.169530   957.289937     0.002109
      6140    32.195000   915.090406   911.560322     0.002173
      6141    32.200000   915.001982   911.408343     0.002219
      6142    32.205000   914.899911   892.641414     0.002235
      6143    32.210000   914.779796   906.804977     0.002226
      6144    32.215000   914.637245   901.044628     0.002214
      6145    32.220000   914.467927   924.320260     0.002182
      6146    32.225000   914.267638   882.279628     0.002261
      6147    32.230000   914.032364   925.366884     0.002182
      6148    32.235000   913.758350   929.222211     0.002143
      6149    32.240000   913.442143   932.028264     0.002171
      6150    32.245000   913.080703   912.777625     0.002179
      6151    32.250000   912.671399   921.540320     0.002190
      6152    32.255000   912.211963   921.295878     0.002164
      6153    32.260000   911.700660   925.508488     0.002190
      6154    32.265000   911.136504   931.719127     0.002138
      6155    32.270000   910.518582   907.538645     0.002226
      6156    32.275000   909.846603   931.875449     0.002146
      6157    32.280000   909.120720   873.743878     0.002308
      6158    32.285000   908.341506   894.727453     0.002224
      6159    32.290000   907.509932   948.179862     0.002127
      6160    32.295000   906.627342   931.359767     0.002146
      6161    32.300000   905.695426   893.231907     0.002257
      6162    32.305000   904.716203   948.276184     0.002095
      6163    32.310000   903.691992   908.138481     0.002225
      6164    32.315000   902.625393   947.361539     0.002106
      6165    32.320000   901.519264   908.637897     0.002216
      6166    32.325000   900.376697   929.013181     0.002140
      6167    32.330000   899.200989   895.494473     0.002255
      6168    32.335000   897.995619   900.705214     0.002214
      6169    32.340000   896.764219   898.716809     0.002240
      6170    32.345000   895.510540   898.068204     0.002221
      6171    32.350000   894.238431   847.407832     0.002377
      6172    32.355000   892.951800   880.031530     0.002261
      6173    32.360000   891.654595   928.251832     0.002169
      6174    32.365000   890.350686   892.307588     0.002237
      6175    32.370000   889.043940   913.830521     0.002211
      6176    32.375000   887.738646   873.739964     0.002267
      6177    32.380000   886.438409   934.609469     0.002154
      6178    32.385000   885.146997   920.591720     0.002161
      6179    32.390000   883.868090   866.716978     0.002330
      6180    32.395000   882.605271   887.816122     0.002242
      6181    32.400000   881.362021   892.476001     0.002262
      6182    32.405000   880.141714   862.373685     0.002304
      6183    32.410000   878.947616   873.562823     0.002315
      6184    32.415000   877.782887   890.802049     0.002237
      6185    32.420000   876.650584   859.791122     0.002350
      6186    32.425000   875.553666   881.315476     0.002258
      6187    32.430000   874.494998   897.353883     0.002257
      6188    32.435000   873.477357   890.858685     0.002236
      6189    32.440000   872.503442   902.887897     0.002234
      6190    32.445000   871.575872   900.548262     0.002210
      6191    32.450000   870.697196   888.146800     0.002276
      6192    32.455000   869.869891   855.269814     0.002317
      6193    32.460000   869.096367   860.162045     0.002344
      6194    32.465000   868.378963   886.731848     0.002240
      6195    32.470000   867.719943   873.763395     0.002305
      6196    32.475000   867.121496   911.499058     0.002177
      6197    32.480000   866.585720   854.534742     0.002365
      6198    32.485000   866.114623   819.447502     0.002433
      6199    32.490000   865.710104   905.573382     0.002230
      6200    32.495000   865.371399   876.316199     0.002270
      6201    32.500000   865.067439   865.511120     0.002331
      6202    32.505000   864.871878   882.270307     0.002256
      6203    32.510000   864.750131   837.643452     0.002404
      6204    32.515000   864.702431   876.290277     0.002276
      6205    32.520000   864.729765   900.662062     0.002244
      6206    32.525000   864.828631   856.759014     0.002323
      6207    32.530000   864.995426   877.323890     0.002303
      6208    32.535000   865.251753   929.318353     0.002142
      6209    32.540000   865.584983   889.068116     0.002279
      6210    32.545000   865.994997   858.198979     0.002319
      6211    32.550000   866.481434   882.577326     0.002290
      6212    32.555000   867.043685   863.958588     0.002303
      6213    32.560000   867.680881   925.448642     0.002187
      6214    32.565000   868.391893   863.456339     0.002302
      6215    32.570000   869.175327   889.340223     0.002272
      6216    32.575000   870.029524   869.341822     0.002291
      6217    32.580000   870.952559   864.106999     0.002330
      6218    32.585000   871.942243   842.442039     0.002362
      6219    32.590000   872.996121   877.745976     0.002309
      6220    32.595000   874.111477   838.006034     0.002372
      6221    32.600000   875.285334   906.940134     0.002220
      6222    32.605000   876.514463   921.947452     0.002164
      6223    32.610000   877.795378   898.038981     0.002258
      6224    32.615000   879.124354   860.148802     0.002321
      6225    32.620000   880.497427   909.864407     0.002217
      6226    32.625000   881.910410   907.306450     0.002195
      6227    32.630000   883.358899   912.749722     0.002220
      6228    32.635000   884.838294   888.092391     0.002243
      6229    32.640000   886.343818   898.658229     0.002253
      6230    32.645000   887.870536   944.815099     0.002106
      6231    32.650000   889.413388   900.908638     0.002250
      6232    32.655000   890.967214   885.118107     0.002245
      6233    32.660000   892.526723   892.477434     0.002279
      6234    32.665000   894.086404   876.679538     0.002281
      6235    32.670000   895.641801   882.803641     0.002288
      6236    32.675000   897.187343   890.965653     0.002237
      6237    32.680000   898.717989   859.888583     0.002359
      6238    32.685000   900.228854   898.125310     0.002222
      6239    32.690000   901.715252   914.020656     0.002219
      6240    32.695000   903.172738   879.043883     0.002276
      6241    32.700000   904.597139   928.842251     0.002186
      6242    32.705000   905.984587   915.922826     0.002176
      6243    32.710000   907.331535   967.307783     0.002096
      6244    32.715000   908.634778   914.632235     0.002180
      6245    32.720000   909.891454   890.960966     0.002273
      6246    32.725000   911.099043   960.540413     0.002078
      6247    32.730000   912.255360   936.164319     0.002176
      6248    32.735000   913.358530   946.140624     0.002112
      6249    32.740000   914.406972   939.381896     0.002161
      6250    32.745000   915.399367   967.372140     0.002061
      6251    32.750000   916.334628   954.962157     0.002125
      6252    32.755000   917.211865   949.826194     0.002102
      6253    32.760000   918.030355   960.910145     0.002114
      6254    32.765000   918.789509   920.037891     0.002163
      6255    32.770000   919.488847   925.212091     0.002199
      6256    32.775000   920.127972   957.961641     0.002088
      6257    32.780000   920.706558  1016.338211     0.001998
      6258    32.785000   921.224330   933.879368     0.002140
      6259    32.790000   921.681069   934.301902     0.002174
      6260    32.795000   922.076603   928.397208     0.002148
      6261    32.800000   922.410820   957.986733     0.002117
      6262    32.805000   922.683677   969.848374     0.002061
      6263    32.810000   922.895217   929.796308     0.002186
      6264    32.815000   923.045588   944.055459     0.002111
      6265    32.820000   923.135066   966.306898     0.002100
      6266    32.825000   923.164080   965.500662     0.002073
      6267    32.830000   923.133235   925.285142     0.002193
      6268    32.835000   923.043338   962.285480     0.002069
      6269    32.840000   922.895419   942.867719     0.002157
      6270    32.845000   922.690754   928.778972     0.002152
      6271    32.850000   922.430878   943.540134     0.002142
      6272    32.855000   922.117602  1001.870965     0.001985
      6273    32.860000   921.753017   933.861097     0.002181
      6274    32.865000   921.339498   955.696904     0.002088
      6275    32.870000   920.879671   984.579877     0.002065
      6276    32.875000   920.376374   956.983630     0.002082
      6277    32.880000   919.832957   952.575986     0.002126
      6278    32.885000   919.252876   950.637504     0.002101
      6279    32.890000   918.639727   963.008530     0.002116
      6280    32.895000   917.997298   988.046889     0.002024
      6281    32.900000   917.329570   938.350654     0.002158
      6282    32.905000   916.640642   954.671843     0.002096
      6283    32.910000   915.934706   935.882317     0.002685
      6284    32.915000   915.216007   950.909900     0.002344
      6285    32.920000   914.488812   965.942036     0.002290
      6286    32.925000   913.757380   977.017151     0.002197
      6287    32.930000   913.025936   991.711703     0.002179
      6288    32.935000   912.298639   937.178543     0.002250
      6289    32.940000   911.579567   982.175347     0.002170
      6290    32.945000   910.872697   971.640762     0.002165
      6291    32.950000   910.181888   909.658657     0.002348
      6292    32.955000   909.510873   898.893789     0.002331
      6293    32.960000   908.863255   929.617419     0.002723
      6294    32.965000   908.242497   910.316752     0.002607
      6295    32.970000   907.651932   918.590902     0.002527
      6296    32.975000   907.094757   931.848119     0.002420
      6297    32.980000   906.574046   939.581185     0.002414
      6298    32.985000   906.092758   943.105571     0.002359
      6299    32.990000   905.653742   956.134925     0.002345
      6300    32.995000   905.259758   963.840828     0.002288
      6301    33.000000   904.913484   879.759393     0.002558
      6302    33.005000   904.617536   907.253017     0.002431
      6303    33.010000   904.374154   958.008204     0.002335
      6304    33.015000   904.186294   899.340074     0.002446
      6305    33.020000   904.056643   957.012253     0.002345
      6306    33.025000   903.987494   936.688875     0.002351
      6307    33.030000   903.981414   971.883446     0.002301
      6308    33.035000   904.041015   927.244957     0.002377
      6309    33.040000   904.168981   958.651183     0.002339
      6310    33.045000   904.368080   920.274369     0.002393
      6311    33.050000   904.641190   895.395170     0.002508
      6312    33.055000   904.991284   921.600272     0.002393
      6313    33.060000   905.421117   952.623755     0.002346
      6314    33.065000   905.934751   914.342393     0.002407
      6315    33.070000   906.535399   937.319424     0.002391
      6316    33.075000   907.226610   925.764632     0.002383
      6317    33.080000   908.012203   936.178274     0.002387
      6318    33.085000   908.895933   926.003756     0.002386
      6319    33.090000   909.882507   945.685380     0.002371
      6320    33.095000   910.976047   903.926855     0.002441
      6321    33.100000   912.181070   925.137029     0.002416
      6322    33.105000   913.502250   926.812900     0.002373
      6323    33.110000   914.944384   905.853176     0.002470
      6324    33.115000   916.512369   922.887812     0.002370
      6325    33.120000   918.211168   968.963123     0.002308
      6326    33.125000   920.045778   951.761740     0.002317
      6327    33.130000   922.021185   948.940469     0.002360
      6328    33.135000   924.142327   909.818303     0.002417
      6329    33.140000   926.414047   967.888954     0.002315
      6330    33.145000   928.841038   940.486544     0.002344
      6331    33.150000   931.427803   927.596960     0.002410
      6332    33.155000   934.178596   868.387676     0.002531
      6333    33.160000   937.097370   901.681958     0.002477
      6334    33.165000   940.187727   949.481838     0.002320
      6335    33.170000   943.452842   921.006160     0.002420
      6336    33.175000   946.895298   986.533340     0.002221
      6337    33.180000   950.517711   951.938645     0.002341
      6338    33.185000   954.321571   957.591854     0.002292
      6339    33.190000   958.307962   958.400565     0.002336
      6340    33.195000   962.477330   993.681257     0.002216
      6341    33.200000   966.829444   989.226063     0.002256
      6342    33.205000   971.363342   979.902269     0.002238
      6343    33.210000   976.077321  1044.343354     0.002141
      6344    33.215000   980.968963   992.176972     0.002216
      6345    33.220000   986.034949  1007.322754     0.002225
      6346    33.225000   991.271159   984.503094     0.002239
      6347    33.230000   996.672617  1007.479832     0.002230
[truncated: 85,303 more chars]
