# Supplementary material for: Crystal structures of eight mono-methyl alkanes (C26–C32) via single-crystal and powder diffraction and DFT-D optimization
Source: IUCrJ. 2015 Jul 5;2(Pt 5):490–7. doi: 10.1107/S2052252515010271 (PMC4547817; doi:10.1107/S2052252515010271)
Supplement: Supplementary file 8 [file m-02-00490-9MeC29H59sup8.rtv]

data_9MeC29H59

loop_
_pd_proc_point_id
_pd_meas_2theta_scan
_pd_proc_intensity_total
_pd_calc_intensity_total
_pd_proc_ls_weight
         1     1.200000   980.736913   913.392616     0.000443
         2     1.203000   980.221939   854.781686     0.000459
         3     1.206000   979.708617   890.609936     0.000437
         4     1.209000   979.196955   860.015442     0.000466
         5     1.212000   978.686963   865.928549     0.000461
         6     1.215000   978.178648   838.902783     0.000461
         7     1.218000   977.672021   925.289555     0.000437
         8     1.221000   977.167089   835.596031     0.000485
         9     1.224000   976.663863   913.249403     0.000423
        10     1.227000   976.162353   820.418529     0.000482
        11     1.230000   975.662567   901.868413     0.000451
        12     1.233000   975.164519   916.913269     0.000429
        13     1.236000   974.668229   959.014009     0.000410
        14     1.239000   974.173705   932.630625     0.000435
        15     1.242000   973.680943   876.461453     0.000457
        16     1.245000   973.189940   891.479387     0.000434
        17     1.248000   972.700726   981.303795     0.000410
        18     1.251000   972.213314   887.584128     0.000460
        19     1.254000   971.727716   919.348703     0.000420
        20     1.257000   971.243949   935.984312     0.000424
        21     1.260000   970.762037   921.198997     0.000443
        22     1.263000   970.281971   940.273427     0.000414
        23     1.266000   969.803779   887.047609     0.000447
        24     1.269000   969.327440   919.492406     0.000445
        25     1.272000   968.852992   917.304129     0.000432
        26     1.275000   968.380451   863.374822     0.000453
        27     1.278000   967.909831   867.131314     0.000459
        28     1.281000   967.441148   831.630192     0.000488
        29     1.284000   966.974445   941.647651     0.000414
        30     1.287000   966.509769   991.506225     0.000398
        31     1.290000   966.046994   921.100495     0.000444
        32     1.293000   965.586214   839.463544     0.000461
        33     1.296000   965.127452   910.424402     0.000425
        34     1.299000   964.670725  1024.880221     0.000394
        35     1.302000   964.216050   964.445628     0.000409
        36     1.305000   963.763448   921.382081     0.000423
        37     1.308000   963.312936   938.757806     0.000426
        38     1.311000   962.864534   966.714590     0.000416
        39     1.314000   962.418262   891.165480     0.000432
        40     1.317000   961.974141   874.320039     0.000449
        41     1.320000   961.532192   885.110924     0.000462
        42     1.323000   961.092435   976.960877     0.000400
        43     1.326000   960.654895  1044.929142     0.000373
        44     1.329000   960.219607   970.880160     0.000419
        45     1.332000   959.786627   949.474333     0.000414
        46     1.335000   959.355887   965.318891     0.000403
        47     1.338000   958.927442   995.601824     0.000401
        48     1.341000   958.501333   903.676236     0.000449
        49     1.344000   958.077586   962.333563     0.000401
        50     1.347000   957.656227   882.174491     0.000446
        51     1.350000   957.237285   943.171224     0.000435
        52     1.353000   956.820787   892.937474     0.000434
        53     1.356000   956.406763   965.437752     0.000406
        54     1.359000   955.995242   895.738847     0.000456
        55     1.362000   955.586260   992.655551     0.000391
        56     1.365000   955.179974   919.295703     0.000426
        57     1.368000   954.776520   892.331663     0.000448
        58     1.371000   954.375333   951.943962     0.000423
        59     1.374000   953.976808   948.973467     0.000409
        60     1.377000   953.580984   934.523996     0.000418
        61     1.380000   953.187898   941.259498     0.000436
        62     1.383000   952.797586   951.132534     0.000405
        63     1.386000   952.410897   992.889929     0.000393
        64     1.389000   952.031400   989.769582     0.000412
        65     1.392000   951.653863   971.448727     0.000404
        66     1.395000   951.275062   967.820669     0.000395
        67     1.398000   950.899229  1014.597132     0.000391
        68     1.401000   950.526418   873.337515     0.000461
        69     1.404000   950.156677   879.932729     0.000442
        70     1.407000   949.790051  1006.900597     0.000391
        71     1.410000   949.426599  1047.748421     0.000391
        72     1.413000   949.066390   914.854605     0.000422
        73     1.416000   948.709457   904.842830     0.000427
        74     1.419000   948.355898   951.070282     0.000423
        75     1.422000   948.005716   941.321471     0.000417
        76     1.425000   947.658877   880.804969     0.000442
        77     1.428000   947.315508   880.956864     0.000458
        78     1.431000   946.975687   910.073170     0.000435
        79     1.434000   946.639476   989.954751     0.000392
        80     1.437000   946.306939   870.886770     0.000450
        81     1.440000   945.978141   920.982125     0.000445
        82     1.443000   945.653155   904.946985     0.000428
        83     1.446000   945.332082   975.129178     0.000400
        84     1.449000   945.014953   965.343706     0.000424
        85     1.452000   944.701812   950.312235     0.000413
        86     1.455000   944.392771   986.664527     0.000395
        87     1.458000   944.087910   880.445094     0.000457
        88     1.461000   943.787311  1005.650206     0.000398
        89     1.464000   943.491058   945.815307     0.000413
        90     1.467000   943.199240   878.476891     0.000448
        91     1.470000   942.911946   988.974231     0.000412
        92     1.473000   942.629269   979.082460     0.000400
        93     1.476000   942.351308  1015.441958     0.000383
        94     1.479000   942.078185   853.213744     0.000475
        95     1.482000   941.810195   982.292875     0.000398
        96     1.485000   941.547204  1019.774062     0.000381
        97     1.488000   941.289132   991.267388     0.000403
        98     1.491000   941.036310   981.602910     0.000411
        99     1.494000   940.788855   910.738400     0.000430
       100     1.497000   940.546895   908.626700     0.000430
       101     1.500000   940.310578   983.555057     0.000412
       102     1.503000   940.080019   871.987630     0.000447
       103     1.506000   939.855428   941.011646     0.000413
       104     1.509000   939.636910   935.829197     0.000439
       105     1.512000   939.424436  1002.021488     0.000394
       106     1.515000   939.218232   939.534435     0.000411
       107     1.518000   939.018507   919.181824     0.000436
       108     1.521000   938.825451   913.617194     0.000439
       109     1.524000   938.639330   807.733248     0.000476
       110     1.527000   938.460122   973.289649     0.000401
       111     1.530000   938.288052   949.374494     0.000427
       112     1.533000   938.123295   902.381106     0.000429
       113     1.536000   937.966075   872.999078     0.000448
       114     1.539000   937.816607  1059.912740     0.000386
       115     1.542000   937.675104   926.149185     0.000427
       116     1.545000   937.541785   943.244337     0.000412
       117     1.548000   937.416877   968.926222     0.000415
       118     1.551000   937.300619   916.650260     0.000432
       119     1.554000   937.193256   844.080396     0.000462
       120     1.557000   937.095046   886.005003     0.000444
       121     1.560000   937.006254   990.055904     0.000410
       122     1.563000   936.927160   986.883345     0.000394
       123     1.566000   936.858053   933.674371     0.000416
       124     1.569000   936.799233   892.418927     0.000460
       125     1.572000   936.751015   903.678994     0.000433
       126     1.575000   936.713727   989.255268     0.000393
       127     1.578000   936.687711   924.767800     0.000436
       128     1.581000   936.673366   970.039023     0.000413
       129     1.584000   936.671131  1010.526753     0.000384
       130     1.587000   936.681127  1003.923551     0.000388
       131     1.590000   936.703913   938.129706     0.000429
       132     1.593000   936.739912   993.211557     0.000392
       133     1.596000   936.789567   821.572869     0.000474
       134     1.599000   936.853339   952.126415     0.000431
       135     1.602000   936.931712   935.536341     0.000420
       136     1.605000   937.025191   992.251667     0.000391
       137     1.608000   937.134305   939.792664     0.000427
       138     1.611000   937.259643   970.777836     0.000412
       139     1.614000   937.401813  1017.538372     0.000383
       140     1.617000   937.561255   926.645874     0.000424
       141     1.620000   937.738707   941.754461     0.000432
       142     1.623000   937.934838   986.607500     0.000394
       143     1.626000   938.150349   844.717057     0.000461
       144     1.629000   938.385973   931.788604     0.000439
       145     1.632000   938.642486   953.384337     0.000414
       146     1.635000   938.920699  1070.675779     0.000363
       147     1.638000   939.221467   876.636251     0.000451
       148     1.641000   939.545726   749.759687     0.000532
       149     1.644000   939.894345   994.252518     0.000389
       150     1.647000   940.268332   841.844580     0.000470
       151     1.650000   940.668749   925.062438     0.000439
       152     1.653000   941.096701   995.370054     0.000394
       153     1.656000   941.553351   824.776333     0.000470
       154     1.659000   942.039926   929.989184     0.000437
       155     1.662000   942.557721  1049.820386     0.000373
       156     1.665000   943.108106   949.347548     0.000410
       157     1.668000   943.692526  1031.766651     0.000393
       158     1.671000   944.312511  1046.082955     0.000382
       159     1.674000   944.969680  1095.136306     0.000351
       160     1.677000   945.665748   963.515921     0.000411
       161     1.680000   946.402531   981.814532     0.000414
       162     1.683000   947.181956   972.680094     0.000397
       163     1.686000   948.006067  1081.839222     0.000359
       164     1.689000   948.877035   848.987871     0.000478
       165     1.692000   949.797166   917.096958     0.000430
       166     1.695000   950.768914   957.900831     0.000406
       167     1.698000   951.794890  1100.089874     0.000365
       168     1.701000   952.877915   919.810074     0.000439
       169     1.704000   954.021486  1053.569713     0.000367
       170     1.707000   955.228760   997.368301     0.000398
       171     1.710000   956.501386  1098.287839     0.000368
       172     1.713000   957.844237  1078.645700     0.000361
       173     1.716000   959.260979  1008.590056     0.000390
       174     1.719000   960.755805  1044.081837     0.000389
       175     1.722000   962.333178   996.916245     0.000395
       176     1.725000   963.997848  1022.576915     0.000378
       177     1.728000   965.754919   888.818809     0.000455
       178     1.731000   967.609877  1183.873308     0.000341
       179     1.734000   969.568624  1040.366668     0.000371
       180     1.737000   971.637520  1013.681324     0.000392
       181     1.740000   973.823422   932.096042     0.000437
       182     1.743000   976.133736   916.533793     0.000425
       183     1.746000   978.576469   940.455817     0.000418
       184     1.749000   981.160285   924.689899     0.000438
       185     1.752000   983.894760  1050.863074     0.000376
       186     1.755000   986.792113  1088.160171     0.000357
       187     1.758000   989.861049   988.412907     0.000406
       188     1.761000   993.111590   991.190439     0.000406
       189     1.764000   996.559056   976.827619     0.000391
       190     1.767000  1000.217815  1055.282232     0.000376
       191     1.770000  1004.103552   975.453494     0.000413
       192     1.773000  1008.233443  1103.398811     0.000344
       193     1.776000  1012.626335  1113.554488     0.000352
       194     1.779000  1017.302937  1058.795468     0.000384
       195     1.782000  1022.286055  1180.635164     0.000333
       196     1.785000  1027.600838  1057.067166     0.000368
       197     1.788000  1033.275092  1177.673317     0.000339
       198     1.791000  1039.339620  1185.011229     0.000338
       199     1.794000  1045.828612  1117.781436     0.000346
       200     1.797000  1052.780110  1171.270796     0.000336
       201     1.800000  1060.236535  1263.634432     0.000324
       202     1.803000  1068.245326  1231.498542     0.000315
       203     1.806000  1076.859659  1044.761435     0.000374
       204     1.809000  1086.139311  1175.410573     0.000344
       205     1.812000  1096.151700  1060.899794     0.000369
       206     1.815000  1106.973032  1188.469079     0.000327
       207     1.818000  1118.689632  1300.753069     0.000311
       208     1.821000  1131.400119  1149.611338     0.000350
       209     1.824000  1145.217208  1266.340769     0.000307
       210     1.827000  1160.270566  1205.270103     0.000329
       211     1.830000  1176.710317  1315.659785     0.000309
       212     1.833000  1194.711683  1318.350255     0.000293
       213     1.836000  1214.481206  1268.258400     0.000308
       214     1.839000  1236.265385  1306.759623     0.000310
       215     1.842000  1260.362338  1398.697061     0.000278
       216     1.845000  1287.138099  1336.157600     0.000291
       217     1.848000  1317.049238  1373.665617     0.000291
       218     1.851000  1350.672491  1466.737114     0.000274
       219     1.854000  1388.743836  1438.131487     0.000271
       220     1.857000  1432.207737  1431.664596     0.000273
       221     1.860000  1482.276787  1638.805010     0.000247
       222     1.863000  1540.500481  1634.383791     0.000237
       223     1.866000  1608.840393  1996.514804     0.000197
       224     1.869000  1689.746301  1933.272733     0.000210
       225     1.872000  1786.224952  2198.228063     0.000176
       226     1.875000  1901.889627  1999.216976     0.000194
       227     1.878000  2040.972079  2404.375032     0.000165
       228     1.881000  2208.269210  2314.459663     0.000173
       229     1.884000  2408.985416  2404.937715     0.000161
       230     1.887000  2648.427997  2786.019007     0.000141
       231     1.890000  2931.537483  3164.750351     0.000128
       232     1.893000  3262.302664  3159.378572     0.000121
       233     1.896000  3643.215659  3655.446098     0.000107
       234     1.899000  4074.911598  3857.215401     0.000105
       235     1.902000  4556.041021  4326.621421     0.000091
       236     1.905000  5083.267720  4823.634781     0.000080
       237     1.908000  5651.249461  5129.715010     0.000076
       238     1.911000  6252.545964  6027.846418     0.000066
       239     1.914000  6877.494759  6391.242797     0.000060
       240     1.917000  7514.136499  7201.601846     0.000054
       241     1.920000  8148.241035  7843.099581     0.000051
       242     1.923000  8763.372554  8429.620868     0.000045
       243     1.926000  9340.734636  9234.771278     0.000041
       244     1.929000  9858.511406 10288.494932     0.000072
       245     1.932000 10290.697215 10630.906919     0.000068
       246     1.935000 10605.947087 10811.831951     0.000056
       247     1.938000 10767.676373 10754.283087     0.000054
       248     1.941000 10737.472443 10697.662969     0.000052
       249     1.944000 10484.129294 10173.153719     0.000051
       250     1.947000  9998.068545  9748.243802     0.000052
       251     1.950000  9304.351803  8818.073265     0.000060
       252     1.953000  8462.849951  8120.369614     0.000061
       253     1.956000  7551.484063  7183.834153     0.000068
       254     1.959000  6643.245043  6417.195835     0.000080
       255     1.962000  5791.332883  5650.633660     0.000086
       256     1.965000  5026.487975  5199.249383     0.000093
       257     1.968000  4361.513056  4640.502377     0.000106
       258     1.971000  3797.270124  3909.915120     0.000128
       259     1.974000  3327.502969  3459.007464     0.000140
       260     1.977000  2942.122703  2997.777950     0.000162
       261     1.980000  2629.362147  2793.838542     0.000184
       262     1.983000  2377.204561  2500.989501     0.000194
       263     1.986000  2174.325498  2233.114784     0.000217
       264     1.989000  2010.666788  2097.774941     0.000242
       265     1.992000  1877.711768  2001.755316     0.000242
       266     1.995000  1768.543483  1790.445553     0.000275
       267     1.998000  1677.728259  1774.804828     0.000281
       268     2.001000  1601.113505  1663.612159     0.000300
       269     2.004000  1535.587628  1456.247966     0.000334
       270     2.007000  1478.844925  1560.010350     0.000313
       271     2.010000  1429.180047  1405.833222     0.000365
       272     2.013000  1385.322441  1346.347660     0.000362
       273     2.016000  1346.310573  1353.052914     0.000362
       274     2.019000  1311.401713  1327.295193     0.000390
       275     2.022000  1280.009052  1262.999437     0.000386
       276     2.025000  1251.658464  1244.432885     0.000394
       277     2.028000  1225.959592  1245.328319     0.000403
       278     2.031000  1202.586352  1202.940941     0.000418
       279     2.034000  1181.263921  1223.206958     0.000405
       280     2.037000  1161.754135  1228.422263     0.000401
       281     2.040000  1143.855319  1267.599260     0.000405
       282     2.043000  1127.392385  1148.870464     0.000424
       283     2.046000  1112.213797  1073.731796     0.000451
       284     2.049000  1098.187136  1074.364698     0.000484
       285     2.052000  1085.196554  1083.690944     0.000453
       286     2.055000  1073.140341   970.721167     0.000505
       287     2.058000  1061.928935  1081.759238     0.000461
       288     2.061000  1051.483190  1020.931404     0.000488
       289     2.064000  1041.733013  1019.517704     0.000480
       290     2.067000  1032.616126   977.299079     0.000504
       291     2.070000  1024.077023  1016.004562     0.000507
       292     2.073000  1016.066169  1056.708645     0.000463
       293     2.076000  1008.539205  1056.245261     0.000456
       294     2.079000  1001.456324  1028.997394     0.000501
       295     2.082000   994.781724  1021.199655     0.000482
       296     2.085000   988.483135  1016.955876     0.000482
       297     2.088000   982.531410  1085.637320     0.000465
       298     2.091000   976.900177   976.355182     0.000509
       299     2.094000   971.565534  1018.224827     0.000484
       300     2.097000   966.505798  1008.931731     0.000488
       301     2.100000   961.701056  1010.139750     0.000509
       302     2.103000   957.133324  1007.571371     0.000492
       303     2.106000   952.786165   987.540305     0.000489
       304     2.109000   948.644521  1005.646363     0.000511
       305     2.112000   944.694627   960.301777     0.000508
       306     2.115000   940.924243  1012.453511     0.000483
       307     2.118000   937.322374   991.281642     0.000514
       308     2.121000   933.875724  1037.250297     0.000483
       309     2.124000   930.575942   854.718320     0.000578
       310     2.127000   927.413955   956.209949     0.000516
       311     2.130000   924.381367   975.860365     0.000525
       312     2.133000   921.470410   934.039080     0.000528
       313     2.136000   918.673901  1040.954302     0.000467
       314     2.139000   915.985178  1025.887892     0.000502
       315     2.142000   913.398021   933.619638     0.000528
       316     2.145000   910.906700   987.799270     0.000493
       317     2.148000   908.505870  1019.691475     0.000500
       318     2.151000   906.190552  1025.470527     0.000488
       319     2.154000   903.956108   969.966882     0.000504
       320     2.157000   901.798212   903.890842     0.000548
       321     2.160000   899.712831  1005.845455     0.000507
       322     2.163000   897.696167   846.977720     0.000577
       323     2.166000   895.744694   868.530949     0.000560
       324     2.169000   893.855106   981.779493     0.000521
       325     2.172000   892.024302   948.132616     0.000519
       326     2.175000   890.249375   908.847078     0.000532
       327     2.178000   888.527596   888.459543     0.000570
       328     2.181000   886.856400   949.343832     0.000526
       329     2.184000   885.233377  1009.960409     0.000485
       330     2.187000   883.656258   924.576498     0.000534
       331     2.190000   882.122910   951.811780     0.000533
       332     2.193000   880.631322   939.894982     0.000522
       333     2.196000   879.179620   950.045924     0.000515
       334     2.199000   877.765990   948.902805     0.000538
       335     2.202000   876.389353   894.713963     0.000549
       336     2.205000   875.048858   911.357686     0.000532
       337     2.208000   873.739662   898.919192     0.000564
       338     2.211000   872.462291   848.549763     0.000592
       339     2.214000   871.215415   951.601025     0.000514
       340     2.217000   869.997755   888.089527     0.000559
       341     2.220000   868.808098   965.166750     0.000525
       342     2.223000   867.645293   986.587624     0.000498
       343     2.226000   866.508249   879.621237     0.000549
       344     2.229000   865.395931   928.284734     0.000550
       345     2.232000   864.307363   955.092802     0.000514
       346     2.235000   863.241786   850.812246     0.000576
       347     2.238000   862.198835   863.035141     0.000585
       348     2.241000   861.176068   816.331449     0.000618
       349     2.244000   860.173551   851.885277     0.000573
       350     2.247000   859.190533   959.373130     0.000519
       351     2.250000   858.226285   977.110818     0.000519
       352     2.253000   857.280111   907.130983     0.000540
       353     2.256000   856.351347   915.566740     0.000534
       354     2.259000   855.439359   881.630541     0.000582
       355     2.262000   854.543545   924.487116     0.000533
       356     2.265000   853.663330   988.503340     0.000493
       357     2.268000   852.798217   919.349120     0.000544
       358     2.271000   851.947632   913.054061     0.000550
       359     2.274000   851.110989   860.632236     0.000569
       360     2.277000   850.287882   891.844005     0.000557
       361     2.280000   849.477869   959.324604     0.000531
       362     2.283000   848.680470   908.472896     0.000542
       363     2.286000   847.896498   888.009708     0.000552
       364     2.289000   847.126803   915.057365     0.000557
       365     2.292000   846.364831   970.464715     0.000509
       366     2.295000   845.613894   846.673005     0.000581
       367     2.298000   844.873645   908.958791     0.000556
       368     2.301000   844.143743   876.101330     0.000570
       369     2.304000   843.423865   787.187055     0.000622
       370     2.307000   842.713715   884.206235     0.000561
       371     2.310000   842.012930   914.349494     0.000551
       372     2.313000   841.321254   959.810968     0.000513
       373     2.316000   840.638407   872.858893     0.000560
       374     2.319000   839.964122   842.980387     0.000605
       375     2.322000   839.298193   912.902793     0.000541
       376     2.325000   838.640631   902.779599     0.000542
       377     2.328000   837.990556   839.594473     0.000601
       378     2.331000   837.348030   895.611955     0.000558
       379     2.334000   836.712930   996.374615     0.000493
       380     2.337000   836.085068   866.325704     0.000573
       381     2.340000   835.464003   868.586680     0.000587
       382     2.343000   834.849685   921.946014     0.000533
       383     2.346000   834.241924   940.874244     0.000521
       384     2.349000   833.640537   941.892735     0.000542
       385     2.352000   833.045345   781.260096     0.000628
       386     2.355000   832.456260   876.919814     0.000559
       387     2.358000   831.873210   733.195414     0.000688
       388     2.361000   831.295693   958.249731     0.000524
       389     2.364000   830.723790   841.231037     0.000584
       390     2.367000   830.157127   903.214306     0.000544
       391     2.370000   829.595717   866.161373     0.000590
       392     2.373000   829.039423   876.188837     0.000558
       393     2.376000   828.488111   933.258674     0.000527
       394     2.379000   827.941650   802.136548     0.000636
       395     2.382000   827.399934   893.370447     0.000549
       396     2.385000   826.863278   878.103229     0.000555
       397     2.388000   826.331085   811.680280     0.000618
       398     2.391000   825.802867   920.319163     0.000546
       399     2.394000   825.278893   912.105407     0.000539
       400     2.397000   824.759053   835.078666     0.000590
       401     2.400000   824.243270   793.155468     0.000645
       402     2.403000   823.731444   909.784142     0.000537
       403     2.406000   823.223481   929.055960     0.000527
       404     2.409000   822.719358   848.890959     0.000594
       405     2.412000   822.218906   852.319587     0.000578
       406     2.415000   821.721974   908.147607     0.000541
       407     2.418000   821.228556   884.398813     0.000567
       408     2.421000   820.738550   911.453525     0.000547
       409     2.424000   820.251883   885.747887     0.000553
       410     2.427000   819.768479   795.885626     0.000618
       411     2.430000   819.288263   839.756120     0.000600
       412     2.433000   818.811162   816.643941     0.000598
       413     2.436000   818.337106   874.833040     0.000556
       414     2.439000   817.866105   799.154572     0.000640
       415     2.442000   817.398829   833.660471     0.000591
       416     2.445000   816.933775   829.116540     0.000588
       417     2.448000   816.471540   815.759533     0.000611
       418     2.451000   816.012260   863.642446     0.000579
       419     2.454000   815.555093   844.233393     0.000585
       420     2.457000   815.100527   812.698980     0.000608
       421     2.460000   814.648507   858.269318     0.000598
       422     2.463000   814.198979   931.422270     0.000525
       423     2.466000   813.751889   851.388499     0.000573
       424     2.469000   813.307185   829.396127     0.000615
       425     2.472000   812.864821   801.309801     0.000601
       426     2.475000   812.424751   863.137510     0.000569
       427     2.478000   811.986910   801.718960     0.000625
       428     2.481000   811.551263   883.322985     0.000564
       429     2.484000   811.117764   840.306373     0.000587
       430     2.487000   810.686369   890.621043     0.000553
       431     2.490000   810.257036   811.907950     0.000627
       432     2.493000   809.829723   823.881504     0.000593
       433     2.496000   809.404390   811.240463     0.000602
       434     2.499000   808.980997   896.584383     0.000570
       435     2.502000   808.559505   858.324425     0.000571
       436     2.505000   808.139878   952.558300     0.000517
       437     2.508000   807.722079   794.723115     0.000630
       438     2.511000   807.306083   759.100403     0.000653
       439     2.514000   806.891893   855.558873     0.000573
       440     2.517000   806.479380   917.394750     0.000539
       441     2.520000   806.068545   740.025919     0.000690
       442     2.523000   805.659369   829.437377     0.000591
       443     2.526000   805.251820   857.181389     0.000569
       444     2.529000   804.845869   771.308163     0.000665
       445     2.532000   804.441497   768.564781     0.000638
       446     2.535000   804.038663   750.935783     0.000654
       447     2.538000   803.637331   845.016416     0.000597
       448     2.541000   803.237475   850.109693     0.000580
       449     2.544000   802.839073   769.845493     0.000640
       450     2.547000   802.442100   781.009522     0.000625
       451     2.550000   802.046529   825.008604     0.000616
       452     2.553000   801.652336   906.224039     0.000547
       453     2.556000   801.259665   905.167009     0.000537
       454     2.559000   800.869825   927.321341     0.000547
       455     2.562000   800.480120   819.770177     0.000597
       456     2.565000   800.091210   816.881474     0.000593
       457     2.568000   799.703546   854.111153     0.000589
       458     2.571000   799.317120   863.290879     0.000576
       459     2.574000   798.931911   755.809904     0.000656
       460     2.577000   798.547898   831.362069     0.000593
       461     2.580000   798.165060   764.784700     0.000666
       462     2.583000   797.783377   907.981855     0.000540
       463     2.586000   797.402831   775.671551     0.000629
       464     2.589000   797.023401   817.044676     0.000626
       465     2.592000   796.645070   759.861207     0.000645
       466     2.595000   796.267818   771.225077     0.000636
       467     2.598000   795.891629   853.303325     0.000588
       468     2.601000   795.516484   710.322650     0.000702
       469     2.604000   795.142371   756.321931     0.000657
       470     2.607000   794.769265   867.018755     0.000568
       471     2.610000   794.397153   854.615047     0.000597
       472     2.613000   794.026020   822.645690     0.000601
       473     2.616000   793.655853   853.864648     0.000572
       474     2.619000   793.286684   833.960446     0.000613
       475     2.622000   792.918452   796.029949     0.000620
       476     2.625000   792.551219   799.310677     0.000609
       477     2.628000   792.184883   839.324187     0.000600
       478     2.631000   791.819303   789.345728     0.000627
       479     2.634000   791.454599   754.795463     0.000653
       480     2.637000   791.090757   851.959159     0.000581
       481     2.640000   790.727764   853.814709     0.000594
       482     2.643000   790.365619   778.824266     0.000636
       483     2.646000   790.004392   867.180153     0.000559
       484     2.649000   789.643919   815.412005     0.000620
       485     2.652000   789.284195   756.884467     0.000651
       486     2.655000   788.925258   734.247986     0.000666
       487     2.658000   788.567096   731.598478     0.000690
       488     2.661000   788.209698   786.801728     0.000638
       489     2.664000   787.853052   777.875382     0.000634
       490     2.667000   787.497151   841.451853     0.000588
       491     2.670000   787.141985   762.196929     0.000664
       492     2.673000   786.787557   800.928573     0.000619
       493     2.676000   786.433886   780.295538     0.000626
       494     2.679000   786.080845   835.047162     0.000616
       495     2.682000   785.728492   791.008697     0.000625
       496     2.685000   785.376819   835.051025     0.000587
       497     2.688000   785.025816   802.522719     0.000631
       498     2.691000   784.675475   742.454315     0.000671
       499     2.694000   784.325788   772.536742     0.000643
       500     2.697000   783.976772   775.614492     0.000644
       501     2.700000   783.628416   812.072920     0.000625
       502     2.703000   783.280636   776.874118     0.000639
       503     2.706000   782.933467   816.175662     0.000597
       504     2.709000   782.586906   815.317215     0.000624
       505     2.712000   782.240947   834.025683     0.000595
       506     2.715000   781.895608   793.070809     0.000615
       507     2.718000   781.551122   798.169835     0.000635
       508     2.721000   781.206988   798.941396     0.000632
       509     2.724000   780.863353   792.345285     0.000622
       510     2.727000   780.520280   821.410662     0.000605
       511     2.730000   780.177762   824.896132     0.000614
       512     2.733000   779.835793   777.034335     0.000635
       513     2.736000   779.494366   699.856264     0.000700
       514     2.739000   779.153624   739.876009     0.000688
       515     2.742000   778.814659   865.325422     0.000577
       516     2.745000   778.475144   726.607867     0.000670
       517     2.748000   778.135813   731.687525     0.000691
       518     2.751000   777.796989   777.360263     0.000645
       519     2.754000   777.458675   793.053475     0.000621
       520     2.757000   777.120884   774.085598     0.000634
       521     2.760000   776.783566   737.975635     0.000689
       522     2.763000   776.446757   761.177000     0.000650
       523     2.766000   776.110383   728.676104     0.000664
       524     2.769000   775.774481   824.314465     0.000615
       525     2.772000   775.439046   780.084164     0.000639
       526     2.775000   775.104073   787.718527     0.000617
       527     2.778000   774.769561   777.499995     0.000653
       528     2.781000   774.435503   855.569252     0.000589
       529     2.784000   774.101884   763.984167     0.000647
       530     2.787000   773.768705   719.637154     0.000690
       531     2.790000   773.435962   716.279109     0.000710
       532     2.793000   773.103651   754.109383     0.000650
       533     2.796000   772.771766   787.685396     0.000620
       534     2.799000   772.440337   852.869973     0.000594
       535     2.802000   772.109656   757.682753     0.000659
       536     2.805000   771.779127   790.307454     0.000621
       537     2.808000   771.448903   773.165898     0.000656
       538     2.811000   771.119084   816.307501     0.000620
       539     2.814000   770.789664   792.946904     0.000616
       540     2.817000   770.460641   837.591764     0.000595
       541     2.820000   770.132009   792.745856     0.000640
       542     2.823000   769.803784   759.318363     0.000654
       543     2.826000   769.475971   841.099956     0.000584
       544     2.829000   769.148495   753.761810     0.000673
       545     2.832000   768.821394   737.926549     0.000682
       546     2.835000   768.494666   734.118773     0.000664
       547     2.838000   768.168307   754.047936     0.000666
       548     2.841000   767.842314   791.545710     0.000635
       549     2.844000   767.516686   719.682845     0.000682
       550     2.847000   767.191425   754.701981     0.000660
       551     2.850000   766.866513   754.417076     0.000676
       552     2.853000   766.541952   746.037973     0.000657
       553     2.856000   766.217742   818.069919     0.000600
       554     2.859000   765.893878   723.957635     0.000699
       555     2.862000   765.570365   701.944932     0.000704
       556     2.865000   765.247229   757.676293     0.000646
       557     2.868000   764.924395   811.337071     0.000615
       558     2.871000   764.601891   715.638068     0.000709
       559     2.874000   764.279720   639.690719     0.000760
       560     2.877000   763.957880   728.543078     0.000682
       561     2.880000   763.636418   802.042829     0.000640
       562     2.883000   763.315303   773.434943     0.000639
       563     2.886000   762.994447   810.169695     0.000606
       564     2.889000   762.673903   661.808915     0.000768
       565     2.892000   762.353679   763.078895     0.000657
       566     2.895000   762.033770   796.757946     0.000619
       567     2.898000   761.714175   697.704944     0.000717
       568     2.901000   761.394893   691.289112     0.000736
       569     2.904000   761.075920   748.125961     0.000655
       570     2.907000   760.757255   764.930026     0.000646
       571     2.910000   760.438897   777.591482     0.000664
       572     2.913000   760.120843   767.134669     0.000642
       573     2.916000   759.803092   723.905388     0.000680
       574     2.919000   759.485653   750.212683     0.000678
       575     2.922000   759.168509   729.896349     0.000682
       576     2.925000   758.851654   775.319852     0.000635
       577     2.928000   758.535096   774.906695     0.000644
       578     2.931000   758.218831   761.928940     0.000661
       579     2.934000   757.902860   685.762434     0.000713
       580     2.937000   757.587181   717.221180     0.000681
       581     2.940000   757.271792   741.969015     0.000689
       582     2.943000   756.956692   688.620270     0.000713
       583     2.946000   756.641907   696.909656     0.000706
       584     2.949000   756.327477   793.741996     0.000642
       585     2.952000   756.013913   696.596069     0.000719
       586     2.955000   755.700061   672.908388     0.000730
       587     2.958000   755.386390   739.929646     0.000671
       588     2.961000   755.073013   688.178179     0.001248
       589     2.964000   754.760032   706.209650     0.000914
       590     2.967000   754.447981   664.957191     0.000924
       591     2.970000   754.135463   813.011086     0.000764
       592     2.973000   753.823219   742.979827     0.000777
       593     2.976000   753.511234   676.927716     0.000846
       594     2.979000   753.199528   681.179649     0.000862
       595     2.982000   752.888100   728.480697     0.000776
       596     2.985000   752.576950   698.015707     0.000792
       597     2.988000   752.266078   761.394974     0.000734
       598     2.991000   751.955483   756.549082     0.000761
       599     2.994000   751.645165   668.696399     0.000815
       600     2.997000   751.335123   682.771122     0.000799
       601     3.000000   751.025359   746.278629     0.000772
       602     3.003000   750.715870   759.799483     0.000713
       603     3.006000   750.406659   725.967863     0.000757
       604     3.009000   750.097724   775.289218     0.000740
       605     3.012000   749.789065   724.747188     0.000760
       606     3.015000   749.480684   752.317487     0.000729
       607     3.018000   749.172631   691.062032     0.000799
       608     3.021000   748.864946   711.457246     0.000800
       609     3.024000   748.557402   743.903890     0.000726
       610     3.027000   748.250132   816.589937     0.000671
       611     3.030000   747.943141   709.290322     0.000813
       612     3.033000   747.636429   701.404001     0.000771
       613     3.036000   747.329998   703.311450     0.000784
       614     3.039000   747.023848   664.915363     0.000862
       615     3.042000   746.717982   612.477678     0.000895
       616     3.045000   746.412410   710.848684     0.000769
       617     3.048000   746.107109   764.446336     0.000723
       618     3.051000   745.802091   684.531592     0.000829
       619     3.054000   745.497358   717.133261     0.000764
       620     3.057000   745.192916   723.686301     0.000751
       621     3.060000   744.888784   670.708422     0.000862
       622     3.063000   744.584932   783.736888     0.000681
       623     3.066000   744.281359   692.156416     0.000792
       624     3.069000   743.978072   659.174748     0.000874
       625     3.072000   743.675080   676.068669     0.000809
       626     3.075000   743.372382   746.662856     0.000741
       627     3.078000   743.069981   716.541655     0.000771
       628     3.081000   742.767880   656.208249     0.000861
       629     3.084000   742.466091   728.768614     0.000751
       630     3.087000   742.164605   770.607431     0.000701
       631     3.090000   741.863411   803.875707     0.000721
       632     3.093000   741.562676   638.876046     0.000847
       633     3.096000   741.263269   717.421020     0.000760
       634     3.099000   740.963435   747.323882     0.000766
       635     3.102000   740.663481   764.481187     0.000717
       636     3.105000   740.363843   676.111953     0.000817
       637     3.108000   740.064531   648.326567     0.000858
       638     3.111000   739.765544   704.496105     0.000803
       639     3.114000   739.466939   724.030343     0.000756
       640     3.117000   739.168618   689.287396     0.000779
       641     3.120000   738.870623   688.165686     0.000849
       642     3.123000   738.572943   738.810087     0.000734
       643     3.126000   738.275596   715.962721     0.000756
       644     3.129000   737.978589   692.706005     0.000832
       645     3.132000   737.681926   697.321267     0.000777
       646     3.135000   737.385641   732.141205     0.000755
       647     3.138000   737.089691   730.863203     0.000757
       648     3.141000   736.794093   686.944692     0.000821
       649     3.144000   736.498838   702.740914     0.000787
       650     3.147000   736.203945   687.894556     0.000783
       651     3.150000   735.909419   727.714607     0.000801
       652     3.153000   735.615263   685.647178     0.000790
       653     3.156000   735.321484   704.761726     0.000757
       654     3.159000   735.028172   686.403495     0.000844
       655     3.162000   734.735262   741.100905     0.000729
       656     3.165000   734.442694   772.703975     0.000712
       657     3.168000   734.150532   612.638135     0.000907
       658     3.171000   733.858701   637.081919     0.000878
       659     3.174000   733.567273   772.038233     0.000708
       660     3.177000   733.276256   753.908673     0.000714
       661     3.180000   732.985655   680.622544     0.000852
       662     3.183000   732.695477   653.772586     0.000827
       663     3.186000   732.405750   659.740122     0.000816
       664     3.189000   732.116458   715.013855     0.000806
       665     3.192000   731.827596   703.279534     0.000773
       666     3.195000   731.539169   689.854708     0.000798
       667     3.198000   731.251195   621.110068     0.000897
       668     3.201000   730.963683   627.672100     0.000892
       669     3.204000   730.676657   647.231743     0.000853
       670     3.207000   730.390418   602.328433     0.000897
       671     3.210000   730.104430   734.131309     0.000791
       672     3.213000   729.818838   728.041016     0.000749
       673     3.216000   729.533745   671.446047     0.000797
       674     3.219000   729.249160   656.782998     0.000882
       675     3.222000   728.965099   638.810672     0.000848
       676     3.225000   728.681702   681.987743     0.000804
       677     3.228000   728.398892   707.141787     0.000794
       678     3.231000   728.116428   786.857436     0.000704
       679     3.234000   727.834517   677.977436     0.000814
       680     3.237000   727.553169   629.844037     0.000854
       681     3.240000   727.272396   668.649991     0.000868
       682     3.243000   726.992208   766.792581     0.000717
       683     3.246000   726.712626   682.967273     0.000781
       684     3.249000   726.433672   678.976362     0.000853
       685     3.252000   726.155303   666.500824     0.000813
       686     3.255000   725.877566   630.947131     0.000861
       687     3.258000   725.600470   726.399341     0.000776
       688     3.261000   725.324030   707.344145     0.000788
       689     3.264000   725.048259   716.516973     0.000765
       690     3.267000   724.773169   645.466284     0.000832
       691     3.270000   724.498775   667.158548     0.000867
       692     3.273000   724.225090   732.677896     0.000746
       693     3.276000   723.952131   727.884178     0.000733
       694     3.279000   723.679912   689.506395     0.000840
       695     3.282000   723.408457   655.827697     0.000823
       696     3.285000   723.137784   625.528244     0.000861
       697     3.288000   722.867897   663.767837     0.000842
       698     3.291000   722.598800   697.772705     0.000802
       699     3.294000   722.330526   691.616998     0.000790
       700     3.297000   722.063095   670.627395     0.000801
       701     3.300000   721.796525   643.977855     0.000897
       702     3.303000   721.530838   703.667796     0.000773
       703     3.306000   721.266051   646.229454     0.000832
       704     3.309000   721.002191   618.376195     0.000944
       705     3.312000   720.739266   635.517289     0.000858
       706     3.315000   720.477307   669.535849     0.000815
       707     3.318000   720.216336   670.669963     0.000830
       708     3.321000   719.956378   695.993857     0.000806
       709     3.324000   719.697459   711.452830     0.000771
       710     3.327000   719.439603   581.417826     0.000925
       711     3.330000   719.183106   625.826824     0.000932
       712     3.333000   718.927769   716.887215     0.000759
       713     3.336000   718.673259   660.552190     0.000804
       714     3.339000   718.419922   683.438055     0.000843
       715     3.342000   718.167788   730.977054     0.000739
       716     3.345000   717.916888   705.255420     0.000771
       717     3.348000   717.667256   698.541902     0.000801
       718     3.351000   717.418923   677.163496     0.000828
       719     3.354000   717.171926   739.909753     0.000743
       720     3.357000   716.926300   661.132056     0.000807
       721     3.360000   716.682142   665.152094     0.000872
       722     3.363000   716.439543   725.208508     0.000746
       723     3.366000   716.198260   718.257854     0.000740
       724     3.369000   715.958512   670.500978     0.000856
       725     3.372000   715.720328   594.925380     0.000916
       726     3.375000   715.483761   677.326533     0.000802
       727     3.378000   715.248856   718.445441     0.000773
       728     3.381000   715.015663   645.019505     0.000871
       729     3.384000   714.784231   678.403561     0.000798
       730     3.387000   714.554612   700.967106     0.000764
       731     3.390000   714.326861   682.743271     0.000850
       732     3.393000   714.101035   667.921835     0.000809
       733     3.396000   713.877197   711.870954     0.000749
       734     3.399000   713.655449   673.486906     0.000861
       735     3.402000   713.435766   657.311870     0.000820
       736     3.405000   713.218247   664.039850     0.000819
       737     3.408000   713.002969   612.838698     0.000904
       738     3.411000   712.790025   698.466140     0.000797
       739     3.414000   712.579472   757.038706     0.000719
       740     3.417000   712.371420   675.674120     0.000794
       741     3.420000   712.165922   656.623297     0.000886
       742     3.423000   711.963000   758.263857     0.000712
       743     3.426000   711.762794   678.205659     0.000788
       744     3.429000   711.565403   662.851887     0.000874
       745     3.432000   711.370922   666.605164     0.000812
       746     3.435000   711.179453   686.825580     0.000793
       747     3.438000   710.991140   678.932356     0.000818
       748     3.441000   710.806353   645.694691     0.000867
       749     3.444000   710.624579   691.718511     0.000789
       750     3.447000   710.446265   650.480889     0.000824
       751     3.450000   710.271544   623.672540     0.000932
       752     3.453000   710.100547   595.466610     0.000912
       753     3.456000   709.933415   649.170490     0.000823
       754     3.459000   709.770362   624.988253     0.000927
       755     3.462000   709.611509   619.439408     0.000871
       756     3.465000   709.456881   687.569399     0.000789
       757     3.468000   709.306755   646.412305     0.000853
       758     3.471000   709.161294   700.794031     0.000799
       759     3.474000   709.020694   635.778820     0.000854
       760     3.477000   708.885153   700.072208     0.000768
       761     3.480000   708.754877   639.272008     0.000913
       762     3.483000   708.630086   588.369190     0.000915
       763     3.486000   708.511011   655.687334     0.000811
       764     3.489000   708.397894   576.213605     0.001005
       765     3.492000   708.290993   677.128378     0.000795
       766     3.495000   708.190579   660.714504     0.000826
       767     3.498000   708.096939   634.325191     0.000877
       768     3.501000   708.010379   676.061490     0.000828
       769     3.504000   707.931243   604.840091     0.000908
       770     3.507000   707.861245   798.401445     0.000669
       771     3.510000   707.798638   703.151056     0.000828
       772     3.513000   707.743787   603.101985     0.000898
       773     3.516000   707.697820   734.762090     0.000728
       774     3.519000   707.661188   657.478679     0.000882
       775     3.522000   707.634873   635.225294     0.000846
       776     3.525000   707.618424   643.778499     0.000845
       777     3.528000   707.612616   623.868211     0.000897
       778     3.531000   707.618104   662.009427     0.000841
       779     3.534000   707.635510   643.908916     0.000854
       780     3.537000   707.665462   638.467348     0.000836
       781     3.540000   707.708637   697.598403     0.000825
       782     3.543000   707.765854   647.558070     0.000838
       783     3.546000   707.837791   740.436481     0.000720
       784     3.549000   707.925369   645.802446     0.000900
       785     3.552000   708.029361   669.272475     0.000810
       786     3.555000   708.150480   722.757830     0.000751
       787     3.558000   708.289967   595.062200     0.000931
       788     3.561000   708.448926   694.916020     0.000808
       789     3.564000   708.628539   665.837581     0.000824
       790     3.567000   708.830077   692.133290     0.000777
       791     3.570000   709.054958   629.269004     0.000925
       792     3.573000   709.304721   662.908693     0.000820
       793     3.576000   709.580750   638.267677     0.000834
       794     3.579000   709.884893   644.151758     0.000900
       795     3.582000   710.219055   632.728722     0.000854
       796     3.585000   710.585288   617.949315     0.000885
       797     3.588000   710.985825   667.726703     0.000834
       798     3.591000   711.423097   633.501189     0.000879
       799     3.594000   711.899763   630.552091     0.000867
       800     3.597000   712.418712   677.919835     0.000792
       801     3.600000   712.983128   655.042692     0.000888
       802     3.603000   713.596566   645.877414     0.000843
       803     3.606000   714.263805   633.367222     0.000840
       804     3.609000   714.987244   718.807940     0.000804
       805     3.612000   715.772015   706.915205     0.000758
       806     3.615000   716.623592   595.582525     0.000914
       807     3.618000   717.547717   686.346242     0.000815
       808     3.621000   718.550840   709.131153     0.000780
       809     3.624000   719.640107   641.662239     0.000852
       810     3.627000   720.823718   761.357636     0.000700
       811     3.630000   722.111026   717.817160     0.000805
       812     3.633000   723.512832   713.762024     0.000752
       813     3.636000   725.041781   657.332799     0.000819
       814     3.639000   726.712878   665.230716     0.000871
       815     3.642000   728.544195   788.832991     0.000678
       816     3.645000   730.557815   717.747002     0.000755
       817     3.648000   732.781057   676.394669     0.000823
       818     3.651000   735.248127   680.270913     0.000824
       819     3.654000   738.002188   664.253793     0.000831
       820     3.657000   741.097968   674.339820     0.000793
       821     3.660000   744.604956   719.272011     0.000806
       822     3.663000   748.611239   722.064141     0.000751
       823     3.666000   753.227750   729.465044     0.000731
       824     3.669000   758.593249   650.077019     0.000898
       825     3.672000   764.879358   731.026945     0.000743
       826     3.675000   772.295172   744.639492     0.000730
       827     3.678000   781.092380   796.026487     0.000699
       828     3.681000   791.567904   828.460363     0.000668
       829     3.684000   804.065298   774.014583     0.000705
       830     3.687000   818.973220   794.336154     0.000680
       831     3.690000   836.720230   830.888905     0.000701
       832     3.693000   857.765227   859.832991     0.000634
       833     3.696000   882.582518   805.796928     0.000658
       834     3.699000   911.641424   891.631876     0.000650
       835     3.702000   945.379843  1024.514650     0.000521
       836     3.705000   984.172163   975.011674     0.000560
       837     3.708000  1028.290218  1121.820699     0.000497
       838     3.711000  1077.858693  1119.119041     0.000491
       839     3.714000  1132.808990  1420.835859     0.000385
       840     3.717000  1192.823384  1362.502694     0.000395
       841     3.720000  1257.280558  1445.096488     0.000399
       842     3.723000  1325.202632  1567.492618     0.000349
       843     3.726000  1395.213084  1713.640280     0.000309
       844     3.729000  1465.515655  1720.169222     0.000334
       845     3.732000  1533.907775  1781.226446     0.000302
       846     3.735000  1597.840451  1887.404967     0.000286
       847     3.738000  1654.533631  1974.431358     0.000285
       848     3.741000  1701.151046  2058.505991     0.000269
       849     3.744000  1735.031455  1866.321147     0.000294
       850     3.747000  1753.973720  1945.770422     0.000276
       851     3.750000  1756.535428  1989.243719     0.000285
       852     3.753000  1742.297882  2024.955066     0.000267
       853     3.756000  1712.011122  1932.822165     0.000276
       854     3.759000  1667.544855  1871.748492     0.000309
       855     3.762000  1611.628391  1684.252609     0.000318
       856     3.765000  1547.449012  1598.486114     0.000339
       857     3.768000  1478.232810  1561.731522     0.000359
       858     3.771000  1406.919054  1515.431565     0.000366
       859     3.774000  1335.975942  1394.194476     0.000392
       860     3.777000  1267.343005  1375.047132     0.000392
       861     3.780000  1202.455275  1206.260227     0.000477
       862     3.783000  1142.306064  1177.388499     0.000459
       863     3.786000  1087.518564  1180.044861     0.000450
       864     3.789000  1038.414123  1078.219309     0.000537
       865     3.792000   995.073112  1079.308515     0.000505
       866     3.795000   957.388999  1013.156012     0.000535
       867     3.798000   925.117042   891.036211     0.000632
       868     3.801000   897.918458   982.109330     0.000565
       869     3.804000   875.399773   997.196048     0.000547
       870     3.807000   857.147732   974.662354     0.000555
       871     3.810000   842.757819   949.041735     0.000606
       872     3.813000   831.856918   905.368019     0.000602
       873     3.816000   824.119479   830.505598     0.000642
       874     3.819000   819.276359   941.190410     0.000610
       875     3.822000   817.117789   840.564116     0.000647
       876     3.825000   817.493232   845.002394     0.000644
       877     3.828000   820.302675   894.740215     0.000628
       878     3.831000   825.486371   914.121821     0.000606
       879     3.834000   833.010946   835.902047     0.000651
       880     3.837000   842.853201   892.817945     0.000607
       881     3.840000   854.982095   888.474917     0.000649
       882     3.843000   869.340307   984.289955     0.000554
       883     3.846000   885.822374   912.323550     0.000585
       884     3.849000   904.255193  1023.870817     0.000560
       885     3.852000   924.379312   907.598253     0.000600
       886     3.855000   945.827982   963.152910     0.000559
       887     3.858000   968.112512   949.536413     0.000594
       888     3.861000   990.613991   811.643195     0.000691
       889     3.864000  1012.586228   866.536674     0.000624
       890     3.867000  1033.174103   937.897737     0.000577
       891     3.870000  1051.450678  1023.335902     0.000559
       892     3.873000  1066.474726   924.259951     0.000590
       893     3.876000  1077.368063  1029.056443     0.000518
       894     3.879000  1083.408150   936.785949     0.000614
       895     3.882000  1084.125278   999.455252     0.000539
       896     3.885000  1079.385137  1004.135057     0.000536
       897     3.888000  1069.431362  1015.439065     0.000550
       898     3.891000  1054.866730   886.675171     0.000628
       899     3.894000  1036.570025   996.834263     0.000548
       900     3.897000  1015.570645   935.590211     0.000579
       901     3.900000   992.918147   975.923341     0.000582
       902     3.903000   969.579789   953.111144     0.000570
       903     3.906000   946.380600   956.353008     0.000558
       904     3.909000   923.982316   825.308505     0.000693
       905     3.912000   902.888323   916.534411     0.000593
       906     3.915000   883.461444   867.710714     0.000625
       907     3.918000   865.945692   853.575762     0.000655
       908     3.921000   850.487625   835.926487     0.000667
       909     3.924000   837.156006   844.069388     0.000642
       910     3.927000   825.959838   812.996048     0.000664
       911     3.930000   816.865275   872.824051     0.000659
       912     3.933000   809.811771   842.487391     0.000642
       913     3.936000   804.727625   889.184317     0.000604
       914     3.939000   801.544850   804.401668     0.000712
       915     3.942000   800.213266   900.539617     0.000596
       916     3.945000   800.713601   841.985435     0.000642
       917     3.948000   803.069699   882.632093     0.000633
       918     3.951000   807.358844   840.597072     0.000666
       919     3.954000   813.721259   892.781160     0.000614
       920     3.957000   822.368111   896.468502     0.000604
       921     3.960000   833.586479   874.361213     0.000656
       922     3.963000   847.742315   965.411773     0.000557
       923     3.966000   865.279899   895.035756     0.000597
       924     3.969000   886.717112   948.612730     0.000604
       925     3.972000   912.635645   987.279014     0.000550
       926     3.975000   943.665332   991.440036     0.000546
       927     3.978000   980.461974  1089.680467     0.000511
       928     3.981000  1023.678102  1139.672673     0.000490
       929     3.984000  1073.926684  1156.098855     0.000473
       930     3.987000  1131.737929  1263.818309     0.000424
       931     3.990000  1197.509627  1266.171630     0.000450
       932     3.993000  1271.451631  1293.961319     0.000418
       933     3.996000  1353.525011  1289.327260     0.000416
       934     3.999000  1443.376418  1479.042445     0.000602
       935     4.002000  1540.269311  1513.479259     0.000620
       936     4.005000  1643.013918  1662.949800     0.000476
       937     4.008000  1749.902333  1703.918464     0.000443
       938     4.011000  1858.659099  1799.364906     0.000410
       939     4.014000  1966.422604  1913.348533     0.000362
       940     4.017000  2069.775546  1957.102767     0.000343
       941     4.020000  2164.850638  2032.722610     0.000349
       942     4.023000  2247.516659  2165.738731     0.000302
       943     4.026000  2313.659949  2110.612401     0.000305
       944     4.029000  2359.549534  2345.259799     0.000292
       945     4.032000  2382.256491  2169.329943     0.000295
       946     4.035000  2380.066730  2221.971864     0.000287
       947     4.038000  2352.794324  2155.691773     0.000301
       948     4.041000  2301.891563  2193.748927     0.000301
       949     4.044000  2230.289552  2187.921494     0.000293
       950     4.047000  2141.989465  2160.051446     0.000292
       951     4.050000  2041.518285  1998.821458     0.000340
       952     4.053000  1933.399746  1905.599702     0.000333
       953     4.056000  1821.758235  1897.073627     0.000332
       954     4.059000  1710.096422  1811.087819     0.000373
       955     4.062000  1601.222441  1765.624244     0.000360
       956     4.065000  1497.273641  1651.057660     0.000389
       957     4.068000  1399.787000  1427.788356     0.000457
       958     4.071000  1309.783208  1524.634328     0.000431
       959     4.074000  1227.848504  1413.183558     0.000455
       960     4.077000  1154.209305  1361.106388     0.000464
       961     4.080000  1088.799477  1230.148442     0.000554
       962     4.083000  1031.322211  1289.594066     0.000489
       963     4.086000   981.307041  1070.986795     0.000586
       964     4.089000   938.162034  1154.168412     0.000587
       965     4.092000   901.220927  1062.355714     0.000598
       966     4.095000   869.784043  1070.941673     0.000603
       967     4.098000   843.152760  1063.674565     0.000617
       968     4.101000   820.654574   902.982069     0.000728
       969     4.104000   801.664934   981.561763     0.000658
       970     4.107000   785.618610   845.234440     0.000747
       971     4.110000   772.016412   884.550512     0.000774
       972     4.113000   760.427107   914.729013     0.000699
       973     4.116000   750.485372   894.168811     0.000702
       974     4.119000   741.887330   810.983810     0.000841
       975     4.122000   734.383096   865.579257     0.000733
       976     4.125000   727.770698   822.556176     0.000781
       977     4.128000   721.888761   859.947895     0.000762
       978     4.131000   716.609030   795.398200     0.000824
       979     4.134000   711.830256   802.101675     0.000806
       980     4.137000   707.472696   689.069964     0.000908
       981     4.140000   703.473540   711.148570     0.000960
       982     4.143000   699.783133   843.788629     0.000759
       983     4.146000   696.361341   766.337781     0.000823
       984     4.149000   693.176416   735.880225     0.000923
       985     4.152000   690.202766   609.671921     0.001046
       986     4.155000   687.417236   726.663860     0.000885
       987     4.158000   684.802239   670.947735     0.000976
       988     4.161000   682.342170   695.676996     0.000948
       989     4.164000   680.023547   737.650408     0.000869
       990     4.167000   677.834564   673.270364     0.000937
       991     4.170000   675.764804   707.984754     0.000958
       992     4.173000   673.805001   689.386554     0.000928
       993     4.176000   671.946869   742.551551     0.000851
       994     4.179000   670.182954   637.785716     0.001069
       995     4.182000   668.506540   645.741148     0.000985
       996     4.185000   666.911549   698.317270     0.000921
       997     4.188000   665.392473   668.664589     0.000985
       998     4.191000   663.944314   690.756288     0.000954
       999     4.194000   662.562522   615.141342     0.001049
      1000     4.197000   661.242973   699.531771     0.000904
      1001     4.200000   659.981898   611.158430     0.001108
      1002     4.203000   658.775826   684.702757     0.000929
      1003     4.206000   657.621659   683.302653     0.000924
      1004     4.209000   656.516554   611.178830     0.001116
      1005     4.212000   655.457930   598.276900     0.001068
      1006     4.215000   654.443420   706.337189     0.000905
      1007     4.218000   653.470944   698.856568     0.000939
      1008     4.221000   652.538476   613.448161     0.001074
      1009     4.224000   651.644278   607.283348     0.001070
      1010     4.227000   650.786805   641.906567     0.000993
      1011     4.230000   649.964651   617.135381     0.001106
      1012     4.233000   649.176570   593.967126     0.001074
      1013     4.236000   648.421457   675.092829     0.000933
      1014     4.239000   647.698362   671.328420     0.001012
      1015     4.242000   647.006490   559.071321     0.001149
      1016     4.245000   646.345086   610.354290     0.001054
      1017     4.248000   645.713643   705.100841     0.000935
      1018     4.251000   645.111749   538.500779     0.001216
      1019     4.254000   644.539161   598.370736     0.001082
      1020     4.257000   643.995769   616.142953     0.001027
      1021     4.260000   643.481761   620.977484     0.001096
      1022     4.263000   642.996784   651.552597     0.000981
      1023     4.266000   642.541663   582.656988     0.001080
      1024     4.269000   642.116411   629.973776     0.001079
      1025     4.272000   641.722063   576.577948     0.001100
      1026     4.275000   641.359625   608.115116     0.001051
      1027     4.278000   641.030408   702.666827     0.000940
      1028     4.281000   640.736106   550.097850     0.001191
      1029     4.284000   640.478889   608.518622     0.001059
      1030     4.287000   640.261545   590.820686     0.001075
      1031     4.290000   640.087587   609.151310     0.001108
      1032     4.293000   639.961539   573.539424     0.001116
      1033     4.296000   639.889169   634.520529     0.000993
      1034     4.299000   639.877818   650.333876     0.001040
      1035     4.302000   639.936813   615.517510     0.001031
      1036     4.305000   640.077953   582.660523     0.001108
      1037     4.308000   640.316064   639.059609     0.001031
      1038     4.311000   640.669639   663.382539     0.000994
      1039     4.314000   641.161373   576.495992     0.001120
      1040     4.317000   641.819166   582.620248     0.001094
      1041     4.320000   642.676579   647.051222     0.001048
      1042     4.323000   643.773525   663.663196     0.000969
      1043     4.326000   645.156867   632.194900     0.001001
      1044     4.329000   646.879833   619.220855     0.001098
      1045     4.332000   649.003242   693.863760     0.000920
      1046     4.335000   651.594030   604.039078     0.001068
      1047     4.338000   654.724424   558.795355     0.001176
      1048     4.341000   658.470259   612.572672     0.001073
      1049     4.344000   662.908635   600.047394     0.001074
      1050     4.347000   668.114901   576.281349     0.001103
      1051     4.350000   674.158868   645.299990     0.001058
      1052     4.353000   681.100512   647.071893     0.000989
      1053     4.356000   688.985023   689.925856     0.000921
      1054     4.359000   697.837433   655.112515     0.001025
      1055     4.362000   707.656780   602.457820     0.001060
      1056     4.365000   718.409978   660.059786     0.000967
      1057     4.368000   730.025402   650.019417     0.001006
      1058     4.371000   742.386270   656.485281     0.001006
      1059     4.374000   755.324083   662.234916     0.000966
      1060     4.377000   768.612688   750.571523     0.000846
      1061     4.380000   781.964054   746.684561     0.000906
      1062     4.383000   795.027456   828.973679     0.000766
      1063     4.386000   807.394351   849.564077     0.000750
      1064     4.389000   818.611235  1001.932316     0.000670
      1065     4.392000   828.202571   929.378813     0.000686
      1066     4.395000   835.704177  1038.515287     0.000618
      1067     4.398000   840.705390   983.061231     0.000663
      1068     4.401000   842.895438   914.959137     0.000722
      1069     4.404000   842.105882   912.505436     0.000705
      1070     4.407000   838.339373   894.396986     0.000709
      1071     4.410000   831.774957   858.201691     0.000788
      1072     4.413000   822.746568   761.514888     0.000835
      1073     4.416000   811.698937   801.863994     0.000792
      1074     4.419000   799.132381   757.017066     0.000891
      1075     4.422000   785.550402   753.388080     0.000850
      1076     4.425000   771.419954   680.900497     0.000938
      1077     4.428000   757.147600   713.910458     0.000911
      1078     4.431000   743.070336   637.293864     0.001035
      1079     4.434000   729.455463   684.675901     0.000941
      1080     4.437000   716.506058   644.054951     0.000984
      1081     4.440000   704.368173   676.978118     0.001008
      1082     4.443000   693.138341   659.539109     0.000963
      1083     4.446000   682.870749   705.970213     0.000901
      1084     4.449000   673.583890   723.030721     0.000930
      1085     4.452000   665.266695   598.235476     0.001067
      1086     4.455000   657.884413   638.516768     0.001013
      1087     4.458000   651.384150   549.310026     0.001188
      1088     4.461000   645.700060   607.770950     0.001085
      1089     4.464000   640.758080   612.646931     0.001057
      1090     4.467000   636.480229   583.794047     0.001090
      1091     4.470000   632.787632   609.871464     0.001108
      1092     4.473000   629.604152   578.258847     0.001100
      1093     4.476000   626.858065   662.232244     0.000959
      1094     4.479000   624.483445   626.448389     0.001072
      1095     4.482000   622.421322   537.474581     0.001190
      1096     4.485000   620.619930   572.931781     0.001129
      1097     4.488000   619.034632   589.229332     0.001109
      1098     4.491000   617.627590   670.355122     0.000979
      1099     4.494000   616.367218   623.030908     0.001036
      1100     4.497000   615.227458   570.250713     0.001115
      1101     4.500000   614.187070   596.343345     0.001131
      1102     4.503000   613.228939   591.574894     0.001076
      1103     4.506000   612.339340   669.668508     0.000945
      1104     4.509000   611.507327   530.969874     0.001270
      1105     4.512000   610.724190   623.830816     0.001019
      1106     4.515000   609.982998   577.259633     0.001116
      1107     4.518000   609.278211   585.442089     0.001107
      1108     4.521000   608.605372   561.179547     0.001175
      1109     4.524000   607.960868   535.502404     0.001211
      1110     4.527000   607.341732   661.730476     0.000953
      1111     4.530000   606.745492   554.517681     0.001221
      1112     4.533000   606.170056   646.502837     0.000982
      1113     4.536000   605.613654   567.155235     0.001115
      1114     4.539000   605.074736   543.495517     0.001237
      1115     4.542000   604.551957   599.070629     0.001068
      1116     4.545000   604.044124   584.744846     0.001112
      1117     4.548000   603.550175   563.079928     0.001156
      1118     4.551000   603.069159   544.154194     0.001214
      1119     4.554000   602.600209   577.637808     0.001114
      1120     4.557000   602.142633   521.427641     0.001222
      1121     4.560000   601.695640   605.499111     0.001118
      1122     4.563000   601.258491   601.667113     0.001053
      1123     4.566000   600.830683   533.140484     0.001196
      1124     4.569000   600.411676   608.176843     0.001104
      1125     4.572000   600.000972   527.930975     0.001213
      1126     4.575000   599.598117   573.940598     0.001133
      1127     4.578000   599.202692   615.082023     0.001055
      1128     4.581000   598.814369   537.908998     0.001232
      1129     4.584000   598.432711   499.877552     0.001284
      1130     4.587000   598.057411   545.875054     0.001155
      1131     4.590000   597.688136   586.521987     0.001163
      1132     4.593000   597.324639   547.520993     0.001173
      1133     4.596000   596.966661   652.276812     0.000976
      1134     4.599000   596.613976   584.550746     0.001155
      1135     4.602000   596.266361   643.048492     0.000985
      1136     4.605000   595.923582   600.567677     0.001078
      1137     4.608000   595.585464   599.780857     0.001089
      1138     4.611000   595.251837   618.405783     0.001065
      1139     4.614000   594.922535   538.420518     0.001207
      1140     4.617000   594.597412   586.489527     0.001077
      1141     4.620000   594.276351   572.770119     0.001184
      1142     4.623000   593.959181   593.926951     0.001081
      1143     4.626000   593.645804   595.086733     0.001071
      1144     4.629000   593.336086   643.535696     0.001047
      1145     4.632000   593.029937   574.256716     0.001104
      1146     4.635000   592.727289   586.980931     0.001101
      1147     4.638000   592.428023   574.383177     0.001132
      1148     4.641000   592.132098   594.726700     0.001105
      1149     4.644000   591.839361   627.374964     0.001033
      1150     4.647000   591.549790   624.911157     0.001011
      1151     4.650000   591.263323   566.319090     0.001193
      1152     4.653000   590.979904   585.941622     0.001087
      1153     4.656000   590.699481   604.423651     0.001049
      1154     4.659000   590.422006   610.868229     0.001110
      1155     4.662000   590.147438   602.146093     0.001059
      1156     4.665000   589.875733   565.625266     0.001145
      1157     4.668000   589.606861   615.228806     0.001058
      1158     4.671000   589.340792   616.745872     0.001063
      1159     4.674000   589.077501   520.813328     0.001255
      1160     4.677000   588.816967   579.440203     0.001089
      1161     4.680000   588.559179   603.211334     0.001118
      1162     4.683000   588.304105   569.762761     0.001128
      1163     4.686000   588.051741   544.370333     0.001171
      1164     4.689000   587.802077   626.120039     0.001082
      1165     4.692000   587.555109   586.253823     0.001098
      1166     4.695000   587.310836   583.554853     0.001099
      1167     4.698000   587.069261   541.469361     0.001209
      1168     4.701000   586.830389   528.576130     0.001241
      1169     4.704000   586.594264   637.543957     0.001024
      1170     4.707000   586.360826   630.618522     0.001010
      1171     4.710000   586.130113   554.414584     0.001220
      1172     4.713000   585.902150   568.718189     0.001131
      1173     4.716000   585.676959   553.428919     0.001148
      1174     4.719000   585.454938   630.110890     0.001070
      1175     4.722000   585.235498   533.032657     0.001197
      1176     4.725000   585.018764   480.042791     0.001350
      1177     4.728000   584.804909   611.809146     0.001069
      1178     4.731000   584.593968   562.852285     0.001169
      1179     4.734000   584.385981   560.484931     0.001172
      1180     4.737000   584.181001   563.563412     0.001127
      1181     4.740000   583.979055   601.216038     0.001129
      1182     4.743000   583.780349   610.165936     0.001056
      1183     4.746000   583.584757   610.898861     0.001038
      1184     4.749000   583.392248   592.136780     0.001145
      1185     4.752000   583.202985   528.823482     0.001210
      1186     4.755000   583.017043   607.964288     0.001068
      1187     4.758000   582.834490   600.688360     0.001093
      1188     4.761000   582.655402   626.663215     0.001045
      1189     4.764000   582.480238   581.811773     0.001122
      1190     4.767000   582.308782   582.265675     0.001091
      1191     4.770000   582.140552   611.756582     0.001110
      1192     4.773000   581.976118   600.040913     0.001083
      1193     4.776000   581.815575   570.197708     0.001099
      1194     4.779000   581.659023   596.391981     0.001134
      1195     4.782000   581.506579   543.972096     0.001185
      1196     4.785000   581.358358   591.373162     0.001091
      1197     4.788000   581.214448   586.474172     0.001129
      1198     4.791000   581.075004   590.418206     0.001105
      1199     4.794000   580.940240   553.549041     0.001177
      1200     4.797000   580.810110   581.925084     0.001094
      1201     4.800000   580.684846   587.543366     0.001148
      1202     4.803000   580.564611   505.233005     0.001288
      1203     4.806000   580.449572   471.061571     0.001340
      1204     4.809000   580.339898   630.825645     0.001076
      1205     4.812000   580.235772   565.333607     0.001136
      1206     4.815000   580.137396   528.435631     0.001212
      1207     4.818000   580.044962   634.310232     0.001050
      1208     4.821000   579.958671   553.888741     0.001186
      1209     4.824000   579.878761   529.215651     0.001238
      1210     4.827000   579.805471   534.010059     0.001190
      1211     4.830000   579.739063   592.887122     0.001138
      1212     4.833000   579.679791   633.337826     0.001033
      1213     4.836000   579.627980   538.530331     0.001167
      1214     4.839000   579.583860   518.019177     0.001306
      1215     4.842000   579.547739   479.529314     0.001353
      1216     4.845000   579.519988   614.338199     0.001040
      1217     4.848000   579.500944   599.541881     0.001097
      1218     4.851000   579.490987   564.093389     0.001167
      1219     4.854000   579.490528   547.768670     0.001186
      1220     4.857000   579.499968   504.700052     0.001257
      1221     4.860000   579.519744   578.407013     0.001160
      1222     4.863000   579.550341   554.791827     0.001171
      1223     4.866000   579.592262   611.342480     0.001032
      1224     4.869000   579.646041   570.002169     0.001189
      1225     4.872000   579.712250   604.643864     0.001078
      1226     4.875000   579.791483   596.245048     0.001064
      1227     4.878000   579.884390   558.551466     0.001178
      1228     4.881000   579.991662   548.508914     0.001203
      1229     4.884000   580.114019   559.564339     0.001151
      1230     4.887000   580.252250   609.454714     0.001044
      1231     4.890000   580.407189   545.034234     0.001240
      1232     4.893000   580.579729   594.168856     0.001098
      1233     4.896000   580.770841   553.434269     0.001134
      1234     4.899000   580.982067   570.958698     0.001189
      1235     4.902000   581.213429   620.466626     0.001053
      1236     4.905000   581.466634   532.627043     0.001195
      1237     4.908000   581.742948   520.665884     0.001275
      1238     4.911000   582.043731   589.609281     0.001121
      1239     4.914000   582.370446   608.399497     0.001066
      1240     4.917000   582.724668   498.203490     0.001293
      1241     4.920000   583.108111   594.494537     0.001130
      1242     4.923000   583.522563   573.822227     0.001140
      1243     4.926000   583.970017   625.478499     0.001007
      1244     4.929000   584.452624   545.493413     0.001231
      1245     4.932000   584.972710   601.126247     0.001072
      1246     4.935000   585.532807   575.504283     0.001102
      1247     4.938000   586.135667   576.436595     0.001139
      1248     4.941000   586.784310   537.898741     0.001227
      1249     4.944000   587.482046   644.364826     0.001001
      1250     4.947000   588.232533   626.222663     0.001024
      1251     4.950000   589.039828   570.765692     0.001184
      1252     4.953000   589.908465   637.557274     0.001020
      1253     4.956000   590.843555   545.864613     0.001153
      1254     4.959000   591.850912   624.777942     0.001080
      1255     4.962000   592.937220   559.814910     0.001160
      1256     4.965000   594.110246   646.895008     0.000983
      1257     4.968000   595.379128   622.462535     0.001067
      1258     4.971000   596.754723   612.370878     0.001075
      1259     4.974000   598.250081   655.117838     0.000984
      1260     4.977000   599.881036   614.683939     0.001043
      1261     4.980000   601.667147   638.190702     0.001056
      1262     4.983000   603.631943   625.356231     0.001044
      1263     4.986000   605.804555   627.659142     0.001006
      1264     4.989000   608.221310   655.912312     0.001029
      1265     4.992000   610.926778   607.430167     0.001068
      1266     4.995000   613.975720   613.978352     0.001026
      1267     4.998000   617.435115   671.386420     0.000984
      1268     5.001000   621.386329   692.877767     0.000949
      1269     5.004000   625.927455   645.113119     0.001000
      1270     5.007000   631.175641   729.771008     0.000878
      1271     5.010000   637.269311   706.186376     0.000951
      1272     5.013000   644.370131   698.814685     0.000932
      1273     5.016000   652.664455   678.876893     0.000930
      1274     5.019000   662.364064   799.249011     0.000842
      1275     5.022000   673.705906   713.592663     0.000917
      1276     5.025000   686.950577   726.914960     0.000865
      1277     5.028000   702.379182   778.418424     0.000850
      1278     5.031000   720.288632   746.881329     0.000886
      1279     5.034000   740.984778   780.942599     0.000818
      1280     5.037000   764.773614   826.555824     0.000781
      1281     5.040000   791.950403   858.383702     0.000786
      1282     5.043000   822.786896   902.408764     0.000716
      1283     5.046000   857.516741   855.986229     0.000738
      1284     5.049000   896.319623   875.067902     0.000767
      1285     5.052000   939.304195   953.012007     0.000689
      1286     5.055000   986.490321   932.478370     0.000679
      1287     5.058000  1037.790829   967.044081     0.000685
      1288     5.061000  1092.993195  1044.017418     0.000635
      1289     5.064000  1151.740725  1210.707507     0.000528
      1290     5.067000  1213.513842  1183.456232     0.000543
      1291     5.070000  1277.610962  1227.825012     0.000550
      1292     5.073000  1343.131523  1301.753775     0.000497
      1293     5.076000  1408.961016  1411.020806     0.000452
      1294     5.079000  1473.764937  1521.059326     0.000445
      1295     5.082000  1535.995588  1486.648213     0.000439
      1296     5.085000  1593.921448  1590.448196     0.000396
      1297     5.088000  1645.686924  1601.389205     0.000414
      1298     5.091000  1689.408273  1715.871216     0.000387
      1299     5.094000  1723.305068  1665.340448     0.000383
      1300     5.097000  1745.857042  1688.995795     0.000380
      1301     5.100000  1755.964969  1775.034735     0.000378
      1302     5.103000  1753.085600  1744.151151     0.000367
      1303     5.106000  1737.309261  1670.098473     0.000377
      1304     5.109000  1709.358143  1714.259525     0.000394
      1305     5.112000  1670.501672  1713.654050     0.000379
      1306     5.115000  1622.408809  1822.694458     0.000345
      1307     5.118000  1566.971893  1767.583746     0.000370
      1308     5.121000  1506.137025  1733.852875     0.000383
      1309     5.124000  1441.769590  1631.860193     0.000390
      1310     5.127000  1375.564763  1574.315210     0.000405
      1311     5.130000  1309.000372  1449.788310     0.000470
      1312     5.133000  1243.321730  1513.591933     0.000422
      1313     5.136000  1179.546443  1418.460038     0.000444
      1314     5.139000  1118.479655  1341.473936     0.000501
      1315     5.142000  1060.733317  1289.894079     0.000502
      1316     5.145000  1006.746116  1229.804763     0.000516
      1317     5.148000   956.803003  1219.614520     0.000542
      1318     5.151000   911.054036  1088.743396     0.000609
      1319     5.154000   869.532751  1106.878331     0.000573
      1320     5.157000   832.174250   973.167369     0.000654
      1321     5.160000   798.833015   934.970589     0.000722
      1322     5.163000   769.300175   884.457756     0.000726
      1323     5.166000   743.320149   920.984181     0.000678
      1324     5.169000   720.606019   854.409559     0.000792
      1325     5.172000   700.853338   856.974179     0.000754
      1326     5.175000   683.752289   745.347545     0.000845
      1327     5.178000   668.997314   774.343716     0.000857
      1328     5.181000   656.295866   719.334523     0.000921
      1329     5.184000   645.373795   751.795292     0.000846
      1330     5.187000   635.979518   771.419200     0.000831
      1331     5.190000   627.886313   726.753197     0.000929
      1332     5.193000   620.893274   664.776748     0.000965
      1333     5.196000   614.825054   718.455024     0.000878
      1334     5.199000   609.530695   686.323851     0.000987
      1335     5.202000   604.881863   663.852252     0.000976
      1336     5.205000   600.770734   627.126388     0.001011
      1337     5.208000   597.107616   640.336807     0.001028
      1338     5.211000   593.818232   662.453852     0.001009
      1339     5.214000   590.842114   662.659604     0.000962
      1340     5.217000   588.129913   623.928930     0.001028
      1341     5.220000   585.641615   593.268796     0.001144
      1342     5.223000   583.344844   650.759603     0.000978
      1343     5.226000   581.213406   690.105459     0.000909
      1344     5.229000   579.225963   573.714224     0.001175
      1345     5.232000   577.365218   537.172465     0.001204
      1346     5.235000   575.617050   591.068911     0.001064
      1347     5.238000   573.969472   569.539422     0.001159
      1348     5.241000   572.412703   629.840701     0.001043
      1349     5.244000   570.938422   609.363607     0.001048
      1350     5.247000   569.539489   538.759950     0.001187
      1351     5.250000   568.209721   609.555973     0.001112
      1352     5.253000   566.943725   621.688391     0.001027
      1353     5.256000   565.736873   538.242950     0.001162
      1354     5.259000   564.585513   615.931498     0.001106
      1355     5.262000   563.484014   518.599125     0.001239
      1356     5.265000   562.429900   590.873408     0.001064
      1357     5.268000   561.420017   597.789635     0.001105
      1358     5.271000   560.451503   533.695561     0.001240
      1359     5.274000   559.521672   555.489287     0.001151
      1360     5.277000   558.628122   560.880241     0.001141
      1361     5.280000   557.768619   528.433018     0.001291
      1362     5.283000   556.941102   564.364956     0.001137
      1363     5.286000   556.143668   583.100836     0.001074
      1364     5.289000   555.374549   538.333472     0.001267
      1365     5.292000   554.632101   634.755488     0.001016
      1366     5.295000   553.914814   595.242740     0.001059
      1367     5.298000   553.221277   584.113350     0.001137
      1368     5.301000   552.550181   610.488018     0.001078
      1369     5.304000   551.900310   499.880662     0.001274
      1370     5.307000   551.270533   552.867037     0.001156
      1371     5.310000   550.659759   493.328291     0.001382
      1372     5.313000   550.066995   606.723620     0.001054
      1373     5.316000   549.491328   524.580824     0.001198
      1374     5.319000   548.931893   564.546852     0.001204
      1375     5.322000   548.387909   537.168026     0.001182
      1376     5.325000   547.858562   532.842493     0.001193
      1377     5.328000   547.343157   573.535069     0.001150
      1378     5.331000   546.841037   565.829990     0.001167
      1379     5.334000   546.351602   550.638957     0.001156
      1380     5.337000   545.874192   599.755880     0.001058
      1381     5.340000   545.408290   514.753576     0.001314
      1382     5.343000   544.953382   665.702760     0.000951
      1383     5.346000   544.508974   520.024770     0.001208
      1384     5.349000   544.074598   599.541231     0.001138
      1385     5.352000   543.649806   530.893138     0.001208
      1386     5.355000   543.234198   478.361983     0.001310
      1387     5.358000   542.827385   540.617949     0.001214
      1388     5.361000   542.429000   574.838923     0.001136
      1389     5.364000   542.038696   558.433506     0.001144
      1390     5.367000   541.656145   542.512384     0.001172
      1391     5.370000   541.281036   587.436745     0.001157
      1392     5.373000   540.913112   653.665163     0.000969
      1393     5.376000   540.552077   515.435039     0.001216
      1394     5.379000   540.197590   477.097987     0.001432
      1395     5.382000   539.849457   531.003016     0.001205
      1396     5.385000   539.507445   518.828359     0.001218
      1397     5.388000   539.171461   556.675480     0.001188
      1398     5.391000   538.841016   598.444399     0.001100
      1399     5.394000   538.516044   531.524272     0.001208
      1400     5.397000   538.196411   562.371780     0.001129
      1401     5.400000   537.881846   502.824695     0.001351
      1402     5.403000   537.572168   608.045052     0.001049
      1403     5.406000   537.267248   629.043572     0.000984
      1404     5.409000   536.967489   526.929331     0.001285
      1405     5.412000   536.671766   546.732576     0.001174
      1406     5.415000   536.380195   526.191517     0.001201
      1407     5.418000   536.092773   579.318019     0.001138
      1408     5.421000   535.809382   554.416754     0.001195
      1409     5.424000   535.529897   503.686180     0.001270
      1410     5.427000   535.254200   601.324557     0.001053
      1411     5.430000   534.982176   515.920402     0.001328
      1412     5.433000   534.713717   571.761370     0.001119
      1413     5.436000   534.448718   517.135431     0.001206
      1414     5.439000   534.187081   554.661765     0.001229
      1415     5.442000   533.928710   548.700883     0.001162
      1416     5.445000   533.673518   513.256742     0.001241
      1417     5.448000   533.421415   554.248382     0.001193
      1418     5.451000   533.172319   531.910315     0.001236
      1419     5.454000   532.926309   559.967031     0.001139
      1420     5.457000   532.683074   558.194754     0.001139
      1421     5.460000   532.442535   531.909995     0.001272
      1422     5.463000   532.204706   520.712220     0.001229
      1423     5.466000   531.969522   562.995972     0.001110
      1424     5.469000   531.736933   517.670366     0.001306
      1425     5.472000   531.506862   542.751057     0.001174
      1426     5.475000   531.279242   540.160523     0.001156
      1427     5.478000   531.054029   554.972282     0.001191
      1428     5.481000   530.831172   571.981163     0.001154
      1429     5.484000   530.610619   582.653716     0.001097
      1430     5.487000   530.392333   578.575771     0.001096
      1431     5.490000   530.176263   584.543106     0.001164
      1432     5.493000   529.962346   545.324650     0.001177
      1433     5.496000   529.750555   526.991483     0.001184
      1434     5.499000   529.540852   611.861623     0.001113
      1435     5.502000   529.333201   556.650023     0.001148
      1436     5.505000   529.127587   535.604519     0.001181
      1437     5.508000   528.923939   557.139594     0.001184
      1438     5.511000   528.722234   550.945316     0.001203
      1439     5.514000   528.522452   524.092746     0.001219
      1440     5.517000   528.324566   526.792017     0.001201
      1441     5.520000   528.128570   556.709819     0.001213
      1442     5.523000   527.934424   551.274754     0.001154
      1443     5.526000   527.742161   526.731085     0.001189
      1444     5.529000   527.551645   562.675511     0.001212
      1445     5.532000   527.362930   610.405279     0.001048
      1446     5.535000   527.176009   543.812755     0.001169
      1447     5.538000   526.990878   527.514572     0.001256
      1448     5.541000   526.807539   539.140665     0.001223
      1449     5.544000   526.626000   504.795871     0.001275
      1450     5.547000   526.446290   457.208716     0.001388
      1451     5.550000   526.268589   483.170393     0.001409
      1452     5.553000   526.092609   544.355741     0.001173
      1453     5.556000   525.918539   547.264722     0.001133
      1454     5.559000   525.746469   601.082049     0.001131
      1455     5.562000   525.576489   544.729065     0.001167
      1456     5.565000   525.408710   534.094500     0.001185
      1457     5.568000   525.243288   528.801856     0.001251
      1458     5.571000   525.080394   572.321192     0.001155
      1459     5.574000   524.920260   495.646560     0.001292
      1460     5.577000   524.763035   568.558035     0.001113
      1461     5.580000   524.609079   502.353745     0.001347
      1462     5.583000   524.458802   551.631697     0.001158
      1463     5.586000   524.312494   525.900427     0.001195
      1464     5.589000   524.170634   495.451281     0.001371
      1465     5.592000   524.033708   604.311033     0.001055
      1466     5.595000   523.902260   562.448815     0.001125
      1467     5.598000   523.776890   525.038369     0.001251
      1468     5.601000   523.658230   521.228483     0.001260
      1469     5.604000   523.546997   553.116233     0.001163
      1470     5.607000   523.443731   494.538187     0.001283
      1471     5.610000   523.349093   485.775746     0.001398
      1472     5.613000   523.263726   486.559436     0.001306
      1473     5.616000   523.188190   582.490258     0.001070
      1474     5.619000   523.122980   538.590417     0.001271
      1475     5.622000   523.068401   485.680572     0.001323
      1476     5.625000   523.024639   517.897768     0.001227
      1477     5.628000   522.991743   583.901399     0.001130
      1478     5.631000   522.969522   539.024663     0.001221
      1479     5.634000   522.957536   576.201172     0.001112
      1480     5.637000   522.955085   569.642559     0.001121
      1481     5.640000   522.961136   559.419133     0.001225
      1482     5.643000   522.974318   540.096784     0.001194
      1483     5.646000   522.992888   488.345466     0.001284
      1484     5.649000   523.014664   522.233124     0.001299
      1485     5.652000   523.037123   540.203251     0.001183
      1486     5.655000   523.057278   521.178252     0.001221
      1487     5.658000   523.071720   548.933978     0.001210
      1488     5.661000   523.076706   578.320243     0.001138
      1489     5.664000   523.068228   480.810753     0.001336
      1490     5.667000   523.042232   540.549297     0.001167
      1491     5.670000   522.994832   513.223342     0.001325
      1492     5.673000   522.922615   570.443117     0.001124
      1493     5.676000   522.822945   525.601217     0.001182
      1494     5.679000   522.694237   516.290984     0.001313
      1495     5.682000   522.536149   574.570645     0.001103
      1496     5.685000   522.349598   571.658328     0.001105
      1497     5.688000   522.136716   608.230871     0.001085
      1498     5.691000   521.900592   563.096205     0.001172
      1499     5.694000   521.644970   535.817943     0.001196
      1500     5.697000   521.373923   591.155107     0.001074
      1501     5.700000   521.091564   604.650893     0.001116
      1502     5.703000   520.801827   548.570726     0.001149
      1503     5.706000   520.508349   553.254751     0.001139
      1504     5.709000   520.214270   537.966625     0.001269
      1505     5.712000   519.922321   584.853602     0.001098
      1506     5.715000   519.634879   598.706890     0.001062
      1507     5.718000   519.353786   547.346979     0.001206
      1508     5.721000   519.080584   534.310506     0.001237
      1509     5.724000   518.816441   516.037256     0.001235
      1510     5.727000   518.562164   511.907442     0.001232
      1511     5.730000   518.318330   561.622811     0.001206
      1512     5.733000   518.085262   484.963847     0.001328
      1513     5.736000   517.862949   608.088873     0.001031
      1514     5.739000   517.651308   510.853541     0.001339
      1515     5.742000   517.450033   533.125151     0.001202
      1516     5.745000   517.258718   623.663675     0.001011
      1517     5.748000   517.076832   595.802272     0.001107
      1518     5.751000   516.903795   521.580023     0.001257
      1519     5.754000   516.738974   579.638606     0.001105
      1520     5.757000   516.581715   620.465196     0.001022
      1521     5.760000   516.431363   484.374698     0.001403
      1522     5.763000   516.287279   602.944158     0.001062
      1523     5.766000   516.148883   509.875305     0.001219
      1524     5.769000   516.015520   528.843332     0.001284
      1525     5.772000   515.886689   514.254126     0.001254
      1526     5.775000   515.761903   493.135153     0.001281
      1527     5.778000   515.640715   571.782474     0.001145
      1528     5.781000   515.522701   496.888904     0.001326
      1529     5.784000   515.407511   584.965744     0.001098
      1530     5.787000   515.294803   595.104391     0.001065
      1531     5.790000   515.184282   565.263624     0.001204
      1532     5.793000   515.075684   587.477304     0.001086
      1533     5.796000   514.968774   617.395615     0.001011
      1534     5.799000   514.863296   544.075170     0.001252
      1535     5.802000   514.758966   476.631743     0.001332
      1536     5.805000   514.655619   505.133100     0.001256
      1537     5.808000   514.553024   575.231892     0.001151
      1538     5.811000   514.451095   519.179327     0.001265
      1539     5.814000   514.349914   469.350340     0.001374
      1540     5.817000   514.248519   643.279147     0.000979
      1541     5.820000   514.147235   586.031581     0.001149
      1542     5.823000   514.045960   537.026830     0.001191
      1543     5.826000   513.944652   566.626143     0.001092
      1544     5.829000   513.843306   570.543485     0.001194
      1545     5.832000   513.741960   541.978991     0.001183
      1546     5.835000   513.640692   522.999805     0.001207
      1547     5.838000   513.539590   474.823932     0.001385
      1548     5.841000   513.438819   484.038573     0.001349
      1549     5.844000   513.338396   521.424809     0.001231
      1550     5.847000   513.238478   504.219538     0.001255
      1551     5.850000   513.139244   527.766085     0.001290
      1552     5.853000   513.040675   518.589358     0.001241
      1553     5.856000   512.942978   529.673785     0.001171
      1554     5.859000   512.846131   460.628198     0.001477
      1555     5.862000   512.750188   514.448806     0.001247
      1556     5.865000   512.655234   533.798827     0.001194
      1557     5.868000   512.561307   503.322422     0.001311
      1558     5.871000   512.468444   537.268040     0.001222
      1559     5.874000   512.376652   479.645602     0.001335
      1560     5.877000   512.285922   601.261889     0.001040
      1561     5.880000   512.196288   554.114470     0.001231
      1562     5.883000   512.107778   496.222798     0.001295
      1563     5.886000   512.020269   559.627338     0.001112
      1564     5.889000   511.933814   522.725663     0.001311
      1565     5.892000   511.848390   526.055805     0.001215
      1566     5.895000   511.763975   530.454846     0.001185
      1567     5.898000   511.680548   501.905967     0.001316
      1568     5.901000   511.598085   461.861982     0.001417
      1569     5.904000   511.516563   481.118501     0.001343
      1570     5.907000   511.435958   553.333752     0.001140
      1571     5.910000   511.356247   586.052589     0.001157
      1572     5.913000   511.277415   509.768706     0.001256
      1573     5.916000   511.199431   531.685119     0.001165
      1574     5.919000   511.122284   532.036419     0.001280
      1575     5.922000   511.045946   561.755298     0.001144
      1576     5.925000   510.970410   520.956414     0.001211
      1577     5.928000   510.895676   576.678677     0.001143
      1578     5.931000   510.821735   520.599250     0.001255
      1579     5.934000   510.748800   416.905510     0.001540
      1580     5.937000   510.676632   526.761269     0.001196
      1581     5.940000   510.604990   540.455200     0.001257
      1582     5.943000   510.534035   517.363210     0.001245
      1583     5.946000   510.463834   489.036427     0.001272
      1584     5.949000   510.394344   502.558945     0.001352
      1585     5.952000   510.325581   520.018756     0.001225
      1586     5.955000   510.257542   533.685602     0.001190
      1587     5.958000   510.190225   559.286375     0.001179
      1588     5.961000   510.123628   527.538024     0.001237
      1589     5.964000   510.057751   478.388783     0.001339
      1590     5.967000   509.992588   484.810647     0.001295
      1591     5.970000   509.928174   517.807930     0.002105
      1592     5.973000   509.864716   518.889180     0.001918
      1593     5.976000   509.801729   539.210127     0.001587
      1594     5.979000   509.739421   486.099778     0.001803
      1595     5.982000   509.677825   480.976720     0.001683
      1596     5.985000   509.616945   534.624263     0.001464
      1597     5.988000   509.556789   519.762054     0.001522
      1598     5.991000   509.497332   486.013316     0.001642
      1599     5.994000   509.438585   448.547441     0.001684
      1600     5.997000   509.380545   516.595366     0.001426
      1601     6.000000   509.323221   534.273762     0.001483
      1602     6.003000   509.266618   498.115954     0.001473
      1603     6.006000   509.210743   493.337723     0.001451
      1604     6.009000   509.155566   546.083603     0.001428
      1605     6.012000   509.101085   562.800254     0.001316
      1606     6.015000   509.047317   593.236936     0.001230
      1607     6.018000   508.994293   563.520793     0.001348
      1608     6.021000   508.941998   538.256445     0.001428
      1609     6.024000   508.890391   550.023472     0.001344
      1610     6.027000   508.839496   550.380221     0.001308
      1611     6.030000   508.789303   546.190097     0.001438
      1612     6.033000   508.739831   551.482012     0.001323
      1613     6.036000   508.691410   548.873924     0.001307
      1614     6.039000   508.643380   601.241838     0.001295
      1615     6.042000   508.596067   530.370667     0.001396
      1616     6.045000   508.549475   544.864154     0.001343
      1617     6.048000   508.503607   524.162714     0.001436
      1618     6.051000   508.458460   516.764594     0.001483
      1619     6.054000   508.414927   535.747628     0.001384
      1620     6.057000   508.371311   525.093154     0.001375
      1621     6.060000   508.328360   536.932000     0.001453
      1622     6.063000   508.286133   530.296495     0.001377
      1623     6.066000   508.244640   512.311545     0.001404
      1624     6.069000   508.203881   463.284779     0.001692
      1625     6.072000   508.163859   543.421251     0.001353
      1626     6.075000   508.124576   546.437443     0.001338
      1627     6.078000   508.086036   507.373567     0.001490
      1628     6.081000   508.048461   498.240409     0.001530
      1629     6.084000   508.011802   539.191672     0.001377
      1630     6.087000   507.975574   514.761138     0.001404
      1631     6.090000   507.940023   545.292055     0.001449
      1632     6.093000   507.905225   517.589908     0.001424
      1633     6.096000   507.871207   516.942839     0.001385
      1634     6.099000   507.837940   502.047924     0.001565
      1635     6.102000   507.805423   501.375922     0.001466
      1636     6.105000   507.773697   531.543961     0.001376
      1637     6.108000   507.742714   537.717322     0.001401
      1638     6.111000   507.712502   581.590147     0.001317
      1639     6.114000   507.683066   525.159335     0.001415
      1640     6.117000   507.654410   485.708105     0.001481
      1641     6.120000   507.626537   580.905416     0.001358
      1642     6.123000   507.599451   523.595774     0.001410
      1643     6.126000   507.573156   470.113626     0.001528
      1644     6.129000   507.547659   516.639738     0.001525
      1645     6.132000   507.522967   557.087940     0.001318
      1646     6.135000   507.499209   506.235474     0.001448
      1647     6.138000   507.476242   538.594327     0.001403
      1648     6.141000   507.453971   490.650050     0.001547
      1649     6.144000   507.432518   546.562344     0.001350
      1650     6.147000   507.411890   499.188935     0.001440
      1651     6.150000   507.392091   480.635223     0.001634
      1652     6.153000   507.373137   505.012994     0.001431
      1653     6.156000   507.355064   507.669137     0.001402
      1654     6.159000   507.338010   466.438730     0.001681
      1655     6.162000   507.321590   460.326544     0.001593
      1656     6.165000   507.306030   473.678829     0.001554
      1657     6.168000   507.291338   535.038238     0.001410
      1658     6.171000   507.277523   463.398559     0.001645
      1659     6.174000   507.264624   559.551760     0.001326
      1660     6.177000   507.252584   507.017056     0.001421
      1661     6.180000   507.241440   470.106339     0.001680
      1662     6.183000   507.231196   537.819851     0.001367
      1663     6.186000   507.221899   463.960283     0.001553
      1664     6.189000   507.213540   584.208111     0.001342
      1665     6.192000   507.206073   520.024473     0.001413
      1666     6.195000   507.199550   487.137792     0.001503
      1667     6.198000   507.193970   502.444283     0.001509
      1668     6.201000   507.189360   508.025584     0.001507
      1669     6.204000   507.185718   454.050699     0.001635
      1670     6.207000   507.183064   533.931377     0.001346
      1671     6.210000   507.181407   485.213157     0.001616
      1672     6.213000   507.180755   510.930621     0.001439
      1673     6.216000   507.181121   551.594798     0.001304
      1674     6.219000   507.182521   491.355558     0.001599
      1675     6.222000   507.184970   526.584848     0.001403
      1676     6.225000   507.188484   521.908463     0.001406
      1677     6.228000   507.193073   512.878112     0.001466
      1678     6.231000   507.198755   587.181748     0.001303
      1679     6.234000   507.205553   538.687091     0.001372
      1680     6.237000   507.213667   575.770647     0.001256
      1681     6.240000   507.222749   485.493355     0.001609
      1682     6.243000   507.232973   541.153744     0.001358
      1683     6.246000   507.244380   558.101279     0.001290
      1684     6.249000   507.256989   512.972436     0.001534
      1685     6.252000   507.270876   523.165289     0.001413
      1686     6.255000   507.285987   491.010295     0.001478
      1687     6.258000   507.302335   536.586551     0.001403
      1688     6.261000   507.319974   489.801219     0.001547
      1689     6.264000   507.338931   534.282133     0.001386
      1690     6.267000   507.359231   472.021302     0.001538
      1691     6.270000   507.380904   441.995621     0.001783
      1692     6.273000   507.403986   540.045058     0.001354
      1693     6.276000   507.428551   463.855054     0.001547
      1694     6.279000   507.454519   483.252452     0.001603
      1695     6.282000   507.481983   523.635180     0.001407
      1696     6.285000   507.511001   513.537789     0.001427
      1697     6.288000   507.541573   517.561664     0.001455
      1698     6.291000   507.574021   559.535650     0.001358
      1699     6.294000   507.607885   478.341710     0.001543
      1700     6.297000   507.643396   517.875271     0.001398
      1701     6.300000   507.680637   498.398291     0.001579
      1702     6.303000   507.719659   542.008989     0.001356
      1703     6.306000   507.760517   492.926432     0.001476
      1704     6.309000   507.803262   529.165435     0.001469
      1705     6.312000   507.847936   571.673025     0.001289
      1706     6.315000   507.894606   564.320118     0.001297
      1707     6.318000   507.943339   512.332954     0.001476
      1708     6.321000   507.994198   545.677819     0.001396
      1709     6.324000   508.047296   511.820290     0.001442
      1710     6.327000   508.102682   520.845190     0.001389
      1711     6.330000   508.160320   579.381406     0.001354
      1712     6.333000   508.220382   554.928834     0.001330
      1713     6.336000   508.282940   550.353067     0.001321
      1714     6.339000   508.348091   452.919376     0.001728
      1715     6.342000   508.415927   527.335832     0.001398
      1716     6.345000   508.486551   491.673646     0.001486
      1717     6.348000   508.560075   490.756420     0.001539
      1718     6.351000   508.636613   566.822209     0.001348
      1719     6.354000   508.716280   515.995592     0.001428
      1720     6.357000   508.799197   486.547293     0.001484
      1721     6.360000   508.885507   526.808767     0.001470
      1722     6.363000   508.975356   512.702046     0.001422
      1723     6.366000   509.068949   550.598744     0.001322
      1724     6.369000   509.166364   522.626324     0.001492
      1725     6.372000   509.267810   555.944666     0.001329
      1726     6.375000   509.373485   552.408411     0.001323
      1727     6.378000   509.483574   578.133985     0.001286
      1728     6.381000   509.598304   489.454947     0.001564
      1729     6.384000   509.717912   526.794488     0.001409
      1730     6.387000   509.842654   553.766249     0.001318
      1731     6.390000   509.972792   500.045827     0.001570
      1732     6.393000   510.108626   519.211904     0.001405
      1733     6.396000   510.250482   528.287151     0.001372
      1734     6.399000   510.398713   550.281486     0.001412
      1735     6.402000   510.553739   505.154520     0.001466
      1736     6.405000   510.716175   514.917105     0.001440
      1737     6.408000   510.886777   529.730435     0.001411
      1738     6.411000   511.064914   511.990069     0.001497
      1739     6.414000   511.251916   433.363110     0.001675
      1740     6.417000   511.448506   466.568466     0.001563
      1741     6.420000   511.655529   479.487446     0.001642
      1742     6.423000   511.873996   559.705537     0.001300
      1743     6.426000   512.104931   536.680941     0.001365
      1744     6.429000   512.349752   561.147605     0.001379
      1745     6.432000   512.610073   513.392624     0.001444
      1746     6.435000   512.887830   534.125092     0.001381
      1747     6.438000   513.185283   514.164680     0.001450
      1748     6.441000   513.505206   518.266988     0.001481
      1749     6.444000   513.850899   529.758160     0.001377
      1750     6.447000   514.226319   564.933505     0.001285
      1751     6.450000   514.636790   493.978849     0.001583
      1752     6.453000   515.086938   541.300064     0.001343
      1753     6.456000   515.583519   584.769410     0.001246
      1754     6.459000   516.134600   535.468172     0.001433
      1755     6.462000   516.750043   574.121850     0.001279
      1756     6.465000   517.439296   568.432422     0.001290
      1757     6.468000   518.215084   535.906364     0.001387
      1758     6.471000   519.091584   581.908198     0.001319
      1759     6.474000   520.084851   568.148278     0.001294
      1760     6.477000   521.212907   548.494920     0.001317
      1761     6.480000   522.495811   531.941499     0.001481
      1762     6.483000   523.955669   528.327775     0.001374
      1763     6.486000   525.616554   489.097562     0.001491
      1764     6.489000   527.504347   503.512118     0.001544
      1765     6.492000   529.646492   541.139646     0.001360
      1766     6.495000   532.071657   519.431908     0.001422
      1767     6.498000   534.809443   571.636144     0.001302
      1768     6.501000   537.889385   562.455270     0.001354
      1769     6.504000   541.340026   553.033653     0.001338
      1770     6.507000   545.189515   541.920282     0.001335
      1771     6.510000   549.463422   617.621315     0.001270
      1772     6.513000   554.184125   499.827433     0.001458
      1773     6.516000   559.369765   636.005418     0.001144
      1774     6.519000   565.033134   585.111412     0.001325
      1775     6.522000   571.180571   552.960027     0.001329
      1776     6.525000   577.810828   589.728128     0.001255
      1777     6.528000   584.913963   625.066598     0.001193
      1778     6.531000   592.470317   565.129625     0.001351
      1779     6.534000   600.449522   541.683844     0.001353
      1780     6.537000   608.808848   624.763071     0.001150
      1781     6.540000   617.493481   645.793564     0.001208
      1782     6.543000   626.434707   677.578207     0.001068
      1783     6.546000   635.549258   619.482587     0.001180
      1784     6.549000   644.738591   664.777180     0.001164
      1785     6.552000   653.888334   631.924883     0.001167
      1786     6.555000   662.868171   695.408171     0.001066
      1787     6.558000   671.532480   647.199630     0.001148
      1788     6.561000   679.722066   610.538379     0.001254
      1789     6.564000   687.267370   678.100277     0.001088
      1790     6.567000   693.993961   628.954511     0.001153
      1791     6.570000   699.729831   675.873533     0.001159
      1792     6.573000   704.315043   649.190447     0.001122
      1793     6.576000   707.611652   642.195935     0.001136
      1794     6.579000   709.515008   649.179393     0.001187
      1795     6.582000   709.962932   677.834530     0.001082
      1796     6.585000   708.941149   656.760831     0.001133
      1797     6.588000   706.484959   623.631339     0.001181
      1798     6.591000   702.676252   675.976427     0.001132
      1799     6.594000   697.635829   682.948132     0.001089
      1800     6.597000   691.513462   584.890311     0.001245
      1801     6.600000   684.477440   662.822610     0.001181
      1802     6.603000   676.703363   669.991447     0.001088
      1803     6.606000   668.365488   678.770591     0.001076
      1804     6.609000   659.630108   635.144689     0.001216
      1805     6.612000   650.651068   620.038501     0.001198
      1806     6.615000   641.567359   587.088319     0.001267
      1807     6.618000   632.501943   724.699711     0.001022
      1808     6.621000   623.561663   621.825730     0.001232
      1809     6.624000   614.837636   647.447415     0.001140
      1810     6.627000   606.405975   583.901308     0.001244
      1811     6.630000   598.328682   615.650917     0.001275
      1812     6.633000   590.654419   616.899800     0.001187
      1813     6.636000   583.419691   668.559634     0.001095
      1814     6.639000   576.649666   679.172736     0.001136
      1815     6.642000   570.359110   606.705711     0.001221
      1816     6.645000   564.553685   556.271444     0.001344
      1817     6.648000   559.230736   625.144776     0.001189
      1818     6.651000   554.380694   527.124871     0.001459
      1819     6.654000   549.988007   553.581257     0.001338
      1820     6.657000   546.032275   566.102729     0.001283
      1821     6.660000   542.489425   538.487349     0.001469
      1822     6.663000   539.332643   569.634830     0.001291
      1823     6.666000   536.533333   514.236382     0.001417
      1824     6.669000   534.062044   551.642307     0.001408
      1825     6.672000   531.889093   551.618228     0.001339
      1826     6.675000   529.985383   488.092346     0.001522
      1827     6.678000   528.322654   559.659604     0.001328
      1828     6.681000   526.874096   581.812112     0.001316
      1829     6.684000   525.614676   541.194771     0.001368
      1830     6.687000   524.521220   570.386967     0.001268
      1831     6.690000   523.572636   599.302204     0.001310
      1832     6.693000   522.749703   541.290281     0.001358
      1833     6.696000   522.035410   522.166102     0.001396
      1834     6.699000   521.414679   551.279023     0.001408
      1835     6.702000   520.874292   465.354881     0.001585
      1836     6.705000   520.402735   554.300332     0.001337
      1837     6.708000   519.990100   534.730881     0.001402
      1838     6.711000   519.627901   552.734487     0.001383
      1839     6.714000   519.308898   498.650775     0.001498
      1840     6.717000   519.026988   481.059683     0.001506
      1841     6.720000   518.777026   471.808160     0.001666
      1842     6.723000   518.554712   514.496780     0.001434
      1843     6.726000   518.356394   584.185417     0.001245
      1844     6.729000   518.179054   548.520565     0.001412
      1845     6.732000   518.020195   575.978766     0.001276
      1846     6.735000   517.877720   537.748381     0.001377
      1847     6.738000   517.749874   496.649762     0.001513
      1848     6.741000   517.635183   529.608321     0.001438
      1849     6.744000   517.532407   534.961056     0.001394
      1850     6.747000   517.440494   537.380272     0.001341
      1851     6.750000   517.358546   520.222586     0.001502
      1852     6.753000   517.285792   505.079799     0.001471
      1853     6.756000   517.221562   532.938385     0.001362
      1854     6.759000   517.165270   531.123630     0.001464
      1855     6.762000   517.116398   505.910410     0.001458
      1856     6.765000   517.074488   571.839829     0.001287
      1857     6.768000   517.039126   512.746350     0.001464
      1858     6.771000   517.009940   506.584048     0.001500
      1859     6.774000   516.986593   510.228554     0.001467
      1860     6.777000   516.968774   436.794227     0.001666
      1861     6.780000   516.956199   544.933958     0.001443
      1862     6.783000   516.948606   490.525656     0.001509
      1863     6.786000   516.945753   531.600668     0.001362
      1864     6.789000   516.947415   506.228689     0.001547
      1865     6.792000   516.953381   535.910939     0.001379
      1866     6.795000   516.963456   552.717376     0.001343
      1867     6.798000   516.977459   537.107732     0.001402
      1868     6.801000   516.995218   526.383442     0.001446
      1869     6.804000   517.016573   575.594965     0.001300
      1870     6.807000   517.041373   533.683671     0.001358
      1871     6.810000   517.069479   524.020586     0.001503
      1872     6.813000   517.100758   533.393989     0.001397
      1873     6.816000   517.135085   570.000469     0.001266
      1874     6.819000   517.172344   568.100743     0.001386
      1875     6.822000   517.212423   550.994695     0.001346
      1876     6.825000   517.255219   516.679268     0.001431
      1877     6.828000   517.300634   511.672531     0.001485
      1878     6.831000   517.348575   456.911851     0.001663
      1879     6.834000   517.398955   558.935703     0.001332
      1880     6.837000   517.451691   494.657171     0.001471
      1881     6.840000   517.506705   569.310543     0.001370
      1882     6.843000   517.563923   476.336495     0.001559
      1883     6.846000   517.623276   519.413129     0.001384
      1884     6.849000   517.684697   525.090487     0.001485
      1885     6.852000   517.748123   531.684997     0.001408
      1886     6.855000   517.813496   529.216721     0.001389
      1887     6.858000   517.880758   556.988100     0.001363
      1888     6.861000   517.949857   481.838352     0.001576
      1889     6.864000   518.020741   565.598274     0.001321
      1890     6.867000   518.093363   474.646940     0.001528
      1891     6.870000   518.167677   534.415732     0.001458
      1892     6.873000   518.243639   486.412131     0.001530
      1893     6.876000   518.321207   502.422445     0.001429
      1894     6.879000   518.400343   518.031082     0.001517
      1895     6.882000   518.481010   505.324813     0.001459
      1896     6.885000   518.563170   480.185816     0.001528
      1897     6.888000   518.646792   520.601213     0.001448
      1898     6.891000   518.731841   496.979559     0.001524
      1899     6.894000   518.818289   538.052658     0.001386
      1900     6.897000   518.906104   527.640350     0.001388
      1901     6.900000   518.995260   502.281157     0.001557
      1902     6.903000   519.085730   531.289741     0.001401
      1903     6.906000   519.177488   525.601215     0.001368
      1904     6.909000   519.270510   540.407555     0.001440
      1905     6.912000   519.364773   546.004787     0.001375
      1906     6.915000   519.460255   522.379928     0.001396
      1907     6.918000   519.556935   574.572762     0.001316
      1908     6.921000   519.654793   497.889766     0.001529
      1909     6.924000   519.753809   535.638956     0.001385
      1910     6.927000   519.853966   528.325439     0.001384
      1911     6.930000   519.955245   503.301182     0.001551
      1912     6.933000   520.057631   573.834242     0.001310
      1913     6.936000   520.161065   523.720832     0.001373
      1914     6.939000   520.265273   551.809107     0.001411
      1915     6.942000   520.370167   545.519321     0.001370
      1916     6.945000   520.475695   576.835517     0.001268
      1917     6.948000   520.581806   555.595404     0.001371
      1918     6.951000   520.688426   549.576616     0.001382
      1919     6.954000   520.795424   506.848026     0.001450
      1920     6.957000   520.902786   508.108759     0.001427
      1921     6.960000   521.010419   489.216114     0.001600
      1922     6.963000   521.118203   516.788469     0.001451
      1923     6.966000   521.226129   525.914999     0.001367
      1924     6.969000   521.334596   524.223726     0.001490
      1925     6.972000   521.443577   552.929389     0.001340
      1926     6.975000   521.552955   514.925221     0.001412
      1927     6.978000   521.662559   532.812542     0.001428
      1928     6.981000   521.772117   485.936271     0.001573
      1929     6.984000   521.881136   528.490026     0.001405
      1930     6.987000   521.988494   489.657907     0.001504
      1931     6.990000   522.089574   493.931470     0.001568
      1932     6.993000   522.191154   533.458579     0.001401
      1933     6.996000   522.314187   454.969227     0.001581
      1934     6.999000   522.438108   537.136260     0.001460
      1935     7.002000   522.562912   534.666686     0.001403
      1936     7.005000   522.688596   585.262537     0.001239
      1937     7.008000   522.815155   547.510206     0.001391
      1938     7.011000   522.942585   526.225667     0.001453
      1939     7.014000   523.070884   518.656171     0.001426
      1940     7.017000   523.200049   475.377330     0.001548
      1941     7.020000   523.330076   486.729083     0.001608
      1942     7.023000   523.460964   533.952763     0.001394
      1943     7.026000   523.592712   520.295271     0.001388
      1944     7.029000   523.725317   575.894795     0.001356
      1945     7.032000   523.858779   487.617667     0.001535
      1946     7.035000   523.993096   553.970291     0.001308
      1947     7.038000   524.128270   568.342326     0.001344
      1948     7.041000   524.264299   502.630811     0.001514
      1949     7.044000   524.401185   547.087292     0.001351
      1950     7.047000   524.538928   535.176832     0.001369
      1951     7.050000   524.677531   539.942915     0.001443
      1952     7.053000   524.816994   520.896286     0.001423
      1953     7.056000   524.957322   511.046362     0.001409
      1954     7.059000   525.098516   520.710570     0.001503
      1955     7.062000   525.240582   498.392728     0.001497
      1956     7.065000   525.383523   495.623464     0.001458
      1957     7.068000   525.527344   531.459568     0.001425
      1958     7.071000   525.672054   558.521210     0.001360
      1959     7.074000   525.817658   518.935432     0.001424
      1960     7.077000   525.964166   526.963310     0.001406
      1961     7.080000   526.111589   517.817879     0.001508
      1962     7.083000   526.259939   464.792073     0.001594
      1963     7.086000   526.409230   531.215406     0.001354
      1964     7.089000   526.559480   508.311542     0.001523
      1965     7.092000   526.710708   504.604673     0.001482
      1966     7.095000   526.862939   507.857651     0.001431
      1967     7.098000   527.016202   571.774354     0.001328
      1968     7.101000   527.170529   603.962232     0.001257
      1969     7.104000   527.325962   512.300191     0.001436
      1970     7.107000   527.482546   580.506894     0.001260
      1971     7.110000   527.640339   563.589651     0.001390
      1972     7.113000   527.799406   550.929039     0.001338
      1973     7.116000   527.959825   550.127972     0.001309
      1974     7.119000   528.121686   542.890759     0.001447
      1975     7.122000   528.285094   521.207556     0.001424
      1976     7.125000   528.450173   517.332425     0.001407
      1977     7.128000   528.617064   540.524065     0.001410
      1978     7.131000   528.785928   584.053121     0.001310
      1979     7.134000   528.956952   541.276855     0.001357
      1980     7.137000   529.130342   472.533975     0.001563
      1981     7.140000   529.306335   520.213520     0.001496
      1982     7.143000   529.485191   576.112923     0.001286
      1983     7.146000   529.667198   544.935592     0.001329
      1984     7.149000   529.852674   528.086483     0.001486
      1985     7.152000   530.041960   555.074243     0.001352
      1986     7.155000   530.235422   499.762731     0.001448
      1987     7.158000   530.433449   568.516374     0.001338
      1988     7.161000   530.636449   522.526878     0.001457
      1989     7.164000   530.844841   496.685951     0.001476
      1990     7.167000   531.059051   541.299092     0.001362
      1991     7.170000   531.279506   515.308914     0.001509
      1992     7.173000   531.506620   537.350607     0.001361
      1993     7.176000   531.740790   543.022660     0.001324
      1994     7.179000   531.982379   542.515574     0.001437
      1995     7.182000   532.231709   507.753793     0.001468
      1996     7.185000   532.489045   520.839556     0.001388
      1997     7.188000   532.754580   526.326714     0.001454
      1998     7.191000   533.028428   568.408127     0.001336
      1999     7.194000   533.310602   593.845592     0.001218
      2000     7.197000   533.601007   523.288019     0.001405
      2001     7.200000   533.899427   545.452502     0.001431
      2002     7.203000   534.205506   544.467839     0.001350
      2003     7.206000   534.518746   537.625178     0.001349
      2004     7.209000   534.838489   478.800767     0.001626
      2005     7.212000   535.163911   498.261884     0.001484
      2006     7.215000   535.494007   562.614202     0.001287
      2007     7.218000   535.827590   580.057146     0.001312
      2008     7.221000   536.163275   546.066623     0.001401
      2009     7.224000   536.499482   513.972837     0.001421
      2010     7.227000   536.834426   551.226264     0.001332
      2011     7.230000   537.166133   515.401724     0.001505
      2012     7.233000   537.492451   572.294337     0.001286
      2013     7.236000   537.811083   516.862791     0.001393
      2014     7.239000   538.119643   534.546852     0.001465
      2015     7.242000   538.415733   543.006300     0.001362
      2016     7.245000   538.697038   528.563658     0.001368
      2017     7.248000   538.961450   574.323818     0.001328
      2018     7.251000   539.207193   527.190127     0.001442
      2019     7.254000   539.432951   542.372831     0.001350
      2020     7.257000   539.637965   493.307397     0.001498
      2021     7.260000   539.822103   482.632811     0.001604
      2022     7.263000   539.985868   518.326563     0.001422
      2023     7.266000   540.130367   494.464465     0.001463
      2024     7.269000   540.257225   561.593850     0.001389
      2025     7.272000   540.368469   513.938262     0.001435
      2026     7.275000   540.466400   500.786956     0.001445
      2027     7.278000   540.553466   557.654753     0.001364
      2028     7.281000   540.632148   572.155582     0.001330
      2029     7.284000   540.704870   542.028791     0.001356
      2030     7.287000   540.773936   531.323582     0.001390
      2031     7.290000   540.841488   490.419701     0.001583
      2032     7.293000   540.909478   485.642307     0.001512
      2033     7.296000   540.979662   504.875701     0.001431
      2034     7.299000   541.053598   548.464506     0.001427
      2035     7.302000   541.132647   577.047988     0.001284
      2036     7.305000   541.217986   537.265494     0.001344
      2037     7.308000   541.310610   531.786712     0.001427
      2038     7.311000   541.411348   558.213670     0.001354
      2039     7.314000   541.520870   515.461282     0.001419
      2040     7.317000   541.639701   520.666415     0.001408
      2041     7.320000   541.768229   562.258903     0.001380
      2042     7.323000   541.906721   522.108312     0.001401
      2043     7.326000   542.055335   511.636231     0.001407
      2044     7.329000   542.214136   503.580602     0.001544
      2045     7.332000   542.383107   518.468050     0.001415
      2046     7.335000   542.562167   553.711679     0.001304
      2047     7.338000   542.751187   594.602939     0.001271
      2048     7.341000   542.950003   524.033490     0.001444
      2049     7.344000   543.158433   526.941353     0.001386
      2050     7.347000   543.376289   602.510611     0.001229
      2051     7.350000   543.603397   536.924896     0.001451
      2052     7.353000   543.839607   586.583281     0.001245
      2053     7.356000   544.084809   516.455422     0.001402
      2054     7.359000   544.338941   534.619033     0.001454
      2055     7.362000   544.602008   493.719753     0.001488
      2056     7.365000   544.874098   559.980160     0.001294
      2057     7.368000   545.155387   533.327877     0.001429
      2058     7.371000   545.446165   551.916029     0.001373
      2059     7.374000   545.746842   515.532680     0.001421
      2060     7.377000   546.057974   538.227722     0.001351
      2061     7.380000   546.380275   572.747628     0.001353
      2062     7.383000   546.714647   539.992537     0.001365
      2063     7.386000   547.062195   489.919287     0.001464
      2064     7.389000   547.424265   562.423431     0.001398
      2065     7.392000   547.802464   569.266598     0.001297
      2066     7.395000   548.198704   532.633868     0.001360
      2067     7.398000   548.615231   522.020970     0.001459
      2068     7.401000   549.054669   547.157344     0.001374
      2069     7.404000   549.520062   545.287619     0.001344
      2070     7.407000   550.014919   473.756245     0.001553
      2071     7.410000   550.543261   550.985780     0.001403
      2072     7.413000   551.109663   633.274085     0.001152
      2073     7.416000   551.719306   556.121063     0.001299
      2074     7.419000   552.378010   606.004971     0.001285
      2075     7.422000   553.092277   536.371313     0.001380
      2076     7.425000   553.869314   542.471750     0.001331
      2077     7.428000   554.717056   546.581646     0.001398
      2078     7.431000   555.644165   572.983108     0.001315
      2079     7.434000   556.660020   522.214209     0.001392
      2080     7.437000   557.774682   517.212619     0.001412
      2081     7.440000   558.998839   539.498375     0.001441
      2082     7.443000   560.343723   535.436161     0.001363
      2083     7.446000   561.820991   560.038162     0.001287
      2084     7.449000   563.442588   520.564161     0.001488
      2085     7.452000   565.220558   501.266802     0.001476
      2086     7.455000   567.166835   563.945414     0.001284
      2087     7.458000   569.292992   570.376324     0.001335
      2088     7.461000   571.609953   557.725388     0.001361
      2089     7.464000   574.127686   581.273438     0.001264
      2090     7.467000   576.854856   542.850524     0.001341
      2091     7.470000   579.798471   540.028604     0.001426
      2092     7.473000   582.963504   574.126097     0.001279
      2093     7.476000   586.352529   593.257494     0.001212
      2094     7.479000   589.965346   626.730862     0.001244
      2095     7.482000   593.798647   629.744084     0.001175
      2096     7.485000   597.845693   641.296248     0.001130
      2097     7.488000   602.096040   607.813082     0.001256
      2098     7.491000   606.535300   581.055047     0.001300
      2099     7.494000   611.144929   607.422545     0.001209
      2100     7.497000   615.902053   645.057887     0.001129
      2101     7.500000   620.779288   664.592602     0.001168
      2102     7.503000   625.744572   577.556838     0.001277
      2103     7.506000   630.760970   559.430333     0.001291
      2104     7.509000   635.786480   625.740590     0.001257
      2105     7.512000   640.773865   661.648440     0.001114
      2106     7.515000   645.670556   652.022185     0.001116
      2107     7.518000   650.418725   569.383705     0.001338
      2108     7.521000   654.955597   626.528138     0.001210
      2109     7.524000   659.214037   607.062220     0.001212
      2110     7.527000   663.124580   649.258855     0.001129
      2111     7.530000   666.616760   652.523627     0.001187
      2112     7.533000   669.621934   606.448449     0.001202
      2113     7.536000   672.076501   639.760970     0.001122
      2114     7.539000   673.925470   726.464021     0.001070
      2115     7.542000   675.126013   696.165922     0.001061
      2116     7.545000   675.650555   640.228234     0.001140
      2117     7.548000   675.488959   653.683728     0.001161
      2118     7.551000   674.649431   620.141796     0.001218
      2119     7.554000   673.158017   645.496581     0.001140
      2120     7.557000   671.056752   682.808384     0.001071
      2121     7.560000   668.400754   642.376502     0.001216
      2122     7.563000   665.254726   642.430187     0.001141
      2123     7.566000   661.689288   656.948851     0.001095
      2124     7.569000   657.777592   626.954017     0.001245
      2125     7.572000   653.592441   637.723919     0.001156
      2126     7.575000   649.204081   662.601503     0.001100
      2127     7.578000   644.678639   589.644072     0.001294
      2128     7.581000   640.077140   629.634944     0.001197
      2129     7.584000   635.454976   596.453926     0.001231
      2130     7.587000   630.861694   569.924037     0.001272
      2131     7.590000   626.341009   533.103667     0.001452
      2132     7.593000   621.930934   648.118902     0.001137
      2133     7.596000   617.664001   619.611457     0.001157
      2134     7.599000   613.567501   632.899418     0.001240
      2135     7.602000   609.663773   579.255310     0.001279
      2136     7.605000   605.970488   611.120257     0.001189
      2137     7.608000   602.500965   589.735266     0.001287
      2138     7.611000   599.264502   642.751238     0.001168
      2139     7.614000   596.266727   644.934670     0.001147
      2140     7.617000   593.509964   607.444491     0.001192
      2141     7.620000   590.993627   609.255017     0.001281
      2142     7.623000   588.714612   610.794916     0.001204
      2143     7.626000   586.667708   662.177031     0.001088
      2144     7.629000   584.845998   582.073932     0.001347
      2145     7.632000   583.241257   595.560250     0.001241
      2146     7.635000   581.844333   587.989797     0.001241
      2147     7.638000   580.645504   590.945053     0.001277
      2148     7.641000   579.634806   563.398902     0.001339
      2149     7.644000   578.802326   594.504394     0.001242
      2150     7.647000   578.138463   608.828322     0.001197
      2151     7.650000   577.634140   556.063984     0.001402
      2152     7.653000   577.280978   585.492954     0.001250
      2153     7.656000   577.071425   538.262899     0.001332
      2154     7.659000   576.998844   556.195966     0.001402
      2155     7.662000   577.057559   529.986571     0.001376
      2156     7.665000   577.242859   535.968871     0.001357
      2157     7.668000   577.550970   617.949532     0.001220
      2158     7.671000   577.978991   609.886257     0.001231
      2159     7.674000   578.524793   573.097809     0.001285
      2160     7.677000   579.186904   571.810874     0.001270
      2161     7.680000   579.964360   543.806813     0.001439
      2162     7.683000   580.856541   602.624695     0.001220
      2163     7.686000   581.862995   586.511171     0.001226
      2164     7.689000   582.983245   639.183934     0.001224
      2165     7.692000   584.216616   569.031331     0.001298
      2166     7.695000   585.561976   638.810413     0.001138
      2167     7.698000   587.017603   505.961320     0.001494
      2168     7.701000   588.580973   596.146096     0.001272
      2169     7.704000   590.248579   590.157406     0.001246
      2170     7.707000   592.015752   577.409556     0.001264
      2171     7.710000   593.876506   518.084837     0.001503
      2172     7.713000   595.823386   534.829404     0.001373
      2173     7.716000   597.847328   539.073988     0.001338
      2174     7.719000   599.937537   531.937495     0.001471
      2175     7.722000   602.081369   597.267741     0.001235
      2176     7.725000   604.264229   607.972129     0.001193
      2177     7.728000   606.469483   534.711475     0.001426
      2178     7.731000   608.678399   576.090481     0.001314
      2179     7.734000   610.870119   587.473281     0.001257
      2180     7.737000   613.021707   549.933440     0.001323
      2181     7.740000   615.108285   554.463133     0.001405
      2182     7.743000   617.103311   564.560531     0.001308
      2183     7.746000   618.979035   605.501277     0.001183
      2184     7.749000   620.707174   591.243014     0.001324
      2185     7.752000   622.259821   596.435572     0.001229
      2186     7.755000   623.610573   565.039702     0.001290
      2187     7.758000   624.735821   628.617753     0.001206
      2188     7.761000   625.616088   598.360365     0.001266
      2189     7.764000   626.237273   562.580752     0.001313
      2190     7.767000   626.591635   584.351645     0.001244
      2191     7.770000   626.678377   581.293489     0.001337
      2192     7.773000   626.503730   593.210757     0.001246
      2193     7.776000   626.080530   561.238999     0.001281
      2194     7.779000   625.427353   525.739138     0.001491
      2195     7.782000   624.567330   580.373936     0.001278
      2196     7.785000   623.526822   575.189265     0.001262
      2197     7.788000   622.334095   534.940207     0.001414
      2198     7.791000   621.018140   605.900332     0.001231
      2199     7.794000   619.607697   534.379821     0.001379
      2200     7.797000   618.130523   584.890996     0.001243
      2201     7.800000   616.612886   564.207581     0.001377
      2202     7.803000   615.079263   555.947297     0.001311
      2203     7.806000   613.552171   557.547845     0.001289
      2204     7.809000   612.052129   589.932131     0.001334
      2205     7.812000   610.597668   558.433279     0.001318
      2206     7.815000   609.205394   560.379458     0.001287
      2207     7.818000   607.890072   585.341437     0.001296
      2208     7.821000   606.664724   613.566535     0.001232
      2209     7.824000   605.540727   550.913751     0.001342
      2210     7.827000   604.527923   628.886012     0.001159
      2211     7.830000   603.634728   579.078000     0.001347
      2212     7.833000   602.868240   606.350915     0.001217
      2213     7.836000   602.234353   582.307298     0.001226
      2214     7.839000   601.737869   588.110511     0.001323
      2215     7.842000   601.382609   605.036720     0.001215
      2216     7.845000   601.171521   582.188381     0.001237
      2217     7.848000   601.106778   584.662857     0.001283
      2218     7.851000   601.189873   639.020352     0.001187
      2219     7.854000   601.421693   637.385861     0.001157
      2220     7.857000   601.802590   574.454699     0.001265
      2221     7.860000   602.332426   581.687568     0.001340
      2222     7.863000   603.010609   567.772257     0.001300
      2223     7.866000   603.836110   562.597057     0.001276
      2224     7.869000   604.807459   562.079647     0.001392
      2225     7.872000   605.922737   564.517339     0.001308
      2226     7.875000   607.179550   627.219667     0.001153
      2227     7.878000   608.574988   620.240624     0.001223
      2228     7.881000   610.105589   581.087092     0.001304
      2229     7.884000   611.767296   601.741346     0.001231
      2230     7.887000   613.555406   561.334677     0.001297
      2231     7.890000   615.464536   607.429614     0.001276
      2232     7.893000   617.488586   622.497128     0.001183
      2233     7.896000   619.620714   634.594874     0.001126
      2234     7.899000   621.853317   645.687560     0.001214
      2235     7.902000   624.178033   589.145685     0.001258
      2236     7.905000   626.585749   673.284397     0.001079
      2237     7.908000   629.066632   649.080867     0.001963
      2238     7.911000   631.610190   652.029746     0.001685
      2239     7.914000   634.205364   682.008026     0.001436
      2240     7.917000   636.840681   650.079262     0.001442
      2241     7.920000   639.504481   655.461199     0.001462
      2242     7.923000   642.185253   649.647610     0.001380
      2243     7.926000   644.872111   704.854737     0.001222
      2244     7.929000   647.555430   661.184569     0.001404
      2245     7.932000   650.227669   673.831213     0.001279
      2246     7.935000   652.884374   641.350228     0.001318
      2247     7.938000   655.525317   674.203213     0.001308
      2248     7.941000   658.155696   706.933857     0.001215
      2249     7.944000   660.787296   606.702565     0.001387
      2250     7.947000   663.439465   716.652987     0.001164
      2251     7.950000   666.139784   696.815337     0.001271
      2252     7.953000   668.924321   743.445253     0.001130
      2253     7.956000   671.837410   669.663589     0.001228
      2254     7.959000   674.930984   740.608572     0.001209
      2255     7.962000   678.263506   662.156298     0.001270
      2256     7.965000   681.898617   790.290747     0.001047
      2257     7.968000   685.903620   655.006146     0.001330
      2258     7.971000   690.347908   728.291132     0.001182
      2259     7.974000   695.301412   713.645093     0.001175
      2260     7.977000   700.833117   710.854753     0.001174
      2261     7.980000   707.009656   745.756690     0.001191
      2262     7.983000   713.893977   755.982398     0.001110
      2263     7.986000   721.544053   739.599081     0.001110
      2264     7.989000   730.011631   738.109690     0.001210
      2265     7.992000   739.340992   781.959523     0.001079
      2266     7.995000   749.567710   755.959884     0.001098
      2267     7.998000   760.717437   677.599464     0.001281
      2268     8.001000   772.804697   820.314611     0.001048
      2269     8.004000   785.831716   790.474494     0.001063
      2270     8.007000   799.787303   785.738214     0.001065
      2271     8.010000   814.645797   815.894885     0.001088
      2272     8.013000   830.366081   807.420307     0.001044
      2273     8.016000   846.890680   956.894400     0.000861
      2274     8.019000   864.144942   961.144911     0.000929
      2275     8.022000   882.036285   842.162922     0.001001
      2276     8.025000   900.453529   850.640306     0.000968
      2277     8.028000   919.266306   904.954928     0.000957
      2278     8.031000   938.324581   947.836949     0.000910
      2279     8.034000   957.458343   959.218095     0.000875
      2280     8.037000   976.477589   928.960750     0.000904
      2281     8.040000   995.172748   987.533043     0.000896
      2282     8.043000  1013.315832   974.811545     0.000862
      2283     8.046000  1030.662588   999.527110     0.000821
      2284     8.049000  1046.956020   986.891752     0.000904
      2285     8.052000  1061.931616  1013.171205     0.000836
      2286     8.055000  1075.324476  1001.368964     0.000833
      2287     8.058000  1086.878364   963.659816     0.000901
      2288     8.061000  1096.356370  1040.012517     0.000828
      2289     8.064000  1103.552470  1102.670408     0.000760
      2290     8.067000  1108.302947  1044.229314     0.000805
      2291     8.070000  1110.496371  1063.533131     0.000837
      2292     8.073000  1110.080840  1075.589168     0.000776
      2293     8.076000  1107.067446  1064.254274     0.000768
      2294     8.079000  1101.529431   984.874334     0.000906
      2295     8.082000  1093.597167   955.397256     0.000880
      2296     8.085000  1083.449681  1022.808449     0.000813
      2297     8.088000  1071.303910  1068.860357     0.000812
      2298     8.091000  1057.403039  1038.427341     0.000831
      2299     8.094000  1042.005165  1005.521877     0.000833
      2300     8.097000  1025.373227  1047.935604     0.000798
      2301     8.100000  1007.766768  1010.777144     0.000880
      2302     8.103000   989.435691   966.555916     0.000869
      2303     8.106000   970.615906   976.230664     0.000848
      2304     8.109000   951.526572   967.669117     0.000914
      2305     8.112000   932.368583   966.168044     0.000864
      2306     8.115000   913.323933   925.543512     0.000898
      2307     8.118000   894.555684   938.052179     0.000924
      2308     8.121000   876.208299   853.546769     0.001016
      2309     8.124000   858.408186   879.710265     0.000952
      2310     8.127000   841.264386   851.644598     0.000974
      2311     8.130000   824.869327   926.537392     0.000954
      2312     8.133000   809.299646   847.275320     0.000982
      2313     8.136000   794.617062   817.976625     0.001010
      2314     8.139000   780.869305   809.004876     0.001094
      2315     8.142000   768.091108   844.989426     0.000988
      2316     8.145000   756.305238   748.591850     0.001118
      2317     8.148000   745.523587   775.910195     0.001115
      2318     8.151000   735.748274   822.869479     0.001047
      2319     8.154000   726.972777   765.192477     0.001099
      2320     8.157000   719.183038   748.418482     0.001111
      2321     8.160000   712.358544   756.643549     0.001171
      2322     8.163000   706.473362   749.698078     0.001112
      2323     8.166000   701.497082   687.730301     0.001209
      2324     8.169000   697.395694   694.274600     0.001286
      2325     8.172000   694.132344   805.405906     0.001046
      2326     8.175000   691.667989   756.349204     0.001115
      2327     8.178000   689.961937   735.531880     0.001171
      2328     8.181000   688.972265   685.454711     0.001262
      2329     8.184000   688.656135   720.346885     0.001173
      2330     8.187000   688.969990   741.772174     0.001117
      2331     8.190000   689.869672   781.323501     0.001139
      2332     8.193000   691.310432   763.416603     0.001091
      2333     8.196000   693.246884   753.468192     0.001102
      2334     8.199000   695.632883   696.043751     0.001284
      2335     8.202000   698.421354   714.703910     0.001175
      2336     8.205000   701.564075   638.940595     0.001322
      2337     8.208000   705.011430   651.277678     0.001320
      2338     8.211000   708.712139   726.314349     0.001192
      2339     8.214000   712.612976   721.642155     0.001173
      2340     8.217000   716.658500   725.981864     0.001140
      2341     8.220000   720.790821   720.337258     0.001239
      2342     8.223000   724.949431   673.029042     0.001237
      2343     8.226000   729.071173   691.301427     0.001200
      2344     8.229000   733.090385   752.647403     0.001184
      2345     8.232000   736.939323   715.419512     0.001170
      2346     8.235000   740.548920   749.104737     0.001126
      2347     8.238000   743.849971   742.083107     0.001162
      2348     8.241000   746.774760   747.277164     0.001155
      2349     8.244000   749.259134   751.587615     0.001126
      2350     8.247000   751.244902   745.362762     0.001112
      2351     8.250000   752.682406   758.480096     0.001177
      2352     8.253000   753.532989   687.224950     0.001216
      2353     8.256000   753.771090   702.369250     0.001180
      2354     8.259000   753.385655   626.209195     0.001424
      2355     8.262000   752.380684   714.580735     0.001173
      2356     8.265000   750.774797   735.470755     0.001147
      2357     8.268000   748.599890   772.381387     0.001112
      2358     8.271000   745.899053   753.793578     0.001150
      2359     8.274000   742.724020   701.608055     0.001210
      2360     8.277000   739.132464   685.708280     0.001199
      2361     8.280000   735.185384   672.068903     0.001327
      2362     8.283000   730.944798   708.040087     0.001185
      2363     8.286000   726.471861   698.234076     0.001182
      2364     8.289000   721.825427   722.771084     0.001239
      2365     8.292000   717.061037   732.544217     0.001139
      2366     8.295000   712.230270   739.974485     0.001138
      2367     8.298000   707.380371   672.234332     0.001275
      2368     8.301000   702.554077   713.266536     0.001200
      2369     8.304000   697.789591   724.715643     0.001168
      2370     8.307000   693.120629   681.638485     0.001215
      2371     8.310000   688.576533   682.446863     0.001309
      2372     8.313000   684.182409   664.374607     0.001258
      2373     8.316000   679.959287   674.474890     0.001225
      2374     8.319000   675.924305   649.466688     0.001375
      2375     8.322000   672.090899   635.990132     0.001317
      2376     8.325000   668.469020   659.617505     0.001281
      2377     8.328000   665.065359   624.383879     0.001372
      2378     8.331000   661.883597   681.944838     0.001258
      2379     8.334000   658.924668   650.862267     0.001296
      2380     8.337000   656.187032   665.593656     0.001240
      2381     8.340000   653.666964   613.910145     0.001451
      2382     8.343000   651.358843   610.327920     0.001373
      2383     8.346000   649.255442   594.496953     0.001382
      2384     8.349000   647.348220   578.372740     0.001538
      2385     8.352000   645.627592   661.923409     0.001262
      2386     8.355000   644.083197   583.569303     0.001442
      2387     8.358000   642.704141   613.814562     0.001397
      2388     8.361000   641.479229   677.128530     0.001273
      2389     8.364000   640.397157   572.374134     0.001483
      2390     8.367000   639.446697   648.686104     0.001275
      2391     8.370000   638.616846   562.330582     0.001571
      2392     8.373000   637.896955   662.407551     0.001271
      2393     8.376000   637.276827   544.754169     0.001522
      2394     8.379000   636.746804   592.731421     0.001497
      2395     8.382000   636.297813   576.386437     0.001454
      2396     8.385000   635.921414   647.428196     0.001289
      2397     8.388000   635.609814   563.878928     0.001524
      2398     8.391000   635.355874   586.825578     0.001471
      2399     8.394000   635.153098   612.509837     0.001386
      2400     8.397000   634.995620   639.786632     0.001290
      2401     8.400000   634.878169   567.288255     0.001561
      2402     8.403000   634.796044   566.384472     0.001479
      2403     8.406000   634.745073   558.736150     0.001478
      2404     8.409000   634.721571   613.017423     0.001450
      2405     8.412000   634.722302   595.227736     0.001416
      2406     8.415000   634.744432   614.426930     0.001367
      2407     8.418000   634.785496   566.646975     0.001514
      2408     8.421000   634.843351   616.406419     0.001399
      2409     8.424000   634.916143   631.572424     0.001348
      2410     8.427000   635.002272   611.386562     0.001355
      2411     8.430000   635.100358   639.133459     0.001390
      2412     8.433000   635.209214   720.032055     0.001158
      2413     8.436000   635.327819   613.264173     0.001339
      2414     8.439000   635.455294   615.052391     0.001443
      2415     8.442000   635.590884   602.625059     0.001396
      2416     8.445000   635.733935   558.540531     0.001499
      2417     8.448000   635.883885   617.308209     0.001383
      2418     8.451000   636.040244   594.592340     0.001453
      2419     8.454000   636.202586   581.381834     0.001456
      2420     8.457000   636.370540   627.509290     0.001324
      2421     8.460000   636.543779   610.969510     0.001456
      2422     8.463000   636.722012   569.277262     0.001472
      2423     8.466000   636.904983   586.315471     0.001405
      2424     8.469000   637.092462   641.871647     0.001366
      2425     8.472000   637.284243   577.683645     0.001461
      2426     8.475000   637.480138   588.252139     0.001422
      2427     8.478000   637.679977   587.036417     0.001459
      2428     8.481000   637.883604   604.208197     0.001443
      2429     8.484000   638.090878   582.230845     0.001451
      2430     8.487000   638.301666   616.192161     0.001349
      2431     8.490000   638.515847   621.708176     0.001426
      2432     8.493000   638.733306   602.780690     0.001394
      2433     8.496000   638.953941   646.647914     0.001281
      2434     8.499000   639.177651   615.898453     0.001435
      2435     8.502000   639.404345   616.784556     0.001364
      2436     8.505000   639.633938   613.279906     0.001370
      2437     8.508000   639.866350   635.928581     0.001344
      2438     8.511000   640.101505   613.208678     0.001415
      2439     8.514000   640.339332   570.829933     0.001483
      2440     8.517000   640.579766   631.874116     0.001316
      2441     8.520000   640.822745   595.733615     0.001485
      2442     8.523000   641.068211   640.005824     0.001310
      2443     8.526000   641.316110   640.595405     0.001293
      2444     8.529000   641.566390   563.708169     0.001563
      2445     8.532000   641.819006   580.407553     0.001452
      2446     8.535000   642.073913   608.622922     0.001376
      2447     8.538000   642.331069   638.956435     0.001325
      2448     8.541000   642.590439   588.150301     0.001478
      2449     8.544000   642.851985   593.142060     0.001420
      2450     8.547000   643.115676   617.679933     0.001342
      2451     8.550000   643.381483   596.403841     0.001481
      2452     8.553000   643.649378   596.319023     0.001407
      2453     8.556000   643.919337   611.661377     0.001356
      2454     8.559000   644.191338   575.677764     0.001529
      2455     8.562000   644.465362   605.493561     0.001395
      2456     8.565000   644.741392   563.128293     0.001493
      2457     8.568000   645.019412   661.729393     0.001288
      2458     8.571000   645.299412   641.513335     0.001357
      2459     8.574000   645.581380   614.452198     0.001378
      2460     8.577000   645.865309   572.589491     0.001451
      2461     8.580000   646.151194   590.253925     0.001500
      2462     8.583000   646.439032   614.263453     0.001373
      2463     8.586000   646.728823   621.437994     0.001336
      2464     8.589000   647.020569   612.361370     0.001436
      2465     8.592000   647.314276   615.872062     0.001379
      2466     8.595000   647.609951   605.356054     0.001389
      2467     8.598000   647.907606   624.820883     0.001371
      2468     8.601000   648.207254   597.107585     0.001457
      2469     8.604000   648.508914   622.398483     0.001350
      2470     8.607000   648.812607   594.111151     0.001395
      2471     8.610000   649.118359   540.454834     0.001637
      2472     8.613000   649.426202   606.481433     0.001390
      2473     8.616000   649.736170   604.841950     0.001376
      2474     8.619000   650.048307   643.844138     0.001360
      2475     8.622000   650.362659   622.201214     0.001360
      2476     8.625000   650.679284   678.399261     0.001236
      2477     8.628000   650.998246   578.933369     0.001475
      2478     8.631000   651.319617   534.557596     0.001635
      2479     8.634000   651.643483   616.219843     0.001367
      2480     8.637000   651.969940   551.209688     0.001511
      2481     8.640000   652.299096   571.677227     0.001552
      2482     8.643000   652.631077   653.748283     0.001289
      2483     8.646000   652.966022   661.903527     0.001261
      2484     8.649000   653.304091   592.025403     0.001492
      2485     8.652000   653.645463   617.240633     0.001376
      2486     8.655000   653.990340   628.257144     0.001342
      2487     8.658000   654.338945   622.289106     0.001369
      2488     8.661000   654.691531   535.991326     0.001633
      2489     8.664000   655.048376   616.275826     0.001378
      2490     8.667000   655.409789   672.026849     0.001230
      2491     8.670000   655.776108   615.904575     0.001435
      2492     8.673000   656.147705   617.677974     0.001363
      2493     8.676000   656.524985   640.710701     0.001305
      2494     8.679000   656.908386   592.874509     0.001484
      2495     8.682000   657.298381   601.571226     0.001420
      2496     8.685000   657.695474   690.191120     0.001222
      2497     8.688000   658.100202   509.623912     0.001672
      2498     8.691000   658.513131   592.390127     0.001471
      2499     8.694000   658.934855   690.181375     0.001221
      2500     8.697000   659.365987   649.430769     0.001288
      2501     8.700000   659.807161   588.531570     0.001518
      2502     8.703000   660.259019   626.017817     0.001342
      2503     8.706000   660.722208   659.513069     0.001267
      2504     8.709000   661.197374   594.706781     0.001479
      2505     8.712000   661.685147   591.080401     0.001446
      2506     8.715000   662.186133   624.569551     0.001357
      2507     8.718000   662.700908   639.818038     0.001334
      2508     8.721000   663.229997   612.681616     0.001419
      2509     8.724000   663.773873   603.159003     0.001401
      2510     8.727000   664.332936   640.751837     0.001305
      2511     8.730000   664.907505   615.372865     0.001452
      2512     8.733000   665.497803   648.953106     0.001299
      2513     8.736000   666.103947   629.490145     0.001324
      2514     8.739000   666.725939   635.475729     0.001390
      2515     8.742000   667.363648   641.235593     0.001326
      2516     8.745000   668.016809   622.791325     0.001356
      2517     8.748000   668.685008   592.692397     0.001436
      2518     8.751000   669.367678   622.905410     0.001411
      2519     8.754000   670.064090   674.158976     0.001251
      2520     8.757000   670.773350   566.868723     0.001472
      2521     8.760000   671.494392   619.094644     0.001432
      2522     8.763000   672.225980   637.751920     0.001309
      2523     8.766000   672.966703   665.169296     0.001257
      2524     8.769000   673.714980   658.430664     0.001337
      2525     8.772000   674.469063   691.028232     0.001225
      2526     8.775000   675.227049   628.984325     0.001348
      2527     8.778000   675.986898   610.274629     0.001402
      2528     8.781000   676.746460   672.557875     0.001298
      2529     8.784000   677.503520   652.943421     0.001295
      2530     8.787000   678.255852   682.991665     0.001218
      2531     8.790000   679.001297   621.197576     0.001442
      2532     8.793000   679.737865   628.757626     0.001332
      2533     8.796000   680.463851   719.111774     0.001164
      2534     8.799000   681.177972   648.569242     0.001366
      2535     8.802000   681.879514   627.282841     0.001349
      2536     8.805000   682.568477   614.135898     0.001377
      2537     8.808000   683.245715   665.440774     0.001285
      2538     8.811000   683.913054   697.785429     0.001262
      2539     8.814000   684.573372   639.256499     0.001329
      2540     8.817000   685.230663   677.157923     0.001224
      2541     8.820000   685.890045   657.895056     0.001357
      2542     8.823000   686.557755   669.676105     0.001258
      2543     8.826000   687.241121   685.350146     0.001204
      2544     8.829000   687.948520   667.196783     0.001338
      2545     8.832000   688.689346   661.120652     0.001278
      2546     8.835000   689.473987   727.254058     0.001156
      2547     8.838000   690.313810   620.505653     0.001381
      2548     8.841000   691.221180   718.870231     0.001217
      2549     8.844000   692.209477   683.573600     0.001248
      2550     8.847000   693.293143   664.781738     0.001244
      2551     8.850000   694.487721   717.463042     0.001253
      2552     8.853000   695.809907   675.770446     0.001249
      2553     8.856000   697.277589   653.668734     0.001262
      2554     8.859000   698.909878   626.300487     0.001413
      2555     8.862000   700.727120   627.169311     0.001345
      2556     8.865000   702.750884   655.727626     0.001287
      2557     8.868000   705.003926   674.428571     0.001277
      2558     8.871000   707.510114   719.186699     0.001215
      2559     8.874000   710.294322   667.920186     0.001276
      2560     8.877000   713.382277   692.595816     0.001195
      2561     8.880000   716.800369   697.358262     0.001282
      2562     8.883000   720.575410   703.132842     0.001205
      2563     8.886000   724.734346   716.850748     0.001159
      2564     8.889000   729.303921   769.918402     0.001158
      2565     8.892000   734.310298   728.097184     0.001164
      2566     8.895000   739.778623   755.754864     0.001115
      2567     8.898000   745.732562   737.046723     0.001165
      2568     8.901000   752.193783   711.879932     0.001223
      2569     8.904000   759.181422   704.762914     0.001208
      2570     8.907000   766.711509   734.662650     0.001120
      2571     8.910000   774.796388   757.358522     0.001179
      2572     8.913000   783.444124   775.827830     0.001087
      2573     8.916000   792.657906   803.491002     0.001016
      2574     8.919000   802.435468   807.421935     0.001107
      2575     8.922000   812.768525   805.316375     0.001051
      2576     8.925000   823.642227   759.438717     0.001101
      2577     8.928000   835.034655   795.342648     0.001085
      2578     8.931000   846.916350   790.267572     0.001096
      2579     8.934000   859.249870   867.160913     0.000979
      2580     8.937000   871.989401   861.442900     0.000956
      2581     8.940000   885.080395   867.146565     0.001034
      2582     8.943000   898.459250   850.059667     0.000995
      2583     8.946000   912.053037   932.940016     0.000877
      2584     8.949000   925.779270   859.606017     0.001042
      2585     8.952000   939.545759   928.260095     0.000913
      2586     8.955000   953.250555   937.762078     0.000896
      2587     8.958000   966.782070   930.856235     0.000932
      2588     8.961000   980.019421   957.085272     0.000900
      2589     8.964000   992.833116  1009.456337     0.000841
      2590     8.967000  1005.086197  1012.227133     0.000821
      2591     8.970000  1016.635963  1030.643757     0.000870
      2592     8.973000  1027.336403  1018.411071     0.000833
      2593     8.976000  1037.041407   897.288895     0.000911
      2594     8.979000  1045.608766   974.397350     0.000911
      2595     8.982000  1052.904868  1056.510408     0.000801
      2596     8.985000  1058.809857   992.432123     0.000847
      2597     8.988000  1063.222905  1035.488378     0.000843
      2598     8.991000  1066.067124  1060.403651     0.000818
      2599     8.994000  1067.293638  1042.676620     0.000808
      2600     8.997000  1066.884312  1076.711320     0.000773
      2601     9.000000  1064.852833  1061.478221     0.000842
      2602     9.003000  1061.243974  1095.961028     0.000774
      2603     9.006000  1056.131140  1022.735797     0.000803
      2604     9.009000  1049.612495  1073.188223     0.000837
      2605     9.012000  1041.806108  1060.960053     0.000798
      2606     9.015000  1032.844647  1107.012130     0.000752
      2607     9.018000  1022.870093  1039.512453     0.000841
      2608     9.021000  1012.028885   991.104859     0.000870
      2609     9.024000  1000.467735   978.430594     0.000862
      2610     9.027000   988.330266  1061.568282     0.000785
      2611     9.030000   975.754445   980.943746     0.000908
      2612     9.033000   962.870774   991.931072     0.000856
      2613     9.036000   949.801090   968.682196     0.000839
      2614     9.039000   936.657854  1006.639167     0.000893
      2615     9.042000   923.543789   949.667783     0.000887
      2616     9.045000   910.551775   974.682399     0.000852
      2617     9.048000   897.764898   990.766311     0.000886
      2618     9.051000   885.256618   899.181077     0.000959
      2619     9.054000   873.090997   932.578664     0.000911
      2620     9.057000   861.322985   878.201846     0.000952
      2621     9.060000   849.998737   909.630707     0.000974
      2622     9.063000   839.155979   824.959894     0.001027
      2623     9.066000   828.824403   840.267250     0.000979
      2624     9.069000   819.026104   872.772679     0.001035
      2625     9.072000   809.776050   782.580749     0.001072
      2626     9.075000   801.082600   821.280010     0.001006
      2627     9.078000   792.948044   780.095893     0.001124
      2628     9.081000   785.369173   873.259928     0.000983
      2629     9.084000   778.337873   773.435199     0.001095
      2630     9.087000   771.841726   806.121384     0.001043
      2631     9.090000   765.864619   801.925464     0.001106
      2632     9.093000   760.387334   798.197986     0.001056
      2633     9.096000   755.388139   751.208457     0.001093
      2634     9.099000   750.843343   777.022149     0.001161
      2635     9.102000   746.727822   844.631597     0.001000
      2636     9.105000   743.015508   829.672123     0.000996
      2637     9.108000   739.679837   785.008118     0.001118
      2638     9.111000   736.694149   742.339400     0.001162
      2639     9.114000   734.032039   741.413514     0.001138
      2640     9.117000   731.667660   755.409238     0.001117
      2641     9.120000   729.575980   781.449995     0.001129
      2642     9.123000   727.732985   745.422270     0.001136
      2643     9.126000   726.115844   766.680434     0.001068
      2644     9.129000   724.703028   743.384729     0.001204
      2645     9.132000   723.474392   767.179827     0.001099
      2646     9.135000   722.411220   688.468862     0.001190
      2647     9.138000   721.496247   746.625211     0.001174
      2648     9.141000   720.713646   677.842470     0.001265
      2649     9.144000   720.048996   689.904090     0.001219
      2650     9.147000   719.489239   717.927626     0.001182
      2651     9.150000   719.022615   763.742351     0.001158
      2652     9.153000   718.638586   695.043843     0.001211
      2653     9.156000   718.327764   663.277451     0.001226
      2654     9.159000   718.081819   614.394557     0.001457
      2655     9.162000   717.893398   779.568995     0.001081
      2656     9.165000   717.756036   712.601483     0.001153
      2657     9.168000   717.664075   767.106345     0.001144
      2658     9.171000   717.612579   726.897786     0.001178
      2659     9.174000   717.597262   655.506088     0.001282
      2660     9.177000   717.614409   715.229012     0.001177
      2661     9.180000   717.660813   711.862983     0.001234
      2662     9.183000   717.733716   649.885923     0.001298
      2663     9.186000   717.830747   727.058446     0.001125
      2664     9.189000   717.949876   762.671455     0.001179
      2665     9.192000   718.089366   662.532861     0.001270
      2666     9.195000   718.247737   696.351705     0.001184
      2667     9.198000   718.423727   742.082150     0.001182
      2668     9.201000   718.616264   732.041230     0.001164
      2669     9.204000   718.824439   738.223106     0.001132
      2670     9.207000   719.047481   738.601202     0.001142
      2671     9.210000   719.284735   724.227359     0.001211
      2672     9.213000   719.535656   691.008730     0.001214
      2673     9.216000   719.799784   706.252766     0.001163
      2674     9.219000   720.076735   762.346998     0.001178
      2675     9.222000   720.366195   695.731547     0.001218
      2676     9.225000   720.667906   638.168749     0.001294
      2677     9.228000   720.981662   650.154311     0.001349
      2678     9.231000   721.307305   689.549831     0.001241
      2679     9.234000   721.644716   686.784812     0.001224
      2680     9.237000   721.993817   749.509272     0.001128
      2681     9.240000   722.354565   718.882074     0.001217
      2682     9.243000   722.726947   700.816482     0.001203
      2683     9.246000   723.110988   742.272406     0.001100
      2684     9.249000   723.506740   686.983743     0.001307
      2685     9.252000   723.914288   688.875232     0.001227
      2686     9.255000   724.333747   728.474255     0.001132
      2687     9.258000   724.765266   795.940286     0.001106
      2688     9.261000   725.209024   690.881934     0.001225
      2689     9.264000   725.665240   719.342609     0.001161
      2690     9.267000   726.134168   743.886294     0.001136
      2691     9.270000   726.616102   738.162168     0.001187
      2692     9.273000   727.111385   682.139340     0.001242
      2693     9.276000   727.620407   645.624129     0.001267
      2694     9.279000   728.143617   672.730551     0.001321
      2695     9.282000   728.681527   691.822986     0.001212
      2696     9.285000   729.234722   723.350049     0.001137
      2697     9.288000   729.803872   657.926431     0.001342
      2698     9.291000   730.389744   764.625608     0.001116
      2699     9.294000   730.993217   741.489330     0.001124
      2700     9.297000   731.615300   689.286740     0.001218
      2701     9.300000   732.257153   711.405310     0.001229
      2702     9.303000   732.920114   728.229183     0.001154
      2703     9.306000   733.605721   694.781673     0.001182
      2704     9.309000   734.315754   698.855629     0.001283
      2705     9.312000   735.052265   709.928713     0.001176
      2706     9.315000   735.817627   648.218128     0.001260
      2707     9.318000   736.614578   696.089947     0.001257
      2708     9.321000   737.446280   736.803747     0.001154
      2709     9.324000   738.316378   717.709887     0.001165
      2710     9.327000   739.229071   727.814570     0.001163
      2711     9.330000   740.189186   746.809340     0.001171
      2712     9.333000   741.202264   728.441237     0.001164
      2713     9.336000   742.274646   751.875188     0.001097
      2714     9.339000   743.413572   685.715243     0.001310
      2715     9.342000   744.627286   739.696335     0.001136
      2716     9.345000   745.925142   748.262810     0.001101
      2717     9.348000   747.317716   775.392015     0.001128
      2718     9.351000   748.816925   756.672637     0.001133
      2719     9.354000   750.436141   728.158934     0.001157
      2720     9.357000   752.190307   754.492994     0.001120
      2721     9.360000   754.096043   693.023802     0.001265
      2722     9.363000   756.171757   697.971142     0.001208
      2723     9.366000   758.437730   794.507273     0.001031
      2724     9.369000   760.916193   775.714032     0.001154
      2725     9.372000   763.631388   700.739719     0.001206
      2726     9.375000   766.609593   727.211614     0.001122
      2727     9.378000   769.879130   733.831100     0.001183
      2728     9.381000   773.470331   777.918555     0.001089
      2729     9.384000   777.415462   713.863105     0.001177
      2730     9.387000   781.748608   724.478927     0.001162
      2731     9.390000   786.505504   752.982747     0.001174
      2732     9.393000   791.723312   719.742611     0.001166
      2733     9.396000   797.440343   770.710134     0.001060
      2734     9.399000   803.695710   765.158179     0.001160
      2735     9.402000   810.528931   845.374695     0.000982
      2736     9.405000   817.979455   800.260402     0.001030
      2737     9.408000   826.086139   787.221505     0.001105
      2738     9.411000   834.886652   789.186547     0.001078
      2739     9.414000   844.416833   925.313133     0.000905
      2740     9.417000   854.709994   807.366508     0.001040
      2741     9.420000   865.796182   801.966088     0.001101
      2742     9.423000   877.701400   846.901006     0.000994
      2743     9.426000   890.446813   865.480315     0.000949
      2744     9.429000   904.047937   894.074744     0.000996
      2745     9.432000   918.513815   884.379954     0.000949
      2746     9.435000   933.846224   869.554151     0.000948
      2747     9.438000   950.038880   906.796954     0.000963
      2748     9.441000   967.076691   948.609811     0.000896
      2749     9.444000   984.935043   927.391169     0.000902
      2750     9.447000  1003.579133   909.230931     0.000919
      2751     9.450000  1022.963354  1032.010021     0.000852
      2752     9.453000  1043.030742   980.041888     0.000863
      2753     9.456000  1063.712463  1074.080630     0.000763
      2754     9.459000  1084.927368  1034.504992     0.000860
      2755     9.462000  1106.581593  1032.322779     0.000812
      2756     9.465000  1128.568221   995.695858     0.000832
      2757     9.468000  1150.767005  1119.825466     0.000778
      2758     9.471000  1173.044179  1212.266936     0.000700
      2759     9.474000  1195.252399  1150.182098     0.000730
      2760     9.477000  1217.230853  1174.966958     0.000712
      2761     9.480000  1238.805656  1155.899210     0.000763
      2762     9.483000  1259.790621  1205.041589     0.000696
      2763     9.486000  1279.988552  1224.059118     0.000667
      2764     9.489000  1299.193229  1284.950103     0.000695
      2765     9.492000  1317.192227  1325.039269     0.000631
      2766     9.495000  1333.770703  1277.667212     0.000645
      2767     9.498000  1348.716210  1315.813487     0.000663
      2768     9.501000  1361.824493  1401.531182     0.000607
      2769     9.504000  1372.906074  1375.928523     0.000612
      2770     9.507000  1381.793285  1330.869744     0.000627
      2771     9.510000  1388.347258  1498.784639     0.000584
      2772     9.513000  1392.464271  1397.745453     0.000606
      2773     9.516000  1394.080829  1468.846277     0.000558
      2774     9.519000  1393.176941  1466.025288     0.000608
      2775     9.522000  1389.777211  1452.283304     0.000576
      2776     9.525000  1383.949622  1495.083438     0.000554
      2777     9.528000  1375.802144  1400.956176     0.000619
      2778     9.531000  1365.477562  1428.870245     0.000599
      2779     9.534000  1353.147073  1433.337218     0.000587
      2780     9.537000  1339.003270  1365.317042     0.000609
      2781     9.540000  1323.253125  1407.469583     0.000621
      2782     9.543000  1306.111445  1365.729541     0.000613
      2783     9.546000  1287.795140  1375.803228     0.000597
      2784     9.549000  1268.518498  1362.255786     0.000655
      2785     9.552000  1248.489482  1298.801046     0.000647
      2786     9.555000  1227.906994  1320.900760     0.000629
      2787     9.558000  1206.958972  1239.251143     0.000698
      2788     9.561000  1185.821156  1239.440847     0.000689
      2789     9.564000  1164.656374  1257.765375     0.000670
      2790     9.567000  1143.614185  1146.137017     0.000727
      2791     9.570000  1122.830790  1082.296632     0.000816
      2792     9.573000  1102.429114  1118.951977     0.000751
      2793     9.576000  1082.518994  1072.752717     0.000767
      2794     9.579000  1063.197453  1008.791189     0.000887
      2795     9.582000  1044.549028  1108.068493     0.000755
      2796     9.585000  1026.646148  1016.888252     0.000815
      2797     9.588000  1009.549558  1156.514926     0.000750
      2798     9.591000   993.308790  1051.748465     0.000813
      2799     9.594000   977.962679  1020.678057     0.000824
      2800     9.597000   963.539930  1048.511993     0.000799
      2801     9.600000   950.059724   939.617788     0.000934
      2802     9.603000   937.532369   930.899580     0.000894
      2803     9.606000   925.959983   891.801040     0.000919
      2804     9.609000   915.337195   925.306084     0.000961
      2805     9.612000   905.651870   900.918098     0.000931
      2806     9.615000   896.885834   952.650504     0.000877
      2807     9.618000   889.015593   875.431380     0.000992
      2808     9.621000   882.013031   906.610207     0.000944
      2809     9.624000   875.846094   854.107787     0.000988
      2810     9.627000   870.479423   848.579196     0.000981
      2811     9.630000   865.874959   774.524051     0.001145
      2812     9.633000   861.992493   917.178215     0.000913
      2813     9.636000   858.790164   877.653466     0.000934
      2814     9.639000   856.224907   870.142818     0.001019
      2815     9.642000   854.252836   820.732414     0.001020
      2816     9.645000   852.829579   799.707527     0.001044
      2817     9.648000   851.910554   775.243710     0.001119
      2818     9.651000   851.451182   831.998277     0.001030
      2819     9.654000   851.407068   892.316722     0.000946
      2820     9.657000   851.734112   777.006471     0.001075
      2821     9.660000   852.388592   872.920760     0.001006
      2822     9.663000   853.327211   893.745878     0.000946
      2823     9.666000   854.507104   860.422537     0.000960
      2824     9.669000   855.885844   879.856672     0.001011
      2825     9.672000   857.421421   813.280267     0.001036
      2826     9.675000   859.072258   896.099555     0.000926
      2827     9.678000   860.797235   849.933771     0.001017
      2828     9.681000   862.555778   784.667804     0.001087
      2829     9.684000   864.308015   806.904145     0.001045
      2830     9.687000   866.015019   870.717091     0.000962
      2831     9.690000   867.639180   839.826591     0.001055
      2832     9.693000   869.144667   905.566386     0.000929
      2833     9.696000   870.498024   803.744842     0.001027
      2834     9.699000   871.668837   809.531778     0.001101
      2835     9.702000   872.630448   812.708795     0.001030
      2836     9.705000   873.360666   828.202245     0.001010
      2837     9.708000   873.842382   876.092145     0.000984
      2838     9.711000   874.064051   850.897286     0.001013
      2839     9.714000   874.019962   762.901841     0.001104
      2840     9.717000   873.710250   888.338189     0.000931
      2841     9.720000   873.140665   853.674079     0.001031
      2842     9.723000   872.322092   871.126091     0.000963
      2843     9.726000   871.269883   794.406283     0.001032
      2844     9.729000   870.003054   877.807786     0.001006
      2845     9.732000   868.543425   850.751355     0.000978
      2846     9.735000   866.914758   833.087789     0.001002
      2847     9.738000   865.141967   900.658613     0.000960
      2848     9.741000   863.250416   883.469810     0.000966
      2849     9.744000   861.265336   866.388897     0.000978
      2850     9.747000   859.211370   896.178210     0.000929
      2851     9.750000   857.112225   797.870287     0.001108
      2852     9.753000   854.990426   912.392544     0.000923
      2853     9.756000   852.867155   883.647527     0.000929
      2854     9.759000   850.762148   870.433518     0.001026
      2855     9.762000   848.693643   813.364153     0.001032
      2856     9.765000   846.678358   872.524907     0.000952
      2857     9.768000   844.731497   787.575326     0.001090
      2858     9.771000   842.866759   908.883797     0.000946
      2859     9.774000   841.096388   819.075706     0.001028
      2860     9.777000   839.431204   875.811275     0.000947
      2861     9.780000   837.880654   796.500287     0.001113
      2862     9.783000   836.452872   790.795238     0.001062
      2863     9.786000   835.154748   809.394547     0.001018
      2864     9.789000   833.991999   921.958110     0.000964
      2865     9.792000   832.969262   898.549680     0.000935
      2866     9.795000   832.090179   870.667650     0.000955
      2867     9.798000   831.357510   882.499642     0.000983
      2868     9.801000   830.773236   875.624952     0.000979
      2869     9.804000   830.338683   857.960123     0.000982
      2870     9.807000   830.054649   867.875203     0.000958
      2871     9.810000   829.921538   819.281679     0.001075
      2872     9.813000   829.939496   817.987148     0.001031
      2873     9.816000   830.108556   841.463962     0.000975
      2874     9.819000   830.428788   867.596702     0.001017
      2875     9.822000   830.900446   888.677015     0.000940
      2876     9.825000   831.524124   875.139812     0.000950
      2877     9.828000   832.300910   971.096390     0.000890
      2878     9.831000   833.232548   868.514257     0.000990
      2879     9.834000   834.321594   904.088748     0.000931
      2880     9.837000   835.571575   918.735248     0.000904
      2881     9.840000   836.987157   905.434011     0.000978
      2882     9.843000   838.574305   922.942494     0.000913
      2883     9.846000   840.340453   905.773810     0.000913
      2884     9.849000   842.294666   915.767733     0.000967
      2885     9.852000   844.447906   952.029771     0.000882
      2886     9.855000   846.812971   889.182861     0.000930
      2887     9.858000   849.404812   917.554312     0.000944
      2888     9.861000   852.240710   914.712647     0.000939
      2889     9.864000   855.340412   967.005242     0.000871
      2890     9.867000   858.726291   904.420856     0.000917
      2891     9.870000   862.423496  1000.611303     0.000879
      2892     9.873000   866.460093   944.966683     0.000891
      2893     9.876000   870.867197   893.530398     0.000920
      2894     9.879000   875.679085   965.129209     0.000917
      2895     9.882000   880.933288   966.853512     0.000860
      2896     9.885000   886.670663  1042.402142     0.000790
      2897     9.888000   892.935438  1021.426797     0.000844
      2898     9.891000   899.775215  1053.734505     0.000813
      2899     9.894000   907.240948  1059.584181     0.000796
      2900     9.897000   915.386872  1066.029633     0.000777
      2901     9.900000   924.270386  1036.294289     0.000853
      2902     9.903000   933.951891  1064.033707     0.000786
      2903     9.906000   944.494567  1097.587774     0.000748
      2904     9.909000   955.964099  1052.403433     0.000845
      2905     9.912000   968.428336  1065.031872     0.000788
      2906     9.915000   981.956899  1093.513944     0.000750
      2907     9.918000   996.620714  1167.655408     0.000730
      2908     9.921000  1012.491497  1172.431314     0.000732
      2909     9.924000  1029.641201  1133.345566     0.000744
      2910     9.927000  1048.141303  1153.500662     0.000724
      2911     9.930000  1068.062113  1211.463629     0.000732
      2912     9.933000  1089.472084  1199.545932     0.000697
      2913     9.936000  1112.436996  1351.141593     0.000606
      2914     9.939000  1137.019116  1274.397820     0.000696
      2915     9.942000  1163.276344  1333.028914     0.000627
      2916     9.945000  1191.261321  1371.591970     0.000611
      2917     9.948000  1221.020533  1319.024344     0.000655
      2918     9.951000  1252.593396  1415.858046     0.000604
      2919     9.954000  1286.011345  1370.875595     0.000613
      2920     9.957000  1321.296925  1457.102205     0.000568
      2921     9.960000  1358.462878  1508.634354     0.000588
      2922     9.963000  1397.511238  1514.850941     0.000554
      2923     9.966000  1438.432434  1528.539859     0.000532
      2924     9.969000  1481.204298  1510.625516     0.000584
      2925     9.972000  1525.791153  1606.832167     0.000521
      2926     9.975000  1572.142791  1628.741886     0.000512
      2927     9.978000  1620.193408  1676.927592     0.000514
      2928     9.981000  1669.860493  1749.840550     0.000492
      2929     9.984000  1721.043676  1673.619675     0.000504
      2930     9.987000  1773.623588  1795.512960     0.000459
      2931     9.990000  1827.460807  1796.239602     0.000490
      2932     9.993000  1882.394985  1756.865941     0.000479
      2933     9.996000  1938.244323  1908.325722     0.000429
      2934     9.999000  1994.805543  1977.087723     0.000639
      2935    10.002000  2051.854583  1976.952174     0.000605
      2936    10.005000  2109.148174  2016.524072     0.000530
      2937    10.008000  2166.426494  1990.594222     0.000530
      2938    10.011000  2223.416971  2109.722423     0.000488
      2939    10.014000  2279.839243  2186.085701     0.000453
      2940    10.017000  2335.411120  2190.827011     0.000437
      2941    10.020000  2389.855246  2279.058054     0.000446
      2942    10.023000  2442.906009  2280.091837     0.000416
      2943    10.026000  2494.316106  2253.516610     0.000411
      2944    10.029000  2543.862139  2504.729371     0.000398
      2945    10.032000  2591.348628  2503.229517     0.000373
      2946    10.035000  2636.608086  2530.953792     0.000365
      2947    10.038000  2679.505100  2587.289581     0.000368
      2948    10.041000  2719.931843  2670.492773     0.000357
      2949    10.044000  2757.801003  2594.168332     0.000359
      2950    10.047000  2793.040691  2701.126142     0.000338
      2951    10.050000  2825.586971  2694.133286     0.000362
      2952    10.053000  2855.376103  2790.458248     0.000333
      2953    10.056000  2882.337232  2916.041261     0.000312
      2954    10.059000  2906.386147  2838.562603     0.000346
      2955    10.062000  2927.420710  2946.068280     0.000313
      2956    10.065000  2945.318368  2934.001991     0.000314
      2957    10.068000  2959.936077  2881.162274     0.000329
      2958    10.071000  2971.112823  3100.983238     0.000307
      2959    10.074000  2978.674758  3025.040399     0.000309
      2960    10.077000  2982.442794  2993.015754     0.000305
      2961    10.080000  2982.242292  3047.783250     0.000322
      2962    10.083000  2977.914253  3060.784160     0.000304
      2963    10.086000  2969.327209  3149.029825     0.000289
      2964    10.089000  2956.388815  3121.078119     0.000315
      2965    10.092000  2939.056113  3082.351001     0.000300
      2966    10.095000  2917.343443  3185.102543     0.000289
      2967    10.098000  2891.327198  3252.692351     0.000293
      2968    10.101000  2861.146927  3074.078725     0.000309
      2969    10.104000  2827.002708  3168.110799     0.000293
      2970    10.107000  2789.149150  3029.509903     0.000302
      2971    10.110000  2747.886470  3087.641251     0.000320
      2972    10.113000  2703.550034  2918.981674     0.000318
      2973    10.116000  2656.498926  2865.377528     0.000316
      2974    10.119000  2607.104700  2973.036088     0.000332
      2975    10.122000  2555.741093  2946.614740     0.000314
      2976    10.125000  2502.775257  2693.409800     0.000343
      2977    10.128000  2448.560842  2654.305023     0.000358
      2978    10.131000  2393.432833  2645.333827     0.000363
      2979    10.134000  2337.704680  2476.834244     0.000377
      2980    10.137000  2281.667405  2467.790909     0.000372
      2981    10.140000  2225.588800  2284.163555     0.000433
      2982    10.143000  2169.714739  2252.588040     0.000413
      2983    10.146000  2114.270919  2307.599179     0.000396
      2984    10.149000  2059.464953  2291.848549     0.000431
      2985    10.152000  2005.488536  2148.651269     0.000433
      2986    10.155000  1952.519428  2046.566006     0.000453
      2987    10.158000  1900.723051  2024.875303     0.000469
      2988    10.161000  1850.253609  1997.855791     0.000483
      2989    10.164000  1801.254677  1938.198426     0.000484
      2990    10.167000  1753.859243  1868.256669     0.000495
      2991    10.170000  1708.189530  1790.320696     0.000554
      2992    10.173000  1664.356453  1809.525113     0.000512
      2993    10.176000  1622.458944  1706.402625     0.000537
      2994    10.179000  1582.583329  1731.102954     0.000572
      2995    10.182000  1544.802930  1655.578386     0.000560
      2996    10.185000  1509.177619  1645.840617     0.000566
      2997    10.188000  1475.753632  1573.089669     0.000605
      2998    10.191000  1444.563572  1609.532804     0.000599
      2999    10.194000  1415.627486  1438.419412     0.000651
      3000    10.197000  1388.956790  1354.543227     0.000683
      3001    10.200000  1364.544494  1399.178648     0.000709
      3002    10.203000  1342.375632  1401.432998     0.000664
      3003    10.206000  1322.425083  1326.152910     0.000693
      3004    10.209000  1304.658355  1342.008755     0.000734
      3005    10.212000  1289.032331  1286.390157     0.000727
      3006    10.215000  1275.495957  1262.136717     0.000742
      3007    10.218000  1263.990886  1243.142035     0.000771
      3008    10.221000  1254.451943  1315.304195     0.000733
      3009    10.224000  1246.807551  1278.468660     0.000732
      3010    10.227000  1240.980211  1240.306945     0.000747
      3011    10.230000  1236.886756  1280.280267     0.000768
      3012    10.233000  1234.438585  1231.798106     0.000755
      3013    10.236000  1233.541861  1172.498484     0.000782
      3014    10.239000  1234.097649  1202.352676     0.000825
      3015    10.242000  1236.002031  1256.993588     0.000745
      3016    10.245000  1239.146184  1262.190087     0.000735
      3017    10.248000  1243.416431  1296.002236     0.000739
      3018    10.251000  1248.694280  1156.833717     0.000832
      3019    10.254000  1254.856448  1204.042592     0.000781
      3020    10.257000  1261.774892  1304.012323     0.000711
      3021    10.260000  1269.316853  1289.303353     0.000767
      3022    10.263000  1277.344952  1250.567262     0.000743
      3023    10.266000  1285.717366  1248.458485     0.000734
      3024    10.269000  1294.288128  1257.851487     0.000785
      3025    10.272000  1302.907621  1247.281049     0.000750
      3026    10.275000  1311.423317  1351.810584     0.000688
      3027    10.278000  1319.680843  1302.965332     0.000730
      3028    10.281000  1327.525441  1242.699977     0.000773
      3029    10.284000  1334.803863  1328.411976     0.000701
      3030    10.287000  1341.366728  1305.952720     0.000709
      3031    10.290000  1347.071342  1377.136099     0.000720
      3032    10.293000  1351.784836  1276.617795     0.000736
      3033    10.296000  1355.387545  1330.178689     0.000691
      3034    10.299000  1357.776458  1327.936832     0.000739
      3035    10.302000  1358.868117  1338.459980     0.000696
      3036    10.305000  1358.601406  1338.425240     0.000702
      3037    10.308000  1356.939398  1267.304735     0.000758
      3038    10.311000  1353.870207  1362.019074     0.000714
      3039    10.314000  1349.406826  1401.280156     0.000669
      3040    10.317000  1343.585912  1367.879615     0.000674
      3041    10.320000  1336.465638  1409.048240     0.000701
      3042    10.323000  1328.122810  1315.326006     0.000703
      3043    10.326000  1318.649506  1304.614907     0.000708
      3044    10.329000  1308.149503  1307.265552     0.000753
      3045    10.332000  1296.734749  1299.028456     0.000713
      3046    10.335000  1284.522072  1255.369204     0.000745
      3047    10.338000  1271.630276  1325.927775     0.000716
      3048    10.341000  1258.177695  1289.427122     0.000751
      3049    10.344000  1244.280223  1246.317905     0.000749
      3050    10.347000  1230.049792  1272.536325     0.000724
      3051    10.350000  1215.593265  1226.816674     0.000808
      3052    10.353000  1201.011647  1189.575707     0.000780
      3053    10.356000  1186.399571  1203.366940     0.000768
      3054    10.359000  1171.844987  1214.786310     0.000814
      3055    10.362000  1157.429000  1250.417406     0.000744
      3056    10.365000  1143.225810  1156.800314     0.000813
      3057    10.368000  1129.302731  1157.212284     0.000821
      3058    10.371000  1115.720274  1132.174633     0.000855
      3059    10.374000  1102.532270  1174.927230     0.000796
      3060    10.377000  1089.786028  1089.740628     0.000851
      3061    10.380000  1077.522527  1079.631284     0.000916
      3062    10.383000  1065.776652  1127.050048     0.000821
      3063    10.386000  1054.577455  1123.823195     0.000821
      3064    10.389000  1043.948454  1097.635463     0.000897
      3065    10.392000  1033.907974  1061.390716     0.000882
      3066    10.395000  1024.469516  1069.235019     0.000882
      3067    10.398000  1015.642163  1069.188415     0.000887
      3068    10.401000  1007.430990  1061.119315     0.000913
      3069    10.404000   999.837566  1039.175567     0.000897
      3070    10.407000   992.860434  1016.127499     0.000911
      3071    10.410000   986.495619  1033.958083     0.000962
      3072    10.413000   980.737146  1036.369542     0.000894
      3073    10.416000   975.577620   971.389865     0.000957
      3074    10.419000   971.008677   943.384297     0.001039
      3075    10.422000   967.021501  1007.901169     0.000928
      3076    10.425000   963.607134   989.729386     0.000947
      3077    10.428000   960.758523   995.694443     0.000953
      3078    10.431000   958.468946   980.949835     0.000987
      3079    10.434000   956.732650  1004.762343     0.000934
      3080    10.437000   955.546565   974.109533     0.000948
      3081    10.440000   954.910178   989.246882     0.000996
      3082    10.443000   954.825946   937.974064     0.000990
      3083    10.446000   955.299687   953.278163     0.000973
      3084    10.449000   956.340936   950.305847     0.001033
      3085    10.452000   957.963264   969.375562     0.000967
      3086    10.455000   960.184559   928.767227     0.001007
      3087    10.458000   963.027267   948.728216     0.000999
      3088    10.461000   966.518588   946.753163     0.001023
      3089    10.464000   970.690617   988.709629     0.000944
      3090    10.467000   975.580434   921.479561     0.000995
      3091    10.470000   981.230138   928.433715     0.001067
      3092    10.473000   987.686808   964.313003     0.000961
      3093    10.476000   995.002409   989.961694     0.000937
      3094    10.479000  1003.233608  1013.379564     0.000966
      3095    10.482000  1012.441520   989.719254     0.000946
      3096    10.485000  1022.691366  1009.874132     0.000930
      3097    10.488000  1034.052040  1026.800730     0.000921
      3098    10.491000  1046.595587   979.062677     0.000984
      3099    10.494000  1060.396579  1019.369374     0.000916
      3100    10.497000  1075.531397  1070.120286     0.000862
      3101    10.500000  1092.077409  1097.510939     0.000906
      3102    10.503000  1110.112059  1082.590318     0.000857
      3103    10.506000  1129.711853  1114.306993     0.000826
      3104    10.509000  1150.951256  1146.612206     0.000853
      3105    10.512000  1173.901504  1087.662014     0.000858
      3106    10.515000  1198.629349  1206.662131     0.000777
      3107    10.518000  1225.195730  1123.849647     0.000841
      3108    10.521000  1253.654395  1158.158492     0.000835
      3109    10.524000  1284.050489  1131.768506     0.000827
      3110    10.527000  1316.419117  1263.059527     0.000727
      3111    10.530000  1350.783904  1245.479141     0.000797
      3112    10.533000  1387.155568  1309.984181     0.000710
      3113    10.536000  1425.530518  1303.896885     0.000711
      3114    10.539000  1465.889508  1260.181189     0.000777
      3115    10.542000  1508.196342  1379.644229     0.000676
      3116    10.545000  1552.396661  1401.795739     0.000671
      3117    10.548000  1598.416817  1354.176297     0.000697
      3118    10.551000  1646.162831  1437.995314     0.000674
      3119    10.554000  1695.519463  1555.081403     0.000602
      3120    10.557000  1746.349371  1551.096802     0.000593
      3121    10.560000  1798.492377  1688.370233     0.000582
      3122    10.563000  1851.764828  1647.453112     0.000565
      3123    10.566000  1905.959059  1779.749215     0.000522
      3124    10.569000  1960.842962  1863.816944     0.000527
      3125    10.572000  2016.159679  1888.152268     0.000494
      3126    10.575000  2071.627444  1912.774043     0.000487
      3127    10.578000  2126.939628  2099.687315     0.000447
      3128    10.581000  2181.765069  2124.833754     0.000453
      3129    10.584000  2235.748795  2279.739109     0.000411
      3130    10.587000  2288.513288  2084.789356     0.000442
      3131    10.590000  2339.660470  2325.147190     0.000424
      3132    10.593000  2388.774615  2394.488909     0.000388
      3133    10.596000  2435.426412  2503.709133     0.000369
      3134    10.599000  2479.178361  2536.611430     0.000384
      3135    10.602000  2519.591664  2642.330082     0.000354
      3136    10.605000  2556.234634  2659.334069     0.000351
      3137    10.608000  2588.692533  2677.236867     0.000350
      3138    10.611000  2616.578562  2765.385416     0.000348
      3139    10.614000  2639.545497  2791.385883     0.000336
      3140    10.617000  2657.297342  2944.689355     0.000312
      3141    10.620000  2669.600154  2884.821888     0.000340
      3142    10.623000  2676.291221  2934.413301     0.000316
      3143    10.626000  2677.285766  3046.684237     0.000304
      3144    10.629000  2672.580572  3141.337447     0.000307
      3145    10.632000  2662.254175  3076.369456     0.000302
      3146    10.635000  2646.463589  3022.466696     0.000309
      3147    10.638000  2625.437905  2924.280394     0.000320
      3148    10.641000  2599.469323  2920.925786     0.000331
      3149    10.644000  2568.902450  2997.419822     0.000313
      3150    10.647000  2534.122682  2932.831033     0.000314
      3151    10.650000  2495.544500  3001.322159     0.000327
      3152    10.653000  2453.600367  2783.044015     0.000333
      3153    10.656000  2408.730745  2821.822068     0.000326
      3154    10.659000  2361.375511  2781.589584     0.000348
      3155    10.662000  2311.966910  2803.743434     0.000333
      3156    10.665000  2260.924003  2628.668774     0.000359
      3157    10.668000  2208.648435  2683.684913     0.000349
      3158    10.671000  2155.521355  2534.986237     0.000383
      3159    10.674000  2101.901575  2452.753855     0.000383
      3160    10.677000  2048.124110  2375.860272     0.000386
      3161    10.680000  1994.499463  2310.376319     0.000427
      3162    10.683000  1941.313385  2277.736460     0.000409
      3163    10.686000  1888.826740  2120.029419     0.000438
      3164    10.689000  1837.275268  2160.090171     0.000454
      3165    10.692000  1786.869490  2038.438191     0.000457
      3166    10.695000  1737.798276  1956.504949     0.000480
      3167    10.698000  1690.229653  1885.456323     0.000500
      3168    10.701000  1644.300513  1759.386010     0.000552
      3169    10.704000  1600.129731  1736.426318     0.000545
      3170    10.707000  1557.814884  1690.263510     0.000548
      3171    10.710000  1517.433205  1625.975861     0.000610
      3172    10.713000  1479.042627  1642.047176     0.000565
      3173    10.716000  1442.682931  1581.084002     0.000586
      3174    10.719000  1408.376976  1498.787114     0.000652
      3175    10.722000  1376.132011  1572.731090     0.000597
      3176    10.725000  1345.941051  1435.308452     0.000659
      3177    10.728000  1317.784299  1555.315474     0.000607
      3178    10.731000  1291.630604  1390.864978     0.000695
      3179    10.734000  1267.438927  1442.068000     0.000650
      3180    10.737000  1245.159817  1333.327532     0.000692
      3181    10.740000  1224.736854  1329.920904     0.000745
      3182    10.743000  1206.108065  1311.776592     0.000714
      3183    10.746000  1189.207294  1237.541725     0.000752
      3184    10.749000  1173.965507  1254.010779     0.000783
      3185    10.752000  1160.312031  1249.094828     0.000752
      3186    10.755000  1148.175718  1185.902643     0.000794
      3187    10.758000  1137.486015  1263.917354     0.000750
      3188    10.761000  1128.173958  1207.844884     0.000805
      3189    10.764000  1120.173059  1171.717034     0.000804
      3190    10.767000  1113.420102  1159.266071     0.000799
      3191    10.770000  1107.855832  1237.219245     0.000803
      3192    10.773000  1103.425530  1191.535098     0.000780
      3193    10.776000  1100.079482  1168.085722     0.000796
      3194    10.779000  1097.773325  1170.690277     0.000836
      3195    10.782000  1096.468278  1185.781086     0.000797
      3196    10.785000  1096.131246  1156.842830     0.000819
      3197    10.788000  1096.734825  1102.089902     0.000863
      3198    10.791000  1098.257182  1099.789778     0.000885
      3199    10.794000  1100.681855  1167.008018     0.000811
      3200    10.797000  1103.997462  1170.960063     0.000789
      3201    10.800000  1108.197350  1119.370818     0.000887
      3202    10.803000  1113.279186  1234.285376     0.000757
      3203    10.806000  1119.244517  1185.045247     0.000778
      3204    10.809000  1126.098304  1129.306156     0.000874
      3205    10.812000  1133.848445  1146.414191     0.000821
      3206    10.815000  1142.505295  1291.780315     0.000727
      3207    10.818000  1152.081183  1192.772010     0.000798
      3208    10.821000  1162.589937  1224.853463     0.000791
      3209    10.824000  1174.046418  1241.906383     0.000761
      3210    10.827000  1186.466060  1253.880521     0.000737
      3211    10.830000  1199.864412  1161.950580     0.000856
      3212    10.833000  1214.256695  1192.774443     0.000787
      3213    10.836000  1229.657355  1298.439421     0.000713
      3214    10.839000  1246.079614  1260.795167     0.000780
      3215    10.842000  1263.535021  1328.573127     0.000709
      3216    10.845000  1282.032990  1280.405821     0.000730
      3217    10.848000  1301.580332  1333.095582     0.000716
      3218    10.851000  1322.180759  1337.715080     0.000727
      3219    10.854000  1343.834381  1270.274460     0.000744
      3220    10.857000  1366.537167  1402.216654     0.000659
      3221    10.860000  1390.280399  1367.109777     0.000726
      3222    10.863000  1415.050098  1450.880196     0.000644
      3223    10.866000  1440.826461  1454.198307     0.000635
      3224    10.869000  1467.583251  1552.652075     0.000635
      3225    10.872000  1495.287306  1495.753719     0.000628
      3226    10.875000  1523.898054  1478.347858     0.000634
      3227    10.878000  1553.367138  1596.023616     0.000598
      3228    10.881000  1583.638209  1551.804386     0.000625
      3229    10.884000  1614.646904  1591.863391     0.000591
      3230    10.887000  1646.321091  1624.654659     0.000570
      3231    10.890000  1678.581404  1570.857395     0.000632
      3232    10.893000  1711.342102  1693.389440     0.000557
      3233    10.896000  1744.512260  1729.460545     0.000532
      3234    10.899000  1777.997245  1751.605356     0.000560
      3235    10.902000  1811.700426  1780.900850     0.000529
      3236    10.905000  1845.524979  1761.576647     0.000531
      3237    10.908000  1879.375666  1789.206334     0.000534
      3238    10.911000  1913.160399  1821.895585     0.000532
      3239    10.914000  1946.791425  1872.539712     0.000501
      3240    10.917000  1980.185983  2012.180687     0.000457
      3241    10.920000  2013.266315  1883.211648     0.000524
      3242    10.923000  2045.958998  1957.777914     0.000479
      3243    10.926000  2078.193603  1901.473218     0.000486
      3244    10.929000  2109.900781  1981.145297     0.000492
      3245    10.932000  2141.009909  1989.723322     0.000471
      3246    10.935000  2171.446476  2126.604670     0.000439
      3247    10.938000  2201.129402  2169.171424     0.000436
      3248    10.941000  2229.968479  2146.706515     0.000451
      3249    10.944000  2257.862096  2154.076780     0.000436
      3250    10.947000  2284.695415  2283.817544     0.000403
      3251    10.950000  2310.339104  2224.939240     0.000444
      3252    10.953000  2334.648749  2269.546016     0.000412
      3253    10.956000  2357.465032  2284.282127     0.000402
      3254    10.959000  2378.614776  2305.759461     0.000427
      3255    10.962000  2397.912917  2448.076553     0.000384
      3256    10.965000  2415.165473  2345.638998     0.000397
      3257    10.968000  2430.173530  2404.130970     0.000396
      3258    10.971000  2442.738221  2390.304379     0.000404
      3259    10.974000  2452.666585  2450.697766     0.000382
      3260    10.977000  2459.778105  2451.409086     0.000375
      3261    10.980000  2463.911636  2436.270458     0.000404
      3262    10.983000  2464.932330  2486.668447     0.000376
      3263    10.986000  2462.738095  2424.666527     0.000378
      3264    10.989000  2457.265102  2425.683207     0.000405
      3265    10.992000  2448.491900  2507.740607     0.000374
      3266    10.995000  2436.441803  2379.215365     0.000390
      3267    10.998000  2421.183313  2389.890533     0.000396
      3268    11.001000  2402.828594  2549.957416     0.000378
      3269    11.004000  2381.530124  2377.075457     0.000396
      3270    11.007000  2357.475847  2455.334088     0.000377
      3271    11.010000  2330.883259  2474.470138     0.000397
      3272    11.013000  2301.992890  2341.464633     0.000396
      3273    11.016000  2271.061643  2423.333080     0.000378
      3274    11.019000  2238.356401  2315.137809     0.000426
      3275    11.022000  2204.148197  2368.611174     0.000398
      3276    11.025000  2168.707158  2290.158604     0.000406
      3277    11.028000  2132.298308  2296.742832     0.000417
      3278    11.031000  2095.178240  2160.498108     0.000445
      3279    11.034000  2057.592599  2010.043249     0.000466
      3280    11.037000  2019.774280  1999.594975     0.000463
      3281    11.040000  1981.942205  2121.932749     0.000468
      3282    11.043000  1944.300598  2042.610652     0.000457
      3283    11.046000  1907.038563  2047.116608     0.000449
      3284    11.049000  1870.329956  1922.193359     0.000514
      3285    11.052000  1834.333311  1833.049622     0.000514
      3286    11.055000  1799.192318  1831.625734     0.000511
      3287    11.058000  1765.035845  1780.879003     0.000540
      3288    11.061000  1731.978330  1803.503690     0.000537
      3289    11.064000  1700.120159  1780.764792     0.000526
      3290    11.067000  1669.548086  1687.452273     0.000550
      3291    11.070000  1640.335690  1671.375057     0.000592
      3292    11.073000  1612.543877  1627.096843     0.000573
      3293    11.076000  1586.221426  1624.041554     0.000566
      3294    11.079000  1561.405574  1657.455692     0.000598
      3295    11.082000  1538.122652  1666.341923     0.000562
      3296    11.085000  1516.388766  1535.704486     0.000607
      3297    11.088000  1496.210509  1539.901710     0.000623
      3298    11.091000  1477.585843  1515.687110     0.000635
      3299    11.094000  1460.504537  1461.057209     0.000645
      3300    11.097000  1444.949299  1437.591723     0.000644
      3301    11.100000  1430.896509  1493.031326     0.000663
      3302    11.103000  1418.317047  1416.818093     0.000659
      3303    11.106000  1407.177120  1360.333574     0.000674
      3304    11.109000  1397.439090  1517.417377     0.000657
      3305    11.112000  1389.062275  1373.491375     0.000685
      3306    11.115000  1382.003734  1341.156798     0.000692
      3307    11.118000  1376.219020  1346.829703     0.000717
      3308    11.121000  1371.662897  1329.782115     0.000723
      3309    11.124000  1368.290027  1377.925986     0.000683
      3310    11.127000  1366.055606  1365.911582     0.000680
      3311    11.130000  1364.915973  1364.993886     0.000724
      3312    11.133000  1364.829169  1264.537405     0.000742
      3313    11.136000  1365.755465  1410.816830     0.000650
      3314    11.139000  1367.657849  1407.551528     0.000707
      3315    11.142000  1370.502491  1430.014614     0.000653
      3316    11.145000  1374.259176  1380.635101     0.000669
      3317    11.148000  1378.901719  1446.896018     0.000664
      3318    11.151000  1384.408375  1358.938183     0.000699
      3319    11.154000  1390.762242  1407.410321     0.000666
      3320    11.157000  1397.951664  1385.375375     0.000667
      3321    11.160000  1405.970659  1454.910346     0.000682
      3322    11.163000  1414.819363  1417.218758     0.000664
      3323    11.166000  1424.504512  1489.045382     0.000612
      3324    11.169000  1435.039966  1500.879261     0.000662
      3325    11.172000  1446.447286  1459.310998     0.000639
      3326    11.175000  1458.756377  1384.196064     0.000670
      3327    11.178000  1472.006198  1488.603864     0.000647
      3328    11.181000  1486.245557  1478.169412     0.000651
      3329    11.184000  1501.533993  1520.911823     0.000616
      3330    11.187000  1517.942756  1576.233165     0.000589
      3331    11.190000  1535.555876  1503.857137     0.000655
      3332    11.193000  1554.471356  1573.639562     0.000595
      3333    11.196000  1574.802456  1600.793096     0.000573
      3334    11.199000  1596.679087  1604.417299     0.000616
      3335    11.202000  1620.249318  1687.129763     0.000548
      3336    11.205000  1645.680970  1691.683306     0.000548
      3337    11.208000  1673.163309  1733.563266     0.000555
      3338    11.211000  1702.908818  1878.756535     0.000506
      3339    11.214000  1735.155028  1690.829058     0.000556
      3340    11.217000  1770.166401  1809.600548     0.000510
      3341    11.220000  1808.236227  1884.751315     0.000520
      3342    11.223000  1849.688520  1943.161684     0.000478
      3343    11.226000  1894.879876  1959.834834     0.000465
      3344    11.229000  1944.201250  2058.773407     0.000481
      3345    11.232000  1998.079621  2084.869643     0.000443
      3346    11.235000  2056.979497  2177.941957     0.000423
      3347    11.238000  2121.404198  2115.384378     0.000453
      3348    11.241000  2191.896883  2203.870076     0.000429
      3349    11.244000  2269.041243  2218.665528     0.000421
      3350    11.247000  2353.461805  2378.611014     0.000388
      3351    11.250000  2445.823795  2395.757906     0.000410
      3352    11.253000  2546.832473  2586.332632     0.000359
      3353    11.256000  2657.231898  2602.394161     0.000346
      3354    11.259000  2777.803044  2643.629281     0.000375
      3355    11.262000  2909.361256  2832.724590     0.000327
      3356    11.265000  3052.752940  2839.450131     0.000325
      3357    11.268000  3208.851512  3094.186844     0.000310
      3358    11.271000  3378.552582  3197.469378     0.000297
      3359    11.274000  3562.768378  3351.999760     0.000276
      3360    11.277000  3762.421459  3607.921816     0.000255
      3361    11.280000  3978.437803  3706.944556     0.000263
      3362    11.283000  4211.739374  4039.226145     0.000229
      3363    11.286000  4463.236333  4164.498990     0.000217
      3364    11.289000  4733.819115  4401.341657     0.000223
      3365    11.292000  5024.350625  4662.916369     0.000197
      3366    11.295000  5335.658880  4855.517165     0.000188
      3367    11.298000  5668.530473  5242.945854     0.000181
      3368    11.301000  6023.705254  5477.441992     0.000171
      3369    11.304000  6401.872710  5940.658623     0.000156
      3370    11.307000  6803.670417  6389.761267     0.000142
      3371    11.310000  7229.685020  6534.136277     0.000147
      3372    11.313000  7680.456020  6959.345917     0.000131
      3373    11.316000  8156.496057  7299.606765     0.000122
      3374    11.319000  8658.265538  8159.713411     0.000119
      3375    11.322000  9186.207909  8629.504148     0.000105
      3376    11.325000  9740.768016  9222.093881     0.000098
      3377    11.328000 10322.400650 10101.740786     0.000092
      3378    11.331000 10931.583865 10723.583599     0.000085
      3379    11.334000 11568.828818 11140.431886     0.000081
      3380    11.337000 12234.683198 11837.598985     0.000075
      3381    11.340000 12929.725046 12638.566379     0.000074
      3382    11.343000 13654.544716 13432.101505     0.000066
      3383    11.346000 14409.707420 14392.223549     0.000060
      3384    11.349000 15195.697839 15612.852642     0.000060
      3385    11.352000 16012.842337 16369.403041     0.000053
      3386    11.355000 16861.206059 17197.487620     0.000050
      3387    11.358000 17740.466356 18110.430985     0.000050
      3388    11.361000 18649.764259 19098.172543     0.000046
      3389    11.364000 19587.538562 19993.232984     0.000044
      3390    11.367000 20551.349675 21037.629163     0.000040
      3391    11.370000 21537.703102 22272.317556     0.000040
      3392    11.373000 22541.884820 23273.318400     0.000037
      3393    11.376000 23557.822830 24044.081408     0.000034
      3394    11.379000 24577.990204 24885.224743     0.000036
      3395    11.382000 25593.365015 25691.846888     0.000033
      3396    11.385000 26593.461149 27263.250790     0.000031
      3397    11.388000 27566.441161 27579.227671     0.000031
      3398    11.391000 28499.317967 28887.743653     0.000030
      3399    11.394000 29378.246472 29019.760712     0.000029
      3400    11.397000 30188.899505 29860.001301     0.000028
      3401    11.400000 30916.915265 30797.538238     0.000028
      3402    11.403000 31548.396513 31402.647061     0.000026
      3403    11.406000 32070.435752 32093.749840     0.000025
      3404    11.409000 32471.636366 31923.247986     0.000027
      3405    11.412000 32742.597774 32251.623315     0.000026
      3406    11.415000 32876.333443 32434.684837     0.000025
      3407    11.418000 32868.594164 32322.391381     0.000026
      3408    11.421000 32718.075125 32588.943926     0.000026
      3409    11.424000 32426.493222 32269.293480     0.000026
      3410    11.427000 31998.530178 31714.927385     0.000026
      3411    11.430000 31441.646225 31575.425823     0.000028
      3412    11.433000 30765.777676 30767.292592     0.000027
      3413    11.436000 29982.938768 30564.396894     0.000027
      3414    11.439000 29106.753381 29316.497576     0.000030
      3415    11.442000 28151.945112 28971.786407     0.000029
      3416    11.445000 27133.814943 27997.658388     0.000030
      3417    11.448000 26067.734317 26775.485314     0.000032
      3418    11.451000 24968.678251 25386.675871     0.000034
      3419    11.454000 23850.818569 24324.107347     0.000035
      3420    11.457000 22727.191830 23403.329068     0.000036
      3421    11.460000 21609.450630 22405.227990     0.000041
      3422    11.463000 20507.701094 20851.472863     0.000041
      3423    11.466000 19430.423930 20146.428014     0.000042
      3424    11.469000 18384.471873 18833.525989     0.000049
      3425    11.472000 17375.132749 17682.988310     0.000049
      3426    11.475000 16406.245059 16267.916334     0.000053
      3427    11.478000 15480.351821 15412.021842     0.000059
      3428    11.481000 14598.878390 14542.157375     0.000062
      3429    11.484000 13762.320931 13625.275487     0.000065
      3430    11.487000 12970.433910 12547.459185     0.000070
      3431    11.490000 12222.407172 11661.953524     0.000081
      3432    11.493000 11517.025586 10727.159679     0.000084
      3433    11.496000 10852.806737 10193.835346     0.000086
      3434    11.499000 10228.114399  9362.835014     0.000102
      3435    11.502000  9641.247503  8872.134772     0.000102
      3436    11.505000  9090.505868  8245.087349     0.000110
      3437    11.508000  8574.235119  7577.277731     0.000123
      3438    11.511000  8090.853902  6819.734876     0.000137
      3439    11.514000  7638.866861  6460.539303     0.000142
      3440    11.517000  7216.866801  6144.546410     0.000147
      3441    11.520000  6823.529301  5625.871959     0.000173
      3442    11.523000  6457.602575  5313.567374     0.000174
      3443    11.526000  6117.894932  5277.990529     0.000171
      3444    11.529000  5803.261670  4661.080148     0.000210
      3445    11.532000  5512.592713  4524.676208     0.000202
      3446    11.535000  5244.801874  4352.445203     0.000211
      3447    11.538000  4998.818192  4079.313071     0.000233
      3448    11.541000  4773.586551  3928.387519     0.000242
      3449    11.544000  4568.049825  3650.511814     0.000256
      3450    11.547000  4381.144559  3521.294386     0.000260
      3451    11.550000  4211.818193  3428.728910     0.000286
      3452    11.553000  4059.021336  3323.047285     0.000280
      3453    11.556000  3921.709711  3172.571116     0.000285
      3454    11.559000  3798.846760  3115.902900     0.000316
      3455    11.562000  3689.406617  3022.523892     0.000305
      3456    11.565000  3592.377198  2950.968468     0.000312
      3457    11.568000  3506.763221  2758.414980     0.000344
      3458    11.571000  3431.589007  2818.098339     0.000337
      3459    11.574000  3365.900979  2636.851659     0.000355
      3460    11.577000  3308.769825  2857.200324     0.000319
      3461    11.580000  3259.292317  2638.375242     0.000371
      3462    11.583000  3216.592858  2624.168467     0.000355
      3463    11.586000  3179.824799  2671.468073     0.000342
      3464    11.589000  3148.171668  2614.195449     0.000379
      3465    11.592000  3120.848408  2598.049206     0.000355
      3466    11.595000  3097.102767  2713.111311     0.000340
      3467    11.598000  3076.216966  2704.570945     0.000351
      3468    11.601000  3057.509735  2651.077859     0.000359
      3469    11.604000  3040.338798  2527.155560     0.000372
      3470    11.607000  3024.103808  2481.151031     0.000370
      3471    11.610000  3008.249666  2626.750869     0.000374
      3472    11.613000  2992.270102  2607.454702     0.000357
      3473    11.616000  2975.711293  2648.552045     0.000345
      3474    11.619000  2958.175253  2602.693985     0.000380
      3475    11.622000  2939.322696  2476.726621     0.000373
      3476    11.625000  2918.875041  2590.355953     0.000357
      3477    11.628000  2896.615318  2547.138777     0.000373
      3478    11.631000  2872.387766  2453.653595     0.000385
      3479    11.634000  2846.096041  2583.989498     0.000362
      3480    11.637000  2817.700073  2613.712841     0.000351
      3481    11.640000  2787.211717  2571.790200     0.000385
      3482    11.643000  2754.689443  2501.385542     0.000373
      3483    11.646000  2720.232380  2533.312161     0.000357
      3484    11.649000  2683.974027  2584.668404     0.000382
      3485    11.652000  2646.075963  2665.206709     0.000346
      3486    11.655000  2606.721806  2515.296173     0.000369
      3487    11.658000  2566.111641  2446.659068     0.000389
      3488    11.661000  2524.457035  2498.198545     0.000379
      3489    11.664000  2481.976712  2434.146419     0.000384
      3490    11.667000  2438.892888  2389.487819     0.000384
      3491    11.670000  2395.428236  2447.703557     0.000403
      3492    11.673000  2351.803409  2348.417233     0.000396
      3493    11.676000  2308.235055  2355.126243     0.000384
      3494    11.679000  2264.934237  2343.314582     0.000418
      3495    11.682000  2222.105186  2402.694318     0.000386
      3496    11.685000  2179.944321  2292.500039     0.000406
      3497    11.688000  2138.639482  2265.493384     0.000421
      3498    11.691000  2098.369327  2334.481907     0.000407
      3499    11.694000  2059.302863  2143.425957     0.000436
      3500    11.697000  2021.599078  2212.939724     0.000411
      3501    11.700000  1985.406666  2154.726517     0.000459
      3502    11.703000  1950.863806  2114.414386     0.000438
      3503    11.706000  1918.098015  2048.675677     0.000442
      3504    11.709000  1887.226038  2096.155217     0.000470
      3505    11.712000  1858.353786  2064.929927     0.000444
      3506    11.715000  1831.576305  1881.435020     0.000498
      3507    11.718000  1806.977784  2076.264694     0.000459
      3508    11.721000  1784.631583  1965.090657     0.000484
      3509    11.724000  1764.600286  1829.380451     0.000515
      3510    11.727000  1746.935768  1861.071468     0.000492
      3511    11.730000  1731.679281  1921.910017     0.000515
      3512    11.733000  1718.861537  1861.641294     0.000505
      3513    11.736000  1708.502809  1856.593923     0.000490
      3514    11.739000  1700.613016  1905.043478     0.000519
      3515    11.742000  1695.191816  1781.999764     0.000521
      3516    11.745000  1692.228678  1886.574651     0.000493
      3517    11.748000  1691.702958  1744.751883     0.000548
      3518    11.751000  1693.583947  1820.918986     0.000525
      3519    11.754000  1697.830918  1692.244907     0.000555
      3520    11.757000  1704.393156  1848.806199     0.000496
      3521    11.760000  1713.209995  1779.408362     0.000554
      3522    11.763000  1724.210758  1788.839722     0.000525
      3523    11.766000  1737.314859  1808.349243     0.000501
      3524    11.769000  1752.431792  1752.225434     0.000566
      3525    11.772000  1769.461766  1742.141766     0.000533
      3526    11.775000  1788.293619  1816.295042     0.000511
      3527    11.778000  1808.807062  1767.023836     0.000541
      3528    11.781000  1830.872131  1695.192269     0.000565
      3529    11.784000  1854.349363  1813.564502     0.000520
      3530    11.787000  1879.089814  1863.630567     0.000492
      3531    11.790000  1904.935405  1866.204109     0.000525
      3532    11.793000  1931.719308  1834.777673     0.000510
      3533    11.796000  1959.266299  1827.794268     0.000498
      3534    11.799000  1987.393226  1821.547744     0.000543
      3535    11.802000  2015.909520  1878.376458     0.000495
      3536    11.805000  2044.617764  1892.145729     0.000488
      3537    11.808000  2073.314300  1877.968158     0.000510
      3538    11.811000  2101.789873  1950.984961     0.000486
      3539    11.814000  2129.830317  1944.812058     0.000483
      3540    11.817000  2157.217305  1892.488644     0.000483
      3541    11.820000  2183.729199  1875.642737     0.000517
      3542    11.823000  2209.142045  1819.201272     0.000513
      3543    11.826000  2233.230805  1915.508372     0.000473
      3544    11.829000  2255.770882  1972.934321     0.000501
      3545    11.832000  2276.540045  2019.493908     0.000460
      3546    11.835000  2295.320801  1880.046093     0.000495
      3547    11.838000  2311.903281  1869.233341     0.000510
      3548    11.841000  2326.088602  2066.284611     0.000459
      3549    11.844000  2337.692675  1951.201249     0.000480
      3550    11.847000  2346.550309  2006.793932     0.000456
      3551    11.850000  2352.519418  1934.077535     0.000512
      3552    11.853000  2355.485098  1977.469524     0.000474
      3553    11.856000  2355.363276  1996.667704     0.000451
      3554    11.859000  2352.103663  1926.911207     0.000511
      3555    11.862000  2345.691752  1960.967001     0.000475
      3556    11.865000  2336.149682  1889.410719     0.000493
      3557    11.868000  2323.535863  1915.664457     0.000498
      3558    11.871000  2307.943377  1878.057798     0.000510
      3559    11.874000  2289.497255  1898.551409     0.000496
      3560    11.877000  2268.350827  1893.099751     0.000483
      3561    11.880000  2244.681397  1899.220548     0.000821
      3562    11.883000  2218.685532  1952.511888     0.000611
      3563    11.886000  2190.574228  1857.265983     0.000591
      3564    11.889000  2160.568213  1883.481623     0.000620
      3565    11.892000  2128.893583  1975.837852     0.000544
      3566    11.895000  2095.777897  1800.339985     0.000586
      3567    11.898000  2061.446819  1869.693459     0.000581
      3568    11.901000  2026.121333  1830.733587     0.000584
      3569    11.904000  1990.015508  1765.220837     0.000591
      3570    11.907000  1953.334761  1814.387954     0.000560
      3571    11.910000  1916.274574  1781.028274     0.000612
      3572    11.913000  1879.019571  1805.765869     0.000570
      3573    11.916000  1841.742893  1786.217419     0.000558
      3574    11.919000  1804.605823  1714.787695     0.000634
      3575    11.922000  1767.757578  1733.291950     0.000591
      3576    11.925000  1731.335253  1675.437870     0.000606
      3577    11.928000  1695.463873  1716.099464     0.000613
      3578    11.931000  1660.256529  1633.810197     0.000643
      3579    11.934000  1625.814589  1697.390923     0.000606
      3580    11.937000  1592.227978  1638.338311     0.000616
      3581    11.940000  1559.575517  1599.886461     0.000674
      3582    11.943000  1527.925318  1526.808372     0.000676
      3583    11.946000  1497.335246  1550.058674     0.000643
      3584    11.949000  1467.853428  1565.557811     0.000698
      3585    11.952000  1439.518824  1551.492331     0.000655
      3586    11.955000  1412.361835  1549.852099     0.000655
      3587    11.958000  1386.404952  1542.967538     0.000678
      3588    11.961000  1361.663431  1483.147784     0.000703
      3589    11.964000  1338.145975  1439.595075     0.000721
      3590    11.967000  1315.855415  1387.932219     0.000729
      3591    11.970000  1294.789366  1439.306108     0.000752
      3592    11.973000  1274.940864  1414.870158     0.000726
      3593    11.976000  1256.298948  1431.163179     0.000697
      3594    11.979000  1238.849200  1348.187648     0.000807
      3595    11.982000  1222.574229  1376.346851     0.000743
      3596    11.985000  1207.454110  1336.436140     0.000760
      3597    11.988000  1193.466761  1295.071155     0.000814
      3598    11.991000  1180.588284  1365.163930     0.000765
      3599    11.994000  1168.793266  1224.197777     0.000839
      3600    11.997000  1158.055050  1228.920907     0.000827
      3601    12.000000  1148.345883  1163.168422     0.000936
      3602    12.003000  1139.637194  1277.263884     0.000803
      3603    12.006000  1131.899769  1224.546082     0.000814
      3604    12.009000  1125.104289  1216.413838     0.000891
      3605    12.012000  1119.219991  1218.480548     0.000841
      3606    12.015000  1114.216340  1223.089267     0.000838
      3607    12.018000  1110.062528  1157.938882     0.000908
      3608    12.021000  1106.727510  1181.698580     0.000893
      3609    12.024000  1104.180020  1205.290366     0.000851
      3610    12.027000  1102.388555  1183.466798     0.000851
      3611    12.030000  1101.321344  1170.307324     0.000926
      3612    12.033000  1100.946296  1103.743875     0.000933
      3613    12.036000  1101.230935  1104.613686     0.000907
      3614    12.039000  1102.142313  1174.876473     0.000917
      3615    12.042000  1103.646917  1208.882724     0.000842
      3616    12.045000  1105.710567  1154.576795     0.000884
      3617    12.048000  1108.298306  1082.065726     0.000974
      3618    12.051000  1111.374293  1217.348604     0.000867
      3619    12.054000  1114.901686  1180.906529     0.000872
      3620    12.057000  1118.842534  1155.916583     0.000874
      3621    12.060000  1123.157678  1201.547869     0.000899
      3622    12.063000  1127.806651  1228.356437     0.000836
      3623    12.066000  1132.747597  1147.970962     0.000871
      3624    12.069000  1137.937211  1194.337709     0.000911
      3625    12.072000  1143.330690  1185.846932     0.000872
      3626    12.075000  1148.881722  1168.202258     0.000872
      3627    12.078000  1154.542505  1189.171359     0.000885
      3628    12.081000  1160.263818  1209.822341     0.000871
      3629    12.084000  1165.995131  1159.803601     0.000893
      3630    12.087000  1171.684792  1212.097090     0.000835
      3631    12.090000  1177.280277  1211.056175     0.000896
      3632    12.093000  1182.728520  1224.875827     0.000839
      3633    12.096000  1187.976331  1103.913030     0.000912
      3634    12.099000  1192.970895  1135.053847     0.000958
      3635    12.102000  1197.660360  1216.005673     0.000846
      3636    12.105000  1201.994500  1227.793652     0.000831
      3637    12.108000  1205.925432  1139.474476     0.000920
      3638    12.111000  1209.408390  1120.046072     0.000938
      3639    12.114000  1212.402504  1161.053006     0.000890
      3640    12.117000  1214.871573  1209.694796     0.000837
      3641    12.120000  1216.784803  1171.965706     0.000925
      3642    12.123000  1218.117456  1188.610208     0.000866
      3643    12.126000  1218.851412  1258.905725     0.000797
      3644    12.129000  1218.975582  1166.850116     0.000925
      3645    12.132000  1218.486173  1279.647793     0.000799
      3646    12.135000  1217.386770  1221.714762     0.000838
      3647    12.138000  1215.688239  1293.540429     0.000813
      3648    12.141000  1213.408430  1210.162102     0.000870
      3649    12.144000  1210.571716  1233.217449     0.000831
      3650    12.147000  1207.208363  1162.987030     0.000868
      3651    12.150000  1203.353769  1194.280795     0.000911
      3652    12.153000  1199.047611  1173.962062     0.000868
      3653    12.156000  1194.332928  1200.959935     0.000835
      3654    12.159000  1189.255187  1180.327165     0.000916
      3655    12.162000  1183.861371  1236.790168     0.000826
      3656    12.165000  1178.199110  1171.659274     0.000875
      3657    12.168000  1172.315886  1209.409891     0.000858
      3658    12.171000  1166.258335  1141.243215     0.000925
      3659    12.174000  1160.071631  1205.266261     0.000846
      3660    12.177000  1153.798985  1158.739491     0.000869
      3661    12.180000  1147.481222  1198.937188     0.000905
      3662    12.183000  1141.156458  1259.406918     0.000812
      3663    12.186000  1134.859838  1107.353699     0.000914
      3664    12.189000  1128.623347  1122.382189     0.000964
      3665    12.192000  1122.475673  1207.601495     0.000849
      3666    12.195000  1116.442111  1112.072214     0.000923
      3667    12.198000  1110.544502  1161.204921     0.000895
      3668    12.201000  1104.801211  1135.223669     0.000933
      3669    12.204000  1099.227120  1202.891702     0.000857
      3670    12.207000  1093.833657  1071.425221     0.000944
      3671    12.210000  1088.628847  1113.666952     0.000980
      3672    12.213000  1083.617396  1064.919946     0.000958
      3673    12.216000  1078.800798  1143.932977     0.000883
      3674    12.219000  1074.177494  1165.294001     0.000925
      3675    12.222000  1069.743051  1120.505919     0.000915
      3676    12.225000  1065.490405  1082.944742     0.000951
      3677    12.228000  1061.410145  1076.761970     0.000965
      3678    12.231000  1057.490839  1082.548125     0.000981
      3679    12.234000  1053.719412  1075.103686     0.000953
      3680    12.237000  1050.081560  1037.263917     0.000976
      3681    12.240000  1046.562186  1103.545242     0.000989
      3682    12.243000  1043.145862  1032.880700     0.000989
      3683    12.246000  1039.817280  1083.596113     0.000939
      3684    12.249000  1036.561651  1009.415161     0.001069
      3685    12.252000  1033.365106  1068.721041     0.000959
      3686    12.255000  1030.215001  1060.527400     0.000969
      3687    12.258000  1027.100147  1104.951130     0.000937
      3688    12.261000  1024.010953  1048.617498     0.001009
      3689    12.264000  1020.939474  1069.608426     0.000963
      3690    12.267000  1017.879374  1085.661955     0.000919
      3691    12.270000  1014.825810  1073.589041     0.001013
      3692    12.273000  1011.775254  1091.696690     0.000937
      3693    12.276000  1008.725273   996.470918     0.001015
      3694    12.279000  1005.674287  1028.615840     0.001042
      3695    12.282000  1002.621313  1040.694028     0.000982
      3696    12.285000   999.565737  1013.008828     0.001023
      3697    12.288000   996.507089  1050.513998     0.000991
      3698    12.291000   993.444870   990.264658     0.001074
      3699    12.294000   990.378412  1025.098112     0.001009
      3700    12.297000   987.306774   964.159455     0.001045
      3701    12.300000   984.228692  1003.131164     0.001085
      3702    12.303000   981.142562  1006.992023     0.001016
      3703    12.306000   978.046474   934.586542     0.001082
      3704    12.309000   974.938268   992.831764     0.001092
      3705    12.312000   971.815638   990.526799     0.001037
      3706    12.315000   968.676251   971.723519     0.001062
      3707    12.318000   965.517896   956.798487     0.001080
      3708    12.321000   962.338645  1002.165423     0.001050
      3709    12.324000   959.137013  1004.168955     0.001035
      3710    12.327000   955.912121  1032.571321     0.000977
      3711    12.330000   952.663838  1020.089351     0.001073
      3712    12.333000   949.392899   986.621785     0.001038
      3713    12.336000   946.100988  1028.838923     0.000980
      3714    12.339000   942.790779   966.298562     0.001117
      3715    12.342000   939.465930   992.263887     0.001023
      3716    12.345000   936.131036   995.630455     0.001037
      3717    12.348000   932.791535   966.814875     0.001079
      3718    12.351000   929.453583   985.732864     0.001070
      3719    12.354000   926.123899   890.151881     0.001164
      3720    12.357000   922.809599   924.668497     0.001081
      3721    12.360000   919.518014   916.924615     0.001179
      3722    12.363000   916.256524   921.136180     0.001109
      3723    12.366000   913.032394   944.628015     0.001070
      3724    12.369000   909.852633   922.708376     0.001167
      3725    12.372000   906.723873   864.461080     0.001181
      3726    12.375000   903.652267   957.156749     0.001078
      3727    12.378000   900.643418   944.762695     0.001091
      3728    12.381000   897.702319   903.167780     0.001174
      3729    12.384000   894.833324   952.998139     0.001091
      3730    12.387000   892.040123   912.639130     0.001099
      3731    12.390000   889.325739   880.689485     0.001238
      3732    12.393000   886.692530   925.405077     0.001103
      3733    12.396000   884.142205   929.231888     0.001088
      3734    12.399000   881.675836   869.079917     0.001248
      3735    12.402000   879.293885   962.666570     0.001060
      3736    12.405000   876.996225   988.228556     0.001041
      3737    12.408000   874.782171   873.431221     0.001184
      3738    12.411000   872.650504   892.278406     0.001183
      3739    12.414000   870.599509   890.699905     0.001164
      3740    12.417000   868.627002   914.183101     0.001099
      3741    12.420000   866.730376   893.079533     0.001214
      3742    12.423000   864.906633   899.003949     0.001137
      3743    12.426000   863.152438   908.224732     0.001113
      3744    12.429000   861.464167   885.192390     0.001218
      3745    12.432000   859.837966   925.054025     0.001112
      3746    12.435000   858.269812   887.219031     0.001159
      3747    12.438000   856.755587   867.369348     0.001189
      3748    12.441000   855.291148   909.581394     0.001162
      3749    12.444000   853.872399   851.883081     0.001216
      3750    12.447000   852.495373   848.162440     0.001186
      3751    12.450000   851.156299   928.349315     0.001169
      3752    12.453000   849.851673   830.989918     0.001240
      3753    12.456000   848.578315   850.101700     0.001192
      3754    12.459000   847.333411   847.669492     0.001269
      3755    12.462000   846.114550   924.895714     0.001107
      3756    12.465000   844.919741   826.035053     0.001244
      3757    12.468000   843.747411   902.932694     0.001150
      3758    12.471000   842.596396   923.213166     0.001152
      3759    12.474000   841.465917   875.695442     0.001175
      3760    12.477000   840.355543   915.198778     0.001098
      3761    12.480000   839.265154   926.643769     0.001169
      3762    12.483000   838.194891   894.658408     0.001147
      3763    12.486000   837.145113   886.188324     0.001147
      3764    12.489000   836.116353   837.925573     0.001280
      3765    12.492000   835.109273   838.372277     0.001229
      3766    12.495000   834.124629   880.420849     0.001168
      3767    12.498000   833.163237   879.332997     0.001176
      3768    12.501000   832.225943   906.689199     0.001170
      3769    12.504000   831.313605   892.817248     0.001162
      3770    12.507000   830.427068   865.488989     0.001161
      3771    12.510000   829.567153   877.128945     0.001232
      3772    12.513000   828.734640   878.520787     0.001161
      3773    12.516000   827.930264   888.659211     0.001137
      3774    12.519000   827.154698   843.521498     0.001269
      3775    12.522000   826.408555   822.970870     0.001255
      3776    12.525000   825.692374   915.939531     0.001122
      3777    12.528000   825.006620   843.231295     0.001225
      3778    12.531000   824.351675   869.885983     0.001225
      3779    12.534000   823.727838   849.888997     0.001219
      3780    12.537000   823.135316   935.773807     0.001076
      3781    12.540000   822.574224   815.714932     0.001320
      3782    12.543000   822.044561   862.276906     0.001185
      3783    12.546000   821.546067   914.525557     0.001104
      3784    12.549000   821.078449   878.612875     0.001222
      3785    12.552000   820.641315   803.846092     0.001290
      3786    12.555000   820.234243   841.912525     0.001229
      3787    12.558000   819.856900   866.670987     0.001193
      3788    12.561000   819.508381   907.629198     0.001170
      3789    12.564000   819.186678   855.697350     0.001212
      3790    12.567000   818.897506   871.270937     0.001159
      3791    12.570000   818.635713   803.073464     0.001349
      3792    12.573000   818.400270   870.725044     0.001177
      3793    12.576000   818.190193   843.356111     0.001194
      3794    12.579000   818.004431   847.316999     0.001266
      3795    12.582000   817.841880   820.863479     0.001261
      3796    12.585000   817.701390   870.484965     0.001188
      3797    12.588000   817.581779   843.930507     0.001220
      3798    12.591000   817.481846   857.293810     0.001234
      3799    12.594000   817.400386   825.501119     0.001250
      3800    12.597000   817.336208   756.159333     0.001328
      3801    12.600000   817.288155   863.509340     0.001254
      3802    12.603000   817.255124   912.390778     0.001131
      3803    12.606000   817.236092   865.491054     0.001170
      3804    12.609000   817.230138   847.366111     0.001263
      3805    12.612000   817.236470   829.406344     0.001252
      3806    12.615000   817.254452   882.590020     0.001169
      3807    12.618000   817.283623   854.953935     0.001211
      3808    12.621000   817.323725   886.396155     0.001201
      3809    12.624000   817.374724   878.283705     0.001182
      3810    12.627000   817.436817   820.616805     0.001233
      3811    12.630000   817.510455   831.095502     0.001297
      3812    12.633000   817.596338   853.213769     0.001213
      3813    12.636000   817.695424   862.886469     0.001180
      3814    12.639000   817.808919   842.401444     0.001274
      3815    12.642000   817.938274   842.811258     0.001231
      3816    12.645000   818.085165   784.548415     0.001315
      3817    12.648000   818.251485   872.666630     0.001187
      3818    12.651000   818.439322   848.702765     0.001258
      3819    12.654000   818.650939   864.332436     0.001199
      3820    12.657000   818.888760   829.599309     0.001220
      3821    12.660000   819.155347   834.374220     0.001294
      3822    12.663000   819.453382   850.528284     0.001208
      3823    12.666000   819.785652   958.442243     0.001064
      3824    12.669000   820.155032   913.618611     0.001168
      3825    12.672000   820.564469   919.059993     0.001135
      3826    12.675000   821.016963   913.909832     0.001129
      3827    12.678000   821.515557   879.173840     0.001179
      3828    12.681000   822.063322   859.462289     0.001242
      3829    12.684000   822.663338   905.158049     0.001146
      3830    12.687000   823.318683   932.079660     0.001091
      3831    12.690000   824.032418   893.345788     0.001210
      3832    12.693000   824.807563   893.613629     0.001156
      3833    12.696000   825.647087   907.534772     0.001122
      3834    12.699000   826.553888   944.212791     0.001133
      3835    12.702000   827.530773   906.628678     0.001150
      3836    12.705000   828.580436   886.601980     0.001166
      3837    12.708000   829.705444   868.300219     0.001191
      3838    12.711000   830.908211   883.873086     0.001209
      3839    12.714000   832.190977   935.404365     0.001105
      3840    12.717000   833.555792   940.407849     0.001080
      3841    12.720000   835.004487   935.100934     0.001159
      3842    12.723000   836.538659   879.164346     0.001182
      3843    12.726000   838.159647   920.145136     0.001109
      3844    12.729000   839.868514   924.242244     0.001157
      3845    12.732000   841.666024   954.501259     0.001094
      3846    12.735000   843.552627   918.044676     0.001118
      3847    12.738000   845.528438   852.415991     0.001219
      3848    12.741000   847.593223   948.068903     0.001128
      3849    12.744000   849.746379   951.351427     0.001084
      3850    12.747000   851.986923   997.272319     0.001014
      3851    12.750000   854.313475   968.866583     0.001117
      3852    12.753000   856.724248   928.679835     0.001115
      3853    12.756000   859.217033   978.186240     0.001047
      3854    12.759000   861.789195  1014.715013     0.001053
      3855    12.762000   864.437663   987.271509     0.001050
      3856    12.765000   867.158915   942.647979     0.001096
      3857    12.768000   869.948923   966.502441     0.001071
      3858    12.771000   872.803262  1011.481950     0.001062
      3859    12.774000   875.717017  1014.381475     0.001024
      3860    12.777000   878.684802   970.173848     0.001041
      3861    12.780000   881.700770  1015.542741     0.001071
      3862    12.783000   884.758613  1053.050159     0.000976
      3863    12.786000   887.851580   969.427152     0.001050
      3864    12.789000   890.972498  1010.792768     0.001061
      3865    12.792000   894.113807   975.481810     0.001066
      3866    12.795000   897.267604   983.328486     0.001052
      3867    12.798000   900.425707   970.609078     0.001069
      3868    12.801000   903.579730  1004.608165     0.001062
      3869    12.804000   906.721185   987.359450     0.001048
      3870    12.807000   909.841594   934.317364     0.001084
      3871    12.810000   912.932629  1002.208862     0.001083
      3872    12.813000   915.986258  1058.912032     0.000967
      3873    12.816000   918.994911  1027.408638     0.000989
      3874    12.819000   921.951649  1159.705670     0.000925
      3875    12.822000   924.850332   993.900711     0.001049
      3876    12.825000   927.685775  1018.069726     0.001014
      3877    12.828000   930.453887  1042.835750     0.000996
      3878    12.831000   933.151780  1098.098230     0.000975
      3879    12.834000   935.777842  1069.032034     0.000970
      3880    12.837000   938.331773  1076.687265     0.000939
      3881    12.840000   940.814573  1153.482954     0.000945
      3882    12.843000   943.228488  1068.184823     0.000956
      3883    12.846000   945.576918  1130.456752     0.000890
      3884    12.849000   947.864298  1096.198479     0.000974
      3885    12.852000   950.095946  1090.966911     0.000950
      3886    12.855000   952.277905  1114.577796     0.000927
      3887    12.858000   954.416788  1113.421229     0.000937
      3888    12.861000   956.519614  1130.540241     0.000946
      3889    12.864000   958.593682  1125.012961     0.000924
      3890    12.867000   960.646452  1166.466712     0.000862
      3891    12.870000   962.685463  1140.453400     0.000952
      3892    12.873000   964.718284  1146.851057     0.000899
      3893    12.876000   966.752495  1122.659042     0.000903
      3894    12.879000   968.795702  1189.735021     0.000908
      3895    12.882000   970.855587  1181.974974     0.000878
      3896    12.885000   972.939976  1157.924416     0.000886
      3897    12.888000   975.056938  1195.804504     0.000864
      3898    12.891000   977.214897  1115.800055     0.000957
      3899    12.894000   979.422754  1228.610776     0.000849
      3900    12.897000   981.690005  1143.372936     0.000884
      3901    12.900000   984.026838  1248.961514     0.000871
      3902    12.903000   986.444399  1211.697520     0.000852
      3903    12.906000   988.954747  1200.846107     0.000845
      3904    12.909000   991.571007  1264.829540     0.000855
      3905    12.912000   994.307474  1307.087257     0.000796
      3906    12.915000   997.179697  1274.167484     0.000805
      3907    12.918000  1000.204572  1191.163908     0.000870
      3908    12.921000  1003.400428  1227.312817     0.000871
      3909    12.924000  1006.787131  1259.846328     0.000826
      3910    12.927000  1010.386195  1334.820705     0.000756
      3911    12.930000  1014.220917  1328.709489     0.000819
      3912    12.933000  1018.316533  1258.101783     0.000819
      3913    12.936000  1022.700403  1388.488939     0.000724
      3914    12.939000  1027.402221  1379.294321     0.000784
      3915    12.942000  1032.454259  1353.893942     0.000763
      3916    12.945000  1037.891644  1403.567300     0.000733
      3917    12.948000  1043.752658  1397.290910     0.000745
      3918    12.951000  1050.079068  1408.283988     0.000753
      3919    12.954000  1056.916490  1384.184516     0.000748
      3920    12.957000  1064.314761  1448.240987     0.000694
      3921    12.960000  1072.328345  1417.902225     0.000768
      3922    12.963000  1081.016741  1379.368500     0.000748
      3923    12.966000  1090.444904  1497.812503     0.000669
      3924    12.969000  1100.683669  1478.594428     0.000733
      3925    12.972000  1111.810156  1583.519807     0.000651
      3926    12.975000  1123.908170  1598.463457     0.000644
      3927    12.978000  1137.068553  1655.213625     0.000631
      3928    12.981000  1151.389510  1708.208054     0.000623
      3929    12.984000  1166.976867  1693.795642     0.000612
      3930    12.987000  1183.944263  1714.313171     0.000589
      3931    12.990000  1202.413266  1698.715435     0.000640
      3932    12.993000  1222.513392  1774.357965     0.000582
      3933    12.996000  1244.382034  1747.501639     0.000573
      3934    12.999000  1268.164255  1919.464271     0.000566
      3935    13.002000  1294.012530  1961.265223     0.000526
      3936    13.005000  1322.086394  1953.950170     0.000524
      3937    13.008000  1352.551831  1916.626727     0.000543
      3938    13.011000  1385.580688  2171.566168     0.000488
      3939    13.014000  1421.349935  2112.004966     0.000488
      3940    13.017000  1460.040815  2181.515043     0.000462
      3941    13.020000  1501.837879  2195.062505     0.000495
      3942    13.023000  1546.927910  2167.748294     0.000475
      3943    13.026000  1595.498736  2351.695787     0.000426
      3944    13.029000  1647.737926  2366.303884     0.000456
      3945    13.032000  1703.831385  2329.993906     0.000442
      3946    13.035000  1763.961830  2516.912338     0.000402
      3947    13.038000  1828.307172  2543.557052     0.000412
      3948    13.041000  1897.038787  2778.167284     0.000379
      3949    13.044000  1970.319702  2771.450373     0.000370
      3950    13.047000  2048.302694  2926.987079     0.000342
      3951    13.050000  2131.128321  2897.634766     0.000375
      3952    13.053000  2218.922880  2943.309985     0.000349
      3953    13.056000  2311.796337  3046.932417     0.000327
      3954    13.059000  2409.840212  3088.094802     0.000350
      3955    13.062000  2513.125461  3328.611879     0.000308
      3956    13.065000  2621.700360  3486.064339     0.000288
      3957    13.068000  2735.588419  3450.690167     0.000302
      3958    13.071000  2854.786337  3576.118149     0.000292
      3959    13.074000  2979.262020  3706.025309     0.000275
      3960    13.077000  3108.952680  3724.608813     0.000267
      3961    13.080000  3243.763037  3906.917620     0.000275
      3962    13.083000  3383.563628  4082.459710     0.000250
      3963    13.086000  3528.189239  4215.199697     0.000233
      3964    13.089000  3677.437479  4300.277258     0.000249
      3965    13.092000  3831.067494  4547.687849     0.000223
      3966    13.095000  3988.798824  4520.340917     0.000221
      3967    13.098000  4150.310418  4563.170440     0.000229
      3968    13.101000  4315.239789  4681.072520     0.000220
      3969    13.104000  4483.182335  4971.644922     0.000204
      3970    13.107000  4653.690796  4993.266042     0.000199
      3971    13.110000  4826.274879  5056.353524     0.000211
      3972    13.113000  5000.401045  5364.837416     0.000188
      3973    13.116000  5175.492479  5442.281516     0.000181
      3974    13.119000  5350.929276  5561.681913     0.000192
      3975    13.122000  5526.048903  5720.217801     0.000176
      3976    13.125000  5700.146942  5884.240377     0.000170
      3977    13.128000  5872.478310  6117.734128     0.000169
      3978    13.131000  6042.258996  6076.593884     0.000170
      3979    13.134000  6208.668473  6127.256950     0.000165
      3980    13.137000  6370.852963  6364.345837     0.000156
      3981    13.140000  6527.929743  6396.488769     0.000166
      3982    13.143000  6678.992677  6587.919258     0.000153
      3983    13.146000  6823.119172  6545.485946     0.000150
      3984    13.149000  6959.378709  6763.611905     0.000157
      3985    13.152000  7086.843043  6721.969017     0.000149
      3986    13.155000  7204.598099  6784.671915     0.000146
      3987    13.158000  7311.757449  6913.204271     0.000149
      3988    13.161000  7407.477149  7083.941341     0.000145
      3989    13.164000  7490.971532  7136.115879     0.000141
      3990    13.167000  7561.529424  7049.992614     0.000141
      3991    13.170000  7618.530109  7281.950344     0.000143
      3992    13.173000  7661.458272  7338.222938     0.000137
      3993    13.176000  7689.917130  7372.529033     0.000132
      3994    13.179000  7703.638968  7378.822483     0.000144
      3995    13.182000  7702.492448  7365.311673     0.000136
      3996    13.185000  7686.486202  7294.680625     0.000135
      3997    13.188000  7655.768484  7495.406878     0.000137
      3998    13.191000  7610.622893  7572.889607     0.000136
      3999    13.194000  7551.460474  7641.389997     0.000130
      4000    13.197000  7478.808673  7251.770137     0.000137
      4001    13.200000  7393.297864  7321.420407     0.000144
      4002    13.203000  7295.646198  7295.243599     0.000137
      4003    13.206000  7186.643590  7373.167795     0.000133
      4004    13.209000  7067.135589  7193.135843     0.000147
      4005    13.212000  6938.007785  7291.497067     0.000137
      4006    13.215000  6800.171267  7174.546339     0.000138
      4007    13.218000  6654.549488  6869.954125     0.000150
      4008    13.221000  6502.066738  6784.965371     0.000151
      4009    13.224000  6343.638319  6669.866635     0.000150
      4010    13.227000  6180.162359  6522.653394     0.000152
      4011    13.230000  6012.513169  6475.556877     0.000163
      4012    13.233000  5841.535972  6392.874196     0.000158
      4013    13.236000  5668.042810  6252.885625     0.000156
      4014    13.239000  5492.809436  6141.187950     0.000173
      4015    13.242000  5316.573012  6098.526159     0.000165
      4016    13.245000  5140.030443  5757.783850     0.000172
      4017    13.248000  4963.837217  5684.194230     0.000183
      4018    13.251000  4788.606642  5542.573100     0.000186
      4019    13.254000  4614.909385  5231.087519     0.000192
      4020    13.257000  4443.273276  5112.054585     0.000196
      4021    13.260000  4274.183309  5064.088666     0.000210
      4022    13.263000  4108.081838  4674.496400     0.000217
      4023    13.266000  3945.368934  4679.298882     0.000211
      4024    13.269000  3786.402910  4510.980294     0.000237
      4025    13.272000  3631.501000  4176.693107     0.000243
      4026    13.275000  3480.940198  4093.017781     0.000244
      4027    13.278000  3334.958254  3943.994050     0.000265
      4028    13.281000  3193.754824  3735.030146     0.000278
      4029    13.284000  3057.492771  3535.556883     0.000286
      4030    13.287000  2926.299612  3526.299915     0.000284
      4031    13.290000  2800.269100  3401.930850     0.000313
      4032    13.293000  2679.462935  3138.990759     0.000324
      4033    13.296000  2563.912579  2951.976886     0.000337
      4034    13.299000  2453.621179  2774.510817     0.000387
      4035    13.302000  2348.565557  2700.581497     0.000377
      4036    13.305000  2248.698268  2521.422044     0.000399
      4037    13.308000  2153.949698  2496.833916     0.000420
      4038    13.311000  2064.230184  2352.141114     0.000441
      4039    13.314000  1979.432133  2243.988650     0.000456
      4040    13.317000  1899.432137  2266.776707     0.000444
      4041    13.320000  1824.093038  2061.622389     0.000520
      4042    13.323000  1753.265957  2073.023798     0.000491
      4043    13.326000  1686.792249  1890.701681     0.000528
      4044    13.329000  1624.505384  1896.739561     0.000569
      4045    13.332000  1566.232731  1747.767168     0.000581
      4046    13.335000  1511.797249  1767.234504     0.000573
      4047    13.338000  1461.019056  1690.246677     0.000618
      4048    13.341000  1413.716898  1565.694023     0.000669
      4049    13.344000  1369.709482  1506.403662     0.000676
      4050    13.347000  1328.816699  1447.971153     0.000699
      4051    13.350000  1290.860709  1473.400528     0.000735
      4052    13.353000  1255.666918  1376.430470     0.000744
      4053    13.356000  1223.064820  1389.748096     0.000719
      4054    13.359000  1192.888727  1277.894156     0.000850
      4055    13.362000  1164.978382  1273.132345     0.000806
      4056    13.365000  1139.179480  1270.152676     0.000798
      4057    13.368000  1115.344025  1166.947279     0.000905
      4058    13.371000  1093.330679  1217.942431     0.000860
      4059    13.374000  1073.004968  1142.866205     0.000899
      4060    13.377000  1054.239410  1161.357262     0.000874
      4061    13.380000  1036.913583  1147.516094     0.000938
      4062    13.383000  1020.914111  1133.851517     0.000902
      4063    13.386000  1006.134609   978.137309     0.001020
      4064    13.389000   992.475559  1074.108839     0.001010
      4065    13.392000   979.844153   995.224519     0.001034
      4066    13.395000   968.154098  1042.337028     0.000975
      4067    13.398000   957.325388   961.256304     0.001097
      4068    13.401000   947.284046  1044.024014     0.001008
      4069    13.404000   937.961865   913.533978     0.001126
      4070    13.407000   929.296112   950.858784     0.001066
      4071    13.410000   921.229241   908.277400     0.001183
      4072    13.413000   913.708595   872.147933     0.001181
      4073    13.416000   906.686106   877.587971     0.001141
      4074    13.419000   900.117999   850.172537     0.001271
      4075    13.422000   893.964504   853.899507     0.001207
      4076    13.425000   888.189566   838.103564     0.001206
      4077    13.428000   882.760579   887.089040     0.001187
      4078    13.431000   877.648119   811.752703     0.001291
      4079    13.434000   872.825697   874.862756     0.001171
      4080    13.437000   868.269520   881.250419     0.001157
      4081    13.440000   863.958273   918.321909     0.001173
      4082    13.443000   859.872909   848.670624     0.001209
      4083    13.446000   855.996456   825.717651     0.001208
      4084    13.449000   852.313841   838.902853     0.001279
      4085    13.452000   848.811726   832.416630     0.001237
      4086    13.455000   845.478360   730.215984     0.001395
      4087    13.458000   842.303438   831.111381     0.001271
      4088    13.461000   839.277981   746.522820     0.001411
      4089    13.464000   836.394224   779.140789     0.001323
      4090    13.467000   833.645511   785.211317     0.001292
      4091    13.470000   831.026208   729.844723     0.001476
      4092    13.473000   828.531615   764.665130     0.001344
      4093    13.476000   826.157895   799.286353     0.001255
      4094    13.479000   823.902006   756.906959     0.001434
      4095    13.482000   821.761639   765.633302     0.001345
      4096    13.485000   819.735165   801.720836     0.001267
      4097    13.488000   817.821587   789.416531     0.001334
      4098    13.491000   816.020495   796.728336     0.001321
      4099    13.494000   814.332028   768.968201     0.001342
      4100    13.497000   812.756841   757.144236     0.001342
      4101    13.500000   811.296074   738.810697     0.001468
      4102    13.503000   809.951325   719.336006     0.001428
      4103    13.506000   808.724629   807.647699     0.001249
      4104    13.509000   807.618438   809.196513     0.001333
      4105    13.512000   806.635601   743.989637     0.001376
      4106    13.515000   805.779348   794.709697     0.001269
      4107    13.518000   805.053277   788.573304     0.001336
      4108    13.521000   804.461337   724.005770     0.001452
      4109    13.524000   804.007815   752.917330     0.001367
      4110    13.527000   803.697320   762.194341     0.001329
      4111    13.530000   803.534767   790.319653     0.001364
      4112    13.533000   803.525358   774.867449     0.001331
      4113    13.536000   803.674565   721.539235     0.001390
      4114    13.539000   803.988101   742.301955     0.001458
      4115    13.542000   804.471900   794.681402     0.001298
      4116    13.545000   805.132087   780.104387     0.001303
      4117    13.548000   805.974940   783.947767     0.001339
      4118    13.551000   807.006861   727.660846     0.001454
      4119    13.554000   808.234330   761.380440     0.001358
      4120    13.557000   809.663859   787.953017     0.001291
      4121    13.560000   811.301953   738.986360     0.001458
      4122    13.563000   813.155048   817.844986     0.001255
      4123    13.566000   815.229466   745.784626     0.001346
      4124    13.569000   817.531350   760.966305     0.001413
      4125    13.572000   820.066606   805.806147     0.001272
      4126    13.575000   822.840863   693.938446     0.001470
      4127    13.578000   825.859363   714.412475     0.001464
      4128    13.581000   829.126940   728.867562     0.001452
      4129    13.584000   832.647940   751.904337     0.001373
      4130    13.587000   836.426165   790.631054     0.001278
      4131    13.590000   840.464802   809.691646     0.001332
      4132    13.593000   844.766363   812.876444     0.001268
      4133    13.596000   849.332614   816.002738     0.001232
      4134    13.599000   854.164513   831.192698     0.001307
      4135    13.602000   859.262152   784.240668     0.001317
      4136    13.605000   864.624684   797.176027     0.001281
      4137    13.608000   870.250189   848.457614     0.001239
      4138    13.611000   876.135666   810.195027     0.001302
      4139    13.614000   882.276918   872.782881     0.001184
      4140    13.617000   888.668472   782.728491     0.001298
      4141    13.620000   895.303486   863.185409     0.001257
      4142    13.623000   902.173659   815.424634     0.001260
      4143    13.626000   909.269146   822.210246     0.001222
      4144    13.629000   916.578469   825.899845     0.001310
      4145    13.632000   924.088441   828.766259     0.001238
      4146    13.635000   931.784093   891.399743     0.001147
      4147    13.638000   939.648611   775.683077     0.001355
      4148    13.641000   947.663288   776.814242     0.001356
      4149    13.644000   955.807481   856.328923     0.001199
      4150    13.647000   964.058586   858.000392     0.001181
      4151    13.650000   972.392024   860.424965     0.001260
      4152    13.653000   980.781244   886.848583     0.001160
      4153    13.656000   989.197731   841.344570     0.001197
      4154    13.659000   997.611037   801.717755     0.001349
      4155    13.662000  1005.988823   830.897879     0.001232
      4156    13.665000  1014.296914   876.983715     0.001161
      4157    13.668000  1022.499379   880.712428     0.001181
      4158    13.671000  1030.558629   855.252438     0.001230
      4159    13.674000  1038.435538   922.649751     0.001116
      4160    13.677000  1046.089603   827.495416     0.001226
      4161    13.680000  1053.479133   931.635712     0.001171
      4162    13.683000  1060.561392   934.671952     0.001104
      4163    13.686000  1067.293138   930.636089     0.001082
      4164    13.689000  1073.630751   967.457764     0.001114
      4165    13.692000  1079.530686   903.055539     0.001142
      4166    13.695000  1084.949945   942.666735     0.001084
      4167    13.698000  1089.846596   945.535988     0.001103
      4168    13.701000  1094.180356   889.827876     0.001190
      4169    13.704000  1097.913206   882.833154     0.001165
      4170    13.707000  1101.010059   871.240877     0.001160
      4171    13.710000  1103.439414   941.392119     0.001146
      4172    13.713000  1105.174009   969.560207     0.001066
      4173    13.716000  1106.191427   986.965258     0.001019
      4174    13.719000  1106.474635   906.150271     0.001183
      4175    13.722000  1106.012431   882.194499     0.001169
      4176    13.725000  1104.799754   907.784935     0.001127
      4177    13.728000  1102.837862   969.838069     0.001079
      4178    13.731000  1100.134347   913.708993     0.001158
      4179    13.734000  1096.702998   872.565673     0.001175
      4180    13.737000  1092.563507   896.486716     0.001129
      4181    13.740000  1087.741036   915.470441     0.001184
      4182    13.743000  1082.265675  1002.613078     0.001025
      4183    13.746000  1076.171806   960.780443     0.001049
      4184    13.749000  1069.497420   979.037416     0.001099
      4185    13.752000  1062.283396   916.181245     0.001119
      4186    13.755000  1054.572796   914.054165     0.001114
      4187    13.758000  1046.410180   907.683466     0.001148
      4188    13.761000  1037.840970   916.175932     0.001144
      4189    13.764000  1028.910880   923.030711     0.001122
      4190    13.767000  1019.665402   909.316704     0.001111
      4191    13.770000  1010.149380   882.994964     0.001221
      4192    13.773000  1000.406643   910.256755     0.001136
      4193    13.776000   990.479707   919.066536     0.001093
      4194    13.779000   980.409542   927.785019     0.001162
      4195    13.782000   970.235381   878.020608     0.001165
      4196    13.785000   959.994586   830.240130     0.001229
      4197    13.788000   949.722543   837.664441     0.001254
      4198    13.791000   939.452590   898.092954     0.001176
      4199    13.794000   929.215973   879.364283     0.001171
      4200    13.797000   919.041821   834.823288     0.001208
      4201    13.800000   908.957136   898.897653     0.001197
      4202    13.803000   898.986800   825.353235     0.001247
      4203    13.806000   889.153593   803.280565     0.001259
      4204    13.809000   879.478222   815.074105     0.001327
      4205    13.812000   869.979358   806.597887     0.001278
      4206    13.815000   860.673688   769.341429     0.001326
      4207    13.818000   851.575964   797.496022     0.001307
      4208    13.821000   842.699071   834.674700     0.001261
      4209    13.824000   834.054091   837.617225     0.001227
      4210    13.827000   825.650383   770.836358     0.001311
      4211    13.830000   817.495657   774.362782     0.001391
      4212    13.833000   809.596056   747.332706     0.001381
      4213    13.836000   801.956243   716.982242     0.001400
      4214    13.839000   794.579482   713.908159     0.001510
      4215    13.842000   787.467725   741.732661     0.001394
      4216    13.845000   780.621698   712.490381     0.001429
      4217    13.848000   774.040981   799.889542     0.001302
      4218    13.851000   767.724096   781.481903     0.001350
      4219    13.854000   761.668584   701.377406     0.001473
      4220    13.857000   755.871091   764.466400     0.001319
      4221    13.860000   750.327442   767.028505     0.001414
      4222    13.863000   745.032723   722.440114     0.001424
      4223    13.866000   739.981361   701.746792     0.001428
      4224    13.869000   735.167198   748.146881     0.001444
      4225    13.872000   730.583568   699.456793     0.001475
      4226    13.875000   726.223374   738.883425     0.001381
      4227    13.878000   722.079157   752.493414     0.001390
      4228    13.881000   718.143171   708.671987     0.001490
      4229    13.884000   714.407450   744.625572     0.001386
      4230    13.887000   710.863871   726.654891     0.001393
      4231    13.890000   707.504219   673.604395     0.001605
      4232    13.893000   704.320243   706.974522     0.001459
      4233    13.896000   701.303705   671.404620     0.001492
      4234    13.899000   698.446437   685.412382     0.001576
      4235    13.902000   695.740377   640.454627     0.001613
      4236    13.905000   693.177610   646.239915     0.001581
      4237    13.908000   690.750405   722.036059     0.001438
      4238    13.911000   688.451238   660.283953     0.001591
      4239    13.914000   686.272822   631.763044     0.001629
      4240    13.917000   684.208122   634.065389     0.001591
      4241    13.920000   682.250377   692.114776     0.001562
      4242    13.923000   680.393103   641.629578     0.001607
      4243    13.926000   678.630109   656.924973     0.001532
      4244    13.929000   676.955497   670.040958     0.001602
      4245    13.932000   675.363665   617.563826     0.001667
      4246    13.935000   673.849306   617.095686     0.001646
      4247    13.938000   672.407407   628.923384     0.001656
      4248    13.941000   671.033237   624.066146     0.001695
      4249    13.944000   669.722349   662.801236     0.001556
      4250    13.947000   668.470566   647.645936     0.001555
      4251    13.950000   667.273972   608.043812     0.001785
      4252    13.953000   666.128903   626.760757     0.001650
      4253    13.956000   665.031935   658.882304     0.001516
      4254    13.959000   663.979875   629.456176     0.001717
      4255    13.962000   662.969746   660.521121     0.001563
      4256    13.965000   661.998777   597.871043     0.001703
      4257    13.968000   661.064390   626.242423     0.001668
      4258    13.971000   660.164191   622.312530     0.001693
      4259    13.974000   659.295956   620.885101     0.002191
      4260    13.977000   658.457624   653.781894     0.001865
      4261    13.980000   657.647282   671.330371     0.001838
      4262    13.983000   656.863156   594.276167     0.001961
      4263    13.986000   656.103605   624.940380     0.001781
      4264    13.989000   655.367109   606.779091     0.001939
      4265    13.992000   654.652259   611.086396     0.001826
      4266    13.995000   653.957756   627.917621     0.001752
      4267    13.998000   653.282396   611.082729     0.001836
      4268    14.001000   652.625067   601.888076     0.001876
      4269    14.004000   651.984745   623.974064     0.001765
      4270    14.007000   651.360484   698.222182     0.001532
      4271    14.010000   650.751413   611.431607     0.001873
      4272    14.013000   650.156732   622.654325     0.001769
      4273    14.016000   649.575707   630.016567     0.001698
      4274    14.019000   649.007668   622.098764     0.001832
      4275    14.022000   648.452003   630.606777     0.001737
      4276    14.025000   647.908158   570.959510     0.001903
      4277    14.028000   647.375631   648.354368     0.001709
      4278    14.031000   646.853975   625.942215     0.001783
      4279    14.034000   646.342792   598.163973     0.001839
      4280    14.037000   645.841735   613.852733     0.001749
      4281    14.040000   645.350505   589.696312     0.001941
      4282    14.043000   644.868852   616.978548     0.001783
      4283    14.046000   644.396574   602.361931     0.001774
      4284    14.049000   643.933517   628.632378     0.001816
      4285    14.052000   643.479576   604.044484     0.001815
      4286    14.055000   643.034697   611.201045     0.001782
      4287    14.058000   642.598875   642.506523     0.001724
      4288    14.061000   642.172158   564.271292     0.001989
      4289    14.064000   641.754644   607.006343     0.001823
      4290    14.067000   641.346485   631.451902     0.001702
      4291    14.070000   640.947887   544.728281     0.002103
      4292    14.073000   640.559108   615.475544     0.001777
      4293    14.076000   640.180460   583.541170     0.001826
      4294    14.079000   639.812305   641.530964     0.001765
      4295    14.082000   639.455057   624.076224     0.001752
      4296    14.085000   639.109176   670.704776     0.001621
      4297    14.088000   638.775170   607.868763     0.001826
      4298    14.091000   638.453586   603.980015     0.001858
      4299    14.094000   638.145010   622.696307     0.001776
      4300    14.097000   637.850062   589.515979     0.001823
      4301    14.100000   637.569389   561.872965     0.002030
      4302    14.103000   637.303663   598.062305     0.001838
      4303    14.106000   637.053576   625.661566     0.001713
      4304    14.109000   636.819832   642.256621     0.001771
      4305    14.112000   636.603143   548.616858     0.002003
      4306    14.115000   636.404224   612.574396     0.001776
      4307    14.118000   636.223789   599.174609     0.001830
      4308    14.121000   636.062543   578.408162     0.001950
      4309    14.124000   635.921178   628.617538     0.001755
      4310    14.127000   635.800370   561.459859     0.001918
      4311    14.130000   635.700770   619.024714     0.001834
      4312    14.133000   635.623002   614.638086     0.001774
      4313    14.136000   635.567658   575.313678     0.001867
      4314    14.139000   635.535291   580.204487     0.001949
      4315    14.142000   635.526412   634.419144     0.001734
      4316    14.145000   635.541487   622.479061     0.001750
      4317    14.148000   635.580929   593.183116     0.001855
      4318    14.151000   635.645094   629.474114     0.001787
      4319    14.154000   635.734279   577.968346     0.001901
      4320    14.157000   635.848717   649.944260     0.001647
      4321    14.160000   635.988572   605.216382     0.001893
      4322    14.163000   636.153933   609.943621     0.001802
      4323    14.166000   636.344818   609.723326     0.001756
      4324    14.169000   636.561157   615.553788     0.001848
      4325    14.172000   636.802801   612.706811     0.001798
      4326    14.175000   637.069510   609.415768     0.001784
      4327    14.178000   637.360953   622.012043     0.001774
      4328    14.181000   637.676704   644.221808     0.001758
      4329    14.184000   638.016236   632.025910     0.001738
      4330    14.187000   638.378920   672.521751     0.001586
      4331    14.190000   638.764020   629.517547     0.001813
      4332    14.193000   639.170688   610.576653     0.001791
      4333    14.196000   639.597964   635.848341     0.001683
      4334    14.199000   640.044768   579.296169     0.001956
      4335    14.202000   640.509901   589.752633     0.001878
      4336    14.205000   640.992038   635.548613     0.001710
      4337    14.208000   641.489730   637.277120     0.001726
      4338    14.211000   642.001401   554.582345     0.002039
      4339    14.214000   642.525350   614.617745     0.001777
      4340    14.217000   643.059750   568.619757     0.001880
      4341    14.220000   643.602656   588.816997     0.001939
      4342    14.223000   644.152008   594.877623     0.001837
      4343    14.226000   644.705644   608.199702     0.001773
      4344    14.229000   645.261314   593.055438     0.001910
      4345    14.232000   645.816694   586.729541     0.001885
      4346    14.235000   646.369407   602.167409     0.001813
      4347    14.238000   646.917050   613.649554     0.001777
      4348    14.241000   647.457219   599.080043     0.001896
      4349    14.244000   647.987542   615.056049     0.001783
      4350    14.247000   648.505706   574.940485     0.001876
      4351    14.250000   649.009494   629.290553     0.001811
      4352    14.253000   649.496813   658.807239     0.001656
      4353    14.256000   649.965721   590.487193     0.001814
      4354    14.259000   650.414456   609.961725     0.001854
      4355    14.262000   650.841448   625.146937     0.001773
      4356    14.265000   651.245336   566.614362     0.001921
      4357    14.268000   651.624964   592.694325     0.001859
      4358    14.271000   651.979383   628.208065     0.001797
      4359    14.274000   652.307832   577.718583     0.001900
      4360    14.277000   652.609722   593.009484     0.001815
      4361    14.280000   652.884604   605.677817     0.001893
      4362    14.283000   653.132140   614.724722     0.001778
      4363    14.286000   653.352063   636.180202     0.001683
      4364    14.289000   653.544142   585.581973     0.001921
      4365    14.292000   653.708145   582.710868     0.001890
      4366    14.295000   653.843796   624.888104     0.001750
      4367    14.298000   653.950746   658.747076     0.001669
      4368    14.301000   654.028543   598.073214     0.001892
      4369    14.304000   654.076603   595.236606     0.001843
      4370    14.307000   654.094190   590.155473     0.001824
      4371    14.310000   654.080406   632.694463     0.001811
      4372    14.313000   654.034177   620.325961     0.001758
      4373    14.316000   653.954258   613.563429     0.001756
      4374    14.319000   653.839232   643.813989     0.001759
      4375    14.322000   653.687529   588.712114     0.001873
      4376    14.325000   653.497441   601.282145     0.001806
      4377    14.328000   653.267152   623.378523     0.001762
      4378    14.331000   652.994772   607.049561     0.001861
      4379    14.334000   652.678377   578.744108     0.001901
      4380    14.337000   652.316056   639.821184     0.001679
      4381    14.340000   651.905964   695.396569     0.001644
      4382    14.343000   651.446381   646.151836     0.001691
      4383    14.346000   650.935764   638.119824     0.001685
      4384    14.349000   650.372810   614.720174     0.001831
      4385    14.352000   649.756508   582.111402     0.001892
      4386    14.355000   649.086192   614.288635     0.001773
      4387    14.358000   648.361585   618.987565     0.001760
      4388    14.361000   647.582828   677.466665     0.001671
      4389    14.364000   646.750508   624.090932     0.001753
      4390    14.367000   645.865664   620.444482     0.001728
      4391    14.370000   644.929785   601.129662     0.001905
      4392    14.373000   643.944795   573.527510     0.001896
      4393    14.376000   642.913026   626.326576     0.001718
      4394    14.379000   641.837180   590.692481     0.001913
      4395    14.382000   640.720286   601.403050     0.001830
      4396    14.385000   639.565649   598.769097     0.001825
      4397    14.388000   638.376797   590.604522     0.001861
      4398    14.391000   637.157429   607.094047     0.001859
      4399    14.394000   635.911359   647.630900     0.001698
      4400    14.397000   634.642473   582.098275     0.001837
      4401    14.400000   633.354675   561.335211     0.002042
      4402    14.403000   632.051858   569.289710     0.001924
      4403    14.406000   630.737860   609.478571     0.001762
      4404    14.409000   629.416441   552.388621     0.002060
      4405    14.412000   628.091256   615.252215     0.001787
      4406    14.415000   626.765839   543.713631     0.002004
      4407    14.418000   625.443585   576.628213     0.001886
      4408    14.421000   624.127742   527.715481     0.002140
      4409    14.424000   622.821404   617.274961     0.001771
      4410    14.427000   621.527499   563.524900     0.001895
      4411    14.430000   620.248794   583.100246     0.001966
      4412    14.433000   618.987888   543.002290     0.002013
      4413    14.436000   617.747211   582.004432     0.001849
      4414    14.439000   616.529026   636.619346     0.001773
      4415    14.442000   615.335428   594.453815     0.001844
      4416    14.445000   614.168345   522.515115     0.002080
      4417    14.448000   613.029538   592.657829     0.001839
      4418    14.451000   611.920605   582.076928     0.001930
      4419    14.454000   610.842980   584.724298     0.001883
      4420    14.457000   609.797936   533.881348     0.002012
      4421    14.460000   608.786588   576.835163     0.001970
      4422    14.463000   607.809891   560.843014     0.001958
      4423    14.466000   606.868649   531.728279     0.002007
      4424    14.469000   605.963514   538.069646     0.002098
      4425    14.472000   605.094988   532.998523     0.002078
      4426    14.475000   604.263429   563.306216     0.001946
      4427    14.478000   603.469055   539.181960     0.002029
      4428    14.481000   602.711947   517.201811     0.002171
      4429    14.484000   601.992054   571.644098     0.001917
      4430    14.487000   601.309198   607.121995     0.001774
      4431    14.490000   600.663079   561.722546     0.002043
      4432    14.493000   600.053281   530.727477     0.002075
      4433    14.496000   599.479277   515.871476     0.002081
      4434    14.499000   598.940435   584.850989     0.001932
      4435    14.502000   598.436024   550.152596     0.002006
      4436    14.505000   597.965220   607.555207     0.001788
      4437    14.508000   597.527113   547.221082     0.002005
      4438    14.511000   597.120710   561.849638     0.001998
      4439    14.514000   596.744943   542.396220     0.002018
      4440    14.517000   596.398677   508.788511     0.002112
      4441    14.520000   596.080708   549.342161     0.002077
      4442    14.523000   595.789779   565.618417     0.001953
      4443    14.526000   595.524576   533.015549     0.002017
      4444    14.529000   595.283739   583.627133     0.001932
      4445    14.532000   595.065862   526.111511     0.002102
      4446    14.535000   594.869499   566.903052     0.001931
      4447    14.538000   594.693171   502.803881     0.002188
      4448    14.541000   594.535363   510.308849     0.002210
      4449    14.544000   594.394533   509.330120     0.002141
      4450    14.547000   594.269114   543.568425     0.001965
      4451    14.550000   594.157513   533.416078     0.002141
      4452    14.553000   594.058118   579.551088     0.001900
      4453    14.556000   593.969301   563.752684     0.001915
      4454    14.559000   593.889417   516.957339     0.002181
      4455    14.562000   593.816810   561.013754     0.001968
      4456    14.565000   593.749819   580.175508     0.001871
      4457    14.568000   593.686779   541.964673     0.002023
      4458    14.571000   593.626027   590.097691     0.001919
      4459    14.574000   593.565912   534.399146     0.002064
      4460    14.577000   593.504799   548.264174     0.001969
      4461    14.580000   593.441078   518.210752     0.002193
      4462    14.583000   593.373174   557.152408     0.001970
      4463    14.586000   593.299557   538.437572     0.001996
      4464    14.589000   593.218754   597.340648     0.001888
      4465    14.592000   593.129358   570.340510     0.001942
      4466    14.595000   593.030047   570.225186     0.001911
      4467    14.598000   592.919588   556.174138     0.001974
      4468    14.601000   592.796860   535.925196     0.002085
      4469    14.604000   592.660858   609.904561     0.001802
      4470    14.607000   592.510714   571.683232     0.001878
      4471    14.610000   592.345701   565.271024     0.001998
      4472    14.613000   592.165253   576.476284     0.001911
      4473    14.616000   591.968972   532.385039     0.002033
      4474    14.619000   591.756638   516.543262     0.002178
      4475    14.622000   591.528216   496.304693     0.002246
      4476    14.625000   591.283865   546.942940     0.001991
      4477    14.628000   591.023940   591.115013     0.001861
      4478    14.631000   590.748994   572.549373     0.001966
      4479    14.634000   590.459779   529.988875     0.002078
      4480    14.637000   590.157238   500.540104     0.002148
      4481    14.640000   589.842506   531.462836     0.002138
      4482    14.643000   589.516895   524.763474     0.002103
      4483    14.646000   589.181887   530.347244     0.002025
      4484    14.649000   588.839121   512.919081     0.002199
      4485    14.652000   588.490380   570.888304     0.001944
      4486    14.655000   588.137575   587.277540     0.001868
      4487    14.658000   587.782734   576.282703     0.001913
      4488    14.661000   587.427986   556.025198     0.002020
      4489    14.664000   587.075551   541.581357     0.002032
      4490    14.667000   586.727723   531.634700     0.002037
      4491    14.670000   586.386864   556.134363     0.002043
      4492    14.673000   586.055393   549.011552     0.002017
      4493    14.676000   585.735781   551.337430     0.001955
      4494    14.679000   585.430541   521.363463     0.002171
      4495    14.682000   585.142228   519.578061     0.002141
      4496    14.685000   584.873433   600.023425     0.001815
      4497    14.688000   584.626783   524.248506     0.002106
      4498    14.691000   584.404937   522.992554     0.002156
      4499    14.694000   584.210590   523.663264     0.002112
      4500    14.697000   584.046468   552.302461     0.001951
      4501    14.700000   583.915333   529.612191     0.002138
      4502    14.703000   583.819977   532.121873     0.002088
      4503    14.706000   583.763229   552.756240     0.001949
      4504    14.709000   583.747946   575.355376     0.001964
      4505    14.712000   583.777020   568.785085     0.001957
      4506    14.715000   583.853370   557.768993     0.001958
      4507    14.718000   583.979938   565.372531     0.001952
      4508    14.721000   584.159689   552.490362     0.002041
      4509    14.724000   584.395603   532.626870     0.002059
      4510    14.727000   584.690668   529.334459     0.002046
      4511    14.730000   585.047872   570.120753     0.002001
      4512    14.733000   585.470193   554.665673     0.001996
      4513    14.736000   585.960590   567.486427     0.001897
      4514    14.739000   586.521988   582.051719     0.001945
      4515    14.742000   587.157270   545.943277     0.002053
      4516    14.745000   587.869256   553.520360     0.001972
      4517    14.748000   588.660693   553.384792     0.002000
      4518    14.751000   589.534235   561.505620     0.002007
      4519    14.754000   590.492428   551.125362     0.001991
      4520    14.757000   591.537686   532.367243     0.002040
      4521    14.760000   592.672280   568.369244     0.001994
      4522    14.763000   593.898310   511.572481     0.002165
      4523    14.766000   595.217686   552.807813     0.001959
      4524    14.769000   596.632109   537.184029     0.002106
      4525    14.772000   598.143044   530.408244     0.002101
      4526    14.775000   599.751705   557.280457     0.001950
      4527    14.778000   601.459023   517.557905     0.002136
      4528    14.781000   603.265633   535.355841     0.002116
      4529    14.784000   605.171849   585.934526     0.001878
      4530    14.787000   607.177642   586.455349     0.001847
      4531    14.790000   609.282623   608.227791     0.001869
      4532    14.793000   611.486025   589.128981     0.001881
      4533    14.796000   613.786686   517.792418     0.002097
      4534    14.799000   616.183033   543.068165     0.002081
      4535    14.802000   618.673073   569.410456     0.001963
      4536    14.805000   621.254380   601.362813     0.001815
      4537    14.808000   623.924088   572.426332     0.001926
      4538    14.811000   626.678884   586.264953     0.001939
      4539    14.814000   629.515000   632.783968     0.001736
      4540    14.817000   632.428213   567.880870     0.001918
      4541    14.820000   635.413842   583.788525     0.001954
      4542    14.823000   638.466740   597.372351     0.001858
      4543    14.826000   641.581299   623.247758     0.001736
      4544    14.829000   644.751440   575.051038     0.001966
      4545    14.832000   647.970615   575.593102     0.001927
      4546    14.835000   651.231798   584.520029     0.001851
      4547    14.838000   654.527484   586.469411     0.001876
      4548    14.841000   657.849681   557.024201     0.002028
      4549    14.844000   661.189906   620.805491     0.001763
      4550    14.847000   664.539182   586.799768     0.001848
      4551    14.850000   667.888029   632.161122     0.001814
      4552    14.853000   671.226474   598.000014     0.001841
      4553    14.856000   674.544043   567.128136     0.001912
      4554    14.859000   677.829780   618.680261     0.001829
      4555    14.862000   681.072254   623.561286     0.001791
      4556    14.865000   684.259591   642.093414     0.001706
      4557    14.868000   687.379500   679.520954     0.001625
      4558    14.871000   690.419327   700.027413     0.001621
      4559    14.874000   693.366112   611.646397     0.001792
      4560    14.877000   696.206660   673.824541     0.001610
      4561    14.880000   698.927639   671.751690     0.001707
      4562    14.883000   701.515688   695.300021     0.001589
      4563    14.886000   703.957544   670.938296     0.001601
      4564    14.889000   706.240185   695.261137     0.001624
      4565    14.892000   708.350994   650.223334     0.001708
      4566    14.895000   710.277927   656.003983     0.001662
      4567    14.898000   712.009700   721.876177     0.001538
      4568    14.901000   713.535974   696.206980     0.001632
      4569    14.904000   714.847536   651.864757     0.001680
      4570    14.907000   715.936481   622.678921     0.001732
      4571    14.910000   716.796374   694.605028     0.001640
      4572    14.913000   717.422384   670.080186     0.001643
      4573    14.916000   717.811404   679.989194     0.001591
      4574    14.919000   717.962128   736.578428     0.001536
      4575    14.922000   717.875096   653.938601     0.001703
      4576    14.925000   717.552701   688.638248     0.001580
      4577    14.928000   716.999157   711.763121     0.001554
      4578    14.931000   716.220433   670.127432     0.001690
      4579    14.934000   715.224153   660.462499     0.001662
      4580    14.937000   714.019471   701.588274     0.001537
      4581    14.940000   712.616915   710.747930     0.001614
      4582    14.943000   711.028223   705.520870     0.001548
      4583    14.946000   709.266168   679.128973     0.001579
      4584    14.949000   707.344367   694.920175     0.001636
      4585    14.952000   705.277102   689.982114     0.001608
      4586    14.955000   703.079137   682.885971     0.001603
      4587    14.958000   700.765546   674.334151     0.001640
      4588    14.961000   698.351550   689.149610     0.001642
      4589    14.964000   695.852366   648.019534     0.001697
      4590    14.967000   693.283069   750.150775     0.001437
      4591    14.970000   690.658469   664.570391     0.001726
      4592    14.973000   687.992999   703.263845     0.001558
      4593    14.976000   685.300624   650.233930     0.001656
      4594    14.979000   682.594750   716.007055     0.001585
      4595    14.982000   679.888159   681.482826     0.001624
      4596    14.985000   677.192947   693.925717     0.001563
      4597    14.988000   674.520469   677.600753     0.001632
      4598    14.991000   671.881303   678.327014     0.001674
      4599    14.994000   669.285213   687.894367     0.001602
      4600    14.997000   666.741122   661.832683     0.001642
      4601    15.000000   664.257090   643.383530     0.001782
      4602    15.003000   661.840300   669.734333     0.001646
      4603    15.006000   659.497045   658.778430     0.001629
      4604    15.009000   657.232724   681.219845     0.001671
      4605    15.012000   655.051834   648.473767     0.001701
      4606    15.015000   652.957975   547.383348     0.001985
      4607    15.018000   650.953854   639.362363     0.001737
      4608    15.021000   649.041287   667.567568     0.001695
      4609    15.024000   647.221216   600.407509     0.001830
      4610    15.027000   645.493716   607.639756     0.001783
      4611    15.030000   643.858018   599.952045     0.001912
      4612    15.033000   642.312521   621.813026     0.001773
      4613    15.036000   640.854821   623.099609     0.001745
      4614    15.039000   639.481734   612.670867     0.001862
      4615    15.042000   638.189327   588.284523     0.001878
      4616    15.045000   636.972953   607.309666     0.001799
      4617    15.048000   635.827292   601.764398     0.001850
      4618    15.051000   634.746392   622.313066     0.001819
      4619    15.054000   633.723723   572.180112     0.001914
      4620    15.057000   632.752233   582.895632     0.001856
      4621    15.060000   631.824414   561.014486     0.002033
      4622    15.063000   630.932371   575.259206     0.001905
      4623    15.066000   630.067904   578.594395     0.001872
      4624    15.069000   629.222598   534.762916     0.002137
      4625    15.072000   628.387914   539.709650     0.002047
      4626    15.075000   627.555293   593.502527     0.001836
      4627    15.078000   626.716267   617.459436     0.001798
      4628    15.081000   625.862563   528.937192     0.002144
      4629    15.084000   624.986223   562.522292     0.001960
      4630    15.087000   624.079708   536.202192     0.002022
      4631    15.090000   623.136011   617.792210     0.001856
      4632    15.093000   622.148750   556.931490     0.001965
      4633    15.096000   621.112259   569.986558     0.001890
      4634    15.099000   620.021662   608.694777     0.001873
      4635    15.102000   618.872924   576.860585     0.001910
      4636    15.105000   617.662897   620.914324     0.001761
      4637    15.108000   616.389336   600.987527     0.001835
      4638    15.111000   615.050899   598.166076     0.001884
      4639    15.114000   613.647129   603.910867     0.001814
      4640    15.117000   612.178418   606.252743     0.001769
      4641    15.120000   610.645960   594.560164     0.001932
      4642    15.123000   609.051682   610.216781     0.001795
      4643    15.126000   607.398182   611.941678     0.001755
      4644    15.129000   605.688603   562.799667     0.002031
      4645    15.132000   603.926589   617.311152     0.001773
      4646    15.135000   602.116221   604.800314     0.001795
      4647    15.138000   600.261989   578.661464     0.001919
      4648    15.141000   598.368561   553.169999     0.002021
      4649    15.144000   596.440951   582.831864     0.001876
      4650    15.147000   594.485040   586.884251     0.001845
      4651    15.150000   592.505321   588.274023     0.001943
      4652    15.153000   590.506994   603.450205     0.001810
      4653    15.156000   588.495239   606.797404     0.001768
      4654    15.159000   586.475185   490.788101     0.002319
      4655    15.162000   584.451871   578.854262     0.001895
      4656    15.165000   582.430219   592.022223     0.001834
      4657    15.168000   580.415009   580.964230     0.001918
      4658    15.171000   578.410860   539.245245     0.002083
      4659    15.174000   576.422208   538.472701     0.002028
      4660    15.177000   574.453297   547.569369     0.001966
      4661    15.180000   572.508162   550.003429     0.002072
      4662    15.183000   570.590619   570.085094     0.001902
      4663    15.186000   568.704257   540.599673     0.001971
      4664    15.189000   566.852432   552.601860     0.002056
      4665    15.192000   565.038257   537.027912     0.002035
      4666    15.195000   563.264600   524.067508     0.002062
      4667    15.198000   561.534080   518.991706     0.002144
      4668    15.201000   559.849063   521.676972     0.002146
      4669    15.204000   558.211663   534.606330     0.002052
      4670    15.207000   556.623740   593.961483     0.001826
      4671    15.210000   555.086901   553.204891     0.002062
      4672    15.213000   553.602502   578.475096     0.001893
      4673    15.216000   552.171651   543.158475     0.001985
      4674    15.219000   550.795213   591.411038     0.001917
      4675    15.222000   549.473814   554.580612     0.001977
      4676    15.225000   548.207848   491.702087     0.002207
      4677    15.228000   546.997482   524.266089     0.002125
      4678    15.231000   545.842667   494.164965     0.002277
      4679    15.234000   544.743144   507.230592     0.002156
      4680    15.237000   543.698457   499.925938     0.002161
      4681    15.240000   542.707959   518.356127     0.002187
      4682    15.243000   541.770825   505.065972     0.002165
      4683    15.246000   540.886064   546.633800     0.001964
      4684    15.249000   540.052527   479.379911     0.002382
      4685    15.252000   539.268926   536.472187     0.002055
      4686    15.255000   538.533840   478.889518     0.002254
      4687    15.258000   537.845729   541.089532     0.002052
      4688    15.261000   537.202951   549.229971     0.002040
      4689    15.264000   536.603770   515.612052     0.002119
      4690    15.267000   536.046372   555.485183     0.001954
      4691    15.270000   535.528877   527.413548     0.002160
      4692    15.273000   535.049355   530.910757     0.002056
      4693    15.276000   534.605837   517.665358     0.002054
      4694    15.279000   534.196330   531.192868     0.002128
      4695    15.282000   533.818829   515.384873     0.002132
      4696    15.285000   533.471332   517.664996     0.002097
      4697    15.288000   533.151853   536.900636     0.002073
      4698    15.291000   532.858436   504.003834     0.002226
      4699    15.294000   532.589165   512.846969     0.002129
      4700    15.297000   532.342181   477.825512     0.002262
      4701    15.300000   532.115690   511.396313     0.002234
      4702    15.303000   531.907973   494.056995     0.002204
      4703    15.306000   531.717411   515.024791     0.002086
      4704    15.309000   531.542479   523.511925     0.002167
      4705    15.312000   531.381766   500.142628     0.002184
      4706    15.315000   531.233979   534.589929     0.002023
      4707    15.318000   531.097957   516.010036     0.002149
      4708    15.321000   530.972673   502.415872     0.002225
      4709    15.324000   530.857244   546.278433     0.001997
      4710    15.327000   530.750936   520.844706     0.002078
      4711    15.330000   530.653166   558.874918     0.002039
      4712    15.333000   530.563504   482.917884     0.002283
      4713    15.336000   530.481676   493.138227     0.002170
      4714    15.339000   530.407559   469.566034     0.002423
      4715    15.342000   530.341177   532.088620     0.002066
      4716    15.345000   530.282697   530.617226     0.002034
      4717    15.348000   530.232420   528.035519     0.002095
      4718    15.351000   530.190769   502.537628     0.002220
      4719    15.354000   530.158283   546.486354     0.001993
      4720    15.357000   530.135597   513.828710     0.002087
      4721    15.360000   530.123436   491.670551     0.002307
      4722    15.363000   530.122595   556.701852     0.001976
      4723    15.366000   530.133926   462.400423     0.002317
      4724    15.369000   530.158325   476.143512     0.002396
      4725    15.372000   530.196718   485.379987     0.002265
      4726    15.375000   530.250046   517.595092     0.002085
      4727    15.378000   530.319251   505.172168     0.002181
      4728    15.381000   530.405271   515.818825     0.002167
      4729    15.384000   530.509020   553.876779     0.001973
      4730    15.387000   530.631386   495.397168     0.002183
      4731    15.390000   530.773218   512.687688     0.002219
      4732    15.393000   530.935321   501.449185     0.002174
      4733    15.396000   531.118446   461.612057     0.002317
      4734    15.399000   531.323290   489.506190     0.002320
      4735    15.402000   531.550489   503.333785     0.002186
      4736    15.405000   531.800612   494.314201     0.002195
      4737    15.408000   532.074168   474.995395     0.002340
      4738    15.411000   532.371597   518.997610     0.002150
      4739    15.414000   532.693274   545.070678     0.002004
      4740    15.417000   533.039515   537.039086     0.002019
      4741    15.420000   533.410571   555.915354     0.002042
      4742    15.423000   533.806644   587.036247     0.001865
      4743    15.426000   534.227884   512.015382     0.002090
      4744    15.429000   534.674395   520.400047     0.002184
      4745    15.432000   535.146249   502.108183     0.002192
      4746    15.435000   535.643483   500.980407     0.002164
      4747    15.438000   536.166113   531.970361     0.002091
      4748    15.441000   536.714131   510.005043     0.002195
      4749    15.444000   537.287517   559.213956     0.001962
      4750    15.447000   537.886235   539.110605     0.001998
      4751    15.450000   538.510236   526.498361     0.002163
      4752    15.453000   539.159452   536.660716     0.002031
      4753    15.456000   539.833796   490.948263     0.002181
      4754    15.459000   540.533149   520.272462     0.002175
      4755    15.462000   541.257351   467.764183     0.002351
      4756    15.465000   542.006191   544.935225     0.001970
      4757    15.468000   542.779392   501.520166     0.002206
      4758    15.471000   543.576591   537.651502     0.002078
      4759    15.474000   544.397331   485.131676     0.002267
      4760    15.477000   545.241038   502.124241     0.002155
      4761    15.480000   546.107010   519.202657     0.002190
      4762    15.483000   546.994400   513.263897     0.002137
      4763    15.486000   547.902206   535.001164     0.001995
      4764    15.489000   548.829261   514.902523     0.002194
      4765    15.492000   549.774226   521.431855     0.002119
      4766    15.495000   550.735586   554.167801     0.001956
      4767    15.498000   551.711650   517.672872     0.002153
      4768    15.501000   552.700557   486.123075     0.002307
      4769    15.504000   553.700280   542.408189     0.002008
      4770    15.507000   554.708638   492.887567     0.002185
      4771    15.510000   555.723310   532.278057     0.002140
      4772    15.513000   556.741854   514.154470     0.002143
      4773    15.516000   557.761720   524.888471     0.002043
      4774    15.519000   558.780277   529.659012     0.002137
      4775    15.522000   559.794826   548.530688     0.002010
      4776    15.525000   560.802628   533.984936     0.002026
      4777    15.528000   561.800916   550.414731     0.002008
      4778    15.531000   562.786917   500.406482     0.002250
      4779    15.534000   563.757860   527.893805     0.002078
      4780    15.537000   564.710991   541.401853     0.001994
      4781    15.540000   565.643575   494.389651     0.002291
      4782    15.543000   566.552899   526.798104     0.002070
      4783    15.546000   567.436269   506.202423     0.002107
      4784    15.549000   568.291004   545.689806     0.002078
      4785    15.552000   569.114427   507.368478     0.002171
      4786    15.555000   569.903854   536.610223     0.002025
      4787    15.558000   570.656581   513.560644     0.002162
      4788    15.561000   571.369872   533.197302     0.002102
      4789    15.564000   572.040951   517.518396     0.002124
      4790    15.567000   572.666992   518.252359     0.002077
      4791    15.570000   573.245117   502.033113     0.002268
      4792    15.573000   573.772396   513.729406     0.002149
      4793    15.576000   574.245859   528.202021     0.002037
      4794    15.579000   574.662506   567.051012     0.002000
      4795    15.582000   575.019330   558.644568     0.001976
      4796    15.585000   575.313349   528.415722     0.002044
      4797    15.588000   575.541638   532.352455     0.002085
      4798    15.591000   575.701374   537.074843     0.002095
      4799    15.594000   575.789884   540.063731     0.002034
      4800    15.597000   575.804695   529.178878     0.002042
      4801    15.600000   575.743588   543.765994     0.002070
      4802    15.603000   575.604651   547.916830     0.002004
      4803    15.606000   575.386332   512.639964     0.002090
      4804    15.609000   575.087482   554.609716     0.002043
      4805    15.612000   574.707394   510.825900     0.002166
      4806    15.615000   574.245835   531.311743     0.002032
      4807    15.618000   573.703062   530.741354     0.002088
      4808    15.621000   573.079832   520.319733     0.002159
      4809    15.624000   572.377392   532.792344     0.002061
      4810    15.627000   571.597468   514.305392     0.002099
      4811    15.630000   570.742232   527.528416     0.002142
      4812    15.633000   569.814266   549.238313     0.002000
      4813    15.636000   568.816513   571.904615     0.001878
      4814    15.639000   567.752228   548.540062     0.002059
      4815    15.642000   566.624920   580.182165     0.001919
      4816    15.645000   565.438297   570.859830     0.001893
      4817    15.648000   564.196205   537.071205     0.002055
      4818    15.651000   562.902576   593.540583     0.001894
      4819    15.654000   561.561376   521.872695     0.002104
      4820    15.657000   560.176560   543.062614     0.002000
      4821    15.660000   558.752029   563.192290     0.002005
      4822    15.663000   557.291600   528.379706     0.002081
      4823    15.666000   555.798974   517.369448     0.002075
      4824    15.669000   554.277719   600.485533     0.001881
      4825    15.672000   552.731251   532.764103     0.002084
      4826    15.675000   551.162825   516.579207     0.002085
      4827    15.678000   549.575534   529.244467     0.002092
      4828    15.681000   547.972306   523.818510     0.002135
      4829    15.684000   546.355913   495.861574     0.002207
      4830    15.687000   544.728973   559.901636     0.001932
      4831    15.690000   543.093969   544.312737     0.002093
      4832    15.693000   541.453259   551.320438     0.002002
      4833    15.696000   539.809089   551.080236     0.001950
      4834    15.699000   538.163612   511.947439     0.002197
      4835    15.702000   536.518901   573.683983     0.001926
      4836    15.705000   534.876966   537.719307     0.002018
      4837    15.708000   533.239762   511.959329     0.002163
      4838    15.711000   531.609206   514.044816     0.002182
      4839    15.714000   529.987180   566.675480     0.001931
      4840    15.717000   528.375540   493.629515     0.002181
      4841    15.720000   526.776114   552.106708     0.002052
      4842    15.723000   525.190706   483.996480     0.002272
      4843    15.726000   523.621090   546.618582     0.001967
      4844    15.729000   522.069005   521.551436     0.002169
      4845    15.732000   520.536147   494.898586     0.002227
      4846    15.735000   519.024163   517.094210     0.002099
      4847    15.738000   517.534638   488.021481     0.002272
      4848    15.741000   516.069087   506.456303     0.002211
      4849    15.744000   514.628948   497.050055     0.002214
      4850    15.747000   513.215568   535.834266     0.002003
      4851    15.750000   511.830203   486.878171     0.002331
      4852    15.753000   510.474007   480.296967     0.002291
      4853    15.756000   509.148028   486.036077     0.002207
      4854    15.759000   507.853207   486.788109     0.002327
      4855    15.762000   506.590376   534.925141     0.002073
      4856    15.765000   505.360256   490.800424     0.002206
      4857    15.768000   504.163462   464.334428     0.002382
      4858    15.771000   503.000503   530.549964     0.002117
      4859    15.774000   501.871784   499.285393     0.002198
      4860    15.777000   500.777615   521.936314     0.002072
      4861    15.780000   499.718211   532.008167     0.002125
      4862    15.783000   498.693698   492.687758     0.002240
      4863    15.786000   497.704122   500.600532     0.002137
      4864    15.789000   496.749451   482.408915     0.002330
      4865    15.792000   495.829582   502.179759     0.002198
      4866    15.795000   494.944346   496.561428     0.002169
      4867    15.798000   494.093516   508.828428     0.002171
      4868    15.801000   493.276809   491.969327     0.002283
      4869    15.804000   492.493895   469.573104     0.002332
      4870    15.807000   491.744402   465.532950     0.002324
      4871    15.810000   491.027917   510.630826     0.002222
      4872    15.813000   490.343995   502.423142     0.002190
      4873    15.816000   489.692164   511.768450     0.002098
      4874    15.819000   489.071928   476.606159     0.002381
      4875    15.822000   488.482773   499.643388     0.002212
      4876    15.825000   487.924169   463.147027     0.002335
      4877    15.828000   487.395579   531.696604     0.002072
      4878    15.831000   486.896460   512.845328     0.002196
      4879    15.834000   486.426270   507.077957     0.002165
      4880    15.837000   485.984469   489.802681     0.002206
      4881    15.840000   485.570527   491.620852     0.002311
      4882    15.843000   485.183930   483.083032     0.002274
      4883    15.846000   484.824179   482.746084     0.002216
      4884    15.849000   484.490799   488.169678     0.002311
      4885    15.852000   484.183347   535.352634     0.002075
      4886    15.855000   483.901408   472.200635     0.002302
      4887    15.858000   483.644610   464.762087     0.002377
      4888    15.861000   483.412623   470.576146     0.002377
      4889    15.864000   483.205167   516.286295     0.002122
      4890    15.867000   483.022020   536.322725     0.002016
      4891    15.870000   482.863018   505.024943     0.002255
      4892    15.873000   482.728067   505.414818     0.002172
      4893    15.876000   482.617146   484.899044     0.002205
      4894    15.879000   482.530318   461.977176     0.002429
      4895    15.882000   482.467729   459.654535     0.002404
      4896    15.885000   482.429625   496.057625     0.002173
      4897    15.888000   482.416352   533.803473     0.002067
      4898    15.891000   482.428366   464.282267     0.002423
      4899    15.894000   482.466244   515.406128     0.002121
      4900    15.897000   482.530689   508.825453     0.002113
      4901    15.900000   482.622537   485.060419     0.002338
      4902    15.903000   482.742772   491.687699     0.002243
      4903    15.906000   482.892529   538.353731     0.001990
      4904    15.909000   483.073105   515.552566     0.002188
      4905    15.912000   483.285967   517.297543     0.002135
      4906    15.915000   483.532762   496.953426     0.002158
      4907    15.918000   483.815322   544.076035     0.002709
      4908    15.921000   484.135673   538.538331     0.002820
      4909    15.924000   484.496040   493.815295     0.002739
      4910    15.927000   484.898854   496.052462     0.002598
      4911    15.930000   485.346751   513.480780     0.002580
      4912    15.933000   485.842580   523.728134     0.002401
      4913    15.936000   486.389398   498.718633     0.002429
      4914    15.939000   486.990473   493.967743     0.002575
      4915    15.942000   487.649275   495.595656     0.002482
      4916    15.945000   488.369477   496.402351     0.002411
      4917    15.948000   489.154939   482.477702     0.002529
      4918    15.951000   490.009708   485.972988     0.002526
      4919    15.954000   490.937999   505.561068     0.002362
      4920    15.957000   491.944183   522.250977     0.002255
      4921    15.960000   493.032773   547.999922     0.002265
      4922    15.963000   494.208406   530.491279     0.002266
      4923    15.966000   495.475824   517.044331     0.002260
      4924    15.969000   496.839853   536.816437     0.002303
      4925    15.972000   498.305379   567.019327     0.002127
      4926    15.975000   499.877329   556.198988     0.002128
      4927    15.978000   501.560640   532.736734     0.002273
      4928    15.981000   503.360237   525.327523     0.002329
      4929    15.984000   505.281001   548.175091     0.002191
      4930    15.987000   507.327741   541.136991     0.002169
      4931    15.990000   509.505166   524.682155     0.002360
      4932    15.993000   511.817848   518.770902     0.002329
      4933    15.996000   514.270190   542.336775     0.002163
      4934    15.999000   516.866394   514.978033     0.002412
      4935    16.002000   519.610424   524.331745     0.002313
      4936    16.005000   522.505968   526.564073     0.002248
      4937    16.008000   525.556404   548.783615     0.002215
      4938    16.011000   528.764762   559.238218     0.002178
      4939    16.014000   532.133683   561.664105     0.002129
      4940    16.017000   535.665386   578.049991     0.002034
      4941    16.020000   539.361626   521.258955     0.002378
      4942    16.023000   543.223657   595.705374     0.002018
      4943    16.026000   547.252197   563.859234     0.002064
      4944    16.029000   551.447391   564.979642     0.002180
      4945    16.032000   555.808775   590.040325     0.002050
      4946    16.035000   560.335241   616.930496     0.001914
      4947    16.038000   565.025007   586.247278     0.002072
      4948    16.041000   569.875583   587.509730     0.002084
      4949    16.044000   574.883746   620.182792     0.001931
      4950    16.047000   580.045510   661.986469     0.001781
      4951    16.050000   585.356099   645.407274     0.001918
      4952    16.053000   590.809931   633.901503     0.001893
      4953    16.056000   596.400591   614.914422     0.001891
      4954    16.059000   602.120816   647.595367     0.001922
      4955    16.062000   607.962480   661.941780     0.001825
      4956    16.065000   613.916580   637.411748     0.001839
      4957    16.068000   619.973226   667.182184     0.001812
      4958    16.071000   626.121633   656.903439     0.001845
      4959    16.074000   632.350113   689.552556     0.001738
      4960    16.077000   638.646077   635.566714     0.001859
      4961    16.080000   644.996032   677.571937     0.001823
      4962    16.083000   651.385586   623.768443     0.001937
      4963    16.086000   657.799451   726.281703     0.001606
      4964    16.089000   664.221456   700.084438     0.001771
      4965    16.092000   670.634562   755.259726     0.001604
      4966    16.095000   677.020881   685.648136     0.001708
      4967    16.098000   683.361701   712.261338     0.001711
      4968    16.101000   689.637521   731.749651     0.001663
      4969    16.104000   695.828095   728.995009     0.001631
      4970    16.107000   701.912485   768.658019     0.001533
      4971    16.110000   707.869129   740.108677     0.001671
      4972    16.113000   713.675919   766.216393     0.001579
      4973    16.116000   719.310304   750.949125     0.001554
      4974    16.119000   724.749404   773.493685     0.001596
      4975    16.122000   729.970149   723.757705     0.001669
      4976    16.125000   734.949440   795.514378     0.001477
      4977    16.128000   739.664325   811.090551     0.001493
      4978    16.131000   744.092207   843.635175     0.001443
      4979    16.134000   748.211062   834.215120     0.001435
      4980    16.137000   751.999684   809.749409     0.001461
      4981    16.140000   755.437929   800.909818     0.001541
      4982    16.143000   758.506984   843.689815     0.001430
      4983    16.146000   761.189619   841.032062     0.001384
      4984    16.149000   763.470446   843.393302     0.001464
      4985    16.152000   765.336152   841.657146     0.001435
      4986    16.155000   766.775715   847.732295     0.001387
      4987    16.158000   767.780582   836.084257     0.001455
      4988    16.161000   768.344813   803.379993     0.001518
      4989    16.164000   768.465175   816.066759     0.001472
      4990    16.167000   768.141188   832.594855     0.001418
      4991    16.170000   767.375120   853.197356     0.001444
      4992    16.173000   766.171929   834.978314     0.001445
      4993    16.176000   764.539163   889.123965     0.001312
      4994    16.179000   762.486809   873.252097     0.001421
      4995    16.182000   760.027109   851.412849     0.001430
      4996    16.185000   757.174346   832.022922     0.001413
      4997    16.188000   753.944611   882.940392     0.001370
      4998    16.191000   750.355554   851.274713     0.001431
      4999    16.194000   746.426133   820.419385     0.001458
      5000    16.197000   742.176362   811.788580     0.001463
      5001    16.200000   737.627076   814.157257     0.001524
      5002    16.203000   732.799699   820.315180     0.001468
      5003    16.206000   727.716037   765.835637     0.001532
      5004    16.209000   722.398089   857.649361     0.001426
      5005    16.212000   716.867877   818.209491     0.001483
      5006    16.215000   711.147300   840.283371     0.001401
      5007    16.218000   705.258007   804.269653     0.001511
      5008    16.221000   699.221290   784.975029     0.001555
      5009    16.224000   693.057997   795.044774     0.001499
      5010    16.227000   686.788454   804.589148     0.001464
      5011    16.230000   680.432409   756.111691     0.001635
      5012    16.233000   674.008982   765.080719     0.001575
      5013    16.236000   667.536629   740.468386     0.001584
      5014    16.239000   661.033110   726.982884     0.001686
      5015    16.242000   654.515464   754.800526     0.001596
      5016    16.245000   647.999993   749.987868     0.001577
      5017    16.248000   641.502241   730.281455     0.001652
      5018    16.251000   635.036986   654.202872     0.001868
      5019    16.254000   628.618228   723.270572     0.001655
      5020    16.257000   622.259177   603.119051     0.001944
      5021    16.260000   615.972248   680.318961     0.001811
      5022    16.263000   609.769055   697.330936     0.001724
      5023    16.266000   603.660402   634.248944     0.001846
      5024    16.269000   597.656285   626.745136     0.001964
      5025    16.272000   591.765890   614.332824     0.001969
      5026    16.275000   585.997590   604.955540     0.001964
      5027    16.278000   580.358954   605.986951     0.001989
      5028    16.281000   574.856749   607.806565     0.002016
      5029    16.284000   569.496953   590.159486     0.002034
      5030    16.287000   564.284766   596.293423     0.001979
      5031    16.290000   559.224624   595.329163     0.002085
      5032    16.293000   554.320220   590.068146     0.002036
      5033    16.296000   549.574523   546.100621     0.002142
      5034    16.299000   544.989806   592.963913     0.002083
      5035    16.302000   540.567666   536.339388     0.002260
      5036    16.305000   536.309059   522.046085     0.002270
      5037    16.308000   532.214331   518.182631     0.002332
      5038    16.311000   528.283247   542.034667     0.002238
      5039    16.314000   524.515022   556.217007     0.002165
      5040    16.317000   520.908394   516.831671     0.002281
      5041    16.320000   517.461582   495.019144     0.002506
      5042    16.323000   514.172385   536.444724     0.002251
      5043    16.326000   511.038200   535.186323     0.002175
      5044    16.329000   508.056059   489.401241     0.002529
      5045    16.332000   505.222662   507.145499     0.002377
      5046    16.335000   502.534416   481.487133     0.002462
      5047    16.338000   499.987471   501.864432     0.002406
      5048    16.341000   497.577746   515.763013     0.002358
      5049    16.344000   495.300971   458.445472     0.002623
      5050    16.347000   493.152714   543.203925     0.002159
      5051    16.350000   491.128410   506.276799     0.002443
      5052    16.353000   489.223398   504.430152     0.002388
      5053    16.356000   487.432941   532.258980     0.002195
      5054    16.359000   485.752260   498.140339     0.002479
      5055    16.362000   484.176556   473.433686     0.002549
      5056    16.365000   482.701040   471.619217     0.002528
      5057    16.368000   481.320952   534.692091     0.002260
      5058    16.371000   480.031588   481.799634     0.002519
      5059    16.374000   478.828321   522.344600     0.002310
      5060    16.377000   477.706622   496.574928     0.002369
      5061    16.380000   476.662076   506.051331     0.002439
      5062    16.383000   475.690407   492.322785     0.002445
      5063    16.386000   474.787488   455.274889     0.002567
      5064    16.389000   473.949360   474.251601     0.002607
      5065    16.392000   473.172239   510.204138     0.002360
      5066    16.395000   472.452533   511.013058     0.002323
      5067    16.398000   471.786845   461.252250     0.002615
      5068    16.401000   471.171978   505.925122     0.002405
      5069    16.404000   470.604943   451.256330     0.002667
      5070    16.407000   470.082951   467.796052     0.002514
      5071    16.410000   469.603418   509.051681     0.002419
      5072    16.413000   469.163955   502.228327     0.002395
      5073    16.416000   468.762362   471.845999     0.002485
      5074    16.419000   468.396620   499.839142     0.002474
      5075    16.422000   468.064878   503.258216     0.002390
      5076    16.425000   467.765442   466.934469     0.002538
      5077    16.428000   467.496760   455.595860     0.002639
      5078    16.431000   467.257408   463.823082     0.002619
      5079    16.434000   467.046080   491.564092     0.002446
      5080    16.437000   466.861566   453.468934     0.002593
      5081    16.440000   466.702743   440.588134     0.002790
      5082    16.443000   466.568561   469.878546     0.002575
      5083    16.446000   466.458026   495.847554     0.002339
      5084    16.449000   466.370193   506.160167     0.002435
      5085    16.452000   466.304150   492.680257     0.002454
      5086    16.455000   466.259009   491.212225     0.002422
      5087    16.458000   466.233897   465.225685     0.002602
      5088    16.461000   466.227946   446.471876     0.002715
      5089    16.464000   466.240288   479.654461     0.002519
      5090    16.467000   466.270044   505.240122     0.002318
      5091    16.470000   466.316324   460.424004     0.002674
      5092    16.473000   466.378218   460.112508     0.002631
      5093    16.476000   466.454797   459.767739     0.002538
      5094    16.479000   466.545107   455.375253     0.002706
      5095    16.482000   466.648173   491.331646     0.002451
      5096    16.485000   466.762994   454.468880     0.002602
      5097    16.488000   466.888547   490.562184     0.002454
      5098    16.491000   467.023787   455.819780     0.002660
      5099    16.494000   467.167652   447.063256     0.002694
      5100    16.497000   467.319065   450.485131     0.002608
      5101    16.500000   467.476937   463.306375     0.002661
      5102    16.503000   467.640172   458.167974     0.002634
      5103    16.506000   467.807672   471.647707     0.002472
      5104    16.509000   467.978338   449.214855     0.002739
      5105    16.512000   468.151074   458.640607     0.002628
      5106    16.515000   468.324794   484.396930     0.002450
      5107    16.518000   468.498419   478.733857     0.002516
      5108    16.521000   468.670883   471.756265     0.002569
      5109    16.524000   468.841131   484.970007     0.002497
      5110    16.527000   469.008122   464.033427     0.002533
      5111    16.530000   469.170826   479.873258     0.002560
      5112    16.533000   469.328224   484.491345     0.002506
      5113    16.536000   469.479308   510.969143     0.002284
      5114    16.539000   469.623077   477.616213     0.002569
      5115    16.542000   469.758535   465.009369     0.002590
      5116    16.545000   469.884690   482.038560     0.002470
      5117    16.548000   470.000550   509.793975     0.002365
      5118    16.551000   470.105122   482.508907     0.002522
      5119    16.554000   470.197409   482.456025     0.002508
      5120    16.557000   470.276412   475.828442     0.002468
      5121    16.560000   470.341124   456.318824     0.002704
      5122    16.563000   470.390535   437.223721     0.002786
      5123    16.566000   470.423632   469.569591     0.002481
      5124    16.569000   470.439402   509.703191     0.002427
      5125    16.572000   470.436834   474.630655     0.002541
      5126    16.575000   470.414930   455.724630     0.002618
      5127    16.578000   470.372706   489.319956     0.002484
      5128    16.581000   470.309206   477.361961     0.002533
      5129    16.584000   470.223511   431.957314     0.002810
      5130    16.587000   470.114753   468.665346     0.002509
      5131    16.590000   469.982123   458.735428     0.002687
      5132    16.593000   469.824892   469.786218     0.002598
      5133    16.596000   469.642420   460.165234     0.002533
      5134    16.599000   469.434171   426.329503     0.002884
      5135    16.602000   469.199726   511.532543     0.002359
      5136    16.605000   468.938797   459.638301     0.002587
      5137    16.608000   468.651233   506.685347     0.002394
      5138    16.611000   468.337027   475.483153     0.002559
      5139    16.614000   467.996322   531.372490     0.002283
      5140    16.617000   467.629410   502.501729     0.002348
      5141    16.620000   467.236732   507.631187     0.002429
      5142    16.623000   466.818867   478.272165     0.002544
      5143    16.626000   466.376531   453.102095     0.002587
      5144    16.629000   465.910557   479.639884     0.002578
      5145    16.632000   465.421891   466.988526     0.002581
      5146    16.635000   464.911566   493.896944     0.002405
      5147    16.638000   464.380696   501.612689     0.002397
      5148    16.641000   463.830455   502.312142     0.002405
      5149    16.644000   463.262057   483.670787     0.002510
      5150    16.647000   462.676747   552.900718     0.002138
      5151    16.650000   462.075780   471.516526     0.002604
      5152    16.653000   461.460411   506.492801     0.002423
      5153    16.656000   460.831883   440.978042     0.002635
      5154    16.659000   460.191414   497.724099     0.002476
      5155    16.662000   459.540191   493.277217     0.002468
      5156    16.665000   458.879365   437.016321     0.002722
      5157    16.668000   458.210044   512.211907     0.002377
      5158    16.671000   457.533292   451.409553     0.002690
      5159    16.674000   456.850129   452.438065     0.002687
      5160    16.677000   456.161528   499.904077     0.002364
      5161    16.680000   455.468421   537.539224     0.002294
      5162    16.683000   454.771702   495.828793     0.002469
      5163    16.686000   454.072228   460.931592     0.002536
      5164    16.689000   453.370825   463.782062     0.002653
      5165    16.692000   452.668293   533.138728     0.002273
      5166    16.695000   451.965412   453.981222     0.002616
      5167    16.698000   451.262944   461.516253     0.002629
      5168    16.701000   450.561639   506.841820     0.002401
      5169    16.704000   449.862236   487.060850     0.002494
      5170    16.707000   449.165471   465.043332     0.002547
      5171    16.710000   448.472074   453.301635     0.002697
      5172    16.713000   447.782771   443.229897     0.002747
      5173    16.716000   447.098286   482.678212     0.002420
      5174    16.719000   446.419338   439.923402     0.002805
      5175    16.722000   445.746640   468.735468     0.002611
      5176    16.725000   445.080899   480.493020     0.002468
      5177    16.728000   444.422806   420.100807     0.002898
      5178    16.731000   443.773040   455.925565     0.002663
      5179    16.734000   443.132263   426.679753     0.002836
      5180    16.737000   442.501112   434.858866     0.002729
      5181    16.740000   441.880206   507.319869     0.002426
      5182    16.743000   441.270143   437.040867     0.002808
      5183    16.746000   440.671465   458.738711     0.002559
      5184    16.749000   440.084693   425.264462     0.002897
      5185    16.752000   439.510309   499.254480     0.002436
      5186    16.755000   438.948758   455.558612     0.002606
      5187    16.758000   438.400446   431.114052     0.002813
      5188    16.761000   437.865738   433.856037     0.002829
      5189    16.764000   437.344957   484.199223     0.002492
      5190    16.767000   436.838387   433.317070     0.002742
      5191    16.770000   436.346271   476.387002     0.002586
      5192    16.773000   435.868810   466.725494     0.002619
      5193    16.776000   435.406170   449.885954     0.002609
      5194    16.779000   434.958476   475.765366     0.002579
      5195    16.782000   434.525818   470.713803     0.002597
      5196    16.785000   434.108250   487.383527     0.002435
      5197    16.788000   433.705793   433.755542     0.002793
      5198    16.791000   433.318437   486.382927     0.002524
      5199    16.794000   432.946140   460.212418     0.002622
      5200    16.797000   432.588831   468.717471     0.002537
      5201    16.800000   432.246415   442.596733     0.002799
      5202    16.803000   431.918769   436.965182     0.002776
      5203    16.806000   431.605746   453.281490     0.002599
      5204    16.809000   431.307177   435.130863     0.002824
      5205    16.812000   431.022836   392.106794     0.003113
      5206    16.815000   430.752475   435.352941     0.002714
      5207    16.818000   430.495845   456.037608     0.002639
      5208    16.821000   430.252707   416.725935     0.002932
      5209    16.824000   430.022701   409.225492     0.002937
      5210    16.827000   429.806234   391.572054     0.003038
      5211    16.830000   429.602545   471.519112     0.002618
      5212    16.833000   429.411320   426.044043     0.002860
      5213    16.836000   429.232249   455.549019     0.002595
      5214    16.839000   429.065010   433.253083     0.002835
      5215    16.842000   428.909273   430.577792     0.002849
      5216    16.845000   428.764702   438.549682     0.002705
      5217    16.848000   428.630952   437.132459     0.002762
      5218    16.851000   428.507670   464.393608     0.002653
      5219    16.854000   428.394504   452.914723     0.002655
      5220    16.857000   428.291094   410.765961     0.002891
      5221    16.860000   428.197082   491.412784     0.002504
      5222    16.863000   428.112110   417.421188     0.002916
      5223    16.866000   428.035822   448.403656     0.002637
      5224    16.869000   427.967864   473.019468     0.002601
      5225    16.872000   427.907892   454.552741     0.002694
      5226    16.875000   427.855567   423.268269     0.002805
      5227    16.878000   427.810563   461.079140     0.002634
      5228    16.881000   427.772566   453.971147     0.002722
      5229    16.884000   427.741279   455.715315     0.002634
      5230    16.887000   427.716420   453.342760     0.002619
      5231    16.890000   427.697729   458.505341     0.002694
      5232    16.893000   427.684966   458.933741     0.002649
      5233    16.896000   427.677914   470.665587     0.002515
      5234    16.899000   427.676379   439.696568     0.002787
      5235    16.902000   427.680191   412.174970     0.002964
      5236    16.905000   427.689206   477.704625     0.002471
      5237    16.908000   427.703299   454.563629     0.002656
      5238    16.911000   427.722370   472.772217     0.002618
      5239    16.914000   427.746338   431.536548     0.002784
      5240    16.917000   427.775138   434.264381     0.002731
      5241    16.920000   427.808722   413.583731     0.002982
      5242    16.923000   427.847051   465.886190     0.002605
      5243    16.926000   427.890094   414.410322     0.002845
      5244    16.929000   427.937824   483.051133     0.003207
      5245    16.932000   427.990215   439.756682     0.003846
      5246    16.935000   428.047234   443.404569     0.003317
      5247    16.938000   428.108843   445.864018     0.003199
      5248    16.941000   428.174990   462.522831     0.003102
      5249    16.944000   428.245608   469.856795     0.002926
      5250    16.947000   428.320611   463.814306     0.002891
      5251    16.950000   428.399892   433.454965     0.003205
      5252    16.953000   428.483318   485.259072     0.002775
      5253    16.956000   428.570729   424.178141     0.003058
      5254    16.959000   428.661939   457.892452     0.002961
      5255    16.962000   428.756727   462.364721     0.002900
      5256    16.965000   428.854842   446.914697     0.002911
      5257    16.968000   428.956002   429.660516     0.003062
      5258    16.971000   429.059890   456.740549     0.002960
      5259    16.974000   429.166156   439.072144     0.002975
      5260    16.977000   429.274417   439.840846     0.002940
      5261    16.980000   429.384258   460.234807     0.002932
      5262    16.983000   429.495234   482.869757     0.002730
      5263    16.986000   429.606870   420.247455     0.003061
      5264    16.989000   429.718663   480.503234     0.002782
      5265    16.992000   429.830085   408.596323     0.003259
      5266    16.995000   429.940586   444.520197     0.002918
      5267    16.998000   430.049597   459.779539     0.002865
      5268    17.001000   430.156530   450.006871     0.003003
      5269    17.004000   430.260785   448.121432     0.002910
      5270    17.007000   430.361751   453.764341     0.002860
      5271    17.010000   430.458810   434.093201     0.003120
      5272    17.013000   430.551340   447.450851     0.002945
      5273    17.016000   430.638718   479.566091     0.002669
      5274    17.019000   430.720322   435.463311     0.003080
      5275    17.022000   430.795534   460.208153     0.002904
      5276    17.025000   430.863744   446.868900     0.002890
      5277    17.028000   430.924349   460.011920     0.002856
      5278    17.031000   430.976755   457.497117     0.002946
      5279    17.034000   431.020384   444.192642     0.002924
      5280    17.037000   431.054667   446.792148     0.002900
      5281    17.040000   431.079055   449.206242     0.003018
      5282    17.043000   431.093013   443.122317     0.002967
      5283    17.046000   431.096030   451.378279     0.002853
      5284    17.049000   431.087615   437.158765     0.003062
      5285    17.052000   431.067304   427.760375     0.003119
      5286    17.055000   431.034663   469.727294     0.002758
      5287    17.058000   430.989294   444.053135     0.002981
      5288    17.061000   430.930835   449.970514     0.002999
      5289    17.064000   430.858971   482.096117     0.002695
      5290    17.067000   430.773432   482.765649     0.002675
      5291    17.070000   430.674005   478.724705     0.002823
      5292    17.073000   430.560534   449.274796     0.002946
      5293    17.076000   430.432928   461.747918     0.002772
      5294    17.079000   430.291161   429.575167     0.003125
      5295    17.082000   430.135268   435.928689     0.003050
      5296    17.085000   429.965370   432.186844     0.002991
      5297    17.088000   429.781656   453.888771     0.002913
      5298    17.091000   429.584385   487.519018     0.002775
      5299    17.094000   429.373885   456.508003     0.002857
      5300    17.097000   429.150548   415.237126     0.003100
      5301    17.100000   428.914830   443.919388     0.003070
      5302    17.103000   428.667244   446.339681     0.002942
      5303    17.106000   428.408354   410.574998     0.003119
      5304    17.109000   428.138768   452.178051     0.002982
      5305    17.112000   427.859135   463.196980     0.002852
      5306    17.115000   427.570134   471.259521     0.002742
      5307    17.118000   427.272469   456.400974     0.002898
      5308    17.121000   426.966864   435.872846     0.003087
      5309    17.124000   426.654055   433.498534     0.002998
      5310    17.127000   426.334787   444.002049     0.002899
      5311    17.130000   426.009804   448.276063     0.003017
      5312    17.133000   425.679852   460.767614     0.002856
      5313    17.136000   425.345668   454.424798     0.002829
      5314    17.139000   425.007980   442.616806     0.003058
      5315    17.142000   424.667502   466.528964     0.002847
      5316    17.145000   424.324936   402.432548     0.003191
      5317    17.148000   423.980963   462.278665     0.002860
      5318    17.151000   423.636247   439.867373     0.003044
      5319    17.154000   423.291429   416.896816     0.003140
      5320    17.157000   422.947129   446.721925     0.002892
      5321    17.160000   422.603942   435.133205     0.003114
      5322    17.163000   422.262438   446.612600     0.002931
      5323    17.166000   421.923163   473.850016     0.002706
      5324    17.169000   421.586632   423.070151     0.003193
      5325    17.172000   421.253338   438.938434     0.003011
      5326    17.175000   420.923742   420.580157     0.003058
      5327    17.178000   420.598277   485.035192     0.002732
      5328    17.181000   420.277348   427.071614     0.003153
      5329    17.184000   419.961326   454.325903     0.002863
      5330    17.187000   419.650536   437.601426     0.002961
      5331    17.190000   419.345278   410.855854     0.003282
      5332    17.193000   419.045847   445.502173     0.002939
      5333    17.196000   418.752429   446.577301     0.002867
      5334    17.199000   418.465540   420.268002     0.003202
      5335    17.202000   418.185264   459.021957     0.002882
      5336    17.205000   417.911726   427.433384     0.002990
      5337    17.208000   417.645081   433.775713     0.003037
      5338    17.211000   417.385457   433.744866     0.003084
      5339    17.214000   417.132958   413.493907     0.003148
      5340    17.217000   416.887667   425.540743     0.003053
      5341    17.220000   416.649647   393.645027     0.003422
      5342    17.223000   416.418941   437.138326     0.002993
      5343    17.226000   416.195575   434.750369     0.002928
      5344    17.229000   415.979560   438.434846     0.003080
      5345    17.232000   415.770893   403.617847     0.003275
      5346    17.235000   415.569559   448.984050     0.002842
      5347    17.238000   415.375533   424.447379     0.003122
      5348    17.241000   415.188781   422.764824     0.003155
      5349    17.244000   415.009266   406.076383     0.003191
      5350    17.247000   414.836945   402.958163     0.003216
      5351    17.250000   414.671774   446.541755     0.003014
      5352    17.253000   414.513709   446.791952     0.002933
      5353    17.256000   414.362707   454.225657     0.002793
      5354    17.259000   414.218730   414.959127     0.003246
      5355    17.262000   414.081746   409.400404     0.003232
      5356    17.265000   413.951728   415.516467     0.003095
      5357    17.268000   413.828658   447.763812     0.002979
      5358    17.271000   413.712530   422.015221     0.003163
      5359    17.274000   413.603345   432.396658     0.002987
      5360    17.277000   413.501119   433.378477     0.002995
      5361    17.280000   413.405879   418.654465     0.003206
      5362    17.283000   413.317666   400.853786     0.003273
      5363    17.286000   413.236533   434.881929     0.002940
      5364    17.289000   413.162550   418.274614     0.003224
      5365    17.292000   413.095799   434.517324     0.003038
      5366    17.295000   413.036377   442.426466     0.002881
      5367    17.298000   412.984398   425.433372     0.003127
      5368    17.301000   412.939988   426.522306     0.003143
      5369    17.304000   412.903288   394.004967     0.003295
      5370    17.307000   412.874454   407.113590     0.003191
      5371    17.310000   412.853656   452.546800     0.002966
      5372    17.313000   412.841076   423.647860     0.003088
      5373    17.316000   412.836911   446.865955     0.002862
      5374    17.319000   412.841372   410.681714     0.003272
      5375    17.322000   412.854679   425.755600     0.003119
      5376    17.325000   412.877064   388.673652     0.003269
      5377    17.328000   412.908771   420.147208     0.003163
      5378    17.331000   412.950054   439.203662     0.003024
      5379    17.334000   413.001174   428.507211     0.003022
      5380    17.337000   413.062404   428.399758     0.003035
      5381    17.340000   413.134021   392.989485     0.003431
      5382    17.343000   413.216309   423.311157     0.003112
      5383    17.346000   413.309556   450.008271     0.002826
      5384    17.349000   413.414057   394.568773     0.003396
      5385    17.352000   413.530105   405.150055     0.003267
      5386    17.355000   413.657997   424.777007     0.003008
      5387    17.358000   413.798029   450.217079     0.002945
      5388    17.361000   413.950494   463.881044     0.002881
      5389    17.364000   414.115683   482.072495     0.002678
      5390    17.367000   414.293882   453.550602     0.002858
      5391    17.370000   414.485368   472.581693     0.002833
      5392    17.373000   414.690414   445.308953     0.002939
      5393    17.376000   414.909279   434.082131     0.002946
      5394    17.379000   415.142213   447.880538     0.003001
      5395    17.382000   415.389452   441.835772     0.003002
      5396    17.385000   415.651218   392.885748     0.003248
      5397    17.388000   415.927714   383.452132     0.003470
      5398    17.391000   416.219126   455.236390     0.002939
      5399    17.394000   416.525622   429.616419     0.003007
      5400    17.397000   416.847346   455.740134     0.002851
      5401    17.400000   417.184420   394.343970     0.003407
      5402    17.403000   417.536940   426.904490     0.003072
      5403    17.406000   417.904978   427.159250     0.002991
      5404    17.409000   418.288576   486.435614     0.002767
      5405    17.412000   418.687748   421.946097     0.003141
      5406    17.415000   419.102478   414.966222     0.003091
      5407    17.418000   419.532718   413.924373     0.003190
      5408    17.421000   419.978387   476.716215     0.002782
      5409    17.424000   420.439369   430.971203     0.003007
      5410    17.427000   420.915513   431.946003     0.002982
      5411    17.430000   421.406631   397.527199     0.003377
      5412    17.433000   421.912497   439.244422     0.002996
      5413    17.436000   422.432849   454.394290     0.002816
      5414    17.439000   422.967380   425.815766     0.003158
      5415    17.442000   423.515747   433.300324     0.003048
      5416    17.445000   424.077562   441.377226     0.002894
      5417    17.448000   424.652396   437.311398     0.003024
      5418    17.451000   425.239775   454.451617     0.002933
      5419    17.454000   425.839182   470.386384     0.002769
      5420    17.457000   426.450052   422.019623     0.003075
      5421    17.460000   427.071778   470.306673     0.002859
      5422    17.463000   427.703703   438.285651     0.003000
      5423    17.466000   428.345126   413.816767     0.003082
      5424    17.469000   428.995299   422.855032     0.003171
      5425    17.472000   429.653426   436.725293     0.003023
      5426    17.475000   430.318667   426.442905     0.002998
      5427    17.478000   430.990136   438.879692     0.003024
      5428    17.481000   431.666905   433.239264     0.003059
      5429    17.484000   432.348006   426.405994     0.003040
      5430    17.487000   433.032432   435.855311     0.002974
      5431    17.490000   433.719142   450.571779     0.002972
      5432    17.493000   434.407067   460.819262     0.002858
      5433    17.496000   435.095113   452.016254     0.002841
      5434    17.499000   435.782161   439.672944     0.003060
      5435    17.502000   436.467071   455.922912     0.002895
      5436    17.505000   437.148707   455.279281     0.002817
      5437    17.508000   437.825955   479.780727     0.002768
      5438    17.511000   438.497665   471.547460     0.002823
      5439    17.514000   439.163050   422.832962     0.003079
      5440    17.517000   439.820883   444.237791     0.002926
      5441    17.520000   440.470167   482.046349     0.002787
      5442    17.523000   441.109970   442.302946     0.002966
      5443    17.526000   441.739424   462.749129     0.002768
      5444    17.529000   442.357733   442.080880     0.003023
      5445    17.532000   442.964184   434.695109     0.003048
      5446    17.535000   443.558146   452.872800     0.002834
      5447    17.538000   444.139075   435.991779     0.003041
      5448    17.541000   444.706519   472.066400     0.002822
      5449    17.544000   445.260111   480.634355     0.002695
      5450    17.547000   445.799568   496.037171     0.002610
      5451    17.550000   446.324688   418.387063     0.003214
      5452    17.553000   446.835337   457.099068     0.002878
      5453    17.556000   447.331446   449.017953     0.002839
      5454    17.559000   447.812998   450.451261     0.002977
      5455    17.562000   448.280015   433.456280     0.003044
      5456    17.565000   448.732550   464.816380     0.002752
      5457    17.568000   449.170668   515.267433     0.002570
      5458    17.571000   449.594441   436.175630     0.003045
      5459    17.574000   450.003932   456.725892     0.002864
      5460    17.577000   450.399181   459.709473     0.002828
      5461    17.580000   450.780200   495.144962     0.002701
      5462    17.583000   451.146961   464.172727     0.002841
      5463    17.586000   451.499388   497.536088     0.002559
      5464    17.589000   451.837350   519.150263     0.002595
      5465    17.592000   452.160658   503.625832     0.002633
      5466    17.595000   452.469061   478.013348     0.002681
      5467    17.598000   452.762244   454.080606     0.002928
      5468    17.601000   453.039828   463.272677     0.002864
      5469    17.604000   453.301375   477.863506     0.002730
      5470    17.607000   453.546387   501.265745     0.002587
      5471    17.610000   453.774315   446.683822     0.002989
      5472    17.613000   453.984562   494.249196     0.002663
      5473    17.616000   454.176495   496.295905     0.002579
      5474    17.619000   454.349453   477.607827     0.002812
      5475    17.622000   454.502755   473.305808     0.002794
      5476    17.625000   454.635715   524.792007     0.002454
      5477    17.628000   454.747648   510.516111     0.002603
      5478    17.631000   454.837891   500.073010     0.002655
      5479    17.634000   454.905807   457.908838     0.002848
      5480    17.637000   454.950801   483.668408     0.002686
      5481    17.640000   454.972332   450.661725     0.002973
      5482    17.643000   454.969925   493.208964     0.002664
      5483    17.646000   454.943178   439.135705     0.002905
      5484    17.649000   454.891775   450.917338     0.002969
      5485    17.652000   454.815491   466.615349     0.002854
      5486    17.655000   454.714200   488.163604     0.002642
      5487    17.658000   454.587879   482.355725     0.002755
      5488    17.661000   454.436612   459.787279     0.002884
      5489    17.664000   454.260590   511.286870     0.002547
      5490    17.667000   454.060110   505.043842     0.002580
      5491    17.670000   453.835573   510.535037     0.002624
      5492    17.673000   453.587482   491.299572     0.002687
      5493    17.676000   453.316431   485.400710     0.002632
      5494    17.679000   453.023108   454.846222     0.002938
      5495    17.682000   452.708282   476.133010     0.002791
      5496    17.685000   452.372794   448.514461     0.002852
      5497    17.688000   452.017546   467.517005     0.002844
      5498    17.691000   451.643500   446.651401     0.002972
      5499    17.694000   451.251661   499.360152     0.002612
      5500    17.697000   450.843072   485.368601     0.002659
      5501    17.700000   450.418803   456.986540     0.002933
      5502    17.703000   449.979946   424.663542     0.003117
      5503    17.706000   449.527606   465.759108     0.002753
      5504    17.709000   449.062890   482.116175     0.002783
      5505    17.712000   448.586868   452.998696     0.002917
      5506    17.715000   448.100421   476.108233     0.002699
      5507    17.718000   447.604436   440.401437     0.003016
      5508    17.721000   447.100005   453.646394     0.002940
      5509    17.724000   446.587415   454.964882     0.002876
      5510    17.727000   446.070846   469.360135     0.002763
      5511    17.730000   445.549775   483.034429     0.002769
      5512    17.733000   445.024732   451.813093     0.002933
      5513    17.736000   444.496652   454.879674     0.002809
      5514    17.739000   443.966439   472.558567     0.002828
      5515    17.742000   443.434965   442.414543     0.003003
      5516    17.745000   442.903071   482.591151     0.002652
      5517    17.748000   442.371569   397.524384     0.003326
      5518    17.751000   441.841243   437.122336     0.003037
      5519    17.754000   441.312854   476.926835     0.002741
      5520    17.757000   440.787143   411.762329     0.003155
      5521    17.760000   440.264834   452.489614     0.002945
      5522    17.763000   439.746641   435.947321     0.003027
      5523    17.766000   439.233272   397.454501     0.003215
      5524    17.769000   438.725432   458.413166     0.002925
      5525    17.772000   438.223831   448.096586     0.002950
      5526    17.775000   437.729189   450.670321     0.002843
      5527    17.778000   437.242235   454.078861     0.002921
      5528    17.781000   436.763718   423.006058     0.003150
      5529    17.784000   436.294404   419.644982     0.003120
      5530    17.787000   435.835079   475.458043     0.002725
      5531    17.790000   435.386553   455.085990     0.002926
      5532    17.793000   434.949656   477.244428     0.002764
      5533    17.796000   434.525235   437.023576     0.002922
      5534    17.799000   434.114160   437.763770     0.003061
      5535    17.802000   433.717309   459.585331     0.002881
      5536    17.805000   433.335575   451.871906     0.002856
      5537    17.808000   432.969852   435.492243     0.003042
      5538    17.811000   432.621036   438.616725     0.003011
      5539    17.814000   432.290016   463.541505     0.002825
      5540    17.817000   431.977667   419.947282     0.003081
      5541    17.820000   431.684848   398.521890     0.003341
      5542    17.823000   431.412393   451.740694     0.002940
      5543    17.826000   431.161105   410.821899     0.003098
      5544    17.829000   430.931752   418.998981     0.003209
      5545    17.832000   430.725061   425.909953     0.003105
      5546    17.835000   430.541715   429.410111     0.002993
      5547    17.838000   430.382346   476.071963     0.002769
      5548    17.841000   430.247533   433.852769     0.003058
      5549    17.844000   430.137793   444.254721     0.002947
      5550    17.847000   430.053589   472.296735     0.002734
      5551    17.850000   429.995316   463.597080     0.002893
      5552    17.853000   429.963306   432.740918     0.003066
      5553    17.856000   429.957824   442.501699     0.002884
      5554    17.859000   429.979061   465.758041     0.002872
      5555    17.862000   430.027143   483.317251     0.002741
      5556    17.865000   430.102118   428.992244     0.002987
      5557    17.868000   430.203964   489.239522     0.002709
      5558    17.871000   430.332582   465.865936     0.002843
      5559    17.874000   430.487797   443.783437     0.002956
      5560    17.877000   430.669360   455.302383     0.002848
      5561    17.880000   430.876942   398.660405     0.003345
      5562    17.883000   431.110140   421.797644     0.003124
      5563    17.886000   431.368470   458.234333     0.002773
      5564    17.889000   431.651371   426.868795     0.003146
      5565    17.892000   431.958202   391.759905     0.003374
      5566    17.895000   432.288248   446.045866     0.002886
      5567    17.898000   432.640712   448.299569     0.002946
      5568    17.901000   433.014722   407.124567     0.003242
      5569    17.904000   433.409327   460.078541     0.002837
      5570    17.907000   433.823501   443.344947     0.002910
      5571    17.910000   434.256143   460.448810     0.002906
      5572    17.913000   434.706073   448.131667     0.002942
      5573    17.916000   435.172042   473.885041     0.002689
      5574    17.919000   435.652726   452.083560     0.002967
      5575    17.922000   436.146730   444.514398     0.002966
      5576    17.925000   436.652590   445.905595     0.002879
      5577    17.928000   437.168775   454.688247     0.002912
      5578    17.931000   437.693689   461.904298     0.002858
      5579    17.934000   438.225672   433.027873     0.003022
      5580    17.937000   438.763007   431.982428     0.002980
      5581    17.940000   439.303920   432.618557     0.003095
      5582    17.943000   439.846585   441.507416     0.003003
      5583    17.946000   440.389131   455.107703     0.002795
      5584    17.949000   440.929643   443.953204     0.003031
      5585    17.952000   441.466174   472.461780     0.002793
      5586    17.955000   441.996746   433.509251     0.002968
      5587    17.958000   442.519363   467.341736     0.002824
      5588    17.961000   443.032021   468.063257     0.004394
      5589    17.964000   443.532713   446.309348     0.003570
      5590    17.967000   444.019445   467.975731     0.003220
      5591    17.970000   444.490250   429.765118     0.003586
      5592    17.973000   444.943198   437.807658     0.003386
      5593    17.976000   445.376412   472.600914     0.003000
      5594    17.979000   445.788086   454.658483     0.003272
      5595    17.982000   446.176502   457.821796     0.003166
      5596    17.985000   446.540042   485.476134     0.002894
      5597    17.988000   446.877209   464.013221     0.003087
      5598    17.991000   447.186642   469.272476     0.003059
      5599    17.994000   447.467133   483.937352     0.002930
      5600    17.997000   447.717641   494.789607     0.002808
      5601    18.000000   447.937303   490.886580     0.002954
      5602    18.003000   448.125447   481.953597     0.002973
      5603    18.006000   448.281601   426.921654     0.003226
      5604    18.009000   448.405495   440.050511     0.003306
      5605    18.012000   448.497068   446.005844     0.003190
      5606    18.015000   448.556466   459.338258     0.003038
      5607    18.018000   448.584036   468.840662     0.003052
      5608    18.021000   448.580324   488.718063     0.002918
      5609    18.024000   448.546064   454.075920     0.003127
      5610    18.027000   448.482165   438.012458     0.003171
      5611    18.030000   448.389701   436.685418     0.003338
      5612    18.033000   448.269877   459.255448     0.003112
      5613    18.036000   448.123983   479.345426     0.002859
      5614    18.039000   447.953432   426.052900     0.003425
      5615    18.042000   447.759791   471.541634     0.003015
      5616    18.045000   447.544505   451.935548     0.003078
      5617    18.048000   447.310207   437.473798     0.003281
      5618    18.051000   447.058032   476.981388     0.002994
      5619    18.054000   446.789734   428.313940     0.003322
      5620    18.057000   446.507099   439.045071     0.003168
      5621    18.060000   446.211914   431.573047     0.003355
      5622    18.063000   445.905955   464.937231     0.003084
      5623    18.066000   445.590975   391.389912     0.003502
      5624    18.069000   445.268695   424.810933     0.003441
      5625    18.072000   444.940800   416.510683     0.003400
      5626    18.075000   444.608925   441.168413     0.003144
      5627    18.078000   444.274654   441.894244     0.003254
      5628    18.081000   443.939511   459.164258     0.003101
      5629    18.084000   443.604958   422.266047     0.003365
      5630    18.087000   443.272392   457.341402     0.003030
      5631    18.090000   442.943139   418.886725     0.003460
      5632    18.093000   442.618455   426.495452     0.003365
      5633    18.096000   442.299524   460.813132     0.002968
      5634    18.099000   441.987454   458.579662     0.003198
      5635    18.102000   441.683276   433.152778     0.003274
      5636    18.105000   441.387947   456.418608     0.003034
      5637    18.108000   441.102352   442.910125     0.003229
      5638    18.111000   440.827297   443.113670     0.003210
      5639    18.114000   440.563507   455.401613     0.003125
      5640    18.117000   440.311644   433.906510     0.003206
      5641    18.120000   440.072297   453.101704     0.003184
      5642    18.123000   439.845982   402.909416     0.003556
      5643    18.126000   439.633150   476.934552     0.002856
      5644    18.129000   439.434184   401.767367     0.003649
      5645    18.132000   439.249406   432.903708     0.003292
      5646    18.135000   439.079076   421.249650     0.003302
      5647    18.138000   438.923400   448.233980     0.003205
      5648    18.141000   438.782525   400.049888     0.003555
      5649    18.144000   438.656550   427.211564     0.003324
      5650    18.147000   438.545523   415.140340     0.003345
      5651    18.150000   438.449446   443.176709     0.003282
      5652    18.153000   438.368279   464.095296     0.003094
      5653    18.156000   438.301941   444.431105     0.003075
      5654    18.159000   438.250313   437.955491     0.003319
      5655    18.162000   438.213239   435.184689     0.003248
      5656    18.165000   438.190531   430.958318     0.003227
      5657    18.168000   438.181969   449.316233     0.003193
      5658    18.171000   438.187304   425.535320     0.003346
      5659    18.174000   438.206258   466.344997     0.003046
      5660    18.177000   438.238530   437.971200     0.003167
      5661    18.180000   438.283791   431.778542     0.003356
      5662    18.183000   438.341694   457.994676     0.003130
      5663    18.186000   438.411870   441.985683     0.003098
      5664    18.189000   438.493932   454.967400     0.003199
      5665    18.192000   438.587475   448.761869     0.003162
      5666    18.195000   438.692084   483.036025     0.002874
      5667    18.198000   438.807329   455.966337     0.003131
      5668    18.201000   438.932770   412.168006     0.003453
      5669    18.204000   439.067962   431.856869     0.003312
      5670    18.207000   439.212454   459.553838     0.003022
      5671    18.210000   439.365795   463.670894     0.003129
      5672    18.213000   439.527531   435.227618     0.003298
      5673    18.216000   439.697216   435.408892     0.003133
      5674    18.219000   439.874405   437.122982     0.003353
      5675    18.222000   440.058664   432.002332     0.003293
      5676    18.225000   440.249569   471.239053     0.002945
      5677    18.228000   440.446708   468.730480     0.003054
      5678    18.231000   440.649684   451.672946     0.003138
      5679    18.234000   440.858117   454.939288     0.003124
      5680    18.237000   441.071645   434.143851     0.003202
      5681    18.240000   441.289924   437.113788     0.003305
      5682    18.243000   441.512633   447.578950     0.003202
      5683    18.246000   441.739471   482.053854     0.002837
      5684    18.249000   441.970162   443.202864     0.003297
      5685    18.252000   442.204452   449.687668     0.003163
      5686    18.255000   442.442113   465.650652     0.002996
      5687    18.258000   442.682942   415.429500     0.003456
      5688    18.261000   442.926762   416.728037     0.003414
      5689    18.264000   443.173425   468.696302     0.003047
      5690    18.267000   443.422812   437.921822     0.003169
      5691    18.270000   443.674835   481.487181     0.003005
      5692    18.273000   443.929440   459.667465     0.003114
      5693    18.276000   444.186610   431.793993     0.003175
      5694    18.279000   444.446367   444.881511     0.003266
      5695    18.282000   444.708779   426.257142     0.003335
      5696    18.285000   444.973960   441.554687     0.003161
      5697    18.288000   445.242079   439.495407     0.003254
      5698    18.291000   445.513366   465.537536     0.003052
      5699    18.294000   445.788115   436.234881     0.003269
      5700    18.297000   446.066693   462.970227     0.003001
      5701    18.300000   446.349547   478.123068     0.003027
      5702    18.303000   446.637209   460.026449     0.003126
      5703    18.306000   446.930307   453.539377     0.003023
      5704    18.309000   447.229567   419.279787     0.003480
      5705    18.312000   447.535821   438.459339     0.003240
      5706    18.315000   447.850017   442.602013     0.003153
      5707    18.318000   448.173218   443.924963     0.003222
      5708    18.321000   448.506611   458.740976     0.003091
      5709    18.324000   448.851512   484.657488     0.002945
      5710    18.327000   449.209366   471.568262     0.002935
      5711    18.330000   449.581753   429.990559     0.003358
      5712    18.333000   449.970390   391.996512     0.003640
      5713    18.336000   450.377130   430.279211     0.003188
      5714    18.339000   450.803967   438.455004     0.003334
      5715    18.342000   451.253037   428.623081     0.003299
      5716    18.345000   451.726617   469.004462     0.002971
      5717    18.348000   452.227127   422.525407     0.003361
      5718    18.351000   452.757134   477.470695     0.002983
      5719    18.354000   453.319348   475.996053     0.003005
      5720    18.357000   453.916630   484.827925     0.002850
      5721    18.360000   454.551992   436.581095     0.003324
      5722    18.363000   455.228598   419.478360     0.003424
      5723    18.366000   455.949770   446.069881     0.003059
      5724    18.369000   456.718992   471.770979     0.003080
      5725    18.372000   457.539913   481.157428     0.002947
      5726    18.375000   458.416353   500.851812     0.002804
      5727    18.378000   459.352307   467.610893     0.003057
      5728    18.381000   460.351953   484.048490     0.002934
      5729    18.384000   461.419654   445.318840     0.003188
      5730    18.387000   462.559969   509.513633     0.002695
      5731    18.390000   463.777653   444.174268     0.003272
      5732    18.393000   465.077668   473.893024     0.003020
      5733    18.396000   466.465186   452.043580     0.003037
      5734    18.399000   467.945594   462.846324     0.003156
      5735    18.402000   469.524502   481.640110     0.002908
      5736    18.405000   471.207742   445.490053     0.003140
      5737    18.408000   473.001379   454.066289     0.003131
      5738    18.411000   474.911706   470.325895     0.003019
      5739    18.414000   476.945253   459.223150     0.003116
      5740    18.417000   479.108785   473.793153     0.002902
      5741    18.420000   481.409304   521.464441     0.002780
      5742    18.423000   483.854047   473.153835     0.003015
      5743    18.426000   486.450482   462.951803     0.002953
      5744    18.429000   489.206309   505.667110     0.002894
      5745    18.432000   492.129456   486.347178     0.002898
      5746    18.435000   495.228065   481.508582     0.002916
      5747    18.438000   498.510495   542.302631     0.002618
      5748    18.441000   501.985304   474.540760     0.002981
      5749    18.444000   505.661243   477.901910     0.003010
      5750    18.447000   509.547242   498.988125     0.002759
      5751    18.450000   513.652394   510.629754     0.002837
      5752    18.453000   517.985939   521.904557     0.002744
      5753    18.456000   522.557245   511.417426     0.002670
      5754    18.459000   527.375786   506.363131     0.002871
      5755    18.462000   532.451119   492.083462     0.002864
      5756    18.465000   537.792856   518.547804     0.002701
      5757    18.468000   543.410635   516.511236     0.002764
      5758    18.471000   549.314089   488.992095     0.002897
      5759    18.474000   555.512808   533.347579     0.002684
      5760    18.477000   562.016306   501.576700     0.002744
      5761    18.480000   568.833975   509.989000     0.002844
      5762    18.483000   575.975043   577.227551     0.002476
      5763    18.486000   583.448525   543.913352     0.002513
      5764    18.489000   591.263178   575.104871     0.002530
      5765    18.492000   599.427442   567.984127     0.002466
      5766    18.495000   607.949387   598.276381     0.002355
      5767    18.498000   616.836657   635.830845     0.002230
      5768    18.501000   626.096408   621.789155     0.002263
      5769    18.504000   635.735247   611.899538     0.002354
      5770    18.507000   645.759167   657.773502     0.002083
      5771    18.510000   656.173488   622.670655     0.002345
      5772    18.513000   666.982785   626.030691     0.002283
      5773    18.516000   678.190828   664.245888     0.002057
      5774    18.519000   689.800513   590.112677     0.002466
      5775    18.522000   701.813802   619.732753     0.002262
      5776    18.525000   714.231651   708.482674     0.001982
      5777    18.528000   727.053955   698.595138     0.002037
      5778    18.531000   740.279484   665.246992     0.002134
      5779    18.534000   753.905822   678.398013     0.002117
      5780    18.537000   767.929314   727.477477     0.001885
      5781    18.540000   782.345009   764.438430     0.001907
      5782    18.543000   797.146614   743.044079     0.001926
      5783    18.546000   812.326442   795.274286     0.001716
      5784    18.549000   827.875374   763.676738     0.001909
      5785    18.552000   843.782818   754.920598     0.001859
      5786    18.555000   860.036676   778.517603     0.001815
      5787    18.558000   876.623317   829.225285     0.001716
      5788    18.561000   893.527551   808.251105     0.001751
      5789    18.564000   910.732614   803.515732     0.001798
      5790    18.567000   928.220150   840.993145     0.001621
      5791    18.570000   945.970212   878.008077     0.001655
      5792    18.573000   963.961254   855.357178     0.001676
      5793    18.576000   982.170135   939.707518     0.001451
      5794    18.579000  1000.572130   917.145500     0.001590
      5795    18.582000  1019.140943   968.097224     0.001446
      5796    18.585000  1037.848724   934.430711     0.001501
      5797    18.588000  1056.666092   937.964175     0.001514
      5798    18.591000  1075.562158  1066.890587     0.001324
      5799    18.594000  1094.504559   993.678361     0.001447
      5800    18.597000  1113.459485  1029.556100     0.001336
      5801    18.600000  1132.391718   974.299742     0.001490
      5802    18.603000  1151.264668  1072.619412     0.001332
      5803    18.606000  1170.040417  1101.484582     0.001241
      5804    18.609000  1188.679764  1085.340044     0.001343
      5805    18.612000  1207.142274  1103.951638     0.001273
      5806    18.615000  1225.386340  1111.123640     0.001267
      5807    18.618000  1243.369248  1155.827421     0.001230
      5808    18.621000  1261.047251  1164.024325     0.001211
      5809    18.624000  1278.375661  1205.453178     0.001192
      5810    18.627000  1295.308952  1129.035578     0.001216
      5811    18.630000  1311.800888  1234.999477     0.001171
      5812    18.633000  1327.804666  1275.021793     0.001120
      5813    18.636000  1343.273085  1239.994378     0.001100
      5814    18.639000  1358.158744  1265.873769     0.001156
      5815    18.642000  1372.414273  1213.717353     0.001155
      5816    18.645000  1385.992583  1315.367958     0.001071
      5817    18.648000  1398.847162  1314.508425     0.001082
      5818    18.651000  1410.932388  1284.555236     0.001096
      5819    18.654000  1422.203881  1397.850552     0.001029
      5820    18.657000  1432.618874  1354.463511     0.001013
      5821    18.660000  1442.136608  1397.598375     0.001039
      5822    18.663000  1450.718734  1330.001285     0.001078
      5823    18.666000  1458.329734  1434.654069     0.000945
      5824    18.669000  1464.937320  1356.549173     0.001077
      5825    18.672000  1470.512836  1459.585442     0.000958
      5826    18.675000  1475.031625  1427.534346     0.000985
      5827    18.678000  1478.473363  1466.533668     0.000972
      5828    18.681000  1480.822350  1456.422740     0.000965
      5829    18.684000  1482.067744  1434.165073     0.001006
      5830    18.687000  1482.203723  1473.044200     0.000932
      5831    18.690000  1481.229595  1412.485855     0.001024
      5832    18.693000  1479.149821  1487.438352     0.000967
      5833    18.696000  1475.973968  1466.707906     0.000929
      5834    18.699000  1471.716591  1459.972607     0.001002
      5835    18.702000  1466.397045  1406.111752     0.001004
      5836    18.705000  1460.039232  1458.654219     0.000962
      5837    18.708000  1452.671300  1455.640678     0.000983
      5838    18.711000  1444.325291  1476.231603     0.000953
      5839    18.714000  1435.036761  1464.499325     0.000985
      5840    18.717000  1424.844370  1490.189289     0.000923
      5841    18.720000  1413.789461  1469.632447     0.000981
      5842    18.723000  1401.915643  1456.075233     0.000991
      5843    18.726000  1389.268371  1428.623796     0.000949
      5844    18.729000  1375.894543  1437.648924     0.001017
      5845    18.732000  1361.842121  1431.988883     0.000987
      5846    18.735000  1347.159773  1435.599102     0.000973
      5847    18.738000  1331.896542  1430.570965     0.001001
      5848    18.741000  1316.101550  1379.307128     0.001020
      5849    18.744000  1299.823735  1383.076212     0.001044
      5850    18.747000  1283.111606  1354.015335     0.001017
      5851    18.750000  1266.013046  1327.915085     0.001082
      5852    18.753000  1248.575128  1357.867227     0.001065
      5853    18.756000  1230.843966  1381.359961     0.000986
      5854    18.759000  1212.864586  1201.691755     0.001213
      5855    18.762000  1194.680817  1291.520493     0.001093
      5856    18.765000  1176.335204  1217.158086     0.001143
      5857    18.768000  1157.868932  1214.822292     0.001182
      5858    18.771000  1139.321772  1171.622721     0.001211
      5859    18.774000  1120.732028  1167.525190     0.001230
      5860    18.777000  1102.136502  1174.401349     0.001182
      5861    18.780000  1083.570467  1164.115424     0.001231
      5862    18.783000  1065.067642  1152.240812     0.001253
      5863    18.786000  1046.660177  1120.553233     0.001216
      5864    18.789000  1028.378643  1131.388960     0.001287
      5865    18.792000  1010.252025  1036.651543     0.001370
      5866    18.795000   992.307720  1112.762579     0.001253
      5867    18.798000   974.571538  1029.685324     0.001398
      5868    18.801000   957.067705  1038.472264     0.001363
      5869    18.804000   939.818871   998.723948     0.001432
      5870    18.807000   922.846118   935.362314     0.001487
      5871    18.810000   906.168976   971.243998     0.001484
      5872    18.813000   889.805433   916.732183     0.001582
      5873    18.816000   873.771957   922.718168     0.001489
      5874    18.819000   858.083513   929.101288     0.001567
      5875    18.822000   842.753588   831.584942     0.001714
      5876    18.825000   827.794217   921.663836     0.001509
      5877    18.828000   813.216010   837.471057     0.001720
      5878    18.831000   799.028183   897.252671     0.001586
      5879    18.834000   785.238595   785.028288     0.001831
      5880    18.837000   771.853781   820.137395     0.001708
      5881    18.840000   758.878994   804.017405     0.001799
      5882    18.843000   746.318247   798.952851     0.001807
      5883    18.846000   734.174361   779.463622     0.001759
      5884    18.849000   722.449005   775.504320     0.001873
      5885    18.852000   711.142755   775.949568     0.001849
      5886    18.855000   700.255140   756.667810     0.001839
      5887    18.858000   689.784699   725.560823     0.001973
      5888    18.861000   679.729035   697.593180     0.002055
      5889    18.864000   670.084874   686.241115     0.002081
      5890    18.867000   660.848119   661.072945     0.002113
      5891    18.870000   652.013913   721.225468     0.002000
      5892    18.873000   643.576696   732.603241     0.001973
      5893    18.876000   635.530260   638.254770     0.002151
      5894    18.879000   627.867813   665.488803     0.002186
      5895    18.882000   620.582032   638.062900     0.002244
      5896    18.885000   613.665119   663.272363     0.002089
      5897    18.888000   607.108857   664.117893     0.002165
      5898    18.891000   600.904659   612.403267     0.002330
      5899    18.894000   595.043621   611.091713     0.002335
      5900    18.897000   589.516568   647.000904     0.002169
      5901    18.900000   584.314099   591.998701     0.002438
      5902    18.903000   579.426627   628.451842     0.002312
      5903    18.906000   574.844425   609.937404     0.002263
      5904    18.909000   570.557653   550.240414     0.002627
      5905    18.912000   566.556401   619.921470     0.002319
      5906    18.915000   562.830713   572.107372     0.002428
      5907    18.918000   559.370618   536.886479     0.002684
      5908    18.921000   556.166154   585.231513     0.002446
      5909    18.924000   553.207392   559.028587     0.002546
      5910    18.927000   550.484455   596.716009     0.002345
      5911    18.930000   547.987538   564.258928     0.002551
      5912    18.933000   545.706921   571.827217     0.002526
      5913    18.936000   543.632982   574.975143     0.002407
      5914    18.939000   541.756214   556.340530     0.002610
      5915    18.942000   540.067228   545.222555     0.002644
      5916    18.945000   538.556767   551.958895     0.002520
      5917    18.948000   537.215712   505.700489     0.002832
      5918    18.951000   536.035084   543.921548     0.002631
      5919    18.954000   535.006054   541.253825     0.002632
      5920    18.957000   534.119946   563.317722     0.002501
      5921    18.960000   533.368238   555.025277     0.002592
      5922    18.963000   532.742568   508.079282     0.002837
      5923    18.966000   532.234737   549.047707     0.002511
      5924    18.969000   531.836709   533.457422     0.002717
      5925    18.972000   531.540622   525.340944     0.002760
      5926    18.975000   531.338781   530.214923     0.002637
      5927    18.978000   531.223672   530.668503     0.002709
      5928    18.981000   531.187964   521.205162     0.002771
      5929    18.984000   531.224513   511.435510     0.002758
      5930    18.987000   531.326371   525.270781     0.002666
      5931    18.990000   531.486791   528.655475     0.002726
      5932    18.993000   531.699235   513.431553     0.002807
      5933    18.996000   531.957387   536.496681     0.002581
      5934    18.999000   532.255160   533.733673     0.003167
      5935    19.002000   532.586722   509.690310     0.003781
      5936    19.005000   532.946493   505.964745     0.003304
      5937    19.008000   533.329106   535.770702     0.003069
      5938    19.011000   533.729477   511.086725     0.003203
      5939    19.014000   534.142793   483.400702     0.003276
      5940    19.017000   534.564510   551.789819     0.002822
      5941    19.020000   534.990358   502.097887     0.003155
      5942    19.023000   535.416340   528.557604     0.002963
      5943    19.026000   535.838728   563.244209     0.002666
      5944    19.029000   536.254060   547.870226     0.002848
      5945    19.032000   536.659128   527.521096     0.002946
      5946    19.035000   537.050970   555.941074     0.002690
      5947    19.038000   537.426858   546.927355     0.002815
      5948    19.041000   537.784282   546.652881     0.002852
      5949    19.044000   538.120936   528.230211     0.002886
      5950    19.047000   538.434699   530.962480     0.002839
      5951    19.050000   538.723620   530.830111     0.002919
      5952    19.053000   538.985900   555.816819     0.002781
      5953    19.056000   539.219874   543.632798     0.002754
      5954    19.059000   539.423996   547.859437     0.002831
      5955    19.062000   539.596826   532.774718     0.002919
      5956    19.065000   539.737013   522.956938     0.002867
      5957    19.068000   539.843286   606.425037     0.002531
      5958    19.071000   539.914442   529.229306     0.002952
      5959    19.074000   539.949342   561.594977     0.002699
      5960    19.077000   539.946902   593.462404     0.002545
      5961    19.080000   539.906090   540.415123     0.002872
      5962    19.083000   539.825929   565.808017     0.002721
      5963    19.086000   539.705488   511.074252     0.002913
      5964    19.089000   539.543895   548.732328     0.002820
      5965    19.092000   539.340332   535.706403     0.002890
      5966    19.095000   539.094042   571.753043     0.002600
      5967    19.098000   538.804340   547.929559     0.002802
      5968    19.101000   538.470613   527.821547     0.002943
      5969    19.104000   538.092332   567.429195     0.002653
      5970    19.107000   537.669056   510.340198     0.002942
      5971    19.110000   537.200443   532.963428     0.002920
      5972    19.113000   536.686254   600.980668     0.002552
      5973    19.116000   536.126364   569.778315     0.002627
      5974    19.119000   535.520768   512.738198     0.003020
      5975    19.122000   534.869586   509.657929     0.003047
      5976    19.125000   534.173068   522.975484     0.002861
      5977    19.128000   533.431599   592.344339     0.002588
      5978    19.131000   532.645704   543.088420     0.002863
      5979    19.134000   531.816048   558.888962     0.002709
      5980    19.137000   530.943440   557.180097     0.002700
      5981    19.140000   530.028829   542.030610     0.002861
      5982    19.143000   529.073308   530.872598     0.002901
      5983    19.146000   528.078110   537.628253     0.002764
      5984    19.149000   527.044602   521.195352     0.002970
      5985    19.152000   525.974289   502.720632     0.003083
      5986    19.155000   524.868800   543.332412     0.002731
      5987    19.158000   523.729890   570.070226     0.002692
      5988    19.161000   522.559429   533.597547     0.002904
      5989    19.164000   521.359396   527.573375     0.002871
      5990    19.167000   520.131872   535.762215     0.002801
      5991    19.170000   518.879028   536.843267     0.002902
      5992    19.173000   517.603123   522.151390     0.002930
      5993    19.176000   516.306487   498.308255     0.002976
      5994    19.179000   514.991512   490.317124     0.003159
      5995    19.182000   513.660648   521.807875     0.002962
      5996    19.185000   512.316383   507.593660     0.002930
      5997    19.188000   510.961239   521.013423     0.002938
      5998    19.191000   509.597759   550.597998     0.002827
      5999    19.194000   508.228495   491.870559     0.003080
      6000    19.197000   506.855998   485.018235     0.003104
      6001    19.200000   505.482807   496.995791     0.003141
      6002    19.203000   504.111437   494.029689     0.003110
      6003    19.206000   502.744374   510.247862     0.002907
      6004    19.209000   501.384064   457.849712     0.003400
      6005    19.212000   500.032899   490.332059     0.003157
      6006    19.215000   498.693212   494.227248     0.002999
      6007    19.218000   497.367270   486.856549     0.003146
      6008    19.221000   496.057262   481.619282     0.003209
      6009    19.224000   494.765298   475.668014     0.003158
      6010    19.227000   493.493399   491.683140     0.003057
      6011    19.230000   492.243496   496.133110     0.003135
      6012    19.233000   491.017418   493.546413     0.003102
      6013    19.236000   489.816895   484.574760     0.003053
      6014    19.239000   488.643551   484.244309     0.003217
      6015    19.242000   487.498901   467.257724     0.003311
      6016    19.245000   486.384350   465.641711     0.003191
      6017    19.248000   485.301189   466.752143     0.003289
      6018    19.251000   484.250597   450.676631     0.003425
      6019    19.254000   483.233636   479.102747     0.003155
      6020    19.257000   482.251254   477.849597     0.003143
      6021    19.260000   481.304283   453.235130     0.003421
      6022    19.263000   480.393438   475.356630     0.003231
      6023    19.266000   479.519321   473.346315     0.003110
      6024    19.269000   478.682422   453.346228     0.003436
      6025    19.272000   477.883119   487.760412     0.003161
      6026    19.275000   477.121670   435.148066     0.003418
      6027    19.278000   476.398231   482.887677     0.003200
      6028    19.281000   475.712845   480.373541     0.003214
      6029    19.284000   475.065450   467.328892     0.003234
      6030    19.287000   474.455877   461.187526     0.003261
      6031    19.290000   473.883855   445.596051     0.003495
      6032    19.293000   473.349014   493.372075     0.003114
      6033    19.296000   472.850905   451.356351     0.003262
      6034    19.299000   472.388986   447.806977     0.003472
      6035    19.302000   471.962585   445.581652     0.003458
      6036    19.305000   471.570964   451.027663     0.003287
      6037    19.308000   471.213299   455.952339     0.003372
      6038    19.311000   470.888677   466.231773     0.003317
      6039    19.314000   470.595950   432.034426     0.003494
      6040    19.317000   470.333840   445.079195     0.003358
      6041    19.320000   470.101205   457.717311     0.003391
      6042    19.323000   469.896277   453.323191     0.003402
      6043    19.326000   469.720720   434.771360     0.003383
      6044    19.329000   469.571350   413.223787     0.003768
      6045    19.332000   469.446766   457.223491     0.003365
      6046    19.335000   469.345574   445.966518     0.003331
      6047    19.338000   469.266344   431.003403     0.003592
      6048    19.341000   469.207619   452.721477     0.003416
      6049    19.344000   469.167921   433.009791     0.003480
      6050    19.347000   469.145762   444.477163     0.003375
      6051    19.350000   469.139649   443.148588     0.003485
      6052    19.353000   469.148094   483.130160     0.003180
      6053    19.356000   469.169625   422.394531     0.003486
      6054    19.359000   469.202792   462.957103     0.003373
      6055    19.362000   469.246177   442.325216     0.003479
      6056    19.365000   469.298403   419.722973     0.003515
      6057    19.368000   469.358142   455.074737     0.003383
      6058    19.371000   469.424121   445.901620     0.003449
      6059    19.374000   469.495132   440.566295     0.003444
      6060    19.377000   469.570035   422.513559     0.003551
      6061    19.380000   469.647764   446.718251     0.003479
      6062    19.383000   469.727330   418.986375     0.003670
      6063    19.386000   469.807826   461.306424     0.003186
      6064    19.389000   469.888424   418.769304     0.003718
      6065    19.392000   469.968376   450.067059     0.003420
      6066    19.395000   470.047017   416.861443     0.003557
      6067    19.398000   470.123757   459.135649     0.003360
      6068    19.401000   470.198083   436.313752     0.003518
      6069    19.404000   470.269548   447.524464     0.003389
      6070    19.407000   470.337774   466.936935     0.003206
      6071    19.410000   470.402439   469.840504     0.003295
      6072    19.413000   470.463277   443.947408     0.003467
      6073    19.416000   470.520068   446.391655     0.003299
      6074    19.419000   470.572635   444.519218     0.003520
      6075    19.422000   470.620838   462.237102     0.003321
      6076    19.425000   470.664567   441.048378     0.003361
      6077    19.428000   470.703739   431.959386     0.003566
      6078    19.431000   470.738294   460.181382     0.003334
      6079    19.434000   470.768189   442.302921     0.003419
      6080    19.437000   470.793400   459.587003     0.003254
      6081    19.440000   470.813916   400.307143     0.003872
      6082    19.443000   470.829738   454.178541     0.003382
      6083    19.446000   470.840883   444.892181     0.003298
      6084    19.449000   470.847379   463.247563     0.003365
      6085    19.452000   470.849272   436.440611     0.003521
      6086    19.455000   470.846623   430.868626     0.003441
      6087    19.458000   470.839512   447.188422     0.003458
      6088    19.461000   470.828044   429.327710     0.003567
      6089    19.464000   470.812349   443.168281     0.003422
      6090    19.467000   470.792589   464.591571     0.003223
      6091    19.470000   470.768959   466.208032     0.003333
      6092    19.473000   470.741693   426.044804     0.003623
      6093    19.476000   470.711070   423.639386     0.003478
      6094    19.479000   470.677412   453.672522     0.003442
      6095    19.482000   470.641094   479.218835     0.003213
      6096    19.485000   470.602545   452.454285     0.003295
      6097    19.488000   470.562248   431.617569     0.003585
      6098    19.491000   470.520745   441.629215     0.003468
      6099    19.494000   470.478639   448.048345     0.003371
      6100    19.497000   470.436591   410.877518     0.003659
      6101    19.500000   470.395324   450.256453     0.003423
      6102    19.503000   470.355620   471.591556     0.003274
      6103    19.506000   470.318319   409.392464     0.003587
      6104    19.509000   470.284319   465.182000     0.003341
      6105    19.512000   470.254572   420.233918     0.003653
      6106    19.515000   470.230081   459.072275     0.003223
      6107    19.518000   470.211901   416.287857     0.003721
      6108    19.521000   470.201134   449.323536     0.003405
      6109    19.524000   470.198924   417.194488     0.003637
      6110    19.527000   470.206459   441.233163     0.003398
      6111    19.530000   470.224967   463.538380     0.003334
      6112    19.533000   470.255712   472.779387     0.003271
      6113    19.536000   470.299994   455.528010     0.003232
      6114    19.539000   470.359150   466.876715     0.003338
      6115    19.542000   470.434549   460.930101     0.003327
      6116    19.545000   470.527593   453.326373     0.003277
      6117    19.548000   470.639720   413.727954     0.003726
      6118    19.551000   470.772401   457.050322     0.003352
      6119    19.554000   470.927139   452.065959     0.003340
      6120    19.557000   471.105476   446.039956     0.003370
      6121    19.560000   471.308991   451.902584     0.003427
      6122    19.563000   471.539297   443.612099     0.003473
      6123    19.566000   471.798053   467.160063     0.003161
      6124    19.569000   472.086953   429.045462     0.003637
      6125    19.572000   472.407736   442.466495     0.003468
      6126    19.575000   472.762187   465.807572     0.003189
      6127    19.578000   473.152129   433.656555     0.003557
      6128    19.581000   473.579436   440.422758     0.003473
      6129    19.584000   474.046021   480.909540     0.003159
      6130    19.587000   474.553844   407.322638     0.003678
      6131    19.590000   475.104906   471.358180     0.003284
      6132    19.593000   475.701249   505.175526     0.003061
      6133    19.596000   476.344953   435.791048     0.003382
      6134    19.599000   477.038132   455.241300     0.003443
      6135    19.602000   477.782931   446.644028     0.003442
      6136    19.605000   478.581521   430.062465     0.003464
      6137    19.608000   479.436096   477.956477     0.003233
      6138    19.611000   480.348863   444.937590     0.003456
      6139    19.614000   481.322038   484.270130     0.003148
      6140    19.617000   482.357839   456.654083     0.003304
      6141    19.620000   483.458482   483.483789     0.003198
      6142    19.623000   484.626169   440.667388     0.003501
      6143    19.626000   485.863082   453.415854     0.003256
      6144    19.629000   487.171377   467.645610     0.003340
      6145    19.632000   488.553175   456.092377     0.003387
      6146    19.635000   490.010555   452.837293     0.003257
      6147    19.638000   491.545544   437.767155     0.003524
      6148    19.641000   493.160112   441.346516     0.003464
      6149    19.644000   494.856164   456.175810     0.003337
      6150    19.647000   496.635530   497.747139     0.003029
      6151    19.650000   498.499962   460.953506     0.003347
      6152    19.653000   500.451124   430.484222     0.003588
      6153    19.656000   502.490586   432.388480     0.003381
      6154    19.659000   504.619819   509.008555     0.003056
      6155    19.662000   506.840187   487.594117     0.003133
      6156    19.665000   509.152940   485.255814     0.003062
      6157    19.668000   511.559213   505.105144     0.003048
      6158    19.671000   514.060016   470.426885     0.003242
      6159    19.674000   516.656234   439.487242     0.003459
      6160    19.677000   519.348617   481.608909     0.003121
      6161    19.680000   522.137779   500.065718     0.003099
      6162    19.683000   525.024195   461.636353     0.003352
      6163    19.686000   528.008196   475.425749     0.003080
      6164    19.689000   531.089965   465.699265     0.003334
      6165    19.692000   534.269539   517.563745     0.002967
      6166    19.695000   537.546799   503.614667     0.002949
      6167    19.698000   540.921476   508.923032     0.003035
      6168    19.701000   544.393145   527.092114     0.002904
      6169    19.704000   547.961223   526.643870     0.002891
      6170    19.707000   551.624970   528.546362     0.002840
      6171    19.710000   555.383490   518.268555     0.002990
      6172    19.713000   559.235724   537.839394     0.002875
      6173    19.716000   563.180458   547.803935     0.002682
      6174    19.719000   567.216315   481.436479     0.003219
      6175    19.722000   571.341760   535.000953     0.002858
      6176    19.725000   575.555101   524.528636     0.002833
      6177    19.728000   579.854485   523.843475     0.002957
      6178    19.731000   584.237900   525.608190     0.002911
      6179    19.734000   588.703179   537.224377     0.002838
      6180    19.737000   593.247996   526.276010     0.002853
      6181    19.740000   597.869871   506.490383     0.003053
      6182    19.743000   602.566167   547.228605     0.002826
      6183    19.746000   607.334098   577.631494     0.002558
      6184    19.749000   612.170725   568.904789     0.002741
      6185    19.752000   617.072962   536.340687     0.002868
      6186    19.755000   622.037581   512.137812     0.002888
      6187    19.758000   627.061211   584.437393     0.002635
      6188    19.761000   632.140353   555.873202     0.002752
      6189    19.764000   637.271379   552.025559     0.002767
      6190    19.767000   642.450547   561.918664     0.002659
      6191    19.770000   647.674010   563.415839     0.002734
      6192    19.773000   652.937828   557.760468     0.002770
      6193    19.776000   658.237987   614.034170     0.002389
      6194    19.779000   663.570418   631.684532     0.002458
      6195    19.782000   668.931016   612.828862     0.002496
      6196    19.785000   674.315665   629.902953     0.002358
      6197    19.788000   679.720268   642.825256     0.002396
      6198    19.791000   685.140774   623.038067     0.002457
      6199    19.794000   690.573215   598.324660     0.002553
      6200    19.797000   696.013734   653.862864     0.002297
      6201    19.800000   701.458626   676.418964     0.002281
      6202    19.803000   706.904377   621.580591     0.002478
      6203    19.806000   712.347694   678.403692     0.002175
      6204    19.809000   717.785547   662.879549     0.002348
      6205    19.812000   723.215199   634.599117     0.002413
      6206    19.815000   728.634241   648.969799     0.002292
      6207    19.818000   734.040614   710.827591     0.002165
      6208    19.821000   739.432633   682.533334     0.002243
      6209    19.824000   744.809000   688.761290     0.002218
      6210    19.827000   750.168815   654.506494     0.002286
      6211    19.830000   755.511570   700.730158     0.002195
      6212    19.833000   760.837150   715.957987     0.002154
      6213    19.836000   766.145805   683.095999     0.002139
      6214    19.839000   771.438134   708.936066     0.002205
      6215    19.842000   776.715048   681.761652     0.002248
      6216    19.845000   781.977730   726.029105     0.002054
      6217    19.848000   787.227587   757.909714     0.002026
      6218    19.851000   792.466199   763.033133     0.001991
      6219    19.854000   797.695260   744.805342     0.002056
      6220    19.857000   802.916516   743.387915     0.002014
      6221    19.860000   808.131704   750.220786     0.002061
      6222    19.863000   813.342483   794.870466     0.001938
      6223    19.866000   818.550373   794.720946     0.001835
      6224    19.869000   823.756703   784.738735     0.001986
      6225    19.872000   828.962530   813.221118     0.001883
      6226    19.875000   834.168591   782.145223     0.001907
      6227    19.878000   839.375243   841.746688     0.001823
      6228    19.881000   844.582414   811.814908     0.001868
      6229    19.884000   849.789552   827.421694     0.001841
      6230    19.887000   854.995586   910.658408     0.001633
      6231    19.890000   860.198881   858.318017     0.001795
      6232    19.893000   865.397205   852.064954     0.001817
      6233    19.896000   870.587701   881.625885     0.001660
      6234    19.899000   875.766853   900.105313     0.001728
      6235    19.902000   880.930469   893.190151     0.001700
      6236    19.905000   886.073660   871.317420     0.001709
      6237    19.908000   891.190824   906.874814     0.001694
      6238    19.911000   896.275636   915.903420     0.001657
      6239    19.914000   901.321041   932.151137     0.001637
      6240    19.917000   906.319249   895.259400     0.001660
      6241    19.920000   911.261738   890.401351     0.001736
      6242    19.923000   916.139259  1024.581761     0.001508
      6243    19.926000   920.941843   994.100169     0.001469
      6244    19.929000   925.658821  1026.366503     0.001513
      6245    19.932000   930.278839   991.301663     0.001540
      6246    19.935000   934.789889  1022.000065     0.001457
      6247    19.938000   939.179339  1014.076251     0.001508
      6248    19.941000   943.433975  1007.953434     0.001511
      6249    19.944000   947.540051  1021.383600     0.001501
      6250    19.947000   951.483341  1038.795214     0.001434
      6251    19.950000   955.249212  1029.548092     0.001493
      6252    19.953000   958.822692  1080.401919     0.001420
      6253    19.956000   962.188563  1087.182464     0.001350
      6254    19.959000   965.331454  1107.348360     0.001407
      6255    19.962000   968.235948  1122.296900     0.001352
      6256    19.965000   970.886697  1055.633560     0.001414
      6257    19.968000   973.268550  1053.992781     0.001451
      6258    19.971000   975.366686  1087.736081     0.001394
      6259    19.974000   977.166752  1127.549349     0.001359
      6260    19.977000   978.655010  1095.094162     0.001358
      6261    19.980000   979.818485  1063.562759     0.001452
      6262    19.983000   980.645110  1051.887241     0.001464
      6263    19.986000   981.123873  1113.392593     0.001315
      6264    19.989000   981.244952  1083.288951     0.001444
      6265    19.992000   980.999844  1111.753099     0.001369
      6266    19.995000   980.381483  1113.409190     0.001336
      6267    19.998000   979.384339  1121.490538     0.001360
      6268    20.001000   978.004499  1092.975441     0.001392
      6269    20.004000   976.239729  1109.685899     0.001378
      6270    20.007000   974.089516  1110.283277     0.001338
      6271    20.010000   971.555081  1144.586505     0.001347
      6272    20.013000   968.639377  1109.444463     0.001385
      6273    20.016000   965.347053  1082.241215     0.001350
      6274    20.019000   961.684408  1057.831800     0.001475
      6275    20.022000   957.659317  1034.607577     0.001471
      6276    20.025000   953.281142  1058.726325     0.001415
      6277    20.028000   948.560629  1004.483734     0.001521
      6278    20.031000   943.509789  1007.804051     0.001499
      6279    20.034000   938.141773  1027.830875     0.001494
      6280    20.037000   932.470741  1032.206738     0.001436
      6281    20.040000   926.511730  1053.464213     0.001470
      6282    20.043000   920.280512  1003.255638     0.001527
      6283    20.046000   913.793470   996.007195     0.001470
      6284    20.049000   907.067465   973.105443     0.001596
      6285    20.052000   900.119716  1000.211643     0.001502
      6286    20.055000   892.967683   933.998746     0.001601
      6287    20.058000   885.628968   957.766869     0.001598
      6288    20.061000   878.121210   976.036772     0.001551
      6289    20.064000   870.462001   926.970838     0.001662
      6290    20.067000   862.668808   956.430028     0.001539
      6291    20.070000   854.758903   939.371044     0.001640
      6292    20.073000   846.749298   915.438849     0.001686
      6293    20.076000   838.656697   912.325495     0.001603
      6294    20.079000   830.497447   926.425208     0.001689
      6295    20.082000   822.287497   850.683821     0.001774
      6296    20.085000   814.042364   887.217149     0.001685
      6297    20.088000   805.777108   859.673863     0.001783
      6298    20.091000   797.506299   863.583945     0.001750
      6299    20.094000   789.244006   841.216927     0.001830
      6300    20.097000   781.003770   801.666257     0.001836
      6301    20.100000   772.798598   791.841839     0.001956
      6302    20.103000   764.640943   814.224851     0.001890
      6303    20.106000   756.542699   773.477188     0.001883
      6304    20.109000   748.515192   801.989641     0.001947
      6305    20.112000   740.569171   744.648833     0.002019
      6306    20.115000   732.714807   717.751770     0.002082
      6307    20.118000   724.961687   743.610969     0.002060
      6308    20.121000   717.318815   705.779954     0.002143
      6309    20.124000   709.794606   697.574714     0.002212
      6310    20.127000   702.396891   703.183710     0.002101
      6311    20.130000   695.132919   712.391956     0.002176
      6312    20.133000   688.009359   661.203681     0.002340
      6313    20.136000   681.032306   672.046790     0.002165
      6314    20.139000   674.207287   681.745527     0.002302
      6315    20.142000   667.539271   661.964698     0.002280
      6316    20.145000   661.032673   637.696398     0.002357
      6317    20.148000   654.691369   652.895312     0.002344
      6318    20.151000   648.518709   655.951988     0.002315
      6319    20.154000   642.517525   649.954888     0.002382
      6320    20.157000   636.690153   622.396497     0.002376
      6321    20.160000   631.038446   609.506857     0.002546
      6322    20.163000   625.563789   619.491807     0.002488
      6323    20.166000   620.267126   627.041367     0.002322
      6324    20.169000   615.148972   613.330449     0.002555
      6325    20.172000   610.209440   611.068392     0.002474
      6326    20.175000   605.448261   581.248992     0.002589
      6327    20.178000   600.864810   573.742278     0.002664
      6328    20.181000   596.458124   634.751639     0.002389
      6329    20.184000   592.226937   588.991676     0.002611
      6330    20.187000   588.169693   550.657971     0.002681
      6331    20.190000   584.284582   593.304747     0.002624
      6332    20.193000   580.569559   567.915456     0.002723
      6333    20.196000   577.022371   537.496116     0.002714
      6334    20.199000   573.640583   531.698938     0.002949
      6335    20.202000   570.421600   562.723243     0.002690
      6336    20.205000   567.362693   559.082231     0.002688
      6337    20.208000   564.461016   559.148464     0.002736
      6338    20.211000   561.713373   550.863186     0.002755
      6339    20.214000   559.116294   562.295887     0.002753
      6340    20.217000   556.666656   528.639484     0.002784
      6341    20.220000   554.360674   493.735398     0.003146
      6342    20.223000   552.200017   517.779137     0.002987
      6343    20.226000   550.178418   509.481505     0.002865
      6344    20.229000   548.292713   533.366599     0.002937
      6345    20.232000   546.539848   497.877552     0.003019
      6346    20.235000   544.916809   512.382845     0.002942
      6347    20.238000   543.420636   507.937887     0.003015
[truncated: 414,982 more chars]
