# Supplementary material for: Crystal structures of eight mono-methyl alkanes (C26–C32) via single-crystal and powder diffraction and DFT-D optimization
Source: IUCrJ. 2015 Jul 5;2(Pt 5):490–7. doi: 10.1107/S2052252515010271 (PMC4547817; doi:10.1107/S2052252515010271)
Supplement: Supplementary file 9 [file m-02-00490-9MeC31H63sup9.rtv]

data_9MeC31H63

loop_
_pd_proc_point_id
_pd_meas_2theta_scan
_pd_proc_intensity_total
_pd_calc_intensity_total
_pd_proc_ls_weight
         1     1.500000  1163.746863  1171.172805     0.000319
         2     1.503000  1164.148430  1116.111729     0.000326
         3     1.506000  1164.545977  1025.888586     0.000370
         4     1.509000  1164.939601  1175.990858     0.000321
         5     1.512000  1165.329399  1087.636504     0.000336
         6     1.515000  1165.715473  1125.239416     0.000329
         7     1.518000  1166.097929  1125.016078     0.000339
         8     1.521000  1166.476873  1223.568196     0.000302
         9     1.524000  1166.852417  1160.779972     0.000314
        10     1.527000  1167.224678  1280.219348     0.000296
        11     1.530000  1167.593774  1179.925301     0.000317
        12     1.533000  1167.959829  1195.015960     0.000306
        13     1.536000  1168.322972  1177.267524     0.000320
        14     1.539000  1168.683337  1241.417907     0.000297
        15     1.542000  1169.041060  1158.048312     0.000313
        16     1.545000  1169.396288  1085.459743     0.000341
        17     1.548000  1169.749169  1287.149249     0.000294
        18     1.551000  1170.099861  1135.317943     0.000322
        19     1.554000  1170.448526  1094.833455     0.000337
        20     1.557000  1170.795337  1153.986859     0.000331
        21     1.560000  1171.140470  1167.634994     0.000318
        22     1.563000  1171.484114  1292.206746     0.000279
        23     1.566000  1171.826463  1293.343690     0.000293
        24     1.569000  1172.167725  1151.377053     0.000325
        25     1.572000  1172.508114  1185.295921     0.000309
        26     1.575000  1172.847858  1227.854537     0.000302
        27     1.578000  1173.187197  1117.301612     0.000337
        28     1.581000  1173.526382  1162.920026     0.000320
        29     1.584000  1173.865679  1183.911798     0.000305
        30     1.587000  1174.205371  1202.892459     0.000315
        31     1.590000  1174.545753  1151.966202     0.000325
        32     1.593000  1174.887143  1129.789160     0.000322
        33     1.596000  1175.229872  1201.004991     0.000314
        34     1.599000  1175.574297  1147.704423     0.000330
        35     1.602000  1175.920794  1081.714946     0.000336
        36     1.605000  1176.269765  1208.040480     0.000309
        37     1.608000  1176.621636  1134.145029     0.000331
        38     1.611000  1176.976864  1179.854360     0.000313
        39     1.614000  1177.335936  1121.692788     0.000327
        40     1.617000  1177.699375  1228.818310     0.000306
        41     1.620000  1178.067737  1154.360542     0.000321
        42     1.623000  1178.441622  1184.103061     0.000308
        43     1.626000  1178.821674  1181.890665     0.000321
        44     1.629000  1179.208584  1235.864127     0.000304
        45     1.632000  1179.603098  1168.160170     0.000314
        46     1.635000  1180.006020  1133.880981     0.000327
        47     1.638000  1180.418218  1010.770692     0.000372
        48     1.641000  1180.840634  1032.961820     0.000356
        49     1.644000  1181.274286  1229.560419     0.000298
        50     1.647000  1181.720280  1105.893357     0.000342
        51     1.650000  1182.179818  1179.020477     0.000317
        52     1.653000  1182.654211  1259.723494     0.000288
        53     1.656000  1183.144888  1189.300669     0.000316
        54     1.659000  1183.653411  1180.966670     0.000320
        55     1.662000  1184.181491  1156.878610     0.000315
        56     1.665000  1184.731006  1226.328678     0.000302
        57     1.668000  1185.304020  1217.704224     0.000308
        58     1.671000  1185.902809  1207.638963     0.000307
        59     1.674000  1186.529883  1199.515899     0.000305
        60     1.677000  1187.188023  1189.042678     0.000320
        61     1.680000  1187.880311  1226.084140     0.000306
        62     1.683000  1188.610177  1209.641822     0.000301
        63     1.686000  1189.381443  1107.430433     0.000345
        64     1.689000  1190.198382  1064.157821     0.000354
        65     1.692000  1191.065786  1174.283966     0.000310
        66     1.695000  1191.989038  1243.789458     0.000300
        67     1.698000  1192.974214  1219.263700     0.000311
        68     1.701000  1194.028186  1115.168709     0.000328
        69     1.704000  1195.158757  1195.661342     0.000304
        70     1.707000  1196.374820  1285.176744     0.000293
        71     1.710000  1197.686547  1120.363426     0.000332
        72     1.713000  1199.105625  1215.470359     0.000299
        73     1.716000  1200.645539  1172.434392     0.000322
        74     1.719000  1202.321922  1138.791136     0.000329
        75     1.722000  1204.152988  1164.582833     0.000316
        76     1.725000  1206.160080  1234.051998     0.000302
        77     1.728000  1208.368350  1228.507060     0.000308
        78     1.731000  1210.807635  1105.942464     0.000336
        79     1.734000  1213.513572  1277.763688     0.000286
        80     1.737000  1216.529067  1217.475013     0.000309
        81     1.740000  1219.906204  1212.596409     0.000307
        82     1.743000  1223.708821  1218.491897     0.000299
        83     1.746000  1228.015987  1195.317310     0.000315
        84     1.749000  1232.926814  1302.363388     0.000289
        85     1.752000  1238.567238  1236.675726     0.000297
        86     1.755000  1245.099806  1303.049885     0.000282
        87     1.758000  1252.738187  1302.847005     0.000288
        88     1.761000  1261.769402  1253.662133     0.000292
        89     1.764000  1272.589194  1294.637364     0.000283
        90     1.767000  1285.761016  1348.175893     0.000281
        91     1.770000  1302.121203  1371.873597     0.000268
        92     1.773000  1323.015969  1323.945849     0.000274
        93     1.776000  1351.464891  1487.238343     0.000251
        94     1.779000  1400.142881  1561.653874     0.000238
        95     1.782000  1523.054710  1879.781972     0.000193
        96     1.785000  1855.555863  2088.704906     0.000175
        97     1.788000  2546.643077  2587.987218     0.000143
        98     1.791000  3598.940932  3428.158972     0.000105
        99     1.794000  4912.929783  4605.363513     0.000076
       100     1.797000  6442.692795  6062.983008     0.000059
       101     1.800000  8212.013904  7561.355807     0.000045
       102     1.803000 10241.933088  9610.011331     0.000034
       103     1.806000 12529.526923 11184.529743     0.000030
       104     1.809000 15061.068333 13481.269605     0.000024
       105     1.812000 17693.950942 16575.010522     0.000019
       106     1.815000 20160.189639 19370.798525     0.000016
       107     1.818000 22452.928858 22464.079372     0.000013
       108     1.821000 25024.548008 25769.691302     0.000011
       109     1.824000 28664.623326 30117.008816     0.000009
       110     1.827000 34599.858296 35418.521197     0.000007
       111     1.830000 42670.039107 39581.849645     0.000006
       112     1.833000 45559.115372 39980.110137     0.000006
       113     1.836000 33610.224015 30163.460119     0.000009
       114     1.839000 15628.654710 14948.920636     0.000021
       115     1.842000  5538.964132  6756.361599     0.000050
       116     1.845000  2591.085423  3903.847160     0.000092
       117     1.848000  1950.145437  2661.814644     0.000139
       118     1.851000  1728.088553  2180.934576     0.000166
       119     1.854000  1597.642453  1807.555849     0.000200
       120     1.857000  1509.330567  1792.076772     0.000211
       121     1.860000  1446.379633  1533.589806     0.000239
       122     1.863000  1399.810036  1512.140725     0.000239
       123     1.866000  1364.317673  1552.471841     0.000239
       124     1.869000  1336.597990  1408.730489     0.000266
       125     1.872000  1314.501676  1365.433901     0.000271
       126     1.875000  1296.579654  1375.651062     0.000268
       127     1.878000  1281.824786  1259.316836     0.000298
       128     1.881000  1269.518613  1276.861166     0.000289
       129     1.884000  1259.136922  1293.750098     0.000281
       130     1.887000  1250.289620  1257.339210     0.000300
       131     1.890000  1242.681337  1323.395860     0.000281
       132     1.893000  1236.084950  1295.799809     0.000279
       133     1.896000  1230.323399  1133.575782     0.000332
       134     1.899000  1225.256928  1263.629146     0.000294
       135     1.902000  1220.773991  1263.461176     0.000288
       136     1.905000  1216.784644  1166.771766     0.000317
       137     1.908000  1213.215692  1236.588538     0.000302
       138     1.911000  1210.007058  1142.305271     0.000320
       139     1.914000  1207.109050  1128.695599     0.000323
       140     1.917000  1204.480266  1304.988615     0.000288
       141     1.920000  1202.085983  1248.014282     0.000297
       142     1.923000  1199.896898  1207.485976     0.000303
       143     1.926000  1197.888140  1258.519413     0.000301
       144     1.929000  1196.038487  1159.085001     0.000324
       145     1.932000  1194.329736  1181.566053     0.000310
       146     1.935000  1192.746206  1183.516225     0.000312
       147     1.938000  1191.274324  1174.606150     0.000320
       148     1.941000  1189.902294  1208.832019     0.000305
       149     1.944000  1188.619825  1202.489211     0.000303
       150     1.947000  1187.417906  1210.273841     0.000310
       151     1.950000  1186.288619  1083.838132     0.000342
       152     1.953000  1185.224981  1214.104111     0.000300
       153     1.956000  1184.220819  1283.608684     0.000292
       154     1.959000  1183.270655  1069.947487     0.000350
       155     1.962000  1182.369618  1188.994882     0.000307
       156     1.965000  1181.513363  1140.696006     0.000323
       157     1.968000  1180.698003  1117.634840     0.000340
       158     1.971000  1179.920055  1155.253356     0.000321
       159     1.974000  1179.176390  1107.407588     0.000328
       160     1.977000  1178.464189  1228.019688     0.000307
       161     1.980000  1177.780910  1045.961503     0.000355
       162     1.983000  1177.124252  1198.912043     0.000304
       163     1.986000  1176.492133  1173.113108     0.000317
       164     1.989000  1175.882660  1229.489174     0.000303
       165     1.992000  1175.294115  1096.819077     0.000333
       166     1.995000  1174.724930  1146.503836     0.000321
       167     1.998000  1174.173677  1081.905154     0.000348
       168     2.001000  1173.639050  1215.827301     0.000305
       169     2.004000  1173.119853  1147.515125     0.000315
       170     2.007000  1172.614991  1097.524260     0.000346
       171     2.010000  1172.123459  1152.309698     0.000322
       172     2.013000  1171.644331  1332.333554     0.000271
       173     2.016000  1171.176758  1191.512788     0.000315
       174     2.019000  1170.719957  1171.471660     0.000318
       175     2.022000  1170.273203  1183.829214     0.000308
       176     2.025000  1169.835830  1198.583815     0.000306
       177     2.028000  1169.407220  1166.011298     0.000318
       178     2.031000  1168.986801  1115.361858     0.000329
       179     2.034000  1168.574045  1181.719437     0.000306
       180     2.037000  1168.168460  1133.996446     0.000336
       181     2.040000  1167.769590  1199.242398     0.000309
       182     2.043000  1167.377012  1197.867396     0.000305
       183     2.046000  1166.990331  1144.218223     0.000325
       184     2.049000  1166.609180  1198.577816     0.000312
       185     2.052000  1166.233219  1119.946398     0.000329
       186     2.055000  1165.862128  1102.855214     0.000333
       187     2.058000  1165.495610  1246.962968     0.000301
       188     2.061000  1165.133387  1068.030960     0.000350
       189     2.064000  1164.775200  1130.654690     0.000322
       190     2.067000  1164.420807  1201.253379     0.000314
       191     2.070000  1164.069980  1192.746289     0.000312
       192     2.073000  1163.722508  1064.052171     0.000344
       193     2.076000  1163.378190  1105.634683     0.000341
       194     2.079000  1163.036840  1118.458671     0.000332
       195     2.082000  1162.698284  1180.061532     0.000313
       196     2.085000  1162.362357  1133.226310     0.000326
       197     2.088000  1162.028905  1201.688235     0.000313
       198     2.091000  1161.697783  1182.444586     0.000312
       199     2.094000  1161.368855  1153.546777     0.000313
       200     2.097000  1161.041994  1167.654590     0.000327
       201     2.100000  1160.717078  1187.225285     0.000312
       202     2.103000  1160.393995  1131.941988     0.000322
       203     2.106000  1160.072637  1257.035034     0.000298
       204     2.109000  1159.752906  1181.108438     0.000315
       205     2.112000  1159.434706  1029.254007     0.000358
       206     2.115000  1159.117949  1067.513002     0.000345
       207     2.118000  1158.802549  1217.416512     0.000310
       208     2.121000  1158.488430  1218.740484     0.000302
       209     2.124000  1158.175515  1200.640518     0.000301
       210     2.127000  1157.863735  1202.031655     0.000316
       211     2.130000  1157.553023  1175.921185     0.000315
       212     2.133000  1157.243317  1108.184091     0.000331
       213     2.136000  1156.934558  1153.210996     0.000326
       214     2.139000  1156.626690  1164.717705     0.000318
       215     2.142000  1156.319660  1123.816615     0.000328
       216     2.145000  1156.013420  1204.769681     0.000305
       217     2.148000  1155.707923  1232.319223     0.000306
       218     2.151000  1155.403123  1150.329136     0.000323
       219     2.154000  1155.098980  1187.826432     0.000306
       220     2.157000  1154.795455  1166.906538     0.000329
       221     2.160000  1154.492510  1136.665113     0.000323
       222     2.163000  1154.190110  1224.288192     0.000298
       223     2.166000  1153.888222  1084.858687     0.000348
       224     2.169000  1153.586816  1160.333531     0.000319
       225     2.172000  1153.285862  1137.464904     0.000325
       226     2.175000  1152.985331  1147.530223     0.000320
       227     2.178000  1152.685199  1240.820466     0.000303
       228     2.181000  1152.385441  1254.859600     0.000293
       229     2.184000  1152.086033  1169.325814     0.000308
       230     2.187000  1151.786954  1132.129847     0.000336
       231     2.190000  1151.488183  1069.558952     0.000348
       232     2.193000  1151.189701  1139.925867     0.000321
       233     2.196000  1150.891490  1118.258299     0.000336
       234     2.199000  1150.593533  1135.769673     0.000329
       235     2.202000  1150.295814  1095.408792     0.000333
       236     2.205000  1149.998318  1199.772825     0.000303
       237     2.208000  1149.701032  1104.550540     0.000345
       238     2.211000  1149.403941  1122.309901     0.000330
       239     2.214000  1149.107034  1074.531486     0.000339
       240     2.217000  1148.810299  1160.119555     0.000331
       241     2.220000  1148.513725  1194.812470     0.000308
       242     2.223000  1148.217303  1144.456634     0.000318
       243     2.226000  1147.921024  1066.933338     0.000350
       244     2.229000  1147.624878  1117.555008     0.000336
       245     2.232000  1147.328858  1202.594713     0.000306
       246     2.235000  1147.032957  1091.756360     0.000337
       247     2.238000  1146.737168  1207.119540     0.000311
       248     2.241000  1146.441484  1137.015027     0.000324
       249     2.244000  1146.145900  1113.828671     0.000330
       250     2.247000  1145.850410  1201.990288     0.000315
       251     2.250000  1145.555010  1129.409619     0.000329
       252     2.253000  1145.259696  1153.626852     0.000315
       253     2.256000  1144.964464  1225.199784     0.000305
       254     2.259000  1144.669310  1125.558041     0.000333
       255     2.262000  1144.374232  1111.241608     0.000335
       256     2.265000  1144.079225  1070.226105     0.000344
       257     2.268000  1143.784290  1141.536473     0.000332
       258     2.271000  1143.489422  1240.276536     0.000292
       259     2.274000  1143.194621  1093.933382     0.000334
       260     2.277000  1142.899885  1211.840586     0.000312
       261     2.280000  1142.605214  1109.578414     0.000333
       262     2.283000  1142.310606  1112.658973     0.000332
       263     2.286000  1142.016061  1118.626305     0.000336
       264     2.289000  1141.721578  1123.465699     0.000330
       265     2.292000  1141.427158  1119.373171     0.000329
       266     2.295000  1141.132801  1087.749373     0.000337
       267     2.298000  1140.838507  1144.804551     0.000326
       268     2.301000  1140.544277  1224.193958     0.000300
       269     2.304000  1140.250111  1139.911818     0.000316
       270     2.307000  1139.956012  1134.342300     0.000337
       271     2.310000  1139.661979  1056.027605     0.000352
       272     2.313000  1139.368015  1162.623322     0.000315
       273     2.316000  1139.074120  1088.649450     0.000348
       274     2.319000  1138.780078  1020.058566     0.000368
       275     2.322000  1138.483389  1224.865541     0.000300
       276     2.325000  1138.182967  1166.106368     0.000313
       277     2.328000  1137.878422  1208.833645     0.000313
       278     2.331000  1137.569286  1053.254006     0.000352
       279     2.334000  1137.254816  1219.100404     0.000298
       280     2.337000  1136.933812  1074.343066     0.000357
       281     2.340000  1136.606021   977.172656     0.000380
       282     2.343000  1136.270294  1065.211957     0.000339
       283     2.346000  1135.925154  1124.331907     0.000333
       284     2.349000  1135.572901  1107.408709     0.000335
       285     2.352000  1135.215947  1156.219173     0.000316
       286     2.355000  1134.852647  1085.637620     0.000337
       287     2.358000  1134.480174  1085.113143     0.000346
       288     2.361000  1134.092993  1158.546910     0.000318
       289     2.364000  1133.676714  1128.974074     0.000319
       290     2.367000  1133.139446  1122.025995     0.000335
       291     2.370000  1132.788090  1103.639335     0.000334
       292     2.373000  1132.507000  1160.283088     0.000314
       293     2.376000  1132.225856  1147.810447     0.000326
       294     2.379000  1131.944665  1120.808306     0.000331
       295     2.382000  1131.663437  1105.698810     0.000336
       296     2.385000  1131.382177  1122.797955     0.000327
       297     2.388000  1131.100893  1216.072611     0.000312
       298     2.391000  1130.819592  1151.392514     0.000319
       299     2.394000  1130.538282  1211.841900     0.000297
       300     2.397000  1130.256969  1205.041743     0.000319
       301     2.400000  1129.975662  1188.359184     0.000311
       302     2.403000  1129.694366  1085.830063     0.000337
       303     2.406000  1129.413090  1141.434779     0.000327
       304     2.409000  1129.131839  1109.783209     0.000336
       305     2.412000  1128.850621  1077.779748     0.000343
       306     2.415000  1128.569443  1095.378293     0.000333
       307     2.418000  1128.288311  1091.923091     0.000344
       308     2.421000  1128.007233  1009.029915     0.000366
       309     2.424000  1127.726214  1131.785057     0.000316
       310     2.427000  1127.445262  1178.210090     0.000324
       311     2.430000  1127.164384  1026.938361     0.000359
       312     2.433000  1126.883585  1049.962234     0.000347
       313     2.436000  1126.602873  1096.095349     0.000344
       314     2.439000  1126.322253  1060.562001     0.000351
       315     2.442000  1126.041733  1115.213327     0.000331
       316     2.445000  1125.761318  1141.265566     0.000320
       317     2.448000  1125.481015  1056.546538     0.000361
       318     2.451000  1125.200831  1202.883003     0.000310
       319     2.454000  1124.920770  1116.617768     0.000322
       320     2.457000  1124.640841  1119.276578     0.000344
       321     2.460000  1124.361048  1153.275531     0.000320
       322     2.463000  1124.081398  1135.976959     0.000320
       323     2.466000  1123.801897  1076.350312     0.000349
       324     2.469000  1123.522550  1097.962520     0.000338
       325     2.472000  1123.243365  1216.128960     0.000300
       326     2.475000  1122.964346  1155.901334     0.000316
       327     2.478000  1122.685499  1151.871913     0.000328
       328     2.481000  1122.406831  1094.749423     0.000337
       329     2.484000  1122.128347  1097.130957     0.000330
       330     2.487000  1121.850053  1068.391967     0.000361
       331     2.490000  1121.571955  1176.151496     0.000315
       332     2.493000  1121.294057  1167.600859     0.000311
       333     2.496000  1121.016366  1180.689211     0.000316
       334     2.499000  1120.738888  1062.259067     0.000351
       335     2.502000  1120.461627  1135.610701     0.000326
       336     2.505000  1120.184589  1155.419521     0.000318
       337     2.508000  1119.907780  1073.688918     0.000354
       338     2.511000  1119.631204  1117.315207     0.000332
       339     2.514000  1119.354868  1065.912352     0.000341
       340     2.517000  1119.078777  1143.652187     0.000333
       341     2.520000  1118.802935  1104.437010     0.000334
       342     2.523000  1118.527348  1058.771460     0.000343
       343     2.526000  1118.252021  1199.672633     0.000311
       344     2.529000  1117.976959  1155.385439     0.000324
       345     2.532000  1117.702167  1094.626041     0.000341
       346     2.535000  1117.427651  1073.584883     0.000342
       347     2.538000  1117.153414  1173.884299     0.000320
       348     2.541000  1116.879463  1136.913171     0.000325
       349     2.544000  1116.605802  1159.020267     0.000313
       350     2.547000  1116.332435  1094.961940     0.000349
       351     2.550000  1116.059368  1044.619441     0.000357
       352     2.553000  1115.786606  1031.278622     0.000351
       353     2.556000  1115.514152  1059.459771     0.000353
       354     2.559000  1115.242012  1107.262062     0.000334
       355     2.562000  1114.970191  1155.020565     0.000317
       356     2.565000  1114.698693  1034.326514     0.000353
       357     2.568000  1114.427522  1108.174465     0.000337
       358     2.571000  1114.156683  1132.157869     0.000329
       359     2.574000  1113.886181  1102.234566     0.000325
       360     2.577000  1113.616020  1168.442165     0.000328
       361     2.580000  1113.346205  1064.416145     0.000347
       362     2.583000  1113.076905  1162.248215     0.000317
       363     2.586000  1112.808399  1156.301787     0.000322
       364     2.589000  1112.540832  1234.648340     0.000303
       365     2.592000  1112.274400  1155.354436     0.000322
       366     2.595000  1112.009318  1200.272028     0.000304
       367     2.598000  1111.745379  1082.142355     0.000354
       368     2.601000  1111.482813  1073.568354     0.000346
       369     2.604000  1111.223826  1181.048609     0.000308
       370     2.607000  1110.963306  1139.718665     0.000335
       371     2.610000  1110.697343  1128.718942     0.000327
       372     2.613000  1110.431773  1165.251852     0.000315
       373     2.616000  1110.166600  1154.643051     0.000322
       374     2.619000  1109.901827  1071.439290     0.000347
       375     2.622000  1109.637458  1063.217930     0.000348
       376     2.625000  1109.373498  1103.441727     0.000335
       377     2.628000  1109.109949   996.869249     0.000384
       378     2.631000  1108.846816  1075.371053     0.000344
       379     2.634000  1108.584103  1156.706174     0.000310
       380     2.637000  1108.321812  1133.064247     0.000342
       381     2.640000  1108.059949  1190.728168     0.000309
       382     2.643000  1107.798516  1008.976262     0.000364
       383     2.646000  1107.537517  1059.051324     0.000355
       384     2.649000  1107.276955  1081.398581     0.000346
       385     2.652000  1107.016834  1160.667668     0.000320
       386     2.655000  1106.757158  1136.722227     0.000323
       387     2.658000  1106.497930  1101.854030     0.000346
       388     2.661000  1106.239154  1098.619895     0.000332
       389     2.664000  1105.980832  1124.667701     0.000321
       390     2.667000  1105.722968  1054.389014     0.000361
       391     2.670000  1105.465565  1045.147407     0.000354
       392     2.673000  1105.208628  1177.091881     0.000314
       393     2.676000  1104.952158  1184.693306     0.000316
       394     2.679000  1104.696159  1120.805562     0.000331
       395     2.682000  1104.440635  1011.697802     0.000363
       396     2.685000  1104.185587  1084.365930     0.000337
       397     2.688000  1103.931021  1082.616198     0.000355
       398     2.691000  1103.676938  1052.390362     0.000353
       399     2.694000  1103.423342  1070.031558     0.000341
       400     2.697000  1103.170235  1164.883313     0.000325
       401     2.700000  1102.917621  1104.918426     0.000335
       402     2.703000  1102.665503  1109.582737     0.000330
       403     2.706000  1102.413883  1073.602233     0.000351
       404     2.709000  1102.162764  1056.971867     0.000354
       405     2.712000  1101.912150  1061.788884     0.000348
       406     2.715000  1101.662042  1081.475741     0.000338
       407     2.718000  1101.412444  1114.162686     0.000341
       408     2.721000  1101.163359  1044.731965     0.000355
       409     2.724000  1100.914789  1037.292332     0.000353
       410     2.727000  1100.666737   997.933453     0.000386
       411     2.730000  1100.419206  1053.343926     0.000355
       412     2.733000  1100.172198  1070.510778     0.000346
       413     2.736000  1099.925716  1103.715726     0.000337
       414     2.739000  1099.679762   974.325619     0.000389
       415     2.742000  1099.434339  1138.900064     0.000328
       416     2.745000  1099.189537  1162.160590     0.000315
       417     2.748000  1098.945779  1161.089201     0.000328
       418     2.751000  1098.703262  1194.639543     0.000310
       419     2.754000  1098.462249  1054.011002     0.000344
       420     2.757000  1098.223009  1112.311641     0.000342
       421     2.760000  1097.985526  1090.782780     0.000341
       422     2.763000  1097.749669  1044.283240     0.000354
       423     2.766000  1097.516811  1096.720294     0.000341
       424     2.769000  1097.289130  1101.072795     0.000339
       425     2.772000  1097.049403  1126.898394     0.000325
       426     2.775000  1096.810236  1062.407391     0.000345
       427     2.778000  1096.571630  1121.400258     0.000338
       428     2.781000  1096.333588  1199.187978     0.000310
       429     2.784000  1096.096111  1039.425928     0.000349
       430     2.787000  1095.859203  1049.078371     0.000364
       431     2.790000  1095.622865  1175.264113     0.000313
       432     2.793000  1095.387099  1050.249446     0.000352
       433     2.796000  1095.151907  1127.327623     0.000332
       434     2.799000  1094.917291  1075.253873     0.000349
       435     2.802000  1094.683254  1147.878736     0.000322
       436     2.805000  1094.449797  1089.622064     0.000337
       437     2.808000  1094.216923  1067.382636     0.000353
       438     2.811000  1093.984632  1096.546246     0.000340
       439     2.814000  1093.752928  1131.222693     0.000320
       440     2.817000  1093.521811  1300.033267     0.000290
       441     2.820000  1093.291284  1055.035365     0.000352
       442     2.823000  1093.061349  1047.797177     0.000355
       443     2.826000  1092.832007  1096.964983     0.000344
       444     2.829000  1092.603260  1050.211381     0.000357
       445     2.832000  1092.375110  1028.672665     0.000363
       446     2.835000  1092.147559  1125.715325     0.000325
       447     2.838000  1091.920608  1126.575266     0.000335
       448     2.841000  1091.694259  1170.200071     0.000317
       449     2.844000  1091.468514  1048.908386     0.000347
       450     2.847000  1091.243373  1180.027583     0.000327
       451     2.850000  1091.018840  1082.774492     0.000345
       452     2.853000  1090.794915  1083.193166     0.000335
       453     2.856000  1090.571669  1162.667207     0.000319
       454     2.859000  1090.349764  1055.679121     0.000353
       455     2.862000  1090.129595   987.625915     0.000378
       456     2.865000  1089.911611   948.269680     0.000388
       457     2.868000  1089.696299  1161.267454     0.000326
       458     2.871000  1089.483266  1144.957899     0.000323
       459     2.874000  1089.273272  1077.057208     0.000340
       460     2.877000  1089.074465  1081.803923     0.000352
       461     2.880000  1088.856960  1033.798264     0.000363
       462     2.883000  1088.639445  1062.293534     0.000344
       463     2.886000  1088.422556  1078.301847     0.000350
       464     2.889000  1088.206294  1080.552983     0.000344
       465     2.892000  1087.990662  1183.616406     0.000313
       466     2.895000  1087.775659  1090.804992     0.000334
       467     2.898000  1087.561287   994.137217     0.000380
       468     2.901000  1087.347549  1101.992372     0.000339
       469     2.904000  1087.134443  1120.308331     0.000321
       470     2.907000  1086.921973  1069.639608     0.000358
       471     2.910000  1086.710139  1009.024235     0.000374
       472     2.913000  1086.498942  1156.518212     0.000315
       473     2.916000  1086.288384  1124.453008     0.000332
       474     2.919000  1086.078465  1067.006041     0.000351
       475     2.922000  1085.869187  1090.344053     0.000338
       476     2.925000  1085.660550  1107.550458     0.000330
       477     2.928000  1085.452557  1102.221954     0.000341
       478     2.931000  1085.245207  1099.493779     0.000338
       479     2.934000  1085.038503  1108.396371     0.000327
       480     2.937000  1084.832444  1177.686713     0.000325
       481     2.940000  1084.627032  1115.627583     0.000335
       482     2.943000  1084.422268  1092.677296     0.000332
       483     2.946000  1084.218153  1065.781328     0.000356
       484     2.949000  1084.014688  1158.506381     0.000323
       485     2.952000  1083.811873  1051.501575     0.000354
       486     2.955000  1083.609711  1091.467519     0.000344
       487     2.958000  1083.408201  1026.405482     0.000367
       488     2.961000  1083.207344  1098.297571     0.000342
       489     2.964000  1083.007142  1135.188287     0.000319
       490     2.967000  1082.807594  1157.556845     0.000329
       491     2.970000  1082.608703  1019.784652     0.000369
       492     2.973000  1082.410469  1094.190753     0.000332
       493     2.976000  1082.212892  1162.792979     0.000322
       494     2.979000  1082.015974  1052.961374     0.000359
       495     2.982000  1081.819715  1132.909185     0.000324
       496     2.985000  1081.624116  1067.536384     0.000348
       497     2.988000  1081.429178  1072.902726     0.000355
       498     2.991000  1081.234901  1060.506460     0.000350
       499     2.994000  1081.041286  1019.899444     0.000354
       500     2.997000  1080.848334  1124.057175     0.000337
       501     3.000000  1080.656046  1139.732798     0.000329
       502     3.003000  1080.464422  1036.085174     0.000350
       503     3.006000  1080.273463  1103.795151     0.000339
       504     3.009000  1080.083169  1094.615682     0.000346
       505     3.012000  1079.893542  1015.245736     0.000367
       506     3.015000  1079.704582  1112.624677     0.000334
       507     3.018000  1079.516289  1107.489754     0.000338
       508     3.021000  1079.328664  1094.195703     0.000344
       509     3.024000  1079.141708  1043.298441     0.000350
       510     3.027000  1078.955422  1139.673479     0.000333
       511     3.030000  1078.769805  1020.980420     0.000372
       512     3.033000  1078.584859  1106.218035     0.000330
       513     3.036000  1078.400583  1031.618399     0.000370
       514     3.039000  1078.216980  1094.531877     0.000346
       515     3.042000  1078.034048  1074.565860     0.000342
       516     3.045000  1077.851790  1111.514906     0.000332
       517     3.048000  1077.670204  1077.632302     0.000349
       518     3.051000  1077.489292  1168.456699     0.000320
       519     3.054000  1077.309055  1074.841866     0.000337
       520     3.057000  1077.129492  1065.212557     0.000354
       521     3.060000  1076.950605  1092.847223     0.000347
       522     3.063000  1076.772393  1037.858947     0.000351
       523     3.066000  1076.594858  1093.133591     0.000346
       524     3.069000  1076.417999  1000.415808     0.000380
       525     3.072000  1076.241818  1171.578752     0.000308
       526     3.075000  1076.066315  1138.791981     0.000326
       527     3.078000  1075.891490  1064.666455     0.000356
       528     3.081000  1075.717343  1079.399495     0.000345
       529     3.084000  1075.543876   955.541176     0.000387
       530     3.087000  1075.371088  1050.412805     0.000359
       531     3.090000  1075.198981  1038.892803     0.000360
       532     3.093000  1075.027554  1148.200748     0.000314
       533     3.096000  1074.856809  1100.470257     0.000343
       534     3.099000  1074.686745  1046.473076     0.000361
       535     3.102000  1074.517363  1027.767000     0.000355
       536     3.105000  1074.348664   997.504299     0.000375
       537     3.108000  1074.180648  1071.767551     0.000350
       538     3.111000  1074.013315  1047.319018     0.000353
       539     3.114000  1073.846666  1054.920924     0.000347
       540     3.117000  1073.680702  1037.869396     0.000363
       541     3.120000  1073.515423  1105.407113     0.000339
       542     3.123000  1073.350829  1125.833762     0.000322
       543     3.126000  1073.186922  1036.311068     0.000366
       544     3.129000  1073.023701  1088.553849     0.000347
       545     3.132000  1072.861167  1099.764532     0.000329
       546     3.135000  1072.699320  1066.123747     0.000352
       547     3.138000  1072.538162  1155.617322     0.000322
       548     3.141000  1072.377693  1043.102683     0.000356
       549     3.144000  1072.217913  1052.158904     0.000349
       550     3.147000  1072.058822  1126.487579     0.000330
       551     3.150000  1071.900423   984.104519     0.000382
       552     3.153000  1071.742714  1101.088464     0.000329
       553     3.156000  1071.585697  1087.123569     0.000346
       554     3.159000  1071.429373  1023.051486     0.000369
       555     3.162000  1071.273741  1031.988220     0.000355
       556     3.165000  1071.118803  1169.697773     0.000319
       557     3.168000  1070.964560  1050.876356     0.000361
       558     3.171000  1070.811012  1170.585626     0.000318
       559     3.174000  1070.658160  1093.856210     0.000333
       560     3.177000  1070.506004  1008.913501     0.000373
       561     3.180000  1070.354547  1082.917657     0.000345
       562     3.183000  1070.203787  1095.510321     0.000329
       563     3.186000  1070.053727  1093.462513     0.000346
       564     3.189000  1069.904366  1092.763396     0.000345
       565     3.192000  1069.755707  1118.225605     0.000326
       566     3.195000  1069.607750  1059.094792     0.000355
       567     3.198000  1069.460496  1098.113300     0.000343
       568     3.201000  1069.313946  1022.619920     0.000362
       569     3.204000  1069.168101  1022.782917     0.000359
       570     3.207000  1069.022962  1040.028461     0.000360
       571     3.210000  1068.878531  1035.553339     0.000366
       572     3.213000  1068.734808  1109.840691     0.000331
       573     3.216000  1068.591795  1046.325673     0.000362
       574     3.219000  1068.449494  1000.886557     0.000381
       575     3.222000  1068.307905  1096.841123     0.000332
       576     3.225000  1068.167030  1050.719582     0.000356
       577     3.228000  1068.026870  1070.746065     0.000353
       578     3.231000  1067.887428  1079.637880     0.000341
       579     3.234000  1067.748704  1034.658827     0.000354
       580     3.237000  1067.610701  1116.246728     0.000334
       581     3.240000  1067.473419  1033.192376     0.000364
       582     3.243000  1067.336862  1007.069537     0.000360
       583     3.246000  1067.201031  1027.253970     0.000368
       584     3.249000  1067.065927  1080.960783     0.000350
       585     3.252000  1066.931554  1009.218093     0.000363
       586     3.255000  1066.797912  1106.160679     0.000335
       587     3.258000  1066.665006  1124.348837     0.000335
       588     3.261000  1066.532836  1126.679049     0.000327
       589     3.264000  1066.401405  1015.024455     0.000367
       590     3.267000  1066.270716  1163.002553     0.000322
       591     3.270000  1066.140772  1040.573237     0.000360
       592     3.273000  1066.011575  1056.181704     0.000345
       593     3.276000  1065.883129  1016.106976     0.000370
       594     3.279000  1065.755437  1040.882414     0.000363
       595     3.282000  1065.628501   986.244138     0.000363
       596     3.285000  1065.502326  1071.014524     0.000352
       597     3.288000  1065.376914  1042.832413     0.000357
       598     3.291000  1065.252270  1093.770460     0.000336
       599     3.294000  1065.128397   972.604880     0.000381
       600     3.297000  1065.005300  1067.481376     0.000351
       601     3.300000  1064.882982  1207.775640     0.000309
       602     3.303000  1064.761449  1066.970402     0.000338
       603     3.306000  1064.640705  1103.335767     0.000343
       604     3.309000  1064.520755  1153.055612     0.000328
       605     3.312000  1064.401603  1098.935795     0.000327
       606     3.315000  1064.283256  1064.129643     0.000354
       607     3.318000  1064.165720  1133.211166     0.000331
       608     3.321000  1064.048999  1134.746717     0.000325
       609     3.324000  1063.933100  1097.050643     0.000338
       610     3.327000  1063.818030  1054.004871     0.000353
       611     3.330000  1063.703795  1066.373758     0.000353
       612     3.333000  1063.590403  1037.080699     0.000346
       613     3.336000  1063.477861  1153.196620     0.000323
       614     3.339000  1063.366178  1165.430592     0.000326
       615     3.342000  1063.255360  1163.815263     0.000308
       616     3.345000  1063.145418  1118.517314     0.000335
       617     3.348000  1063.036360  1035.259764     0.000366
       618     3.351000  1062.928196   973.956420     0.000381
       619     3.354000  1062.820936  1054.821507     0.000357
       620     3.357000  1062.714590  1114.087021     0.000335
       621     3.360000  1062.609170  1033.215893     0.000366
       622     3.363000  1062.504688   984.200588     0.000375
       623     3.366000  1062.401156  1072.176427     0.000351
       624     3.369000  1062.298586  1120.645406     0.000339
       625     3.372000  1062.196993  1072.019857     0.000338
       626     3.375000  1062.096392   995.258861     0.000377
       627     3.378000  1061.996796  1099.986685     0.000342
       628     3.381000  1061.898223  1068.987504     0.000343
       629     3.384000  1061.800690  1140.690573     0.000323
       630     3.387000  1061.704214  1042.712029     0.000356
       631     3.390000  1061.608814  1028.092270     0.000362
       632     3.393000  1061.514510  1097.335806     0.000334
       633     3.396000  1061.421323  1127.805516     0.000331
       634     3.399000  1061.329276  1070.700990     0.000356
       635     3.402000  1061.238392  1074.213519     0.000335
       636     3.405000  1061.148697  1175.765679     0.000320
       637     3.408000  1061.060215  1091.179969     0.000347
       638     3.411000  1060.972977  1050.430736     0.000349
       639     3.414000  1060.887010  1042.788547     0.000361
       640     3.417000  1060.802348  1111.496902     0.000334
       641     3.420000  1060.719022  1115.372088     0.000332
       642     3.423000  1060.637070  1039.483508     0.000352
       643     3.426000  1060.556528   977.337876     0.000382
       644     3.429000  1060.477436  1020.941784     0.000371
       645     3.432000  1060.399837  1063.262832     0.000340
       646     3.435000  1060.323777  1109.520416     0.000339
       647     3.438000  1060.249304  1077.357771     0.000350
       648     3.441000  1060.176470  1189.263466     0.000304
       649     3.444000  1060.105329  1004.707089     0.000374
       650     3.447000  1060.035941  1030.403455     0.000360
       651     3.450000  1059.968369  1099.789632     0.000339
       652     3.453000  1059.902679  1051.904031     0.000350
       653     3.456000  1059.838944  1083.901208     0.000344
       654     3.459000  1059.777240  1083.763280     0.000349
       655     3.462000  1059.717652  1026.552644     0.000353
       656     3.465000  1059.660266  1131.694657     0.000330
       657     3.468000  1059.605180  1064.286380     0.000352
       658     3.471000  1059.552496  1004.036158     0.000362
       659     3.474000  1059.502323  1065.986783     0.000348
       660     3.477000  1059.454783  1076.906936     0.000342
       661     3.480000  1059.410002  1077.846447     0.000349
       662     3.483000  1059.368121  1132.519969     0.000320
       663     3.486000  1059.329290  1039.307616     0.000362
       664     3.489000  1059.293671   989.515306     0.000380
       665     3.492000  1059.261442  1030.775529     0.000352
       666     3.495000  1059.232795   976.202359     0.000384
       667     3.498000  1059.207938  1052.083701     0.000359
       668     3.501000  1059.187098  1096.485972     0.000335
       669     3.504000  1059.170525  1057.116163     0.000356
       670     3.507000  1059.158489  1036.315972     0.000363
       671     3.510000  1059.151287  1073.520760     0.000346
       672     3.513000  1059.149245  1115.141771     0.000329
       673     3.516000  1059.152718  1022.894587     0.000361
       674     3.519000  1059.162101  1005.563282     0.000379
       675     3.522000  1059.177827  1071.377082     0.000337
       676     3.525000  1059.200374   997.396947     0.000379
       677     3.528000  1059.230273  1091.516958     0.000345
       678     3.531000  1059.268110   977.216621     0.000372
       679     3.534000  1059.314541  1068.617167     0.000351
       680     3.537000  1059.370293  1088.811182     0.000341
       681     3.540000  1059.436182  1127.652462     0.000333
       682     3.543000  1059.513119  1036.223093     0.000359
       683     3.546000  1059.602130  1094.608962     0.000340
       684     3.549000  1059.704371  1069.787105     0.000356
       685     3.552000  1059.821149  1007.731230     0.000363
       686     3.555000  1059.953947  1026.500864     0.000363
       687     3.558000  1060.104454  1061.732667     0.000354
       688     3.561000  1060.274827  1132.015856     0.000323
       689     3.564000  1060.467558  1088.783547     0.000346
       690     3.567000  1060.685397  1040.961099     0.000354
       691     3.570000  1060.931536   978.129798     0.000380
       692     3.573000  1061.209432  1126.694571     0.000324
       693     3.576000  1061.523052  1067.082572     0.000348
       694     3.579000  1061.879154  1079.605439     0.000354
       695     3.582000  1062.278411  1113.349178     0.000324
       696     3.585000  1062.724133  1097.851670     0.000339
       697     3.588000  1063.229437  1039.254146     0.000366
       698     3.591000  1063.803877  1058.200063     0.000344
       699     3.594000  1064.459074  1067.695601     0.000354
       700     3.597000  1065.209281  1098.409990     0.000339
       701     3.600000  1066.072155  1069.480270     0.000353
       702     3.603000  1067.069799  1042.895664     0.000355
       703     3.606000  1068.230205  1089.102048     0.000342
       704     3.609000  1069.589313  1040.524060     0.000365
       705     3.612000  1071.194093  1056.026283     0.000344
       706     3.615000  1073.107962  1044.508426     0.000358
       707     3.618000  1075.423205  1030.166030     0.000368
       708     3.621000  1078.296884  1042.622675     0.000351
       709     3.624000  1082.058405  1005.273849     0.000377
       710     3.627000  1087.497315  1165.549604     0.000314
       711     3.630000  1096.499842  1155.853184     0.000321
       712     3.633000  1113.150366  1181.225195     0.000315
       713     3.636000  1145.100632  1297.139461     0.000282
       714     3.639000  1204.471818  1326.101253     0.000285
       715     3.642000  1307.190699  1429.271268     0.000256
       716     3.645000  1469.950117  1628.509082     0.000229
       717     3.648000  1705.160451  1869.386353     0.000199
       718     3.651000  2015.454305  2092.293692     0.000172
       719     3.654000  2387.513493  2700.010279     0.000137
       720     3.657000  2783.404830  2804.375373     0.000128
       721     3.660000  3133.524184  3240.248590     0.000111
       722     3.663000  3343.303121  3509.287925     0.000103
       723     3.666000  3323.968609  3564.369428     0.000100
       724     3.669000  3047.703165  3139.931278     0.000118
       725     3.672000  2597.728058  2624.320276     0.000136
       726     3.675000  2132.303274  2297.334226     0.000158
       727     3.678000  1787.178591  1986.172643     0.000187
       728     3.681000  1630.370657  2011.820004     0.000179
       729     3.684000  1670.856728  2016.251492     0.000184
       730     3.687000  1885.272608  2138.202866     0.000172
       731     3.690000  2240.787704  2349.897432     0.000156
       732     3.693000  2702.250580  2848.331274     0.000127
       733     3.696000  3218.706188  3156.724795     0.000113
       734     3.699000  3695.855301  3698.332221     0.000099
       735     3.702000  3983.149840  4026.234794     0.000087
       736     3.705000  3917.973725  3714.351891     0.000096
       737     3.708000  3446.348356  3402.922081     0.000107
       738     3.711000  2734.620659  2585.217840     0.000139
       739     3.714000  2054.467593  2113.851015     0.000175
       740     3.717000  1571.686207  1781.876258     0.000207
       741     3.720000  1301.925880  1663.810327     0.000221
       742     3.723000  1178.235202  1391.559335     0.000266
       743     3.726000  1128.021146  1264.072381     0.000292
       744     3.729000  1106.954346  1118.701134     0.000338
       745     3.732000  1095.982970  1188.297445     0.000308
       746     3.735000  1088.733866  1146.022105     0.000325
       747     3.738000  1083.300495  1110.693657     0.000338
       748     3.741000  1079.021809  1122.934188     0.000322
       749     3.744000  1075.571016  1165.361269     0.000322
       750     3.747000  1072.740590  1063.231450     0.000348
       751     3.750000  1070.385974  1041.610475     0.000359
       752     3.753000  1068.402880  1006.343870     0.000371
       753     3.756000  1066.714415  1001.230263     0.000368
       754     3.759000  1065.262834   999.726248     0.000380
       755     3.762000  1064.004066  1021.665121     0.000355
       756     3.765000  1062.903982  1077.134344     0.000344
       757     3.768000  1061.935806   982.734761     0.000386
       758     3.771000  1061.078278  1056.595216     0.000342
       759     3.774000  1060.314334  1041.982381     0.000360
       760     3.777000  1059.630145  1194.033885     0.000311
       761     3.780000  1059.014402  1068.768729     0.000347
       762     3.783000  1058.457779   993.461194     0.000375
       763     3.786000  1057.952528   912.166108     0.000403
       764     3.789000  1057.492166  1051.524940     0.000360
       765     3.792000  1057.071234  1053.101415     0.000341
       766     3.795000  1056.685108   906.238850     0.000410
       767     3.798000  1056.329848  1125.120797     0.000333
       768     3.801000  1056.002083  1077.244983     0.000338
       769     3.804000  1055.698908  1041.300926     0.000359
       770     3.807000  1055.417819  1095.856543     0.000336
       771     3.810000  1055.156638  1043.836805     0.000358
       772     3.813000  1054.913470  1087.229717     0.000342
       773     3.816000  1054.686660  1039.752925     0.000355
       774     3.819000  1054.474755  1138.767737     0.000333
       775     3.822000  1054.276477  1006.563499     0.000363
       776     3.825000  1054.090699  1009.790671     0.000365
       777     3.828000  1053.916426  1044.035939     0.000360
       778     3.831000  1053.752775  1078.862096     0.000334
       779     3.834000  1053.598962   996.135552     0.000375
       780     3.837000  1053.454291  1006.054366     0.000365
       781     3.840000  1053.318141  1043.259281     0.000361
       782     3.843000  1053.189959   950.323022     0.000389
       783     3.846000  1053.069251   962.984587     0.000383
       784     3.849000  1052.955578  1021.415943     0.000371
       785     3.852000  1052.848547  1093.385031     0.000331
       786     3.855000  1052.747808   934.432940     0.000395
       787     3.858000  1052.653048   918.620522     0.000411
       788     3.861000  1052.563993  1024.814106     0.000354
       789     3.864000  1052.480395  1042.537587     0.000361
       790     3.867000  1052.402039  1070.316358     0.000344
       791     3.870000  1052.328734  1038.586400     0.000359
       792     3.873000  1052.260316  1029.113356     0.000363
       793     3.876000  1052.196641   982.006999     0.000371
       794     3.879000  1052.137588  1040.020526     0.000368
       795     3.882000  1052.083056  1124.127730     0.000323
       796     3.885000  1052.032963   995.660633     0.000375
       797     3.888000  1051.987245  1094.630853     0.000343
       798     3.891000  1051.945855   895.679153     0.000405
       799     3.894000  1051.908763   965.218785     0.000387
       800     3.897000  1051.875957   975.369647     0.000379
       801     3.900000  1051.847441  1070.300509     0.000350
       802     3.903000  1051.823234  1016.813121     0.000360
       803     3.906000  1051.803373  1057.752667     0.000350
       804     3.909000  1051.787913  1076.519430     0.000351
       805     3.912000  1051.776923  1095.870710     0.000332
       806     3.915000  1051.770491   974.437571     0.000378
       807     3.918000  1051.768726  1058.901157     0.000357
       808     3.921000  1051.771753   975.655076     0.000373
       809     3.924000  1051.779719  1062.730149     0.000351
       810     3.927000  1051.792792   974.334728     0.000379
       811     3.930000  1051.811164  1002.968496     0.000371
       812     3.933000  1051.835050  1055.291641     0.000349
       813     3.936000  1051.864695  1008.453108     0.000368
       814     3.939000  1051.900370  1034.507185     0.000366
       815     3.942000  1051.942380  1069.409099     0.000341
       816     3.945000  1051.991063   982.209296     0.000378
       817     3.948000  1052.046797  1048.413649     0.000358
       818     3.951000  1052.110001  1017.327265     0.000360
       819     3.954000  1052.181141   917.013389     0.000409
       820     3.957000  1052.260734   971.762989     0.000379
       821     3.960000  1052.349358   974.985536     0.000386
       822     3.963000  1052.447652  1058.744260     0.000347
       823     3.966000  1052.556331   972.526250     0.000378
       824     3.969000  1052.676190   983.327767     0.000384
       825     3.972000  1052.808115   980.590671     0.000371
       826     3.975000  1052.953102  1085.860658     0.000346
       827     3.978000  1053.112260   985.318861     0.000386
       828     3.981000  1053.286838  1000.875396     0.000363
       829     3.984000  1053.478238  1031.311368     0.000360
       830     3.987000  1053.688043   950.441497     0.000389
       831     3.990000  1053.918039  1047.676800     0.000357
       832     3.993000  1054.170252  1082.922083     0.000415
       833     3.996000  1054.446983  1244.850249     0.000910
       834     3.999000  1054.750855  1140.293505     0.000764
       835     4.002000  1055.084869  1157.307906     0.000573
       836     4.005000  1055.452468  1110.442832     0.000566
       837     4.008000  1055.857618  1135.160733     0.000542
       838     4.011000  1056.304907  1151.554887     0.000496
       839     4.014000  1056.799666  1157.342328     0.000482
       840     4.017000  1057.348111  1138.162069     0.000476
       841     4.020000  1057.957534  1108.174538     0.000494
       842     4.023000  1058.636528  1134.499842     0.000460
       843     4.026000  1059.395277  1192.310932     0.000437
       844     4.029000  1060.245923  1125.648866     0.000475
       845     4.032000  1061.203034  1111.459740     0.000457
       846     4.035000  1062.284212  1072.024933     0.000482
       847     4.038000  1063.510879  1121.802471     0.000473
       848     4.041000  1064.909321  1153.430898     0.000445
       849     4.044000  1066.512073  1072.915765     0.000482
       850     4.047000  1068.359794  1065.294169     0.000491
       851     4.050000  1070.503866  1114.004259     0.000476
       852     4.053000  1073.010210  1011.000900     0.000505
       853     4.056000  1075.965654  1064.933426     0.000487
       854     4.059000  1079.491104  1142.461415     0.000468
       855     4.062000  1083.774722  1119.545754     0.000459
       856     4.065000  1089.161446  1187.047499     0.000436
       857     4.068000  1096.383135  1223.782188     0.000432
       858     4.071000  1107.085678  1113.476639     0.000462
       859     4.074000  1124.864541  1204.530850     0.000425
       860     4.077000  1156.951769  1299.985727     0.000396
       861     4.080000  1216.371743  1320.928657     0.000398
       862     4.083000  1323.774365  1461.108898     0.000349
       863     4.086000  1507.467392  1589.144825     0.000326
       864     4.089000  1799.738811  1812.777764     0.000294
       865     4.092000  2227.719575  2072.847130     0.000244
       866     4.095000  2798.611070  2597.249583     0.000196
       867     4.098000  3482.652060  3109.925817     0.000165
       868     4.101000  4200.736329  3362.751456     0.000147
       869     4.104000  4826.386529  3816.746562     0.000130
       870     4.107000  5210.977011  4076.928097     0.000123
       871     4.110000  5231.130469  4097.190434     0.000122
       872     4.113000  4848.490038  3730.105399     0.000132
       873     4.116000  4155.252764  3403.286662     0.000147
       874     4.119000  3339.974766  2755.108715     0.000187
       875     4.122000  2584.066158  2393.866975     0.000204
       876     4.125000  1994.611343  2011.241221     0.000254
       877     4.128000  1597.969509  1684.013341     0.000307
       878     4.131000  1366.646573  1560.485096     0.000322
       879     4.134000  1258.440537  1474.360764     0.000345
       880     4.137000  1247.204897  1440.519236     0.000356
       881     4.140000  1324.164011  1577.886922     0.000329
       882     4.143000  1479.457097  1661.174327     0.000302
       883     4.146000  1698.096544  1891.821248     0.000265
       884     4.149000  1965.041898  2385.290292     0.000217
       885     4.152000  2278.255689  2704.312653     0.000182
       886     4.155000  2575.339445  2904.644202     0.000172
       887     4.158000  2552.413150  2613.681035     0.000196
       888     4.161000  2015.750510  2183.031662     0.000230
       889     4.164000  1443.604507  1614.598531     0.000314
       890     4.167000  1178.833979  1370.010446     0.000375
       891     4.170000  1107.842702  1246.595318     0.000419
       892     4.173000  1089.452191  1178.707228     0.000428
       893     4.176000  1080.818521  1165.667395     0.000438
       894     4.179000  1075.083567  1099.572767     0.000478
       895     4.182000  1070.912698  1146.171769     0.000438
       896     4.185000  1067.735297  1092.404679     0.000472
       897     4.188000  1065.229355  1140.455318     0.000454
       898     4.191000  1063.198636  1094.602367     0.000463
       899     4.194000  1061.517049  1120.844266     0.000453
       900     4.197000  1060.099945  1064.679215     0.000475
       901     4.200000  1058.888366  1036.451904     0.000500
       902     4.203000  1057.839942  1089.860170     0.000460
       903     4.206000  1056.923399  1060.268720     0.000477
       904     4.209000  1056.115111  1077.657218     0.000483
       905     4.212000  1055.396874  1067.061557     0.000469
       906     4.215000  1054.754409  1069.735416     0.000473
       907     4.218000  1054.176349  1106.604071     0.000467
       908     4.221000  1053.653517  1065.792411     0.000473
       909     4.224000  1053.178416  1029.865953     0.000486
       910     4.227000  1052.744858  1024.617460     0.000489
       911     4.230000  1052.347684  1099.558241     0.000461
       912     4.233000  1051.982556  1084.170412     0.000461
       913     4.236000  1051.645801  1097.783492     0.000456
       914     4.239000  1051.334282   999.213474     0.000520
       915     4.242000  1051.045307  1080.224230     0.000460
       916     4.245000  1050.776551  1092.665068     0.000461
       917     4.248000  1050.525993  1089.144742     0.000466
       918     4.251000  1050.291871  1135.594985     0.000440
       919     4.254000  1050.072640  1094.565678     0.000456
       920     4.257000  1049.866939   998.267080     0.000499
       921     4.260000  1049.673565  1039.399185     0.000497
       922     4.263000  1049.491453  1048.878557     0.000470
       923     4.266000  1049.319652  1069.891504     0.000464
       924     4.269000  1049.157313  1076.585408     0.000473
       925     4.272000  1049.003679  1038.973606     0.000476
       926     4.275000  1048.858065  1078.826853     0.000463
       927     4.278000  1048.719858  1068.491970     0.000473
       928     4.281000  1048.588502  1048.519417     0.000476
       929     4.284000  1048.463496  1053.471408     0.000477
       930     4.287000  1048.344382  1015.851395     0.000496
       931     4.290000  1048.230748  1112.911238     0.000456
       932     4.293000  1048.122215  1116.881687     0.000436
       933     4.296000  1048.018439  1088.404326     0.000454
       934     4.299000  1047.919105  1031.120974     0.000496
       935     4.302000  1047.823924  1019.029167     0.000481
       936     4.305000  1047.732630  1111.044204     0.000450
       937     4.308000  1047.644981  1103.283585     0.000458
       938     4.311000  1047.560752  1113.068040     0.000450
       939     4.314000  1047.479735  1056.192339     0.000464
       940     4.317000  1047.401741  1076.160787     0.000460
       941     4.320000  1047.326592  1080.429845     0.000471
       942     4.323000  1047.254124  1127.480395     0.000435
       943     4.326000  1047.184187  1057.913352     0.000475
       944     4.329000  1047.116638  1043.029534     0.000488
       945     4.332000  1047.051348  1017.962918     0.000481
       946     4.335000  1046.988193  1091.173760     0.000452
       947     4.338000  1046.927061  1058.889598     0.000478
       948     4.341000  1046.867845  1099.447230     0.000454
       949     4.344000  1046.810447  1138.824260     0.000436
       950     4.347000  1046.754774  1110.960053     0.000449
       951     4.350000  1046.700739  1049.055161     0.000487
       952     4.353000  1046.648261  1063.451371     0.000460
       953     4.356000  1046.597265  1049.306267     0.000474
       954     4.359000  1046.547678  1049.536008     0.000489
       955     4.362000  1046.499434  1066.752511     0.000457
       956     4.365000  1046.452470   989.600940     0.000505
       957     4.368000  1046.406727  1062.468849     0.000474
       958     4.371000  1046.362148  1075.851477     0.000460
       959     4.374000  1046.318681  1083.302021     0.000457
       960     4.377000  1046.276276  1053.077085     0.000472
       961     4.380000  1046.234887  1088.888120     0.000469
       962     4.383000  1046.194468   995.193990     0.000489
       963     4.386000  1046.154979  1001.003487     0.000499
       964     4.389000  1046.116379  1026.162421     0.000498
       965     4.392000  1046.078631  1053.680064     0.000464
       966     4.395000  1046.041699  1059.220024     0.000468
       967     4.398000  1046.005550  1057.156309     0.000474
       968     4.401000  1045.970151  1053.088017     0.000471
       969     4.404000  1045.935473  1009.051006     0.000488
       970     4.407000  1045.901486  1133.143937     0.000441
       971     4.410000  1045.868163  1009.217218     0.000505
       972     4.413000  1045.835477  1018.357194     0.000482
       973     4.416000  1045.803404  1015.153254     0.000494
       974     4.419000  1045.771921  1054.885422     0.000485
       975     4.422000  1045.741004  1030.891577     0.000473
       976     4.425000  1045.710632  1104.157653     0.000454
       977     4.428000  1045.680785  1138.517142     0.000444
       978     4.431000  1045.651442  1039.493970     0.000476
       979     4.434000  1045.622586  1074.626924     0.000456
       980     4.437000  1045.594199  1051.782620     0.000469
       981     4.440000  1045.566262   996.045453     0.000508
       982     4.443000  1045.538761  1034.112436     0.000473
       983     4.446000  1045.511678  1058.534247     0.000469
       984     4.449000  1045.485000  1082.366133     0.000474
       985     4.452000  1045.458712  1014.704792     0.000480
       986     4.455000  1045.432800  1049.598784     0.000474
       987     4.458000  1045.407251   959.230242     0.000531
       988     4.461000  1045.382052  1003.020816     0.000498
       989     4.464000  1045.357191   937.098763     0.000526
       990     4.467000  1045.332657  1063.205492     0.000470
       991     4.470000  1045.308438  1036.180318     0.000489
       992     4.473000  1045.284524  1099.690952     0.000447
       993     4.476000  1045.260903  1074.691031     0.000460
       994     4.479000  1045.237567  1034.703331     0.000497
       995     4.482000  1045.214506  1043.426755     0.000467
       996     4.485000  1045.191710  1053.839719     0.000473
       997     4.488000  1045.169170  1043.036737     0.000487
       998     4.491000  1045.146878  1005.170035     0.000495
       999     4.494000  1045.124827   903.254147     0.000550
      1000     4.497000  1045.103007  1102.575437     0.000445
      1001     4.500000  1045.081411  1068.105757     0.000477
      1002     4.503000  1045.060032  1053.273109     0.000466
      1003     4.506000  1045.038863  1056.385967     0.000469
      1004     4.509000  1045.017897  1067.601317     0.000482
      1005     4.512000  1044.997127  1085.584028     0.000449
      1006     4.515000  1044.976547  1117.094310     0.000444
      1007     4.518000  1044.956150  1017.024240     0.000500
      1008     4.521000  1044.935932  1021.768671     0.000491
      1009     4.524000  1044.915885  1101.561792     0.000449
      1010     4.527000  1044.896005  1048.026265     0.000475
      1011     4.530000  1044.876286  1049.656256     0.000486
      1012     4.533000  1044.856723   961.378888     0.000509
      1013     4.536000  1044.837311  1006.920546     0.000494
      1014     4.539000  1044.818045  1053.675892     0.000490
      1015     4.542000  1044.798921  1089.993099     0.000450
      1016     4.545000  1044.779933  1011.855856     0.000494
      1017     4.548000  1044.761078  1024.649049     0.000495
      1018     4.551000  1044.742351   954.412056     0.000519
      1019     4.554000  1044.723748  1087.956669     0.000452
      1020     4.557000  1044.705265  1001.950389     0.000495
      1021     4.560000  1044.686899  1055.821978     0.000483
      1022     4.563000  1044.668645  1065.009656     0.000458
      1023     4.566000  1044.650501   889.567184     0.000563
      1024     4.569000  1044.632462  1091.512547     0.000469
      1025     4.572000  1044.614526  1020.718096     0.000483
      1026     4.575000  1044.596688  1054.361622     0.000470
      1027     4.578000  1044.578947  1034.180980     0.000488
      1028     4.581000  1044.561299  1033.296762     0.000481
      1029     4.584000  1044.543740  1007.338016     0.000487
      1030     4.587000  1044.526269  1028.554021     0.000490
      1031     4.590000  1044.508882  1052.003354     0.000488
      1032     4.593000  1044.491578  1007.838685     0.000486
      1033     4.596000  1044.474352  1036.307410     0.000483
      1034     4.599000  1044.457204  1052.174844     0.000487
      1035     4.602000  1044.440130  1051.387232     0.000469
      1036     4.605000  1044.423129  1107.084066     0.000446
      1037     4.608000  1044.406198  1052.668721     0.000478
      1038     4.611000  1044.389335  1022.395347     0.000485
      1039     4.614000  1044.372538   990.929011     0.000497
      1040     4.617000  1044.355805   968.034395     0.000518
      1041     4.620000  1044.339135   928.823218     0.000546
      1042     4.623000  1044.322496   950.858241     0.000519
      1043     4.626000  1044.305501  1058.548811     0.000475
      1044     4.629000  1044.287917  1050.415936     0.000488
      1045     4.632000  1044.269513   979.647765     0.000499
      1046     4.635000  1044.250048  1121.220781     0.000442
      1047     4.638000  1044.229372  1100.018910     0.000458
      1048     4.641000  1044.207819  1061.579828     0.000468
      1049     4.644000  1044.184517   988.612959     0.000497
      1050     4.647000  1044.153785   923.473626     0.000545
      1051     4.650000  1044.137553  1064.508926     0.000475
      1052     4.653000  1044.121710   982.561376     0.000497
      1053     4.656000  1044.105911  1081.493047     0.000459
      1054     4.659000  1044.090156  1006.006964     0.000510
      1055     4.662000  1044.074443  1051.884949     0.000459
      1056     4.665000  1044.058772  1021.791338     0.000486
      1057     4.668000  1044.043143  1021.651252     0.000501
      1058     4.671000  1044.027555  1076.748323     0.000460
      1059     4.674000  1044.012007   988.967348     0.000499
      1060     4.677000  1043.996499   932.282282     0.000537
      1061     4.680000  1043.981032  1049.412113     0.000489
      1062     4.683000  1043.965604  1081.135602     0.000454
      1063     4.686000  1043.950216  1033.230830     0.000482
      1064     4.689000  1043.934867   961.252828     0.000536
      1065     4.692000  1043.919558  1026.459979     0.000475
      1066     4.695000  1043.904289  1026.094087     0.000483
      1067     4.698000  1043.889059  1057.549907     0.000483
      1068     4.701000  1043.873870  1024.649817     0.000485
      1069     4.704000  1043.858722   989.512796     0.000503
      1070     4.707000  1043.843615  1078.192710     0.000468
      1071     4.710000  1043.828461  1015.220746     0.000502
      1072     4.713000  1043.812956  1024.556670     0.000479
      1073     4.716000  1043.796966   986.602278     0.000502
      1074     4.719000  1043.780172  1046.286490     0.000492
      1075     4.722000  1043.762050   984.846977     0.000496
      1076     4.725000  1043.742518  1113.390297     0.000443
      1077     4.728000  1043.721377  1081.183481     0.000471
      1078     4.731000  1043.697286   986.210057     0.000502
      1079     4.734000  1043.670284  1010.028664     0.000489
      1080     4.737000  1043.650108  1023.271117     0.000490
      1081     4.740000  1043.628137  1041.109802     0.000491
      1082     4.743000  1043.614000  1024.494506     0.000481
      1083     4.746000  1043.599913  1001.794516     0.000496
      1084     4.749000  1043.585881  1052.172745     0.000490
      1085     4.752000  1043.571905  1055.562772     0.000464
      1086     4.755000  1043.557987  1016.161249     0.000489
      1087     4.758000  1043.544130  1100.378203     0.000459
      1088     4.761000  1043.530337  1053.779432     0.000475
      1089     4.764000  1043.516611   999.779003     0.000495
      1090     4.767000  1043.502954   979.163921     0.000508
      1091     4.770000  1043.489410   878.604373     0.000586
      1092     4.773000  1043.476285   984.976541     0.000494
      1093     4.776000  1043.463872  1095.631582     0.000455
      1094     4.779000  1043.452297  1010.419940     0.000509
      1095     4.782000  1043.442457  1002.213923     0.000489
      1096     4.785000  1043.430390  1054.723760     0.000473
      1097     4.788000  1043.417345  1023.504149     0.000495
      1098     4.791000  1043.404400  1034.976104     0.000479
      1099     4.794000  1043.391560   988.972777     0.000499
      1100     4.797000  1043.378831  1033.112388     0.000486
      1101     4.800000  1043.366217  1023.769883     0.000508
      1102     4.803000  1043.353724  1160.762496     0.000429
      1103     4.806000  1043.341358  1090.628426     0.000455
      1104     4.809000  1043.329124  1048.787013     0.000492
      1105     4.812000  1043.317031  1094.520502     0.000446
      1106     4.815000  1043.305083  1095.125070     0.000451
      1107     4.818000  1043.293289  1100.718089     0.000461
      1108     4.821000  1043.281656  1041.929613     0.000478
      1109     4.824000  1043.270191  1044.017325     0.000473
      1110     4.827000  1043.258903  1035.375479     0.000485
      1111     4.830000  1043.247800   999.794132     0.000509
      1112     4.833000  1043.236891   986.931244     0.000497
      1113     4.836000  1043.226187  1014.699818     0.000491
      1114     4.839000  1043.215696  1036.430844     0.000498
      1115     4.842000  1043.205430  1003.588657     0.000492
      1116     4.845000  1043.195399  1089.735823     0.000456
      1117     4.848000  1043.185614  1011.318346     0.000506
      1118     4.851000  1043.176089  1107.298586     0.000446
      1119     4.854000  1043.166836  1085.410233     0.000457
      1120     4.857000  1043.157867   982.160937     0.000506
      1121     4.860000  1043.149198   977.180143     0.000521
      1122     4.863000  1043.140843   988.002958     0.000499
      1123     4.866000  1043.132818  1047.505099     0.000471
      1124     4.869000  1043.125138   993.008070     0.000520
      1125     4.872000  1043.117822   985.416409     0.000500
      1126     4.875000  1043.110887  1098.689098     0.000447
      1127     4.878000  1043.104353   995.564051     0.000516
      1128     4.881000  1043.098240  1102.931420     0.000446
      1129     4.884000  1043.092569   970.283305     0.000514
      1130     4.887000  1043.087363  1087.593581     0.000459
      1131     4.890000  1043.082644  1057.884255     0.000480
      1132     4.893000  1043.078439  1009.276711     0.000495
      1133     4.896000  1043.074773  1067.282074     0.000464
      1134     4.899000  1043.071675   999.572389     0.000517
      1135     4.902000  1043.069173  1032.952398     0.000476
      1136     4.905000  1043.067300  1006.355569     0.000488
      1137     4.908000  1043.066087  1000.342302     0.000513
      1138     4.911000  1043.065570  1100.309780     0.000449
      1139     4.914000  1043.065785  1089.307137     0.000453
      1140     4.917000  1043.066772  1039.448646     0.000483
      1141     4.920000  1043.068573  1038.458188     0.000487
      1142     4.923000  1043.071230  1015.513875     0.000490
      1143     4.926000  1043.074792  1024.954212     0.000485
      1144     4.929000  1043.079307  1096.917773     0.000470
      1145     4.932000  1043.084828  1001.093551     0.000491
      1146     4.935000  1043.091411  1064.565910     0.000461
      1147     4.938000  1043.099116  1032.200253     0.000491
      1148     4.941000  1043.108007  1010.754826     0.000493
      1149     4.944000  1043.118151  1103.230988     0.000450
      1150     4.947000  1043.129620  1107.745955     0.000454
      1151     4.950000  1043.142493   963.804257     0.000524
      1152     4.953000  1043.156850   977.190014     0.000507
      1153     4.956000  1043.172781  1078.639130     0.000459
      1154     4.959000  1043.190379  1094.341983     0.000474
      1155     4.962000  1043.209746  1039.984375     0.000471
      1156     4.965000  1043.230990   984.025053     0.000495
      1157     4.968000  1043.254227   989.513651     0.000518
      1158     4.971000  1043.279583  1033.978755     0.000476
      1159     4.974000  1043.307191  1015.067882     0.000487
      1160     4.977000  1043.337196  1013.437651     0.000494
      1161     4.980000  1043.369755   984.974139     0.000517
      1162     4.983000  1043.405034   964.822721     0.000514
      1163     4.986000  1043.443216  1035.376147     0.000473
      1164     4.989000  1043.484497   976.069751     0.000528
      1165     4.992000  1043.529088   946.806298     0.000523
      1166     4.995000  1043.577222   971.358351     0.000507
      1167     4.998000  1043.629146  1049.227854     0.000490
      1168     5.001000  1043.685133   947.116495     0.000519
      1169     5.004000  1043.745478  1028.773614     0.000484
      1170     5.007000  1043.810504   964.644665     0.000524
      1171     5.010000  1043.880561  1054.709714     0.000476
      1172     5.013000  1043.956034  1050.516290     0.000469
      1173     5.016000  1044.037343  1091.047897     0.000456
      1174     5.019000  1044.124949   929.396266     0.000556
      1175     5.022000  1044.219359  1043.147448     0.000469
      1176     5.025000  1044.321130   969.136504     0.000510
      1177     5.028000  1044.430877  1051.189087     0.000486
      1178     5.031000  1044.549278  1072.395487     0.000461
      1179     5.034000  1044.677084  1030.676836     0.000478
      1180     5.037000  1044.815129  1060.498767     0.000475
      1181     5.040000  1044.964338  1051.469282     0.000479
      1182     5.043000  1045.125743  1013.943605     0.000492
      1183     5.046000  1045.300494  1018.030458     0.000487
      1184     5.049000  1045.489882  1052.559520     0.000493
      1185     5.052000  1045.695352   936.783950     0.000524
      1186     5.055000  1045.918532  1024.472545     0.000480
      1187     5.058000  1046.161259  1070.687001     0.000477
      1188     5.061000  1046.425610  1011.509846     0.000486
      1189     5.064000  1046.713946   974.419708     0.000507
      1190     5.067000  1047.028953  1034.252415     0.000488
      1191     5.070000  1047.373701   987.957718     0.000509
      1192     5.073000  1047.751714  1115.032046     0.000446
      1193     5.076000  1048.167047   995.064133     0.000499
      1194     5.079000  1048.624386   988.051243     0.000523
      1195     5.082000  1049.129173  1018.683524     0.000487
      1196     5.085000  1049.687754  1035.294133     0.000477
      1197     5.088000  1050.307562  1090.210475     0.000471
      1198     5.091000  1050.997354  1078.544969     0.000456
      1199     5.094000  1051.767493   979.371812     0.000506
      1200     5.097000  1052.630323   988.565019     0.000513
      1201     5.100000  1053.600633   990.073045     0.000506
      1202     5.103000  1054.696257  1007.597044     0.000493
      1203     5.106000  1055.938857  1063.397101     0.000466
      1204     5.109000  1057.354947  1057.953929     0.000488
      1205     5.112000  1058.977287  1107.250173     0.000442
      1206     5.115000  1060.846853  1026.979281     0.000477
      1207     5.118000  1063.015996  1102.851218     0.000466
      1208     5.121000  1065.554374  1078.066602     0.000457
      1209     5.124000  1068.562193  1016.566713     0.000484
      1210     5.127000  1072.202256  1137.138567     0.000444
      1211     5.130000  1076.777408  1121.801209     0.000447
      1212     5.133000  1082.906490   935.131100     0.000532
      1213     5.136000  1091.887980  1029.594875     0.000482
      1214     5.139000  1106.367080  1080.068993     0.000472
      1215     5.142000  1131.392557  1139.955297     0.000428
      1216     5.145000  1175.791869  1165.620756     0.000420
      1217     5.148000  1253.448769  1272.572384     0.000401
      1218     5.151000  1383.574524  1472.619129     0.000330
      1219     5.154000  1588.646283  1575.033903     0.000311
      1220     5.157000  1888.757685  1790.114883     0.000282
      1221     5.160000  2292.129375  2224.129837     0.000223
      1222     5.163000  2783.684558  2662.516977     0.000182
      1223     5.166000  3316.519095  2789.695131     0.000173
      1224     5.169000  3812.775221  3434.962170     0.000145
      1225     5.172000  4177.967994  3736.421028     0.000127
      1226     5.175000  4326.998578  3858.809636     0.000122
      1227     5.178000  4215.363726  3752.662588     0.000133
      1228     5.181000  3864.071332  3752.660735     0.000127
      1229     5.184000  3356.482112  3451.837844     0.000137
      1230     5.187000  2799.930485  2719.068550     0.000181
      1231     5.190000  2284.671979  2221.235614     0.000222
      1232     5.193000  1864.915534  1988.603228     0.000246
      1233     5.196000  1558.166078  1661.018241     0.000298
      1234     5.199000  1354.659151  1398.199996     0.000364
      1235     5.202000  1230.653630  1284.314006     0.000383
      1236     5.205000  1160.104087  1186.058726     0.000414
      1237     5.208000  1121.605916  1044.429880     0.000491
      1238     5.211000  1100.569297  1029.399059     0.000476
      1239     5.214000  1088.391421  1097.113974     0.000450
      1240     5.217000  1080.569141  1111.776245     0.000453
      1241     5.220000  1074.953038  1101.766736     0.000452
      1242     5.223000  1070.572121  1071.594144     0.000460
      1243     5.226000  1066.984512  1108.609781     0.000447
      1244     5.229000  1063.969665  1093.271304     0.000470
      1245     5.232000  1061.398946  1104.793712     0.000442
      1246     5.235000  1059.185403  1008.255361     0.000487
      1247     5.238000  1057.264560   983.494330     0.000524
      1248     5.241000  1055.586327  1045.639102     0.000472
      1249     5.244000  1054.110886  1115.948049     0.000439
      1250     5.247000  1052.806119  1135.807043     0.000442
      1251     5.250000  1051.645900  1020.133860     0.000491
      1252     5.253000  1050.608914  1033.272917     0.000477
      1253     5.256000  1049.677830   968.409316     0.000514
      1254     5.259000  1048.838420  1032.614023     0.000492
      1255     5.262000  1048.078438   967.243652     0.000510
      1256     5.265000  1047.387828   973.266007     0.000507
      1257     5.268000  1046.757881   997.797402     0.000514
      1258     5.271000  1046.181211  1074.764514     0.000458
      1259     5.274000  1045.651534  1061.063189     0.000465
      1260     5.277000  1045.163471  1067.931232     0.000473
      1261     5.280000  1044.712387  1021.469176     0.000490
      1262     5.283000  1044.294274   953.251531     0.000515
      1263     5.286000  1043.905647  1133.551735     0.000440
      1264     5.289000  1043.543469  1016.751351     0.000503
      1265     5.292000  1043.205078  1013.741027     0.000488
      1266     5.295000  1042.888139   988.913848     0.000497
      1267     5.298000  1042.590591   987.018844     0.000516
      1268     5.301000  1042.310616  1082.931450     0.000458
      1269     5.304000  1042.046598  1035.779140     0.000479
      1270     5.307000  1041.797105  1135.321732     0.000446
      1271     5.310000  1041.560857  1013.296164     0.000493
      1272     5.313000  1041.336711  1055.270490     0.000466
      1273     5.316000  1041.123644  1010.840675     0.000493
      1274     5.319000  1040.920737   970.098800     0.000525
      1275     5.322000  1040.727162  1026.877265     0.000484
      1276     5.325000  1040.542173  1005.310038     0.000490
      1277     5.328000  1040.365084  1058.536248     0.000482
      1278     5.331000  1040.194748  1004.793229     0.000490
      1279     5.334000  1040.030129  1007.261305     0.000486
      1280     5.337000  1039.870317   968.394150     0.000525
      1281     5.340000  1039.714387  1026.957178     0.000491
      1282     5.343000  1039.562044   946.882821     0.000525
      1283     5.346000  1039.412795   983.118930     0.000505
      1284     5.349000  1039.261000   993.437897     0.000513
      1285     5.352000  1039.122060   902.846259     0.000545
      1286     5.355000  1038.994611  1055.317395     0.000466
      1287     5.358000  1038.870909   983.926520     0.000520
      1288     5.361000  1038.750705  1035.216892     0.000475
      1289     5.364000  1038.633771  1043.578378     0.000474
      1290     5.367000  1038.519894  1053.148596     0.000479
      1291     5.370000  1038.408879  1017.333824     0.000489
      1292     5.373000  1038.300545  1035.726978     0.000477
      1293     5.376000  1038.194724  1003.195604     0.000495
      1294     5.379000  1038.091266   950.469378     0.000533
      1295     5.382000  1037.990192  1014.228124     0.000486
      1296     5.385000  1037.891638  1053.877568     0.000466
      1297     5.388000  1037.795613   972.166124     0.000529
      1298     5.391000  1037.702581   983.946775     0.000502
      1299     5.394000  1037.608984   987.005302     0.000505
      1300     5.397000  1037.516977  1007.181327     0.000500
      1301     5.400000  1037.426505   970.907124     0.000512
      1302     5.403000  1037.337479  1013.844822     0.000489
      1303     5.406000  1037.249818   978.666753     0.000506
      1304     5.409000  1037.163443  1066.838270     0.000474
      1305     5.412000  1037.078284  1056.768161     0.000465
      1306     5.415000  1036.994271  1040.680302     0.000473
      1307     5.418000  1036.911341   978.528191     0.000524
      1308     5.421000  1036.829435  1035.575257     0.000474
      1309     5.424000  1036.748496  1066.957278     0.000458
      1310     5.427000  1036.668473  1051.467259     0.000480
      1311     5.430000  1036.589314  1081.202462     0.000461
      1312     5.433000  1036.510975  1096.152951     0.000446
      1313     5.436000  1036.433411  1046.748580     0.000474
      1314     5.439000  1036.356581  1060.504142     0.000482
      1315     5.442000  1036.280448  1078.041463     0.000459
      1316     5.445000  1036.204974  1047.554161     0.000468
      1317     5.448000  1036.130128   982.471588     0.000518
      1318     5.451000  1036.055881  1080.403039     0.000459
      1319     5.454000  1035.982209  1017.131101     0.000485
      1320     5.457000  1035.909101   962.116428     0.000524
      1321     5.460000  1035.836562  1060.171475     0.000469
      1322     5.463000  1035.764630   989.447774     0.000505
      1323     5.466000  1035.693395  1012.058241     0.000493
      1324     5.469000  1035.623019   991.652287     0.000511
      1325     5.472000  1035.553749   998.573727     0.000493
      1326     5.475000  1035.485910   978.956615     0.000506
      1327     5.478000  1035.419849  1044.259387     0.000491
      1328     5.481000  1035.355839  1036.572004     0.000474
      1329     5.484000  1035.293917  1074.579885     0.000465
      1330     5.487000  1035.233729  1025.601269     0.000494
      1331     5.490000  1035.174418  1072.284646     0.000467
      1332     5.493000  1035.114658  1164.622038     0.000423
      1333     5.496000  1035.052882  1102.411420     0.000446
      1334     5.499000  1034.987668  1093.000154     0.000467
      1335     5.502000  1034.918217  1039.909721     0.000477
      1336     5.505000  1034.844725  1021.002869     0.000480
      1337     5.508000  1034.768379  1010.785331     0.000505
      1338     5.511000  1034.690851  1061.079396     0.000462
      1339     5.514000  1034.613691  1022.761264     0.000484
      1340     5.517000  1034.537975  1036.690875     0.000487
      1341     5.520000  1034.464227   988.103568     0.000509
      1342     5.523000  1034.392491   933.646880     0.000531
      1343     5.526000  1034.322494  1019.278455     0.000488
      1344     5.529000  1034.253831  1025.865945     0.000492
      1345     5.532000  1034.186099  1022.912727     0.000487
      1346     5.535000  1034.118979  1110.260515     0.000444
      1347     5.538000  1034.052218   959.598155     0.000528
      1348     5.541000  1033.985686   970.025000     0.000511
      1349     5.544000  1033.919310   959.153475     0.000517
      1350     5.547000  1033.853045  1034.456164     0.000490
      1351     5.550000  1033.786868   988.421468     0.000504
      1352     5.553000  1033.720763   958.185876     0.000517
      1353     5.556000  1033.654719  1000.641776     0.000496
      1354     5.559000  1033.588729  1072.287489     0.000472
      1355     5.562000  1033.522784  1061.025939     0.000466
      1356     5.565000  1033.456878   961.339376     0.000514
      1357     5.568000  1033.391005  1007.421267     0.000504
      1358     5.571000  1033.325160  1009.337719     0.000487
      1359     5.574000  1033.259335  1141.414206     0.000431
      1360     5.577000  1033.193528   979.113297     0.000516
      1361     5.580000  1033.127731  1072.829160     0.000467
      1362     5.583000  1033.061942  1071.757296     0.000460
      1363     5.586000  1032.996154  1018.324252     0.000488
      1364     5.589000  1032.930365   969.613441     0.000526
      1365     5.592000  1032.864571  1059.179613     0.000465
      1366     5.595000  1032.798766  1041.404071     0.000474
      1367     5.598000  1032.732948  1014.482051     0.000500
      1368     5.601000  1032.667113  1047.193046     0.000473
      1369     5.604000  1032.601257   994.460544     0.000497
      1370     5.607000  1032.535379   958.808310     0.000526
      1371     5.610000  1032.469473  1039.543469     0.000480
      1372     5.613000  1032.403538  1088.083325     0.000450
      1373     5.616000  1032.337570   980.447701     0.000509
      1374     5.619000  1032.271568  1042.941740     0.000483
      1375     5.622000  1032.205527   956.847143     0.000519
      1376     5.625000  1032.139446   968.513205     0.000504
      1377     5.628000  1032.073322  1033.533929     0.000490
      1378     5.631000  1032.007153  1039.635865     0.000476
      1379     5.634000  1031.940937   971.117754     0.000507
      1380     5.637000  1031.874672   992.629763     0.000506
      1381     5.640000  1031.808355   961.541200     0.000524
      1382     5.643000  1031.741984   939.589973     0.000530
      1383     5.646000  1031.675558  1066.935054     0.000466
      1384     5.649000  1031.609075  1078.742583     0.000467
      1385     5.652000  1031.542533  1142.031365     0.000428
      1386     5.655000  1031.475930  1055.839311     0.000466
      1387     5.658000  1031.409265  1034.418474     0.000492
      1388     5.661000  1031.342537   952.548326     0.000520
      1389     5.664000  1031.275743  1104.020658     0.000443
      1390     5.667000  1031.208882  1137.774425     0.000438
      1391     5.670000  1031.141954  1000.004131     0.000500
      1392     5.673000  1031.074956  1023.976365     0.000480
      1393     5.676000  1031.007888   997.018629     0.000499
      1394     5.679000  1030.940748   938.340659     0.000541
      1395     5.682000  1030.873535  1014.010998     0.000487
      1396     5.685000  1030.806248  1022.567029     0.000484
      1397     5.688000  1030.738886  1111.483435     0.000459
      1398     5.691000  1030.671448  1020.459400     0.000484
      1399     5.694000  1030.603932   965.682220     0.000514
      1400     5.697000  1030.536339  1032.502296     0.000487
      1401     5.700000  1030.468668  1027.045548     0.000489
      1402     5.703000  1030.400916  1033.278566     0.000477
      1403     5.706000  1030.333084   955.320881     0.000521
      1404     5.709000  1030.265171  1037.104250     0.000482
      1405     5.712000  1030.197176  1031.383062     0.000479
      1406     5.715000  1030.129098  1013.217433     0.000489
      1407     5.718000  1030.060937  1092.782304     0.000464
      1408     5.721000  1029.992693  1001.649639     0.000496
      1409     5.724000  1029.924364   998.540476     0.000495
      1410     5.727000  1029.855949  1057.176090     0.000473
      1411     5.730000  1029.787450   938.488761     0.000534
      1412     5.733000  1029.718864  1045.614477     0.000471
      1413     5.736000  1029.650191  1009.377501     0.000488
      1414     5.739000  1029.581432  1040.383981     0.000491
      1415     5.742000  1029.512593  1004.078134     0.000488
      1416     5.745000  1029.444154  1084.364828     0.000455
      1417     5.748000  1029.376999  1124.309935     0.000450
      1418     5.751000  1029.311521   983.561455     0.000502
      1419     5.754000  1029.247707  1019.110518     0.000482
      1420     5.757000  1029.178447  1069.141508     0.000471
      1421     5.760000  1029.109096  1031.741164     0.000487
      1422     5.763000  1029.039657  1025.049662     0.000483
      1423     5.766000  1028.970128  1013.498171     0.000488
      1424     5.769000  1028.900509  1026.715946     0.000490
      1425     5.772000  1028.830800  1010.268967     0.000487
      1426     5.775000  1028.761000  1026.323862     0.000483
      1427     5.778000  1028.691111  1068.985256     0.000469
      1428     5.781000  1028.621131  1007.358992     0.000491
      1429     5.784000  1028.551060  1048.065128     0.000471
      1430     5.787000  1028.480899   990.093988     0.000511
      1431     5.790000  1028.410648  1065.119632     0.000470
      1432     5.793000  1028.340305  1098.552950     0.000444
      1433     5.796000  1028.269872   925.301319     0.000534
      1434     5.799000  1028.199348  1037.646833     0.000483
      1435     5.802000  1028.128733   970.457204     0.000507
      1436     5.805000  1028.058028  1058.102757     0.000466
      1437     5.808000  1027.987231  1081.849345     0.000470
      1438     5.811000  1027.916344  1014.877353     0.000485
      1439     5.814000  1027.845367  1038.836182     0.000469
      1440     5.817000  1027.774299  1092.857999     0.000458
      1441     5.820000  1027.703141  1014.769410     0.000487
      1442     5.823000  1027.631892  1051.092619     0.000469
      1443     5.826000  1027.560553  1092.980253     0.000452
      1444     5.829000  1027.489125  1035.506084     0.000491
      1445     5.832000  1027.417606  1021.181694     0.000481
      1446     5.835000  1027.345997  1017.467075     0.000484
      1447     5.838000  1027.274299  1025.456842     0.000490
      1448     5.841000  1027.202512  1003.249663     0.000495
      1449     5.844000  1027.130636   982.358181     0.000508
      1450     5.847000  1027.058670   996.768043     0.000500
      1451     5.850000  1026.986616  1119.250303     0.000450
      1452     5.853000  1026.914473  1064.518831     0.000461
      1453     5.856000  1026.842243  1126.917664     0.000437
      1454     5.859000  1026.769924  1047.414316     0.000482
      1455     5.862000  1026.697517  1099.102271     0.000445
      1456     5.865000  1026.625023  1056.088122     0.000464
      1457     5.868000  1026.552442  1088.467749     0.000462
      1458     5.871000  1026.479775   932.575384     0.000524
      1459     5.874000  1026.407020   956.582108     0.000516
      1460     5.877000  1026.334180  1047.835223     0.000482
      1461     5.880000  1026.261253   986.887495     0.000505
      1462     5.883000  1026.188241  1056.367602     0.000465
      1463     5.886000  1026.115144  1026.080978     0.000480
      1464     5.889000  1026.041963  1066.130251     0.000472
      1465     5.892000  1025.968697  1064.699757     0.000461
      1466     5.895000  1025.895346  1104.755531     0.000444
      1467     5.898000  1025.821913   971.347928     0.000522
      1468     5.901000  1025.748396  1061.519024     0.000463
      1469     5.904000  1025.674796  1004.386058     0.000491
      1470     5.907000  1025.601114  1120.422972     0.000447
      1471     5.910000  1025.527350  1080.983270     0.000464
      1472     5.913000  1025.453504  1012.018115     0.000483
      1473     5.916000  1025.379577  1005.748941     0.000495
      1474     5.919000  1025.305570  1109.013581     0.000456
      1475     5.922000  1025.231483  1043.586321     0.000469
      1476     5.925000  1025.157316  1004.889538     0.000495
      1477     5.928000  1025.083169  1062.487069     0.000476
      1478     5.931000  1025.009283  1018.337032     0.000484
      1479     5.934000  1024.935782  1094.305341     0.000447
      1480     5.937000  1024.862912  1030.360642     0.000489
      1481     5.940000  1024.788375   985.444249     0.000506
      1482     5.943000  1024.713750   986.484526     0.000499
      1483     5.946000  1024.639048  1044.159612     0.000476
      1484     5.949000  1024.564270   974.159597     0.000518
      1485     5.952000  1024.489418  1016.656440     0.000478
      1486     5.955000  1024.414491  1084.075865     0.000454
      1487     5.958000  1024.339491  1064.311796     0.000474
      1488     5.961000  1024.264418   978.245077     0.000508
      1489     5.964000  1024.189271   976.821323     0.001000
      1490     5.967000  1024.114054  1005.753029     0.001509
      1491     5.970000  1024.038764  1044.377776     0.000941
      1492     5.973000  1023.963404  1067.880356     0.000805
      1493     5.976000  1023.887974  1035.966041     0.000784
      1494     5.979000  1023.812475  1021.547748     0.000792
      1495     5.982000  1023.736906   992.088460     0.000755
      1496     5.985000  1023.661270  1004.794014     0.000720
      1497     5.988000  1023.585566  1000.562627     0.000739
      1498     5.991000  1023.509795   974.150462     0.000714
      1499     5.994000  1023.433959  1031.394392     0.000672
      1500     5.997000  1023.358057  1014.990853     0.000689
      1501     6.000000  1023.282090  1045.478221     0.000673
      1502     6.003000  1023.206059  1001.420049     0.000683
      1503     6.006000  1023.129965  1025.637967     0.000673
      1504     6.009000  1023.053809  1102.075562     0.000645
      1505     6.012000  1022.977591  1110.135012     0.000610
      1506     6.015000  1022.901311  1021.095287     0.000678
      1507     6.018000  1022.824972  1023.741694     0.000699
      1508     6.021000  1022.748573   979.471521     0.000697
      1509     6.024000  1022.672116   973.800934     0.000712
      1510     6.027000  1022.595601  1074.885272     0.000647
      1511     6.030000  1022.519028  1024.599569     0.000684
      1512     6.033000  1022.442400   936.022073     0.000737
      1513     6.036000  1022.365716  1015.049806     0.000674
      1514     6.039000  1022.288978  1027.971613     0.000690
      1515     6.042000  1022.212186  1064.884255     0.000638
      1516     6.045000  1022.135341  1032.526075     0.000662
      1517     6.048000  1022.058444  1064.142593     0.000663
      1518     6.051000  1021.981497  1034.362739     0.000663
      1519     6.054000  1021.904499  1018.599999     0.000678
      1520     6.057000  1021.827452  1103.490784     0.000641
      1521     6.060000  1021.750357  1020.980080     0.000693
      1522     6.063000  1021.673215  1028.031034     0.000668
      1523     6.066000  1021.596026  1092.471490     0.000629
      1524     6.069000  1021.518792  1047.849328     0.000679
      1525     6.072000  1021.441514  1073.108338     0.000628
      1526     6.075000  1021.364192  1041.844573     0.000654
      1527     6.078000  1021.286829   976.925278     0.000729
      1528     6.081000  1021.209423  1023.349263     0.000667
      1529     6.084000  1021.131978  1034.904003     0.000659
      1530     6.087000  1021.054494   991.723276     0.000703
      1531     6.090000  1020.976972  1013.694133     0.000679
      1532     6.093000  1020.899413  1025.941160     0.000658
      1533     6.096000  1020.821818  1031.517754     0.000662
      1534     6.099000  1020.744188  1027.013899     0.000684
      1535     6.102000  1020.666525  1050.035762     0.000638
      1536     6.105000  1020.588830   983.635142     0.000687
      1537     6.108000  1020.511104  1011.293831     0.000692
      1538     6.111000  1020.433348  1086.582713     0.000621
      1539     6.114000  1020.355563   952.647462     0.000711
      1540     6.117000  1020.277752  1023.983809     0.000672
      1541     6.120000  1020.199914   998.947170     0.000694
      1542     6.123000  1020.122052  1062.892494     0.000637
      1543     6.126000  1020.044166  1026.421085     0.000664
      1544     6.129000  1019.966259  1069.405256     0.000654
      1545     6.132000  1019.888331  1065.057388     0.000635
      1546     6.135000  1019.810384  1095.129986     0.000617
      1547     6.138000  1019.732420  1039.674424     0.000675
      1548     6.141000  1019.654439  1084.861377     0.000625
      1549     6.144000  1019.576444  1057.807975     0.000638
      1550     6.147000  1019.498436  1131.804304     0.000608
      1551     6.150000  1019.420417   977.110882     0.000709
      1552     6.153000  1019.342388  1031.868248     0.000649
      1553     6.156000  1019.264350  1035.400247     0.000657
      1554     6.159000  1019.186307   995.772044     0.000697
      1555     6.162000  1019.108258  1036.512994     0.000644
      1556     6.165000  1019.030207  1031.600646     0.000649
      1557     6.168000  1018.952155   990.137437     0.000706
      1558     6.171000  1018.874103  1107.752386     0.000601
      1559     6.174000  1018.796055  1064.013856     0.000631
      1560     6.177000  1018.718011  1083.894727     0.000626
      1561     6.180000  1018.639973  1087.210167     0.000622
      1562     6.183000  1018.561945  1024.189529     0.000653
      1563     6.186000  1018.483927  1046.623252     0.000639
      1564     6.189000  1018.405932  1056.378613     0.000648
      1565     6.192000  1018.328029  1071.755061     0.000616
      1566     6.195000  1018.250296  1024.953714     0.000652
      1567     6.198000  1018.172766  1009.877109     0.000672
      1568     6.201000  1018.095372  1065.548130     0.000628
      1569     6.204000  1018.017473  1015.272142     0.000652
      1570     6.207000  1017.939601  1013.024978     0.000672
      1571     6.210000  1017.861760  1104.238621     0.000613
      1572     6.213000  1017.783951  1005.326691     0.000658
      1573     6.216000  1017.706177  1078.370881     0.000621
      1574     6.219000  1017.628443   927.478459     0.000739
      1575     6.222000  1017.550749   985.089605     0.000673
      1576     6.225000  1017.473101  1048.530624     0.000631
      1577     6.228000  1017.395500  1027.290052     0.000667
      1578     6.231000  1017.317950   953.687327     0.000703
      1579     6.234000  1017.240454   983.567906     0.000673
      1580     6.237000  1017.163017  1022.619382     0.000657
      1581     6.240000  1017.085641  1114.887588     0.000610
      1582     6.243000  1017.008330  1055.005891     0.000622
      1583     6.246000  1016.931089  1074.121371     0.000621
      1584     6.249000  1016.853921  1077.171680     0.000627
      1585     6.252000  1016.776831  1032.090654     0.000639
      1586     6.255000  1016.699822  1025.765896     0.000646
      1587     6.258000  1016.622902  1012.694841     0.000678
      1588     6.261000  1016.546084  1032.224387     0.000640
      1589     6.264000  1016.469379  1055.806927     0.000627
      1590     6.267000  1016.392812  1030.387666     0.000647
      1591     6.270000  1016.316292  1063.060832     0.000635
      1592     6.273000  1016.239876  1011.822436     0.000648
      1593     6.276000  1016.163578  1019.913847     0.000652
      1594     6.279000  1016.087403  1061.119273     0.000643
      1595     6.282000  1016.011358  1062.048615     0.000614
      1596     6.285000  1015.935449  1046.231952     0.000630
      1597     6.288000  1015.859683  1037.642613     0.000659
      1598     6.291000  1015.784067   950.261748     0.000698
      1599     6.294000  1015.708609   988.141353     0.000664
      1600     6.297000  1015.633315  1073.483792     0.000622
      1601     6.300000  1015.558195  1068.506862     0.000634
      1602     6.303000  1015.483257   959.359331     0.000681
      1603     6.306000  1015.408510  1023.395648     0.000643
      1604     6.309000  1015.333963  1051.669479     0.000654
      1605     6.312000  1015.259625  1050.067808     0.000622
      1606     6.315000  1015.185508  1020.818392     0.000646
      1607     6.318000  1015.111622  1054.171042     0.000647
      1608     6.321000  1015.037979  1008.230921     0.000656
      1609     6.324000  1014.964590  1019.993270     0.000643
      1610     6.327000  1014.891468   993.166135     0.000678
      1611     6.330000  1014.818627   974.337273     0.000692
      1612     6.333000  1014.746080  1031.863223     0.000634
      1613     6.336000  1014.673842  1040.194059     0.000631
      1614     6.339000  1014.601930   994.619365     0.000693
      1615     6.342000  1014.530360   980.928236     0.000660
      1616     6.345000  1014.459149  1053.525961     0.000619
      1617     6.348000  1014.388316  1061.977214     0.000638
      1618     6.351000  1014.317881   947.758066     0.000695
      1619     6.354000  1014.247864  1024.052750     0.000644
      1620     6.357000  1014.178288  1040.363775     0.000642
      1621     6.360000  1014.109177   958.369674     0.000709
      1622     6.363000  1014.040556  1024.851582     0.000635
      1623     6.366000  1013.972452   956.194393     0.000694
      1624     6.369000  1013.904892   967.327528     0.000711
      1625     6.372000  1013.837909  1057.723255     0.000614
      1626     6.375000  1013.771533  1071.378045     0.000611
      1627     6.378000  1013.705801  1021.401608     0.000663
      1628     6.381000  1013.640749   983.923850     0.000666
      1629     6.384000  1013.576417  1042.651044     0.000630
      1630     6.387000  1013.512847  1048.327363     0.000641
      1631     6.390000  1013.450087   959.477912     0.000699
      1632     6.393000  1013.388185  1014.409780     0.000641
      1633     6.396000  1013.327195  1061.245388     0.000620
      1634     6.399000  1013.267173  1071.278675     0.000643
      1635     6.402000  1013.208181  1045.654743     0.000620
      1636     6.405000  1013.150286  1030.930017     0.000635
      1637     6.408000  1013.093560  1021.811865     0.000665
      1638     6.411000  1013.038081  1093.739910     0.000598
      1639     6.414000  1012.983933  1035.822380     0.000636
      1640     6.417000  1012.931209  1059.639669     0.000632
      1641     6.420000  1012.880008  1002.234389     0.000673
      1642     6.423000  1012.830438  1010.713315     0.000649
      1643     6.426000  1012.782619  1000.937535     0.000664
      1644     6.429000  1012.736679  1004.614070     0.000679
      1645     6.432000  1012.692761  1068.924988     0.000612
      1646     6.435000  1012.651019  1003.714228     0.000652
      1647     6.438000  1012.611623  1074.883617     0.000632
      1648     6.441000  1012.574761  1010.063156     0.000651
      1649     6.444000  1012.540639  1076.801261     0.000605
      1650     6.447000  1012.509485  1063.456342     0.000630
      1651     6.450000  1012.481550  1009.173318     0.000666
      1652     6.453000  1012.457115  1016.398355     0.000640
      1653     6.456000  1012.436488  1057.967998     0.000626
      1654     6.459000  1012.420014  1007.809017     0.000678
      1655     6.462000  1012.408080  1002.322296     0.000656
      1656     6.465000  1012.401115  1024.487927     0.000641
      1657     6.468000  1012.399605   978.320651     0.000701
      1658     6.471000  1012.404358  1104.596084     0.000593
      1659     6.474000  1012.416678  1083.768733     0.000608
      1660     6.477000  1012.437707  1091.027849     0.000614
      1661     6.480000  1012.466479   965.075618     0.000699
      1662     6.483000  1012.501956  1011.842607     0.000646
      1663     6.486000  1012.547436  1070.261359     0.000619
      1664     6.489000  1012.604087   978.563230     0.000700
      1665     6.492000  1012.673255  1075.050469     0.000606
      1666     6.495000  1012.756492  1099.952895     0.000597
      1667     6.498000  1012.855599  1059.013570     0.000649
      1668     6.501000  1012.972672  1044.674123     0.000625
      1669     6.504000  1013.110198  1054.336640     0.000626
      1670     6.507000  1013.271310  1040.998989     0.000645
      1671     6.510000  1013.459619  1031.784116     0.000652
      1672     6.513000  1013.679325  1007.660995     0.000650
      1673     6.516000  1013.933156  1066.973921     0.000619
      1674     6.519000  1014.228398  1108.675770     0.000616
      1675     6.522000  1014.572197   971.737481     0.000674
      1676     6.525000  1014.973495  1147.358679     0.000566
      1677     6.528000  1015.443974  1111.668028     0.000612
      1678     6.531000  1016.000028   999.950504     0.000652
      1679     6.534000  1016.667032  1026.478736     0.000638
      1680     6.537000  1017.488493  1042.493199     0.000645
      1681     6.540000  1018.544793  1082.689466     0.000622
      1682     6.543000  1019.989032  1088.166479     0.000602
      1683     6.546000  1022.110031   977.342200     0.000671
      1684     6.549000  1025.432285  1073.531790     0.000642
      1685     6.552000  1030.855403  1026.481054     0.000638
      1686     6.555000  1039.816439  1063.994630     0.000617
      1687     6.558000  1054.425584  1010.595800     0.000684
      1688     6.561000  1077.485197  1007.910381     0.000656
      1689     6.564000  1112.273221  1135.187433     0.000583
      1690     6.567000  1161.984246  1151.392558     0.000581
      1691     6.570000  1228.800992  1133.677155     0.000594
      1692     6.573000  1312.714229  1264.118952     0.000511
      1693     6.576000  1410.374765  1355.311950     0.000483
      1694     6.579000  1514.379374  1429.712230     0.000479
      1695     6.582000  1613.427696  1443.917733     0.000450
      1696     6.585000  1693.724872  1572.289997     0.000411
      1697     6.588000  1741.766117  1482.573328     0.000458
      1698     6.591000  1748.132707  1494.362111     0.000436
      1699     6.594000  1711.063240  1479.457742     0.000438
      1700     6.597000  1637.592034  1408.186305     0.000474
      1701     6.600000  1540.876414  1412.715412     0.000471
      1702     6.603000  1435.563077  1441.766936     0.000448
      1703     6.606000  1334.171168  1270.781850     0.000520
      1704     6.609000  1245.358866  1190.282132     0.000567
      1705     6.612000  1173.561356  1098.247788     0.000596
      1706     6.615000  1119.530795  1118.854281     0.000585
      1707     6.618000  1081.426318  1037.817409     0.000661
      1708     6.621000  1056.064871  1110.093979     0.000595
      1709     6.624000  1039.986367  1068.461922     0.000611
      1710     6.627000  1030.144211  1116.558992     0.000602
      1711     6.630000  1024.208536   998.991695     0.000668
      1712     6.633000  1020.583929  1081.933365     0.000604
      1713     6.636000  1018.276128  1013.915495     0.000655
      1714     6.639000  1016.717923   984.399396     0.000699
      1715     6.642000  1015.621476  1030.396527     0.000633
      1716     6.645000  1014.880038  1085.189447     0.000601
      1717     6.648000  1014.520994  1047.050721     0.000659
      1718     6.651000  1014.687576  1042.657205     0.000628
      1719     6.654000  1015.646290   978.781855     0.000671
      1720     6.657000  1017.729726  1042.727893     0.000647
      1721     6.660000  1021.227479  1071.740818     0.000625
      1722     6.663000  1026.228902  1107.588409     0.000593
      1723     6.666000  1032.409871  1007.173362     0.000657
      1724     6.669000  1038.900961  1022.550061     0.000671
      1725     6.672000  1044.361664  1069.580354     0.000614
      1726     6.675000  1047.332838  1083.531919     0.000606
      1727     6.678000  1046.800949  1036.929558     0.000664
      1728     6.681000  1042.751123  1065.558611     0.000615
      1729     6.684000  1036.267175  1074.003904     0.000608
      1730     6.687000  1028.935811  1036.595598     0.000650
      1731     6.690000  1022.121487  1031.933173     0.000648
      1732     6.693000  1016.626810  1026.590387     0.000639
      1733     6.696000  1012.682052  1036.596233     0.000637
      1734     6.699000  1010.109790  1063.490615     0.000647
      1735     6.702000  1008.547140   934.734389     0.000702
      1736     6.705000  1007.626417  1035.498817     0.000631
      1737     6.708000  1007.067953  1077.647782     0.000639
      1738     6.711000  1006.696287  1039.521607     0.000628
      1739     6.714000  1006.416657  1005.442481     0.000653
      1740     6.717000  1006.183556  1011.071661     0.000670
      1741     6.720000  1005.976732  1046.760452     0.000642
      1742     6.723000  1005.787244  1019.283651     0.000647
      1743     6.726000  1005.610766  1029.291896     0.000640
      1744     6.729000  1005.444804  1013.065795     0.000676
      1745     6.732000  1005.287660  1101.388894     0.000592
      1746     6.735000  1005.138052  1018.910324     0.000648
      1747     6.738000  1004.994964  1093.108712     0.000627
      1748     6.741000  1004.857569   984.374613     0.000671
      1749     6.744000  1004.725187  1056.550072     0.000616
      1750     6.747000  1004.597250  1031.266137     0.000658
      1751     6.750000  1004.473282   962.561549     0.000695
      1752     6.753000  1004.352876  1012.047012     0.000648
      1753     6.756000  1004.235685  1019.419361     0.000645
      1754     6.759000  1004.121409  1119.789076     0.000612
      1755     6.762000  1004.009789   982.085429     0.000674
      1756     6.765000  1003.900597  1087.501321     0.000599
      1757     6.768000  1003.793635  1042.327229     0.000662
      1758     6.771000  1003.688725   977.584423     0.000679
      1759     6.774000  1003.585711   985.178637     0.000670
      1760     6.777000  1003.484455  1068.415371     0.000633
      1761     6.780000  1003.384832  1061.746855     0.000630
      1762     6.783000  1003.286731  1030.322240     0.000637
      1763     6.786000  1003.190050   992.265981     0.000667
      1764     6.789000  1003.094699   981.011879     0.000698
      1765     6.792000  1003.000595  1077.771746     0.000613
      1766     6.795000  1002.907664  1074.021919     0.000609
      1767     6.798000  1002.815838  1002.010856     0.000691
      1768     6.801000  1002.725055  1008.417543     0.000650
      1769     6.804000  1002.635257  1076.275248     0.000606
      1770     6.807000  1002.546393  1041.375439     0.000650
      1771     6.810000  1002.458415  1025.709054     0.000655
      1772     6.813000  1002.371278  1043.302178     0.000630
      1773     6.816000  1002.284943   926.711864     0.000717
      1774     6.819000  1002.199372  1008.341224     0.000681
      1775     6.822000  1002.114530   999.337161     0.000661
      1776     6.825000  1002.030385  1003.544747     0.000652
      1777     6.828000  1001.946908   988.270461     0.000690
      1778     6.831000  1001.864072  1088.495623     0.000602
      1779     6.834000  1001.781850  1083.248327     0.000603
      1780     6.837000  1001.700220  1077.464191     0.000633
      1781     6.840000  1001.619158  1001.299182     0.000668
      1782     6.843000  1001.538644  1106.427648     0.000594
      1783     6.846000  1001.458660  1047.746210     0.000633
      1784     6.849000  1001.379188  1058.095556     0.000648
      1785     6.852000  1001.300210   984.020444     0.000669
      1786     6.855000  1001.221711  1023.497361     0.000641
      1787     6.858000  1001.143676  1025.224746     0.000675
      1788     6.861000  1001.066093  1025.848232     0.000645
      1789     6.864000  1000.988948  1007.495242     0.000655
      1790     6.867000  1000.912228  1002.586654     0.000677
      1791     6.870000  1000.835924  1007.362976     0.000664
      1792     6.873000  1000.760024  1048.795135     0.000628
      1793     6.876000  1000.684519  1039.305179     0.000633
      1794     6.879000  1000.609400  1055.943572     0.000650
      1795     6.882000  1000.534657   940.039815     0.000700
      1796     6.885000  1000.460283  1032.223217     0.000633
      1797     6.888000  1000.386270   996.697502     0.000687
      1798     6.891000  1000.312611  1070.341562     0.000613
      1799     6.894000  1000.239299  1007.540728     0.000645
      1800     6.897000  1000.166328  1075.230491     0.000634
      1801     6.900000  1000.093692  1005.797797     0.000668
      1802     6.903000  1000.021386   990.489337     0.000660
      1803     6.906000   999.949404  1053.480808     0.000626
      1804     6.909000   999.877742   999.517026     0.000684
      1805     6.912000   999.806395   988.996118     0.000663
      1806     6.915000   999.735359   970.614840     0.000672
      1807     6.918000   999.664629   997.453077     0.000693
      1808     6.921000   999.594203  1035.391668     0.000639
      1809     6.924000   999.524077  1028.294900     0.000632
      1810     6.927000   999.454246  1085.204496     0.000624
      1811     6.930000   999.384710  1052.192316     0.000636
      1812     6.933000   999.315464   999.479553     0.000655
      1813     6.936000   999.246506  1037.481085     0.000635
      1814     6.939000   999.177834   980.688603     0.000694
      1815     6.942000   999.109445   967.016982     0.000682
      1816     6.945000   999.041338  1002.311486     0.000650
      1817     6.948000   998.973511  1052.719239     0.000651
      1818     6.951000   998.905962  1032.251965     0.000642
      1819     6.954000   998.838689  1038.354434     0.000631
      1820     6.957000   998.771692  1059.112751     0.000637
      1821     6.960000   998.704968  1049.703375     0.000635
      1822     6.963000   998.638518   982.589622     0.000669
      1823     6.966000   998.572339  1032.713557     0.000641
      1824     6.969000   998.506431  1038.037246     0.000653
      1825     6.972000   998.440794  1038.474224     0.000639
      1826     6.975000   998.375427   966.064423     0.000676
      1827     6.978000   998.310329  1003.143447     0.000687
      1828     6.981000   998.245500  1076.135838     0.000615
      1829     6.984000   998.180941  1040.969815     0.000628
      1830     6.987000   998.116650   955.702612     0.000712
      1831     6.990000   998.052628  1042.284756     0.000645
      1832     6.993000   997.988875   997.299888     0.000657
      1833     6.996000   997.925392  1047.435467     0.000632
      1834     6.999000   997.862178  1007.498533     0.000674
      1835     7.002000   997.799235   998.636792     0.000659
      1836     7.005000   997.736562  1013.188981     0.000644
      1837     7.008000   997.674161  1002.274119     0.000687
      1838     7.011000   997.612032   996.640114     0.000666
      1839     7.014000   997.550177  1062.997430     0.000616
      1840     7.017000   997.488596  1022.079497     0.000661
      1841     7.020000   997.427290   969.049713     0.000700
      1842     7.023000   997.366262  1007.451215     0.000648
      1843     7.026000   997.305511  1038.976478     0.000635
      1844     7.029000   997.245040  1047.878804     0.000649
      1845     7.032000   997.184851  1016.420176     0.000649
      1846     7.035000   997.124945  1050.589914     0.000623
      1847     7.038000   997.065323  1026.152398     0.000664
      1848     7.041000   997.005989  1090.226990     0.000610
      1849     7.044000   996.946944   985.566328     0.000661
      1850     7.047000   996.888191  1012.274442     0.000673
      1851     7.050000   996.829731   995.468400     0.000675
      1852     7.053000   996.771569  1010.846183     0.000646
      1853     7.056000   996.713705  1025.447826     0.000647
      1854     7.059000   996.656144   996.541584     0.000683
      1855     7.062000   996.598889  1017.854547     0.000647
      1856     7.065000   996.541942   962.216313     0.000684
      1857     7.068000   996.485308  1029.342837     0.000667
      1858     7.071000   996.428989   990.557230     0.000678
      1859     7.074000   996.372991   964.630141     0.000676
      1860     7.077000   996.317317   959.280131     0.000707
      1861     7.080000   996.261971   922.832595     0.000731
      1862     7.083000   996.206959   990.543515     0.000654
      1863     7.086000   996.152284   985.013370     0.000675
      1864     7.089000   996.097953   973.758672     0.000701
      1865     7.092000   996.043971  1005.668134     0.000652
      1866     7.095000   995.990344   956.926719     0.000688
      1867     7.098000   995.937077   994.248612     0.000686
      1868     7.101000   995.884178  1075.297225     0.000616
      1869     7.104000   995.831654   981.614556     0.000666
      1870     7.107000   995.779511  1072.687925     0.000629
      1871     7.110000   995.727759  1000.929631     0.000668
      1872     7.113000   995.676405  1015.700809     0.000642
      1873     7.116000   995.625458   994.056390     0.000668
      1874     7.119000   995.574928   990.506300     0.000687
      1875     7.122000   995.524915   976.165030     0.000663
      1876     7.125000   995.477677  1055.656735     0.000620
      1877     7.128000   995.436350  1019.366432     0.000670
      1878     7.131000   995.403576   986.509987     0.000669
      1879     7.134000   995.355565   944.161916     0.000693
      1880     7.137000   995.307832   990.922637     0.000683
      1881     7.140000   995.260604  1027.378390     0.000649
      1882     7.143000   995.213896   982.999000     0.000662
      1883     7.146000   995.167727  1011.831860     0.000660
      1884     7.149000   995.122113   989.156068     0.000684
      1885     7.152000   995.077081  1045.580305     0.000620
      1886     7.155000   995.032724  1014.173344     0.000646
      1887     7.158000   994.989175  1048.417911     0.000650
      1888     7.161000   994.946515  1026.425911     0.000646
      1889     7.164000   994.904547   996.992639     0.000655
      1890     7.167000   994.862768  1057.344657     0.000642
      1891     7.170000   994.821727  1049.629829     0.000642
      1892     7.173000   994.781460  1013.376306     0.000643
      1893     7.176000   994.742005  1016.721398     0.000653
      1894     7.179000   994.703403  1009.129500     0.000677
      1895     7.182000   994.665702  1036.779855     0.000628
      1896     7.185000   994.628952  1015.114797     0.000650
      1897     7.188000   994.593207  1009.141454     0.000676
      1898     7.191000   994.558529  1033.964091     0.000634
      1899     7.194000   994.524985  1054.432502     0.000623
      1900     7.197000   994.492648   936.149288     0.000723
      1901     7.200000   994.461601  1046.955980     0.000647
      1902     7.203000   994.431934   976.306560     0.000667
      1903     7.206000   994.403747  1028.377602     0.000646
      1904     7.209000   994.377153  1098.519335     0.000618
      1905     7.212000   994.352278   982.512589     0.000671
      1906     7.215000   994.329260  1021.580581     0.000642
      1907     7.218000   994.308258  1018.049448     0.000668
      1908     7.221000   994.289449  1007.653913     0.000654
      1909     7.224000   994.273031   989.911379     0.000657
      1910     7.227000   994.259231  1008.485574     0.000670
      1911     7.230000   994.248306  1031.009050     0.000651
      1912     7.233000   994.240548  1020.094686     0.000636
      1913     7.236000   994.236292   969.441805     0.000689
      1914     7.239000   994.235919  1031.958071     0.000661
      1915     7.242000   994.239873  1004.199562     0.000645
      1916     7.245000   994.248663   973.248721     0.000680
      1917     7.248000   994.262883  1006.168869     0.000679
      1918     7.251000   994.283225  1005.855050     0.000650
      1919     7.254000   994.310503  1022.480275     0.000636
      1920     7.257000   994.345686  1020.921956     0.000662
      1921     7.260000   994.389945   970.909139     0.000693
      1922     7.263000   994.444737  1075.936875     0.000609
      1923     7.266000   994.511966  1034.081185     0.000644
      1924     7.269000   994.594288   977.510572     0.000697
      1925     7.272000   994.695713  1012.550010     0.000642
      1926     7.275000   994.822763   983.676944     0.000671
      1927     7.278000   994.986598   980.721622     0.000695
      1928     7.281000   995.206734   993.508739     0.000656
      1929     7.284000   995.517134  1025.215372     0.000643
      1930     7.287000   995.975449   985.919514     0.000689
      1931     7.290000   996.675857  1022.816952     0.000660
      1932     7.293000   997.764911   957.505011     0.000680
      1933     7.296000   999.458022  1004.545548     0.000662
      1934     7.299000  1002.051699  1071.834344     0.000633
      1935     7.302000  1005.923932  1051.771525     0.000615
      1936     7.305000  1011.513500  1101.082842     0.000601
      1937     7.308000  1019.269867  1058.535683     0.000638
      1938     7.311000  1029.570225  1015.965969     0.000646
      1939     7.314000  1042.609221  1073.014353     0.000609
      1940     7.317000  1058.278046  1070.527845     0.000628
      1941     7.320000  1076.058791  1011.204401     0.000665
      1942     7.323000  1094.963320  1012.232276     0.000644
      1943     7.326000  1113.543431  1027.073377     0.000653
      1944     7.329000  1129.996895  1047.065456     0.000649
      1945     7.332000  1142.394646  1153.032954     0.000563
      1946     7.335000  1149.039687  1106.410785     0.000599
      1947     7.338000  1148.903306  1096.164130     0.000617
      1948     7.341000  1141.969291  1035.688841     0.000634
      1949     7.344000  1129.265641  1066.657319     0.000619
      1950     7.347000  1112.532780  1024.027964     0.000657
      1951     7.350000  1093.742447  1035.436634     0.000646
      1952     7.353000  1074.711582  1039.575730     0.000624
      1953     7.356000  1056.881690  1022.814550     0.000655
      1954     7.359000  1041.225615  1058.087132     0.000644
      1955     7.362000  1028.243589   993.128423     0.000655
      1956     7.365000  1018.026649   999.421134     0.000659
      1957     7.368000  1010.364285  1039.075482     0.000652
      1958     7.371000  1004.867711  1031.475621     0.000636
      1959     7.374000  1001.082186  1002.580782     0.000657
      1960     7.377000   998.570254  1037.320016     0.000650
      1961     7.380000   996.964203  1003.464107     0.000669
      1962     7.383000   995.984407  1055.156784     0.000617
      1963     7.386000   995.436968  1064.715226     0.000632
      1964     7.389000   995.198070   989.991815     0.000681
      1965     7.392000   995.192438  1043.145516     0.000617
      1966     7.395000   995.371223  1020.069015     0.000647
      1967     7.398000   995.692749   976.077983     0.000696
      1968     7.401000   996.108387  1028.527929     0.000635
      1969     7.404000   996.555052  1016.262155     0.000651
      1970     7.407000   996.955429  1004.043742     0.000670
      1971     7.410000   997.226895  1015.177027     0.000664
      1972     7.413000   997.299779   945.725662     0.000686
      1973     7.416000   997.137762   981.172230     0.000680
      1974     7.419000   996.753478   958.231930     0.000714
      1975     7.422000   996.188645   992.433498     0.000651
      1976     7.425000   995.530714   998.126125     0.000665
      1977     7.428000   994.857442  1007.575322     0.000672
      1978     7.431000   994.230673  1001.587646     0.000648
      1979     7.434000   993.690395   993.722956     0.000665
      1980     7.437000   993.254501   965.377266     0.000695
      1981     7.440000   992.922572   959.844240     0.000699
      1982     7.443000   992.681959  1028.033027     0.000635
      1983     7.446000   992.514229   986.118165     0.000675
      1984     7.449000   992.400365  1038.847166     0.000654
      1985     7.452000   992.323997  1014.180047     0.000641
      1986     7.455000   992.272709   991.314217     0.000667
      1987     7.458000   992.237997   963.135214     0.000704
      1988     7.461000   992.214517  1061.087267     0.000613
      1989     7.464000   992.199162   979.386650     0.000676
      1990     7.467000   992.190252   972.443398     0.000690
      1991     7.470000   992.186949  1015.401906     0.000663
      1992     7.473000   992.188880   952.768889     0.000687
      1993     7.476000   992.195930  1030.846796     0.000639
      1994     7.479000   992.208128  1052.245858     0.000641
      1995     7.482000   992.225594   985.629543     0.000660
      1996     7.485000   992.248519   988.983678     0.000676
      1997     7.488000   992.277155   979.753948     0.000694
      1998     7.491000   992.311816   947.465973     0.000694
      1999     7.494000   992.352880  1019.052365     0.000645
      2000     7.497000   992.400791   970.781590     0.000693
      2001     7.500000   992.456072  1038.750668     0.000648
      2002     7.503000   992.519330  1015.287971     0.000647
      2003     7.506000   992.591269  1049.687447     0.000633
      2004     7.509000   992.672705   997.089450     0.000685
      2005     7.512000   992.764579   978.736565     0.000663
      2006     7.515000   992.867983   944.694131     0.000706
      2007     7.518000   992.984180  1069.749862     0.000626
      2008     7.521000   993.114643  1035.782104     0.000629
      2009     7.524000   993.261088  1032.825453     0.000644
      2010     7.527000   993.425528  1029.901022     0.000648
      2011     7.530000   993.610354  1019.145142     0.000658
      2012     7.533000   993.818444   951.435446     0.000690
      2013     7.536000   994.053362  1037.834365     0.000642
      2014     7.539000   994.319716  1005.103507     0.000666
      2015     7.542000   994.623845   985.786590     0.000657
      2016     7.545000   994.975116  1091.884225     0.000604
      2017     7.548000   995.388376  1004.179535     0.000676
      2018     7.551000   995.888361   983.158551     0.000660
      2019     7.554000   996.517310  1019.735527     0.000648
      2020     7.557000   997.347335  1045.315771     0.000641
      2021     7.560000   998.499229  1027.706480     0.000656
      2022     7.563000  1000.168879  1039.592780     0.000634
      2023     7.566000  1002.660831  1026.477230     0.000647
      2024     7.569000  1006.425508  1068.462865     0.000638
      2025     7.572000  1012.091951  1030.570006     0.000632
      2026     7.575000  1020.482561  1040.973083     0.000640
      2027     7.578000  1032.591806  1066.435477     0.000635
      2028     7.581000  1049.509973  1009.146973     0.000648
      2029     7.584000  1072.278604  1065.035921     0.000624
      2030     7.587000  1101.678013  1173.473052     0.000562
      2031     7.590000  1137.967732  1098.164993     0.000612
      2032     7.593000  1180.622484  1182.863474     0.000556
      2033     7.596000  1228.120855  1206.396648     0.000547
      2034     7.599000  1277.844962  1233.504039     0.000548
      2035     7.602000  1326.141035  1243.605380     0.000518
      2036     7.605000  1368.588632  1286.874009     0.000511
      2037     7.608000  1400.534465  1339.084463     0.000503
      2038     7.611000  1417.918726  1324.670680     0.000490
      2039     7.614000  1418.271845  1266.459773     0.000524
      2040     7.617000  1401.498358  1348.231690     0.000495
      2041     7.620000  1369.963217  1325.045405     0.000498
      2042     7.623000  1327.772939  1274.716824     0.000513
      2043     7.626000  1279.710958  1200.619630     0.000551
      2044     7.629000  1230.368962  1195.598344     0.000568
      2045     7.632000  1183.659207  1215.156700     0.000533
      2046     7.635000  1142.635937  1173.588279     0.000561
      2047     7.638000  1109.516671  1114.491132     0.000610
      2048     7.641000  1085.795498  1143.548980     0.000567
      2049     7.644000  1072.312353  1131.402601     0.000582
      2050     7.647000  1069.145389  1109.603129     0.000597
      2051     7.650000  1075.290574  1100.327177     0.000608
      2052     7.653000  1088.269881  1157.573217     0.000568
      2053     7.656000  1103.980900  1065.132205     0.000624
      2054     7.659000  1117.166601  1114.220361     0.000613
      2055     7.662000  1122.726162  1111.595973     0.000584
      2056     7.665000  1117.640589  1084.096264     0.000608
      2057     7.668000  1102.521109  1101.548199     0.000614
      2058     7.671000  1081.199139  1109.179932     0.000587
      2059     7.674000  1058.457933  1071.284323     0.000617
      2060     7.677000  1038.070015  1017.101004     0.000655
      2061     7.680000  1022.065474  1079.670421     0.000620
      2062     7.683000  1010.836233   975.878030     0.000674
      2063     7.686000  1003.679771  1070.568944     0.000614
      2064     7.689000   999.452444  1070.492342     0.000630
      2065     7.692000   997.063268  1043.230792     0.000622
      2066     7.695000   995.706114  1013.043531     0.000656
      2067     7.698000   994.882696  1037.680972     0.000651
      2068     7.701000   994.325266   972.724635     0.000672
      2069     7.704000   993.904736   990.528861     0.000667
      2070     7.707000   993.562851  1014.597938     0.000659
      2071     7.710000   993.273257   934.923094     0.000716
      2072     7.713000   993.022803   976.680092     0.000673
      2073     7.716000   992.803730  1048.464370     0.000630
      2074     7.719000   992.610687  1001.037233     0.000678
      2075     7.722000   992.439627   986.423729     0.000659
      2076     7.725000   992.287345   999.344619     0.000668
      2077     7.728000   992.151249   955.765738     0.000704
      2078     7.731000   992.029214   995.129920     0.000651
      2079     7.734000   991.919482   941.990042     0.000705
      2080     7.737000   991.820583   955.801696     0.000696
      2081     7.740000   991.731281   990.744547     0.000673
      2082     7.743000   991.650529  1061.994961     0.000621
      2083     7.746000   991.577431  1031.686986     0.000639
      2084     7.749000   991.511222   926.041267     0.000731
      2085     7.752000   991.451238  1052.968470     0.000618
      2086     7.755000   991.396905  1019.024936     0.000646
      2087     7.758000   991.347722  1035.738688     0.000647
      2088     7.761000   991.303250  1015.391498     0.000640
      2089     7.764000   991.263104   972.058244     0.000677
      2090     7.767000   991.226944  1040.374611     0.000643
      2091     7.770000   991.194470   934.489407     0.000710
      2092     7.773000   991.165412   986.925126     0.000667
      2093     7.776000   991.139535  1046.028798     0.000629
      2094     7.779000   991.116625  1006.687822     0.000676
      2095     7.782000   991.096491  1000.881895     0.000646
      2096     7.785000   991.078963   942.361143     0.000700
      2097     7.788000   991.063887   972.600782     0.000694
      2098     7.791000   991.051124  1003.208346     0.000648
      2099     7.794000   991.040550  1022.636699     0.000649
      2100     7.797000   991.032051   996.080554     0.000662
      2101     7.800000   991.025525  1024.645881     0.000656
      2102     7.803000   991.020878  1029.494707     0.000635
      2103     7.806000   991.018028   983.743490     0.000673
      2104     7.809000   991.016939  1051.323295     0.000640
      2105     7.812000   991.017830   991.620206     0.000663
      2106     7.815000   991.020950   999.147398     0.000662
      2107     7.818000   991.025027   981.595492     0.000687
      2108     7.821000   991.030139  1033.839099     0.000628
      2109     7.824000   991.036680  1054.179207     0.000623
      2110     7.827000   991.044606  1012.072439     0.000659
      2111     7.830000   991.053877   993.731442     0.000665
      2112     7.833000   991.064458   983.403403     0.000668
      2113     7.836000   991.076317   977.660096     0.000673
      2114     7.839000   991.089423  1031.843296     0.000650
      2115     7.842000   991.103750   979.251128     0.000667
      2116     7.845000   991.119275  1039.721520     0.000635
      2117     7.848000   991.135976  1017.443011     0.000665
      2118     7.851000   991.153834   956.264096     0.000681
      2119     7.854000   991.172832   981.008708     0.000679
      2120     7.857000   991.192956   922.103659     0.000719
      2121     7.860000   991.214192  1000.720487     0.000662
      2122     7.863000   991.236530   977.287747     0.000674
      2123     7.866000   991.259961  1057.343325     0.000620
      2124     7.869000   991.284476  1037.639688     0.000652
      2125     7.872000   991.310070  1018.270171     0.000638
      2126     7.875000   991.336739  1045.043001     0.000627
      2127     7.878000   991.364479   975.869641     0.000695
      2128     7.881000   991.393290   945.633074     0.000687
      2129     7.884000   991.423170   988.572763     0.000671
      2130     7.887000   991.454123   965.395254     0.000690
      2131     7.890000   991.486149   984.942326     0.000675
      2132     7.893000   991.519255  1020.830908     0.000644
      2133     7.896000   991.554949   897.131449     0.000729
      2134     7.899000   991.598669   988.997979     0.000688
      2135     7.902000   991.655099   954.952455     0.001088
      2136     7.905000   991.703942   928.638643     0.001756
      2137     7.908000   991.742669   931.701516     0.001249
      2138     7.911000   991.782529   931.204681     0.001081
      2139     7.914000   991.823537   964.351273     0.001004
      2140     7.917000   991.865707   938.496867     0.001016
      2141     7.920000   991.909057  1000.373013     0.000916
      2142     7.923000   991.953605   955.450934     0.000928
      2143     7.926000   991.999371  1023.241869     0.000861
      2144     7.929000   992.046379  1013.766110     0.000863
      2145     7.932000   992.094651   942.414087     0.000896
      2146     7.935000   992.144213   990.564794     0.000855
      2147     7.938000   992.195092   945.907449     0.000917
      2148     7.941000   992.247320   968.043391     0.000858
      2149     7.944000   992.300927   966.162628     0.000879
      2150     7.947000   992.355947   956.620918     0.000898
      2151     7.950000   992.412419   986.358674     0.000857
      2152     7.953000   992.470380   987.857596     0.000851
      2153     7.956000   992.529872   955.352884     0.000896
      2154     7.959000   992.590942  1037.316224     0.000832
      2155     7.962000   992.653636  1001.025663     0.000831
      2156     7.965000   992.718007   971.738763     0.000870
      2157     7.968000   992.784109   975.246608     0.000885
      2158     7.971000   992.852001   986.534662     0.000855
      2159     7.974000   992.921747  1007.121299     0.000835
      2160     7.977000   992.993418  1058.391025     0.000807
      2161     7.980000   993.067177  1021.082317     0.000834
      2162     7.983000   993.143206   984.478068     0.000849
      2163     7.986000   993.221629   989.278251     0.000856
      2164     7.989000   993.301759   970.855309     0.000892
      2165     7.992000   993.384225   965.886124     0.000860
      2166     7.995000   993.469132  1028.200721     0.000834
      2167     7.998000   993.556589   924.026975     0.000948
      2168     8.001000   993.646716  1022.341903     0.000818
      2169     8.004000   993.739640   992.717772     0.000851
      2170     8.007000   993.835500  1024.185873     0.000841
      2171     8.010000   993.934444  1019.216344     0.000829
      2172     8.013000   994.036633   926.946498     0.000897
      2173     8.016000   994.142241   985.350078     0.000868
      2174     8.019000   994.251456   986.680648     0.000880
      2175     8.022000   994.364483   954.738814     0.000862
      2176     8.025000   994.481543  1033.897877     0.000821
      2177     8.028000   994.602879   997.461511     0.000856
      2178     8.031000   994.728752   923.127394     0.000892
      2179     8.034000   994.859450  1011.466617     0.000828
      2180     8.037000   994.995286  1013.454149     0.000837
      2181     8.040000   995.136612   983.926458     0.000856
      2182     8.043000   995.283813   950.872512     0.000875
      2183     8.046000   995.437307  1029.146287     0.000813
      2184     8.049000   995.597473   955.905943     0.000889
      2185     8.052000   995.764864   986.882198     0.000836
      2186     8.055000   995.940034  1008.196326     0.000829
      2187     8.058000   996.123598  1010.633359     0.000841
      2188     8.061000   996.316239   964.618119     0.000857
      2189     8.064000   996.518751  1014.211919     0.000823
      2190     8.067000   996.732029   992.376801     0.000854
      2191     8.070000   996.956933  1008.974778     0.000831
      2192     8.073000   997.194412  1001.401526     0.000824
      2193     8.076000   997.445785   970.107543     0.000869
      2194     8.079000   997.712407   988.022756     0.000868
      2195     8.082000   997.995814  1045.867663     0.000776
      2196     8.085000   998.297758   993.639771     0.000847
      2197     8.088000   998.620241   954.265511     0.000900
      2198     8.091000   998.965558   967.202843     0.000850
      2199     8.094000   999.336384   999.727570     0.000836
      2200     8.097000   999.735896  1022.707321     0.000830
      2201     8.100000  1000.167964  1000.346176     0.000838
      2202     8.103000  1000.637609   970.708972     0.000851
      2203     8.106000  1001.152082  1025.770330     0.000814
      2204     8.109000  1001.722114   995.246487     0.000856
      2205     8.112000  1002.364150   925.877295     0.000884
      2206     8.115000  1003.096298  1022.478938     0.000810
      2207     8.118000  1003.962996   946.733186     0.000896
      2208     8.121000  1005.034061   958.134819     0.000863
      2209     8.124000  1006.422061   977.846867     0.000839
      2210     8.127000  1008.304586  1041.975126     0.000805
      2211     8.130000  1010.949749   967.133282     0.000865
      2212     8.133000  1014.741712  1076.698173     0.000758
      2213     8.136000  1020.198540  1025.113681     0.000806
      2214     8.139000  1027.971016  1031.753709     0.000812
      2215     8.142000  1038.809046  1063.133281     0.000764
      2216     8.145000  1053.483894  1044.360284     0.000790
      2217     8.148000  1072.661560  1066.726954     0.000791
      2218     8.151000  1096.735293  1136.181469     0.000714
      2219     8.154000  1125.640976  1182.259367     0.000691
      2220     8.157000  1158.692742  1237.954030     0.000665
      2221     8.160000  1194.481557  1279.706218     0.000643
      2222     8.163000  1230.875306  1292.864309     0.000623
      2223     8.166000  1265.154134  1263.071251     0.000652
      2224     8.169000  1294.319706  1316.342470     0.000639
      2225     8.172000  1315.621985  1417.088188     0.000562
      2226     8.175000  1327.278869  1430.721170     0.000571
      2227     8.178000  1329.240616  1345.453714     0.000626
      2228     8.181000  1323.551417  1384.154757     0.000581
      2229     8.184000  1314.101146  1337.585273     0.000609
      2230     8.187000  1305.901344  1331.938344     0.000625
      2231     8.190000  1304.278505  1400.227321     0.000590
      2232     8.193000  1314.209140  1344.466009     0.000601
      2233     8.196000  1339.784244  1319.541240     0.000624
      2234     8.199000  1383.752749  1333.582352     0.000625
      2235     8.202000  1447.123806  1288.571081     0.000622
      2236     8.205000  1528.876195  1370.588625     0.000598
      2237     8.208000  1625.809394  1375.367078     0.000610
      2238     8.211000  1732.568104  1430.130331     0.000566
      2239     8.214000  1841.860248  1577.233808     0.000512
      2240     8.217000  1944.894788  1703.416329     0.000486
      2241     8.220000  2032.103123  1824.109649     0.000447
      2242     8.223000  2094.243622  1818.022707     0.000440
      2243     8.226000  2123.905373  1899.514465     0.000429
      2244     8.229000  2117.117095  1778.955441     0.000467
      2245     8.232000  2074.387786  1904.494416     0.000417
      2246     8.235000  2000.543106  1720.151224     0.000472
      2247     8.238000  1903.399322  1745.044251     0.000476
      2248     8.241000  1792.007945  1617.096959     0.000494
      2249     8.244000  1675.188743  1538.356672     0.000524
      2250     8.247000  1560.581682  1504.751739     0.000558
      2251     8.250000  1454.123596  1391.804944     0.000586
      2252     8.253000  1359.827571  1327.850527     0.000605
      2253     8.256000  1279.804089  1183.757938     0.000701
      2254     8.259000  1214.484219  1211.458587     0.000693
      2255     8.262000  1162.989951  1207.552958     0.000663
      2256     8.265000  1123.581024  1175.937984     0.000695
      2257     8.268000  1094.105696  1135.028926     0.000744
      2258     8.271000  1072.388713  1120.165028     0.000722
      2259     8.274000  1056.500015  1114.003446     0.000732
      2260     8.277000  1044.878981  1105.196828     0.000755
      2261     8.280000  1036.342798  1086.642824     0.000755
      2262     8.283000  1030.036814  1115.611021     0.000717
      2263     8.286000  1025.369776  1053.651950     0.000782
      2264     8.289000  1021.959299  1025.641512     0.000814
      2265     8.292000  1019.616942   974.389365     0.000823
      2266     8.295000  1018.416709  1034.223997     0.000790
      2267     8.298000  1018.885681  1049.006886     0.000803
      2268     8.301000  1022.270308   971.569523     0.000824
      2269     8.304000  1030.614779  1081.777079     0.000750
      2270     8.307000  1046.151875  1037.632169     0.000804
      2271     8.310000  1069.635183  1030.694167     0.000801
      2272     8.313000  1098.091194  1138.041861     0.000706
      2273     8.316000  1123.779710  1077.807240     0.000765
      2274     8.319000  1136.550209  1177.761578     0.000707
      2275     8.322000  1129.753755  1102.305601     0.000727
      2276     8.325000  1106.041846  1105.275350     0.000741
      2277     8.328000  1075.670042  1109.831322     0.000757
      2278     8.331000  1048.381211  1089.666451     0.000743
      2279     8.334000  1028.926527  1002.214868     0.000813
      2280     8.337000  1017.393257  1014.571423     0.000826
      2281     8.340000  1011.487358   989.813674     0.000832
      2282     8.343000  1008.710389  1017.659644     0.000792
      2283     8.346000  1007.381439   941.185723     0.000879
      2284     8.349000  1006.657627   998.067527     0.000833
      2285     8.352000  1006.169993   973.087942     0.000829
      2286     8.355000  1005.787059   913.366185     0.000897
      2287     8.358000  1005.478380   973.219365     0.000865
      2288     8.361000  1005.223988  1007.845854     0.000804
      2289     8.364000  1005.012190   962.691912     0.000843
      2290     8.367000  1004.834903   961.143217     0.000872
      2291     8.370000  1004.686146   988.768625     0.000838
      2292     8.373000  1004.561358   933.394262     0.000863
      2293     8.376000  1004.456989  1046.966898     0.000786
      2294     8.379000  1004.370227  1019.875320     0.000815
      2295     8.382000  1004.298809  1000.018501     0.000804
      2296     8.385000  1004.240890   991.996516     0.000821
      2297     8.388000  1004.194947  1016.469142     0.000822
      2298     8.391000  1004.159696  1013.616836     0.000795
      2299     8.394000  1004.133813   992.771830     0.000818
      2300     8.397000  1004.116088  1008.524405     0.000831
      2301     8.400000  1004.105529  1015.078684     0.000812
      2302     8.403000  1004.101148  1025.806944     0.000781
      2303     8.406000  1004.103763   984.712990     0.000839
      2304     8.409000  1004.114828   997.501449     0.000840
      2305     8.412000  1004.131561  1053.059967     0.000762
      2306     8.415000  1004.153551  1066.045538     0.000769
      2307     8.418000  1004.180436  1002.750715     0.000839
      2308     8.421000  1004.211889   969.742627     0.000843
      2309     8.424000  1004.247618   948.054443     0.000856
      2310     8.427000  1004.287358  1002.938518     0.000840
      2311     8.430000  1004.330871  1014.765649     0.000813
      2312     8.433000  1004.377938   971.623987     0.000831
      2313     8.436000  1004.428363  1058.391144     0.000785
      2314     8.439000  1004.481964   965.505381     0.000860
      2315     8.442000  1004.538576   991.855179     0.000813
      2316     8.445000  1004.598049  1023.787193     0.000799
      2317     8.448000  1004.660241   997.383604     0.000838
      2318     8.451000  1004.725025   994.935434     0.000820
      2319     8.454000  1004.792334   983.876131     0.000823
      2320     8.457000  1004.866359  1003.467306     0.000843
      2321     8.460000  1004.955144   990.240823     0.000832
      2322     8.463000  1005.049762   976.851051     0.000822
      2323     8.466000  1005.125970  1033.796621     0.000801
      2324     8.469000  1005.204176  1023.453799     0.000812
      2325     8.472000  1005.284306  1079.204973     0.000747
      2326     8.475000  1005.366288   975.100949     0.000837
      2327     8.478000  1005.450056  1012.892555     0.000824
      2328     8.481000  1005.535548  1052.048155     0.000771
      2329     8.484000  1005.622707  1044.001888     0.000770
      2330     8.487000  1005.711479   943.135725     0.000893
      2331     8.490000  1005.801812   978.103128     0.000843
      2332     8.493000  1005.893659  1015.443011     0.000794
      2333     8.496000  1005.986976   973.188682     0.000853
      2334     8.499000  1006.081719  1016.688362     0.000817
      2335     8.502000  1006.177849   977.377200     0.000822
      2336     8.505000  1006.275330   997.841701     0.000822
      2337     8.508000  1006.374125  1053.879830     0.000792
      2338     8.511000  1006.474202   965.997522     0.000847
      2339     8.514000  1006.575529   954.178644     0.000845
      2340     8.517000  1006.678998   977.410107     0.000858
      2341     8.520000  1006.792594  1056.865172     0.000781
      2342     8.523000  1006.924576  1003.337809     0.000799
      2343     8.526000  1007.052054   997.765050     0.000834
      2344     8.529000  1007.159387   948.849029     0.000875
      2345     8.532000  1007.267815   985.512933     0.000821
      2346     8.535000  1007.377335  1019.417347     0.000800
      2347     8.538000  1007.488074   942.336403     0.000891
      2348     8.541000  1007.600188   962.779244     0.000840
      2349     8.544000  1007.712875  1034.893240     0.000782
      2350     8.547000  1007.826485  1008.330169     0.000827
      2351     8.550000  1007.941079  1050.070668     0.000784
      2352     8.553000  1008.056641  1009.526654     0.000795
      2353     8.556000  1008.173155   991.156710     0.000842
      2354     8.559000  1008.290609   996.946920     0.000833
      2355     8.562000  1008.408988  1032.330746     0.000781
      2356     8.565000  1008.528281  1008.625035     0.000810
      2357     8.568000  1008.648474  1016.966786     0.000822
      2358     8.571000  1008.769557  1026.944420     0.000791
      2359     8.574000  1008.891518   997.327124     0.000808
      2360     8.577000  1009.014348  1050.625192     0.000800
      2361     8.580000  1009.138035  1028.579173     0.000799
      2362     8.583000  1009.262572  1039.209902     0.000773
      2363     8.586000  1009.387973  1027.988601     0.000806
      2364     8.589000  1009.517328   983.702964     0.000848
      2365     8.592000  1009.657419   977.940579     0.000836
      2366     8.595000  1009.811880   971.971943     0.000846
      2367     8.598000  1009.940931  1032.118507     0.000807
      2368     8.601000  1010.070502   986.729968     0.000827
      2369     8.604000  1010.200868  1008.249515     0.000799
      2370     8.607000  1010.332021  1042.322462     0.000806
      2371     8.610000  1010.463957  1085.612223     0.000761
      2372     8.613000  1010.596670  1031.601302     0.000778
      2373     8.616000  1010.730153  1021.172959     0.000815
      2374     8.619000  1010.864402  1004.421701     0.000833
      2375     8.622000  1010.999497  1091.065606     0.000737
      2376     8.625000  1011.137127  1009.153803     0.000810
      2377     8.628000  1011.279794  1018.461844     0.000825
      2378     8.631000  1011.425988   986.453484     0.000828
      2379     8.634000  1011.564068  1006.691049     0.000808
      2380     8.637000  1011.702863   995.950875     0.000845
      2381     8.640000  1011.842395  1051.752880     0.000784
      2382     8.643000  1011.982659  1021.453140     0.000786
      2383     8.646000  1012.123653   968.123301     0.000859
      2384     8.649000  1012.265374   986.951221     0.000843
      2385     8.652000  1012.407818  1019.982151     0.000798
      2386     8.655000  1012.550984  1056.350012     0.000766
      2387     8.658000  1012.694869   959.134560     0.000880
      2388     8.661000  1012.839470  1031.394850     0.000792
      2389     8.664000  1012.984786  1012.515053     0.000793
      2390     8.667000  1013.130814  1047.669811     0.000803
      2391     8.670000  1013.277553   963.439017     0.000859
      2392     8.673000  1013.425001  1014.583918     0.000794
      2393     8.676000  1013.573156  1080.442345     0.000770
      2394     8.679000  1013.722018   997.379661     0.000836
      2395     8.682000  1013.871584   999.816529     0.000809
      2396     8.685000  1014.021854  1026.053289     0.000796
      2397     8.688000  1014.172826  1001.705782     0.000835
      2398     8.691000  1014.324501  1061.130510     0.000766
      2399     8.694000  1014.476877   975.139324     0.000827
      2400     8.697000  1014.629954  1038.331824     0.000810
      2401     8.700000  1014.783731  1061.917402     0.000777
      2402     8.703000  1014.938208  1005.484800     0.000803
      2403     8.706000  1015.093385  1014.200413     0.000824
      2404     8.709000  1015.249261   996.503805     0.000840
      2405     8.712000  1015.405838   992.236359     0.000820
      2406     8.715000  1015.563114   973.607288     0.000844
      2407     8.718000  1015.721092  1009.794440     0.000822
      2408     8.721000  1015.879770  1057.388269     0.000774
      2409     8.724000  1016.039149   961.635576     0.000841
      2410     8.727000  1016.199231  1016.821291     0.000826
      2411     8.730000  1016.360017  1074.532162     0.000772
      2412     8.733000  1016.521506  1032.319727     0.000783
      2413     8.736000  1016.683700   997.604419     0.000834
      2414     8.739000  1016.846602  1002.697847     0.000827
      2415     8.742000  1017.010211   999.287407     0.000811
      2416     8.745000  1017.174529   969.543439     0.000845
      2417     8.748000  1017.339559  1029.519721     0.000814
      2418     8.751000  1017.505302   991.220897     0.000831
      2419     8.754000  1017.671760   970.097441     0.000836
      2420     8.757000  1017.838935  1071.575165     0.000782
      2421     8.760000  1018.006830  1019.043254     0.000815
      2422     8.763000  1018.175446   997.830397     0.000802
      2423     8.766000  1018.344787  1039.219496     0.000798
      2424     8.769000  1018.514855  1005.152070     0.000825
      2425     8.772000  1018.685653  1041.652445     0.000778
      2426     8.775000  1018.857184   977.197775     0.000844
      2427     8.778000  1019.029452  1085.935424     0.000769
      2428     8.781000  1019.202460   979.469605     0.000842
      2429     8.784000  1019.376212   954.705029     0.000841
      2430     8.787000  1019.550711  1004.331434     0.000841
      2431     8.790000  1019.725962   997.732109     0.000831
      2432     8.793000  1019.901969   965.276995     0.000836
      2433     8.796000  1020.078736  1037.563678     0.000805
      2434     8.799000  1020.256268  1001.615636     0.000831
      2435     8.802000  1020.434571  1036.280129     0.000782
      2436     8.805000  1020.613718  1072.373019     0.000765
      2437     8.808000  1020.794102   982.943114     0.000851
      2438     8.811000  1020.976109   969.373324     0.000848
      2439     8.814000  1021.158295  1021.695812     0.000789
      2440     8.817000  1021.340542   988.995137     0.000847
      2441     8.820000  1021.523595  1027.349975     0.000811
      2442     8.823000  1021.707461   980.310812     0.000817
      2443     8.826000  1021.892147  1000.940467     0.000838
      2444     8.829000  1022.077661  1010.525443     0.000823
      2445     8.832000  1022.264010  1021.470842     0.000795
      2446     8.835000  1022.451204  1026.006706     0.000801
      2447     8.838000  1022.639250  1014.112355     0.000826
      2448     8.841000  1022.828159  1067.472383     0.000766
      2449     8.844000  1023.017940   996.281295     0.000808
      2450     8.847000  1023.208603  1047.931070     0.000803
      2451     8.850000  1023.400159   985.597576     0.000841
      2452     8.853000  1023.592619  1007.752781     0.000797
      2453     8.856000  1023.785995  1047.140709     0.000794
      2454     8.859000  1023.980299  1088.255093     0.000762
      2455     8.862000  1024.175544  1054.360137     0.000761
      2456     8.865000  1024.371743   987.444102     0.000832
      2457     8.868000  1024.568912  1005.767550     0.000828
      2458     8.871000  1024.767065  1013.079477     0.000815
      2459     8.874000  1024.966217  1072.627302     0.000754
      2460     8.877000  1025.166385  1017.602950     0.000818
      2461     8.880000  1025.367588   955.793677     0.000877
      2462     8.883000  1025.569842  1013.114599     0.000788
      2463     8.886000  1025.773168  1041.158833     0.000800
      2464     8.889000  1025.977587   983.162174     0.000851
      2465     8.892000  1026.183158   986.526082     0.000817
      2466     8.895000  1026.389950  1036.326977     0.000794
      2467     8.898000  1026.597895  1020.472706     0.000813
      2468     8.901000  1026.806906   939.225400     0.000869
      2469     8.904000  1027.017127  1070.061651     0.000753
      2470     8.907000  1027.228588   970.693413     0.000866
      2471     8.910000  1027.441316  1069.495282     0.000779
      2472     8.913000  1027.655345   999.952551     0.000800
      2473     8.916000  1027.870706  1031.327968     0.000810
      2474     8.919000  1028.087435  1092.147862     0.000766
      2475     8.922000  1028.305569  1026.552760     0.000783
      2476     8.925000  1028.525147  1029.158331     0.000804
      2477     8.928000  1028.746210   967.762670     0.000862
      2478     8.931000  1028.968803  1039.912976     0.000788
      2479     8.934000  1029.192972  1026.924449     0.000787
      2480     8.937000  1029.418767  1023.369604     0.000813
      2481     8.940000  1029.646242  1043.606799     0.000800
      2482     8.943000  1029.875452  1052.241485     0.000764
      2483     8.946000  1030.106457  1073.186545     0.000778
      2484     8.949000  1030.339322  1021.714526     0.000819
      2485     8.952000  1030.574114  1042.044560     0.000769
      2486     8.955000  1030.810906  1049.291410     0.000784
      2487     8.958000  1031.049776   980.738360     0.000848
      2488     8.961000  1031.290806  1072.533158     0.000763
      2489     8.964000  1031.534086  1015.981421     0.000800
      2490     8.967000  1031.779711  1037.243533     0.000803
      2491     8.970000  1032.027782  1004.467928     0.000831
      2492     8.973000  1032.278409  1045.672578     0.000765
      2493     8.976000  1032.531711  1073.055258     0.000772
      2494     8.979000  1032.787812   998.146854     0.000847
      2495     8.982000  1033.046849  1033.474899     0.000772
      2496     8.985000  1033.308970  1031.064557     0.000806
      2497     8.988000  1033.574331  1013.752442     0.000824
      2498     8.991000  1033.843104   993.797553     0.000821
      2499     8.994000  1034.115473  1072.532044     0.000757
      2500     8.997000  1034.391639  1062.221429     0.000782
      2501     9.000000  1034.671817  1051.866142     0.000793
      2502     9.003000  1034.956244  1036.137600     0.000777
      2503     9.006000  1035.245175  1067.835411     0.000780
      2504     9.009000  1035.538888  1042.653507     0.000812
      2505     9.012000  1035.837686  1037.284768     0.000770
      2506     9.015000  1036.141900  1035.919348     0.000799
      2507     9.018000  1036.451891  1041.134819     0.000800
      2508     9.021000  1036.768056  1089.976169     0.000742
      2509     9.024000  1037.090829  1033.619348     0.000788
      2510     9.027000  1037.420687  1057.231451     0.000784
      2511     9.030000  1037.758154  1074.191536     0.000779
      2512     9.033000  1038.103809  1020.065999     0.000782
      2513     9.036000  1038.458290   970.051731     0.000863
      2514     9.039000  1038.822305   973.397374     0.000865
      2515     9.042000  1039.196637  1058.578989     0.000760
      2516     9.045000  1039.582157  1051.999346     0.000786
      2517     9.048000  1039.979834  1013.339916     0.000826
      2518     9.051000  1040.390750  1017.647774     0.000798
      2519     9.054000  1040.816114  1070.187597     0.000764
      2520     9.057000  1041.257283  1052.373215     0.000780
      2521     9.060000  1041.715784  1034.324089     0.000803
      2522     9.063000  1042.193334   996.233813     0.000808
      2523     9.066000  1042.691883  1062.230962     0.000779
      2524     9.069000  1043.213636  1050.161809     0.000796
      2525     9.072000  1043.761117  1044.382034     0.000766
      2526     9.075000  1044.337230  1033.007614     0.000802
      2527     9.078000  1044.945354  1045.695017     0.000800
      2528     9.081000  1045.589494  1017.902019     0.000794
      2529     9.084000  1046.274522  1051.873958     0.000777
      2530     9.087000  1047.006590  1051.326462     0.000792
      2531     9.090000  1047.793843  1024.525385     0.000809
      2532     9.093000  1048.647636  1070.871867     0.000750
      2533     9.096000  1049.584608  1040.363446     0.000791
      2534     9.099000  1050.630093  1059.675623     0.000794
      2535     9.102000  1051.823576  1068.171920     0.000754
      2536     9.105000  1053.227075  1107.742498     0.000746
      2537     9.108000  1054.937483  1042.487499     0.000805
      2538     9.111000  1057.103847  1084.644330     0.000745
      2539     9.114000  1059.950248  1056.507827     0.000776
      2540     9.117000  1063.804024  1097.361929     0.000753
      2541     9.120000  1069.127103  1090.592754     0.000761
      2542     9.123000  1076.547163  1098.337963     0.000736
      2543     9.126000  1086.883373  1165.868722     0.000704
      2544     9.129000  1101.153256  1112.715860     0.000757
      2545     9.132000  1120.553387  1118.594288     0.000713
      2546     9.135000  1146.405080  1170.880027     0.000702
      2547     9.138000  1180.132934  1168.236707     0.000719
      2548     9.141000  1223.062551  1255.352948     0.000638
      2549     9.144000  1275.835286  1223.426227     0.000666
      2550     9.147000  1338.313314  1265.648150     0.000648
      2551     9.150000  1410.342157  1329.789347     0.000618
      2552     9.153000  1490.415084  1413.232243     0.000568
      2553     9.156000  1575.932232  1482.752964     0.000552
      2554     9.159000  1663.187780  1570.466261     0.000530
      2555     9.162000  1747.476175  1646.836516     0.000480
      2556     9.165000  1823.342148  1674.821923     0.000490
      2557     9.168000  1885.020968  1758.235667     0.000473
      2558     9.171000  1927.122800  1836.406080     0.000430
      2559     9.174000  1945.536621  1918.757671     0.000421
      2560     9.177000  1938.333291  1844.177862     0.000443
      2561     9.180000  1906.273158  1876.172730     0.000435
      2562     9.183000  1852.623345  1736.857449     0.000464
      2563     9.186000  1782.377302  1778.604715     0.000460
      2564     9.189000  1701.279350  1745.150380     0.000477
      2565     9.192000  1615.009958  1574.714213     0.000503
      2566     9.195000  1528.643730  1513.336717     0.000543
      2567     9.198000  1446.332579  1400.269921     0.000596
      2568     9.201000  1371.147883  1365.992593     0.000585
      2569     9.204000  1305.046860  1321.871073     0.000615
      2570     9.207000  1248.945522  1226.224194     0.000672
      2571     9.210000  1202.876904  1182.891394     0.000697
      2572     9.213000  1166.203470  1246.097739     0.000647
      2573     9.216000  1137.847821  1194.714756     0.000687
      2574     9.219000  1116.509010  1146.567256     0.000725
      2575     9.222000  1100.841017  1071.454609     0.000744
      2576     9.225000  1089.581635  1085.011259     0.000763
      2577     9.228000  1081.630739  1145.269562     0.000732
      2578     9.231000  1076.084756  1092.392815     0.000734
      2579     9.234000  1072.238281  1054.631121     0.000780
      2580     9.237000  1069.564694  1090.379428     0.000757
      2581     9.240000  1067.686254  1096.875006     0.000744
      2582     9.243000  1066.341502  1077.504370     0.000755
      2583     9.246000  1065.355046  1092.750117     0.000756
      2584     9.249000  1064.612276  1064.811382     0.000790
      2585     9.252000  1064.039768  1071.375618     0.000747
      2586     9.255000  1063.591035  1099.605915     0.000753
      2587     9.258000  1063.236708  1106.373920     0.000758
      2588     9.261000  1062.958144  1095.619779     0.000730
      2589     9.264000  1062.743652  1045.227390     0.000793
      2590     9.267000  1062.587771  1064.405499     0.000776
      2591     9.270000  1062.492165  1021.416485     0.000809
      2592     9.273000  1062.467956  1113.198159     0.000730
      2593     9.276000  1062.548524  1047.625211     0.000784
      2594     9.279000  1062.813538  1056.763758     0.000792
      2595     9.282000  1063.383651  1064.259602     0.000748
      2596     9.285000  1064.394899  1069.134904     0.000771
      2597     9.288000  1065.916670  1111.507654     0.000754
      2598     9.291000  1067.834258  1059.518502     0.000754
      2599     9.294000  1069.767668  1030.201869     0.000803
      2600     9.297000  1071.131835  1067.823534     0.000776
      2601     9.300000  1071.403579  1122.021968     0.000735
      2602     9.303000  1070.493156  1122.565755     0.000726
      2603     9.306000  1068.850472  1101.643501     0.000735
      2604     9.309000  1067.106817  1084.363773     0.000776
      2605     9.312000  1065.709305  1065.066671     0.000755
      2606     9.315000  1064.822785  1089.303884     0.000761
      2607     9.318000  1064.398403  1115.405847     0.000750
      2608     9.321000  1064.294319  1023.773878     0.000776
      2609     9.324000  1064.374124  1085.211534     0.000768
      2610     9.327000  1064.547288  1082.095457     0.000761
      2611     9.330000  1064.766801  1040.317877     0.000782
      2612     9.333000  1065.012365  1047.705656     0.000781
      2613     9.336000  1065.276247  1039.633715     0.000784
      2614     9.339000  1065.555600  1099.357224     0.000759
      2615     9.342000  1065.849293  1115.957810     0.000719
      2616     9.345000  1066.156836  1084.536943     0.000761
      2617     9.348000  1066.478053  1080.259230     0.000783
      2618     9.351000  1066.812982   989.834807     0.000801
      2619     9.354000  1067.161833  1071.070687     0.000776
      2620     9.357000  1067.524972  1077.779579     0.000769
      2621     9.360000  1067.902910  1116.435683     0.000730
      2622     9.363000  1068.296307  1037.017649     0.000792
      2623     9.366000  1068.705972  1093.965837     0.000742
      2624     9.369000  1069.132875  1089.600643     0.000765
      2625     9.372000  1069.578156  1056.126216     0.000761
      2626     9.375000  1070.043149  1054.739999     0.000778
      2627     9.378000  1070.529399  1072.484216     0.000784
      2628     9.381000  1071.038695  1080.112774     0.000734
      2629     9.384000  1071.573099  1092.409423     0.000764
      2630     9.387000  1072.134991  1061.350847     0.000775
      2631     9.390000  1072.727121  1097.337434     0.000741
      2632     9.393000  1073.352666  1083.857417     0.000756
      2633     9.396000  1074.015333  1102.002987     0.000737
      2634     9.399000  1074.720778  1062.509394     0.000786
      2635     9.402000  1075.476331  1086.552530     0.000734
      2636     9.405000  1076.284020  1038.475949     0.000798
      2637     9.408000  1077.145588  1011.050149     0.000833
      2638     9.411000  1078.074230  1111.713205     0.000712
      2639     9.414000  1079.079522  1035.645711     0.000804
      2640     9.417000  1080.172973  1105.489920     0.000742
      2641     9.420000  1081.368661  1129.825148     0.000719
      2642     9.423000  1082.684359  1061.030108     0.000778
      2643     9.426000  1084.143728  1047.894179     0.000776
      2644     9.429000  1085.780730  1095.784978     0.000769
      2645     9.432000  1087.648601  1088.336222     0.000740
      2646     9.435000  1089.837520  1065.897271     0.000774
      2647     9.438000  1092.507766  1128.410103     0.000742
      2648     9.441000  1095.948096  1130.443645     0.000705
      2649     9.444000  1100.670949  1164.513761     0.000709
      2650     9.447000  1107.554132  1161.082647     0.000707
      2651     9.450000  1118.028769  1159.925777     0.000701
      2652     9.453000  1134.291647  1212.072273     0.000681
      2653     9.456000  1159.485655  1173.875266     0.000685
      2654     9.459000  1197.751105  1231.705691     0.000677
      2655     9.462000  1254.019971  1206.627969     0.000665
      2656     9.465000  1333.429824  1338.192843     0.000613
      2657     9.468000  1440.298414  1397.601887     0.000598
      2658     9.471000  1576.730859  1519.622655     0.000521
      2659     9.474000  1741.095193  1617.625362     0.000510
      2660     9.477000  1926.734296  1831.723318     0.000443
      2661     9.480000  2121.311239  1986.227326     0.000401
      2662     9.483000  2307.112945  2124.906373     0.000383
      2663     9.486000  2462.650006  2338.550372     0.000339
      2664     9.489000  2566.025623  2474.702439     0.000329
      2665     9.492000  2600.267769  2551.721189     0.000307
      2666     9.495000  2559.129004  2462.078278     0.000326
      2667     9.498000  2449.795532  2251.601382     0.000366
      2668     9.501000  2290.106213  2175.482069     0.000361
      2669     9.504000  2102.416248  1861.486039     0.000441
      2670     9.507000  1908.127987  1802.414466     0.000450
      2671     9.510000  1724.505183  1565.869791     0.000518
      2672     9.513000  1563.301465  1489.000731     0.000553
      2673     9.516000  1430.597821  1349.211448     0.000594
      2674     9.519000  1327.540053  1278.774182     0.000652
      2675     9.522000  1251.671610  1243.489175     0.000653
      2676     9.525000  1198.471298  1274.665577     0.000639
      2677     9.528000  1162.730676  1203.542287     0.000694
      2678     9.531000  1139.544265  1144.331529     0.000700
      2679     9.534000  1124.854455  1142.792531     0.000725
      2680     9.537000  1115.621156  1107.809386     0.000741
      2681     9.540000  1109.745510  1116.685570     0.000725
      2682     9.543000  1105.876438  1078.995822     0.000773
      2683     9.546000  1103.194705  1069.925872     0.000760
      2684     9.549000  1101.227060  1066.698625     0.000788
      2685     9.552000  1099.709067  1082.621850     0.000752
      2686     9.555000  1098.494600  1077.615624     0.000755
      2687     9.558000  1097.501300  1105.209417     0.000758
      2688     9.561000  1096.680275  1079.511536     0.000741
      2689     9.564000  1096.025574  1117.011484     0.000743
      2690     9.567000  1095.577462  1022.377135     0.000810
      2691     9.570000  1095.188955  1078.506569     0.000749
      2692     9.573000  1094.814297  1087.609056     0.000759
      2693     9.576000  1094.515611  1097.639350     0.000737
      2694     9.579000  1094.283561  1102.167446     0.000756
      2695     9.582000  1094.110334  1096.413823     0.000739
      2696     9.585000  1093.991833  1069.613030     0.000760
      2697     9.588000  1093.927512  1029.198858     0.000815
      2698     9.591000  1093.897847  1104.299434     0.000725
      2699     9.594000  1093.902052  1088.833616     0.000761
      2700     9.597000  1093.940053  1061.575731     0.000781
      2701     9.600000  1094.008753  1026.789556     0.000793
      2702     9.603000  1094.105470  1139.008388     0.000729
      2703     9.606000  1094.227882  1109.331878     0.000728
      2704     9.609000  1094.373976  1052.079233     0.000793
      2705     9.612000  1094.542003  1048.098909     0.000769
      2706     9.615000  1094.730447  1144.861941     0.000708
      2707     9.618000  1094.938101  1136.959808     0.000735
      2708     9.621000  1095.164423  1085.963145     0.000737
      2709     9.624000  1095.408947  1057.212684     0.000783
      2710     9.627000  1095.667631  1101.693689     0.000748
      2711     9.630000  1095.941705  1098.568396     0.000736
      2712     9.633000  1096.230601  1121.967853     0.000737
      2713     9.636000  1096.533817  1093.333822     0.000735
      2714     9.639000  1096.850944  1069.264761     0.000775
      2715     9.642000  1097.181658  1136.609542     0.000719
      2716     9.645000  1097.525717  1109.607249     0.000733
      2717     9.648000  1097.882954  1089.618949     0.000773
      2718     9.651000  1098.253271  1164.064215     0.000682
      2719     9.654000  1098.636644  1087.320172     0.000764
      2720     9.657000  1099.033112  1094.452063     0.000750
      2721     9.660000  1099.442782  1170.070121     0.000687
      2722     9.663000  1099.865826  1077.220115     0.000774
      2723     9.666000  1100.302482  1124.840921     0.000720
      2724     9.669000  1100.753081  1129.780637     0.000735
      2725     9.672000  1101.218093  1085.997196     0.000746
      2726     9.675000  1101.697970  1084.812048     0.000741
      2727     9.678000  1102.192824  1152.912001     0.000727
      2728     9.681000  1102.703568  1025.368496     0.000783
      2729     9.684000  1103.230999  1077.405356     0.000766
      2730     9.687000  1103.775887  1115.450506     0.000738
      2731     9.690000  1104.338620  1083.849612     0.000742
      2732     9.693000  1104.920506  1099.475494     0.000756
      2733     9.696000  1105.522635  1075.081394     0.000750
      2734     9.699000  1106.146221  1174.854266     0.000704
      2735     9.702000  1106.792620  1057.805469     0.000771
      2736     9.705000  1107.463338  1163.999824     0.000691
      2737     9.708000  1108.160054  1117.445347     0.000754
      2738     9.711000  1108.884636  1082.895911     0.000739
      2739     9.714000  1109.639165  1153.560275     0.000718
      2740     9.717000  1110.425960  1094.802464     0.000752
      2741     9.720000  1111.247610  1112.932223     0.000724
      2742     9.723000  1112.107007  1114.858846     0.000744
      2743     9.726000  1113.007389  1138.735366     0.000701
      2744     9.729000  1113.952383  1133.956362     0.000733
      2745     9.732000  1114.946066  1130.512068     0.000719
      2746     9.735000  1115.993028  1150.860850     0.000700
      2747     9.738000  1117.098451  1106.010080     0.000756
      2748     9.741000  1118.268211  1087.009914     0.000732
      2749     9.744000  1119.508987  1134.465293     0.000723
      2750     9.747000  1120.828373  1107.589278     0.000741
      2751     9.750000  1122.235112  1153.439357     0.000703
      2752     9.753000  1123.739480  1103.400968     0.000751
      2753     9.756000  1125.353648  1088.886117     0.000741
      2754     9.759000  1127.092495  1174.006589     0.000707
      2755     9.762000  1128.974920  1151.211444     0.000705
      2756     9.765000  1131.026094  1174.242513     0.000689
      2757     9.768000  1133.281322  1145.923410     0.000727
      2758     9.771000  1135.792599  1097.556834     0.000728
      2759     9.774000  1138.639197  1141.496957     0.000726
      2760     9.777000  1141.944532  1159.946663     0.000705
      2761     9.780000  1145.901814  1148.893313     0.000704
      2762     9.783000  1150.811415  1185.703580     0.000696
      2763     9.786000  1157.132611  1194.764752     0.000675
      2764     9.789000  1165.551165  1246.917656     0.000666
      2765     9.792000  1177.061483  1269.895609     0.000634
      2766     9.795000  1193.057602  1276.143518     0.000630
      2767     9.798000  1215.420900  1269.630945     0.000658
      2768     9.801000  1246.584749  1331.226293     0.000595
      2769     9.804000  1289.548883  1364.554967     0.000605
      2770     9.807000  1347.811215  1456.781784     0.000561
      2771     9.810000  1425.185224  1491.051827     0.000538
      2772     9.813000  1525.479690  1544.813589     0.000532
      2773     9.816000  1652.036011  1758.944402     0.000451
      2774     9.819000  1807.145902  1868.119904     0.000439
      2775     9.822000  1991.404333  2132.910933     0.000371
      2776     9.825000  2203.081370  2393.590533     0.000331
      2777     9.828000  2437.612099  2580.678045     0.000317
      2778     9.831000  2687.298600  2939.399280     0.000263
      2779     9.834000  2941.295063  3321.431508     0.000238
      2780     9.837000  3185.927096  3460.692871     0.000228
      2781     9.840000  3405.414215  3705.425871     0.000211
      2782     9.843000  3583.139938  3872.006605     0.000204
      2783     9.846000  3703.623024  3961.612910     0.000194
      2784     9.849000  3755.139874  3962.001843     0.000200
      2785     9.852000  3732.325148  4001.715457     0.000193
      2786     9.855000  3637.587318  3941.711208     0.000197
      2787     9.858000  3480.509846  3757.640259     0.000213
      2788     9.861000  3275.560491  3669.794107     0.000208
      2789     9.864000  3039.293904  3363.756024     0.000238
      2790     9.867000  2788.046661  3033.397010     0.000261
      2791     9.870000  2536.414692  2724.578738     0.000292
      2792     9.873000  2296.363905  2446.197552     0.000330
      2793     9.876000  2076.784182  2066.971740     0.000384
      2794     9.879000  1883.390303  1805.068998     0.000455
      2795     9.882000  1718.922584  1714.029261     0.000465
      2796     9.885000  1583.589834  1473.753723     0.000547
      2797     9.888000  1475.669318  1458.896444     0.000571
      2798     9.891000  1392.163482  1387.447924     0.000569
      2799     9.894000  1329.420442  1323.864861     0.000625
      2800     9.897000  1283.653833  1273.483419     0.000643
      2801     9.900000  1251.320706  1343.483267     0.000599
      2802     9.903000  1229.355493  1291.243347     0.000632
      2803     9.906000  1215.274532  1241.606192     0.000646
      2804     9.909000  1207.179325  1270.446461     0.000655
      2805     9.912000  1203.690338  1200.036529     0.000667
      2806     9.915000  1203.840943  1198.916137     0.000678
      2807     9.918000  1206.955194  1203.931913     0.000697
      2808     9.921000  1212.526694  1273.392154     0.000620
      2809     9.924000  1220.115167  1168.178457     0.000706
      2810     9.927000  1229.265354  1220.985229     0.000674
      2811     9.930000  1239.452363  1211.311418     0.000667
      2812     9.933000  1250.058143  1249.655916     0.000659
      2813     9.936000  1260.377421  1254.948147     0.000638
      2814     9.939000  1269.656731  1354.088715     0.000613
      2815     9.942000  1277.174544  1322.199895     0.000605
      2816     9.945000  1282.366011  1308.063840     0.000620
      2817     9.948000  1284.970869  1333.651263     0.000625
      2818     9.951000  1285.150968  1370.125789     0.000573
      2819     9.954000  1283.530208  1327.050087     0.000625
      2820     9.957000  1281.174634  1377.244213     0.000592
      2821     9.960000  1279.600601  1288.375178     0.000627
      2822     9.963000  1280.904654  1310.304517     0.000625
      2823     9.966000  1288.043373  1312.377267     0.000610
      2824     9.969000  1305.269180  1375.312677     0.000604
      2825     9.972000  1338.648294  1368.868851     0.000585
      2826     9.975000  1396.516799  1453.308228     0.000560
      2827     9.978000  1489.632036  1597.539466     0.000520
      2828     9.981000  1630.700444  1623.531035     0.000485
      2829     9.984000  1832.971168  1858.937265     0.000438
      2830     9.987000  2107.737528  2155.174840     0.000371
      2831     9.990000  2460.901432  2340.618145     0.000342
      2832     9.993000  2889.158319  2749.865984     0.000291
      2833     9.996000  3376.687467  3194.382089     0.000244
      2834     9.999000  3893.307050  4029.095779     0.000383
      2835    10.002000  4394.889431  4694.377991     0.000291
      2836    10.005000  4826.817339  5329.483793     0.000208
      2837    10.008000  5131.706281  5786.382739     0.000183
      2838    10.011000  5262.294366  6010.314801     0.000164
      2839    10.014000  5196.615779  5948.924534     0.000168
      2840    10.017000  4946.767698  5518.581489     0.000176
      2841    10.020000  4553.941907  4841.545731     0.000198
      2842    10.023000  4073.590098  4242.611439     0.000228
      2843    10.026000  3561.128977  3470.449754     0.000273
      2844    10.029000  3063.301295  2869.156757     0.000341
      2845    10.032000  2614.159945  2324.779976     0.000413
      2846    10.035000  2233.861670  2140.753299     0.000454
      2847    10.038000  1929.630592  1894.399603     0.000525
      2848    10.041000  1698.480408  1682.785626     0.000570
      2849    10.044000  1530.856595  1520.322568     0.000657
      2850    10.047000  1414.208260  1415.249442     0.000695
      2851    10.050000  1335.786085  1333.016612     0.000741
      2852    10.053000  1284.392743  1319.063890     0.000759
      2853    10.056000  1251.160362  1269.893664     0.000768
      2854    10.059000  1229.618767  1218.408143     0.000828
      2855    10.062000  1215.359994  1183.672280     0.000828
      2856    10.065000  1205.551320  1158.579123     0.000854
      2857    10.068000  1198.459335  1172.409981     0.000859
      2858    10.071000  1193.063261  1161.088645     0.000833
      2859    10.074000  1188.776617  1221.335021     0.000822
      2860    10.077000  1185.264413  1145.772745     0.000859
      2861    10.080000  1182.331729  1161.673878     0.000850
      2862    10.083000  1179.859901  1169.766863     0.000852
      2863    10.086000  1177.771819  1103.102008     0.000890
      2864    10.089000  1176.013765  1117.274038     0.000905
      2865    10.092000  1174.546134  1109.349288     0.000886
      2866    10.095000  1173.338686  1114.865822     0.000888
      2867    10.098000  1172.368047  1117.619544     0.000900
      2868    10.101000  1171.616334  1133.326641     0.000861
      2869    10.104000  1171.070324  1117.873672     0.000895
      2870    10.107000  1170.721010  1117.515143     0.000878
      2871    10.110000  1170.563399  1130.731738     0.000871
      2872    10.113000  1170.596585  1087.903803     0.000915
      2873    10.116000  1170.824260  1126.469077     0.000864
      2874    10.119000  1171.256030  1145.591884     0.000877
      2875    10.122000  1171.910337  1117.677664     0.000865
      2876    10.125000  1172.820526  1117.388751     0.000884
      2877    10.128000  1174.046803  1143.949561     0.000872
      2878    10.131000  1175.698441  1128.535274     0.000849
      2879    10.134000  1177.972222  1163.740105     0.000854
      2880    10.137000  1181.213897  1144.904494     0.000856
      2881    10.140000  1186.007440  1133.416964     0.000869
      2882    10.143000  1193.290057  1214.877050     0.000812
      2883    10.146000  1204.477397  1158.472636     0.000840
      2884    10.149000  1221.564261  1205.936277     0.000828
      2885    10.152000  1247.146627  1280.675582     0.000753
      2886    10.155000  1284.301938  1238.105400     0.000794
      2887    10.158000  1336.279155  1313.960755     0.000756
      2888    10.161000  1405.995537  1344.828702     0.000715
      2889    10.164000  1495.404902  1538.727231     0.000645
      2890    10.167000  1604.862377  1607.924144     0.000605
      2891    10.170000  1732.622542  1781.306340     0.000545
      2892    10.173000  1874.559653  1856.370128     0.000525
      2893    10.176000  2024.164108  2022.457554     0.000473
      2894    10.179000  2172.982615  2109.416088     0.000465
      2895    10.182000  2311.842970  2314.521454     0.000410
      2896    10.185000  2432.840905  2388.021165     0.000405
      2897    10.188000  2530.867704  2599.238278     0.000372
      2898    10.191000  2602.986409  2621.802173     0.000359
      2899    10.194000  2645.932482  2818.442662     0.000344
      2900    10.197000  2654.239897  2834.086903     0.000336
      2901    10.200000  2621.097974  2984.519779     0.000316
      2902    10.203000  2542.047544  2778.994206     0.000344
      2903    10.206000  2419.313026  2885.426997     0.000325
      2904    10.209000  2263.157077  2523.471800     0.000385
      2905    10.212000  2088.921543  2314.863201     0.000407
      2906    10.215000  1912.487163  2048.283991     0.000470
      2907    10.218000  1747.103809  1776.304773     0.000553
      2908    10.221000  1602.003416  1675.392021     0.000564
      2909    10.224000  1482.109015  1475.836834     0.000670
      2910    10.227000  1388.433743  1406.855815     0.000685
      2911    10.230000  1318.983162  1421.116306     0.000684
      2912    10.233000  1269.921269  1302.335976     0.000741
      2913    10.236000  1236.708521  1241.739240     0.000784
      2914    10.239000  1214.981556  1251.317717     0.000791
      2915    10.242000  1201.075497  1246.012329     0.000767
      2916    10.245000  1192.214530  1194.203552     0.000820
      2917    10.248000  1186.469082  1150.181885     0.000853
      2918    10.251000  1182.592906  1208.293464     0.000786
      2919    10.254000  1179.829935  1205.277497     0.000818
      2920    10.257000  1177.743927  1153.975669     0.000835
      2921    10.260000  1176.091389  1113.642297     0.000868
      2922    10.263000  1174.737556  1141.203861     0.000850
      2923    10.266000  1173.605925  1180.365975     0.000816
      2924    10.269000  1172.650296  1121.168550     0.000877
      2925    10.272000  1171.840280  1147.633675     0.000827
      2926    10.275000  1171.154129  1104.848821     0.000888
      2927    10.278000  1170.575422  1149.608717     0.000851
      2928    10.281000  1170.091246  1174.722148     0.000802
      2929    10.284000  1169.691588  1131.443188     0.000867
      2930    10.287000  1169.368665  1170.918449     0.000823
      2931    10.290000  1169.117692  1124.276143     0.000863
      2932    10.293000  1168.936507  1177.722065     0.000827
      2933    10.296000  1168.826205  1165.089439     0.000821
      2934    10.299000  1168.791828  1145.337042     0.000858
      2935    10.302000  1168.843249  1153.453181     0.000824
      2936    10.305000  1168.996175  1106.575693     0.000881
      2937    10.308000  1169.273141  1176.054575     0.000831
      2938    10.311000  1169.704296  1165.718959     0.000810
      2939    10.314000  1170.327697  1178.495489     0.000828
      2940    10.317000  1171.188796  1180.258536     0.000812
      2941    10.320000  1172.338756  1142.187609     0.000842
      2942    10.323000  1173.831328  1154.773348     0.000836
      2943    10.326000  1175.718110  1174.655074     0.000815
      2944    10.329000  1178.042277  1116.774412     0.000880
      2945    10.332000  1180.831120  1174.565745     0.000809
      2946    10.335000  1184.088083  1183.849754     0.000824
      2947    10.338000  1187.785202  1171.028233     0.000830
      2948    10.341000  1191.857003  1176.415862     0.000803
      2949    10.344000  1196.196820  1162.165940     0.000846
      2950    10.347000  1200.656256  1125.804534     0.000856
      2951    10.350000  1205.048269  1262.579703     0.000762
      2952    10.353000  1209.154445  1214.509422     0.000796
      2953    10.356000  1212.737671  1156.580557     0.000829
      2954    10.359000  1215.562208  1173.817533     0.000839
      2955    10.362000  1217.422336  1164.007050     0.000810
      2956    10.365000  1218.176369  1194.062072     0.000816
      2957    10.368000  1217.775927  1247.672552     0.000778
      2958    10.371000  1216.277374  1179.730586     0.000800
      2959    10.374000  1213.829145  1226.039762     0.000798
      2960    10.377000  1210.641390  1107.253036     0.000866
      2961    10.380000  1206.951473  1236.403141     0.000778
      2962    10.383000  1202.995587  1132.487848     0.000848
      2963    10.386000  1198.989384  1141.544476     0.000841
      2964    10.389000  1195.116020  1183.328887     0.000829
      2965    10.392000  1191.519423  1118.217937     0.000848
      2966    10.395000  1188.301615  1180.506711     0.000824
      2967    10.398000  1185.523570  1191.470626     0.000815
      2968    10.401000  1183.209144  1150.712788     0.000824
      2969    10.404000  1181.351355  1176.918565     0.000836
      2970    10.407000  1179.920019  1149.155421     0.000836
      2971    10.410000  1178.869661  1151.088861     0.000844
      2972    10.413000  1178.146762  1152.079418     0.000834
      2973    10.416000  1177.696134  1184.407582     0.000812
      2974    10.419000  1177.465193  1170.522623     0.000838
      2975    10.422000  1177.409943  1144.829567     0.000829
      2976    10.425000  1177.490041  1134.577476     0.000864
      2977    10.428000  1177.674016  1135.440726     0.000859
      2978    10.431000  1177.938581  1166.453985     0.000819
      2979    10.434000  1178.266619  1176.409720     0.000828
      2980    10.437000  1178.642904  1178.089007     0.000817
      2981    10.440000  1179.061603  1168.171919     0.000822
      2982    10.443000  1179.518392  1160.745204     0.000834
      2983    10.446000  1180.011597  1140.114951     0.000842
      2984    10.449000  1180.541693  1162.104462     0.000845
      2985    10.452000  1181.110999  1126.793576     0.000839
      2986    10.455000  1181.723643  1120.362301     0.000871
      2987    10.458000  1182.385920  1155.530936     0.000845
      2988    10.461000  1183.107491  1222.321919     0.000777
      2989    10.464000  1183.904531  1114.381985     0.000880
      2990    10.467000  1184.807326  1092.531634     0.000884
      2991    10.470000  1185.877174  1192.341032     0.000816
      2992    10.473000  1187.240347  1242.266625     0.000770
      2993    10.476000  1189.148384  1197.791275     0.000805
      2994    10.479000  1192.069509  1208.939196     0.000806
      2995    10.482000  1196.799192  1223.951454     0.000772
      2996    10.485000  1204.545322  1214.836956     0.000797
      2997    10.488000  1216.903337  1231.911292     0.000785
      2998    10.491000  1235.615903  1256.778111     0.000754
      2999    10.494000  1262.049716  1290.721086     0.000753
      3000    10.497000  1296.439831  1320.643718     0.000727
      3001    10.500000  1337.111502  1354.440013     0.000712
      3002    10.503000  1379.993109  1345.043631     0.000713
      3003    10.506000  1418.734527  1511.097697     0.000634
      3004    10.509000  1445.767449  1551.226828     0.000627
      3005    10.512000  1454.631520  1525.720731     0.000619
      3006    10.515000  1443.018896  1542.934518     0.000630
      3007    10.518000  1414.227944  1486.812689     0.000648
      3008    10.521000  1375.318647  1438.627237     0.000660
      3009    10.524000  1333.864130  1427.886191     0.000682
      3010    10.527000  1295.809890  1354.117707     0.000713
      3011    10.530000  1264.698523  1272.705057     0.000761
      3012    10.533000  1241.727233  1227.551934     0.000781
      3013    10.536000  1226.327798  1203.086553     0.000803
      3014    10.539000  1216.971571  1172.160954     0.000832
      3015    10.542000  1211.897260  1246.463605     0.000758
      3016    10.545000  1209.577651  1221.474833     0.000797
      3017    10.548000  1208.904500  1157.731985     0.000839
      3018    10.551000  1209.176615  1127.793514     0.000843
      3019    10.554000  1209.999077  1183.328037     0.000824
      3020    10.557000  1211.171846  1166.592268     0.000821
      3021    10.560000  1212.604270  1244.490941     0.000774
      3022    10.563000  1214.261436  1114.791334     0.000868
      3023    10.566000  1216.135676  1149.689553     0.000834
      3024    10.569000  1218.233081  1198.063229     0.000819
      3025    10.572000  1220.567938  1180.324623     0.000804
      3026    10.575000  1223.160837  1165.761988     0.000834
      3027    10.578000  1226.038418  1167.299160     0.000829
      3028    10.581000  1229.233886  1169.352706     0.000813
      3029    10.584000  1232.788245  1247.499680     0.000781
      3030    10.587000  1236.752295  1206.627426     0.000796
      3031    10.590000  1241.190295  1206.974526     0.000802
      3032    10.593000  1246.186971  1173.128365     0.000817
      3033    10.596000  1251.861528  1171.123534     0.000826
      3034    10.599000  1258.395805  1224.508575     0.000799
      3035    10.602000  1266.089493  1236.732311     0.000768
      3036    10.605000  1275.463709  1241.189086     0.000784
      3037    10.608000  1287.444116  1284.764701     0.000757
      3038    10.611000  1303.662454  1318.013061     0.000716
      3039    10.614000  1326.912683  1411.189890     0.000687
      3040    10.617000  1361.772663  1357.629156     0.000707
      3041    10.620000  1415.340846  1453.917400     0.000663
      3042    10.623000  1497.933156  1559.693501     0.000613
      3043    10.626000  1623.450784  1660.118434     0.000575
      3044    10.629000  1809.008725  1868.328034     0.000519
      3045    10.632000  2073.382978  2173.894520     0.000432
      3046    10.635000  2433.976935  2409.204439     0.000394
      3047    10.638000  2902.371626  2955.533424     0.000319
      3048    10.641000  3479.057608  3572.634540     0.000257
      3049    10.644000  4148.461629  4216.397704     0.000219
      3050    10.647000  4875.615095  5068.100288     0.000180
      3051    10.650000  5605.642639  6124.981688     0.000147
      3052    10.653000  6267.033928  6782.404522     0.000130
      3053    10.656000  6780.114892  7313.796280     0.000120
      3054    10.659000  7072.662796  7534.280519     0.000117
      3055    10.662000  7101.503276  7662.523369     0.000112
      3056    10.665000  6870.356677  7449.853424     0.000118
      3057    10.668000  6430.314391  6742.664234     0.000132
      3058    10.671000  5861.575760  6234.756038     0.000143
      3059    10.674000  5249.883091  5621.847037     0.000161
      3060    10.677000  4669.109851  4816.854287     0.000190
      3061    10.680000  4171.538988  4167.418622     0.000223
      3062    10.683000  3783.720038  3775.905376     0.000244
      3063    10.686000  3506.741509  3714.374592     0.000250
      3064    10.689000  3320.370776  3599.402781     0.000262
      3065    10.692000  3190.384262  3624.841712     0.000253
      3066    10.695000  3078.365195  3703.787745     0.000251
      3067    10.698000  2952.549272  3503.506333     0.000268
      3068    10.701000  2796.139770  3225.700752     0.000288
      3069    10.704000  2608.858288  2865.066936     0.000332
      3070    10.707000  2401.856089  2642.440143     0.000359
      3071    10.710000  2190.779512  2225.927822     0.000428
      3072    10.713000  1990.629674  2114.453388     0.000448
      3073    10.716000  1812.922575  1837.728419     0.000519
      3074    10.719000  1664.437434  1739.086184     0.000558
      3075    10.722000  1547.196344  1631.084376     0.000578
      3076    10.725000  1459.365385  1528.059081     0.000631
      3077    10.728000  1396.647849  1402.577510     0.000694
      3078    10.731000  1353.716453  1395.587289     0.000685
      3079    10.734000  1325.341889  1343.058036     0.000719
      3080    10.737000  1307.076267  1249.216963     0.000773
      3081    10.740000  1295.521347  1378.646929     0.000700
      3082    10.743000  1288.300416  1327.093023     0.000723
      3083    10.746000  1283.875019  1282.291482     0.000754
      3084    10.749000  1281.319041  1242.620249     0.000790
      3085    10.752000  1280.117777  1227.182070     0.000775
      3086    10.755000  1280.021034  1241.790502     0.000783
      3087    10.758000  1280.957311  1225.232753     0.000797
      3088    10.761000  1283.002051  1283.780952     0.000741
      3089    10.764000  1286.401759  1304.791754     0.000744
      3090    10.767000  1291.658308  1209.814543     0.000798
      3091    10.770000  1299.687025  1354.083225     0.000717
      3092    10.773000  1312.064410  1283.121946     0.000758
      3093    10.776000  1331.372503  1373.224406     0.000698
      3094    10.779000  1361.620295  1403.186564     0.000699
      3095    10.782000  1408.674187  1392.637171     0.000679
      3096    10.785000  1480.562540  1523.041755     0.000634
      3097    10.788000  1587.450141  1535.314089     0.000634
      3098    10.791000  1741.042897  1774.377245     0.000531
      3099    10.794000  1953.209615  1863.560371     0.000518
      3100    10.797000  2233.752109  2060.397101     0.000460
      3101    10.800000  2587.493563  2295.637503     0.000417
      3102    10.803000  3011.143898  2702.375945     0.000349
      3103    10.806000  3490.621744  3051.744316     0.000308
      3104    10.809000  3999.542736  3448.336270     0.000278
      3105    10.812000  4499.434117  4105.658902     0.000222
      3106    10.815000  4942.178526  4727.707804     0.000193
      3107    10.818000  5275.564844  5160.205423     0.000178
      3108    10.821000  5453.030247  5449.267730     0.000163
      3109    10.824000  5446.557256  5521.495578     0.000165
      3110    10.827000  5256.832391  5280.180768     0.000172
      3111    10.830000  4913.233092  4950.083050     0.000184
      3112    10.833000  4463.367011  4178.864951     0.000221
      3113    10.836000  3959.781666  3726.125389     0.000245
      3114    10.839000  3450.256135  3027.094110     0.000318
      3115    10.842000  2972.545320  2604.626798     0.000356
      3116    10.845000  2552.197198  2176.826720     0.000441
      3117    10.848000  2202.488977  1963.389510     0.000495
      3118    10.851000  1926.029620  1879.779245     0.000501
      3119    10.854000  1717.493768  1635.744679     0.000589
      3120    10.857000  1566.773551  1575.997635     0.000610
      3121    10.860000  1461.872168  1528.419526     0.000633
      3122    10.863000  1391.090767  1393.807945     0.000687
      3123    10.866000  1344.354122  1342.044650     0.000712
      3124    10.869000  1313.759337  1374.697653     0.000715
      3125    10.872000  1293.565005  1328.045867     0.000716
      3126    10.875000  1279.865168  1280.925652     0.000759
      3127    10.878000  1270.149566  1267.278735     0.000776
      3128    10.881000  1262.880907  1297.649657     0.000737
      3129    10.884000  1257.152635  1212.354141     0.000804
      3130    10.887000  1252.442446  1258.355965     0.000764
      3131    10.890000  1248.450236  1185.887393     0.000821
      3132    10.893000  1244.999315  1225.379597     0.000786
      3133    10.896000  1241.979923  1216.914786     0.000784
      3134    10.899000  1239.318613  1192.808586     0.000827
      3135    10.902000  1236.962306  1207.517135     0.000781
      3136    10.905000  1234.870154  1195.846237     0.000814
      3137    10.908000  1233.009369  1245.877564     0.000786
      3138    10.911000  1231.352981  1189.117613     0.000799
      3139    10.914000  1229.878573  1216.086680     0.000800
      3140    10.917000  1228.567513  1193.680430     0.000807
      3141    10.920000  1227.404438  1253.500643     0.000773
      3142    10.923000  1226.377060  1204.928535     0.000805
      3143    10.926000  1225.476130  1222.519844     0.000783
      3144    10.929000  1224.695661  1167.548934     0.000848
      3145    10.932000  1224.033442  1211.439047     0.000785
      3146    10.935000  1223.491889  1145.816017     0.000849
      3147    10.938000  1223.079299  1236.117335     0.000791
      3148    10.941000  1222.811536  1253.485435     0.000752
      3149    10.944000  1222.714179  1249.279037     0.000783
      3150    10.947000  1222.825043  1211.265772     0.000801
      3151    10.950000  1223.196960  1196.029962     0.000812
      3152    10.953000  1223.900527  1189.357022     0.000812
      3153    10.956000  1225.026392  1152.328649     0.000833
      3154    10.959000  1226.686535  1288.128749     0.000762
      3155    10.962000  1229.013816  1217.834672     0.000780
      3156    10.965000  1232.159061  1198.226033     0.000807
      3157    10.968000  1236.284963  1196.535236     0.000819
      3158    10.971000  1241.556326  1207.211025     0.000786
      3159    10.974000  1248.126426  1230.035669     0.000792
      3160    10.977000  1256.119714  1301.694914     0.000744
      3161    10.980000  1265.612687  1214.912826     0.000802
      3162    10.983000  1276.613088  1204.321610     0.000802
      3163    10.986000  1289.040755  1225.741013     0.000783
      3164    10.989000  1302.711884  1311.639213     0.000750
      3165    10.992000  1317.328940  1279.627902     0.000743
      3166    10.995000  1332.477816  1317.010539     0.000729
      3167    10.998000  1347.633273  1269.758179     0.000773
      3168    11.001000  1362.173577  1290.871530     0.000735
      3169    11.004000  1375.406231  1349.478350     0.000720
      3170    11.007000  1386.608726  1364.322577     0.000707
      3171    11.010000  1395.089239  1365.779559     0.000706
      3172    11.013000  1400.267670  1397.639254     0.000693
      3173    11.016000  1401.764464  1386.361256     0.000689
      3174    11.019000  1399.472111  1371.289814     0.000715
      3175    11.022000  1393.577441  1403.330920     0.000678
      3176    11.025000  1384.524397  1302.252750     0.000743
      3177    11.028000  1372.934750  1360.721747     0.000720
      3178    11.031000  1359.517784  1370.367888     0.000684
      3179    11.034000  1344.993667  1349.237029     0.000722
      3180    11.037000  1330.038092  1296.307190     0.000740
      3181    11.040000  1315.247135  1307.809784     0.000739
      3182    11.043000  1301.115380  1218.783949     0.000796
      3183    11.046000  1288.021773  1264.306844     0.000759
      3184    11.049000  1276.230615  1253.431199     0.000786
      3185    11.052000  1265.894071  1306.814795     0.000728
      3186    11.055000  1257.064446  1314.898016     0.000733
      3187    11.058000  1249.711307  1282.103033     0.000764
      3188    11.061000  1243.741367  1185.995737     0.000797
      3189    11.064000  1239.018990  1258.047178     0.000777
      3190    11.067000  1235.385325  1248.628617     0.000776
      3191    11.070000  1232.674636  1240.325430     0.000776
      3192    11.073000  1230.727014  1292.084625     0.000751
      3193    11.076000  1229.397241  1238.493874     0.000770
      3194    11.079000  1228.560061  1233.854195     0.000795
      3195    11.082000  1228.112383  1217.958092     0.000788
      3196    11.085000  1227.973108  1238.367895     0.000778
      3197    11.088000  1228.081258  1282.459732     0.000770
      3198    11.091000  1228.393018  1207.505617     0.000782
      3199    11.094000  1228.878163  1284.163602     0.000760
      3200    11.097000  1229.516262  1244.092567     0.000778
      3201    11.100000  1230.292921  1200.492621     0.000803
      3202    11.103000  1231.196299  1225.178853     0.000800
      3203    11.106000  1232.214084  1265.480436     0.000758
      3204    11.109000  1233.331102  1174.384045     0.000830
      3205    11.112000  1234.527684  1218.265573     0.000784
      3206    11.115000  1235.778857  1248.390706     0.000770
      3207    11.118000  1237.054407  1259.416664     0.000780
      3208    11.121000  1238.319857  1259.986277     0.000755
      3209    11.124000  1239.538616  1205.048857     0.000817
      3210    11.127000  1240.675256  1197.391330     0.000805
      3211    11.130000  1241.701016  1275.945526     0.000752
      3212    11.133000  1242.599523  1201.796312     0.000814
      3213    11.136000  1243.370788  1311.942246     0.000725
      3214    11.139000  1244.031554  1294.123600     0.000751
      3215    11.142000  1244.611485  1230.013841     0.000774
      3216    11.145000  1245.147307  1299.578983     0.000740
      3217    11.148000  1245.677368  1247.511535     0.000790
      3218    11.151000  1246.237748  1264.614929     0.000748
      3219    11.154000  1246.859867  1214.696975     0.000803
      3220    11.157000  1247.569156  1213.438037     0.000801
      3221    11.160000  1248.384490  1212.659225     0.000789
      3222    11.163000  1249.318292  1273.395337     0.000769
      3223    11.166000  1250.377191  1319.367035     0.000720
      3224    11.169000  1251.563153  1296.494559     0.000757
      3225    11.172000  1252.874873  1215.629652     0.000791
      3226    11.175000  1254.309274  1226.148262     0.000780
      3227    11.178000  1255.862939  1199.944389     0.000814
      3228    11.181000  1257.533368  1326.320180     0.000711
      3229    11.184000  1259.320026  1241.281290     0.000786
      3230    11.187000  1261.225168  1294.092526     0.000747
      3231    11.190000  1263.254479  1305.470951     0.000727
      3232    11.193000  1265.417549  1273.222019     0.000766
      3233    11.196000  1267.728206  1269.061492     0.000755
      3234    11.199000  1270.204682  1325.946834     0.000732
      3235    11.202000  1272.869562  1327.718709     0.000726
      3236    11.205000  1275.749427  1321.487276     0.000725
      3237    11.208000  1278.874084  1366.710037     0.000721
      3238    11.211000  1282.275302  1264.188659     0.000753
      3239    11.214000  1285.984974  1266.439251     0.000771
      3240    11.217000  1290.032845  1329.819915     0.000725
      3241    11.220000  1294.443643  1355.803471     0.000708
      3242    11.223000  1299.232778  1348.880966     0.000725
      3243    11.226000  1304.405499  1324.710710     0.000715
      3244    11.229000  1309.952576  1421.331326     0.000684
      3245    11.232000  1315.848600  1358.527158     0.000707
      3246    11.235000  1322.051057  1393.168019     0.000690
      3247    11.238000  1328.500638  1495.018169     0.000651
      3248    11.241000  1335.122980  1455.940337     0.000647
      3249    11.244000  1341.832091  1498.455039     0.000648
      3250    11.247000  1348.535966  1436.589060     0.000673
      3251    11.250000  1355.145233  1408.404401     0.000676
      3252    11.253000  1361.585502  1545.636788     0.000631
      3253    11.256000  1367.812722  1643.220791     0.000572
      3254    11.259000  1373.828341  1554.377236     0.000625
      3255    11.262000  1379.689230  1506.723683     0.000638
      3256    11.265000  1385.508365  1514.884916     0.000632
      3257    11.268000  1391.446263  1568.475905     0.000620
      3258    11.271000  1397.696624  1661.463127     0.000569
      3259    11.274000  1404.470042  1578.359073     0.000613
      3260    11.277000  1411.977562  1577.663989     0.000608
      3261    11.280000  1420.414085  1544.451650     0.000617
      3262    11.283000  1429.941537  1610.215931     0.000607
      3263    11.286000  1440.672848  1600.448112     0.000593
      3264    11.289000  1452.658966  1692.297929     0.000568
      3265    11.292000  1465.881569  1649.670526     0.000579
      3266    11.295000  1480.253636  1598.130264     0.000595
      3267    11.298000  1495.629305  1611.878292     0.000603
      3268    11.301000  1511.825080  1583.724390     0.000595
      3269    11.304000  1528.656608  1554.312217     0.000626
      3270    11.307000  1545.994272  1659.941959     0.000580
      3271    11.310000  1563.828158  1623.982845     0.000588
      3272    11.313000  1582.313330  1649.330245     0.000591
      3273    11.316000  1601.767181  1560.698648     0.000600
      3274    11.319000  1622.623632  1598.198338     0.000607
      3275    11.322000  1645.377365  1653.739555     0.000582
      3276    11.325000  1670.544183  1615.096229     0.000589
      3277    11.328000  1698.641632  1596.528691     0.000610
      3278    11.331000  1730.184492  1567.711793     0.000603
      3279    11.334000  1765.692740  1659.594447     0.000582
      3280    11.337000  1805.711796  1645.260568     0.000580
      3281    11.340000  1850.846916  1745.323447     0.000540
      3282    11.343000  1901.818899  1724.215956     0.000567
      3283    11.346000  1959.556018  1775.099097     0.000531
      3284    11.349000  2025.355930  1981.013836     0.000485
      3285    11.352000  2101.183699  2009.336479     0.000475
      3286    11.355000  2190.223557  2146.672717     0.000437
      3287    11.358000  2297.874657  2161.525761     0.000446
      3288    11.361000  2433.467373  2466.686811     0.000379
      3289    11.364000  2613.049990  2778.508087     0.000342
      3290    11.367000  2863.599384  3111.608594     0.000301
      3291    11.370000  3228.854166  3712.486872     0.000247
      3292    11.373000  3776.547382  4440.859707     0.000210
      3293    11.376000  4606.049446  5254.272151     0.000170
      3294    11.379000  5854.348273  6637.050883     0.000135
      3295    11.382000  7697.117768  8461.448564     0.000102
      3296    11.385000 10340.829828 10666.851429     0.000077
      3297    11.388000 14002.104586 13669.759776     0.000060
      3298    11.391000 18872.371746 18029.291076     0.000042
      3299    11.394000 25069.591709 24037.303650     0.000029
      3300    11.397000 32583.563808 30354.481351     0.000022
      3301    11.400000 41225.547066 39237.282733     0.000015
      3302    11.403000 50594.422992 49853.970557     0.000011
      3303    11.406000 60069.606945 58443.419732     0.000008
      3304    11.409000 68838.433389 65183.132919     0.000007
      3305    11.412000 75969.669551 71186.041957     0.000006
      3306    11.415000 80554.006833 76542.769541     0.000006
      3307    11.418000 81917.479684 76548.327446     0.000006
      3308    11.421000 79840.990811 75582.197107     0.000006
      3309    11.424000 74647.543311 73102.674106     0.000006
      3310    11.427000 67083.782098 69520.998738     0.000007
      3311    11.430000 58086.701383 59475.753959     0.000008
      3312    11.433000 48577.191615 48668.445086     0.000011
      3313    11.436000 39334.802781 38786.267954     0.000015
      3314    11.439000 30936.856603 29895.915603     0.000022
      3315    11.442000 23739.528927 21133.940599     0.000035
      3316    11.445000 17890.867094 15861.057400     0.000049
      3317    11.448000 13368.472693 12175.077590     0.000068
      3318    11.451000 10031.369700  9376.000358     0.000090
      3319    11.454000  7673.949113  7118.949036     0.000125
      3320    11.457000  6072.008614  6137.514099     0.000146
      3321    11.460000  5015.411826  5130.493133     0.000175
      3322    11.463000  4326.656806  4534.326865     0.000205
      3323    11.466000  3868.100704  4025.109452     0.000225
      3324    11.469000  3541.837080  3632.545364     0.000258
      3325    11.472000  3285.239683  3469.177910     0.000271
      3326    11.475000  3063.618552  3131.742971     0.000294
      3327    11.478000  2861.410663  2722.568407     0.000350
      3328    11.481000  2674.096443  2445.744157     0.000387
      3329    11.484000  2502.363537  2288.885867     0.000417
      3330    11.487000  2348.535993  2081.164765     0.000463
      3331    11.490000  2214.622529  1928.841960     0.000492
      3332    11.493000  2101.443924  1851.814101     0.000527
      3333    11.496000  2008.489373  1817.290896     0.000515
      3334    11.499000  1934.224991  1699.814302     0.000567
      3335    11.502000  1876.610238  1682.501065     0.000575
      3336    11.505000  1833.630198  1695.841244     0.000558
      3337    11.508000  1803.725105  1703.788257     0.000566
      3338    11.511000  1786.070541  1669.527370     0.000567
      3339    11.514000  1780.715238  1635.686117     0.000587
      3340    11.517000  1788.606354  1673.519477     0.000575
      3341    11.520000  1811.537526  1834.584924     0.000514
      3342    11.523000  1852.038711  1750.450261     0.000559
      3343    11.526000  1913.215339  1776.205479     0.000529
      3344    11.529000  1998.531268  1880.993165     0.000514
      3345    11.532000  2111.526740  1999.185508     0.000482
      3346    11.535000  2255.466752  2131.022296     0.000439
      3347    11.538000  2432.925986  2248.558981     0.000428
      3348    11.541000  2645.330748  2484.936618     0.000379
      3349    11.544000  2892.492903  2617.851754     0.000363
      3350    11.547000  3172.181805  2983.679818     0.000316
      3351    11.550000  3479.784318  3286.401799     0.000281
      3352    11.553000  3808.098328  3733.394911     0.000252
      3353    11.556000  4147.293006  3859.205816     0.000235
      3354    11.559000  4485.056648  4300.956271     0.000215
      3355    11.562000  4806.953073  4709.623150     0.000196
      3356    11.565000  5097.034157  5017.603816     0.000177
      3357    11.568000  5338.807728  5045.391957     0.000184
      3358    11.571000  5516.667504  5207.644671     0.000174
      3359    11.574000  5617.781659  5350.125367     0.000168
      3360    11.577000  5634.085851  5210.960153     0.000173
      3361    11.580000  5563.828169  5168.132928     0.000174
      3362    11.583000  5411.927085  5120.028753     0.000180
      3363    11.586000  5189.000461  5285.542368     0.000168
      3364    11.589000  4909.502506  5002.174064     0.000181
      3365    11.592000  4589.688128  4556.643065     0.000204
      3366    11.595000  4245.923436  4262.228076     0.000212
      3367    11.598000  3893.494083  3975.794599     0.000235
      3368    11.601000  3545.833651  3536.826169     0.000263
      3369    11.604000  3214.052458  3117.622549     0.000302
      3370    11.607000  2906.692312  2817.883441     0.000333
      3371    11.610000  2629.675941  2499.410423     0.000375
      3372    11.613000  2386.433170  2203.682858     0.000438
      3373    11.616000  2178.177567  1986.013054     0.000472
      3374    11.619000  2004.292994  1883.622989     0.000510
      3375    11.622000  1862.780329  1754.788714     0.000550
      3376    11.625000  1750.711949  1717.720395     0.000545
      3377    11.628000  1664.647136  1567.206240     0.000618
      3378    11.631000  1600.993438  1564.179016     0.000611
      3379    11.634000  1556.269608  1530.223968     0.000625
      3380    11.637000  1527.291105  1495.450194     0.000650
      3381    11.640000  1511.276873  1478.823838     0.000644
      3382    11.643000  1505.895507  1563.141384     0.000621
      3383    11.646000  1509.270741  1421.664612     0.000667
      3384    11.649000  1519.966220  1536.448731     0.000629
      3385    11.652000  1536.966695  1529.767237     0.000634
      3386    11.655000  1559.668029  1576.815557     0.000590
      3387    11.658000  1587.882889  1574.901452     0.000614
      3388    11.661000  1621.863848  1632.764558     0.000583
      3389    11.664000  1662.341691  1612.466731     0.000595
      3390    11.667000  1710.573962  1698.715713     0.000563
      3391    11.670000  1768.392741  1767.928126     0.000535
      3392    11.673000  1838.231953  1809.895037     0.000537
      3393    11.676000  1923.110224  1992.503034     0.000470
      3394    11.679000  2026.505983  1993.161321     0.000479
      3395    11.682000  2152.106152  2126.225079     0.000452
      3396    11.685000  2303.418589  2281.598459     0.000407
      3397    11.688000  2483.287054  2379.062471     0.000401
      3398    11.691000  2693.369614  2598.039781     0.000364
      3399    11.694000  2933.642195  2915.732306     0.000323
      3400    11.697000  3201.978810  3128.868333     0.000300
      3401    11.700000  3493.849526  3384.935930     0.000273
      3402    11.703000  3802.167615  3658.390082     0.000258
      3403    11.706000  4117.307058  4043.625539     0.000224
      3404    11.709000  4427.304971  4315.507762     0.000214
      3405    11.712000  4718.272798  4481.606527     0.000206
      3406    11.715000  4975.073964  4653.892745     0.000192
      3407    11.718000  5182.364048  4922.581663     0.000187
      3408    11.721000  5326.074707  4955.199675     0.000183
      3409    11.724000  5395.256318  4849.309272     0.000187
      3410    11.727000  5383.887724  5010.337747     0.000182
      3411    11.730000  5292.021981  5091.753200     0.000176
      3412    11.733000  5125.762996  5148.644133     0.000179
      3413    11.736000  4896.084118  4973.537050     0.000178
      3414    11.739000  4617.011790  4796.569437     0.000191
      3415    11.742000  4303.809618  4675.434052     0.000198
      3416    11.745000  3971.543281  4395.139810     0.000203
      3417    11.748000  3634.090100  3906.341976     0.000239
      3418    11.751000  3303.496867  3565.590704     0.000260
      3419    11.754000  2989.588938  3209.459056     0.000290
      3420    11.757000  2699.773922  2687.840962     0.000349
      3421    11.760000  2439.019559  2353.453927     0.000400
      3422    11.763000  2209.991653  2224.100295     0.000431
      3423    11.766000  2013.322156  2011.985214     0.000462
      3424    11.769000  1847.984977  1828.246743     0.000525
      3425    11.772000  1711.723761  1629.292884     0.000588
      3426    11.775000  1601.484316  1669.460725     0.000560
      3427    11.778000  1513.812788  1460.880086     0.000667
      3428    11.781000  1445.175128  1467.821749     0.000648
      3429    11.784000  1392.188323  1418.351341     0.000673
      3430    11.787000  1351.774395  1410.696891     0.000680
      3431    11.790000  1321.250234  1344.928405     0.000708
      3432    11.793000  1298.364378  1345.214277     0.000726
      3433    11.796000  1281.294249  1281.657087     0.000732
      3434    11.799000  1268.618989  1273.342223     0.000758
      3435    11.802000  1259.282025  1315.404090     0.000735
      3436    11.805000  1252.555113  1325.269473     0.000706
      3437    11.808000  1248.013271  1251.170001     0.000778
      3438    11.811000  1245.527481  1280.624702     0.000748
      3439    11.814000  1245.278887  1300.809679     0.000740
      3440    11.817000  1247.793410  1272.621102     0.000751
      3441    11.820000  1253.988942  1308.365916     0.000728
      3442    11.823000  1265.218480  1296.682032     0.000750
      3443    11.826000  1283.283329  1283.284265     0.000735
      3444    11.829000  1310.383424  1310.682122     0.000735
      3445    11.832000  1348.971085  1379.146894     0.000704
      3446    11.835000  1401.484159  1371.390080     0.000685
      3447    11.838000  1469.956980  1391.935888     0.000701
      3448    11.841000  1555.541096  1402.403890     0.000675
      3449    11.844000  1658.002316  1614.897211     0.000598
      3450    11.847000  1775.285742  1737.761643     0.000549
      3451    11.850000  1903.235969  1770.685957     0.000533
      3452    11.853000  2035.549416  1918.301917     0.000504
      3453    11.856000  2163.986893  2083.808388     0.000448
      3454    11.859000  2278.923799  2259.662197     0.000420
      3455    11.862000  2370.407487  2466.387880     0.000384
      3456    11.865000  2429.878613  2371.201435     0.000392
      3457    11.868000  2452.259626  2557.059221     0.000372
      3458    11.871000  2437.373671  2510.602729     0.000372
      3459    11.874000  2389.645531  2480.506018     0.000521
      3460    11.877000  2316.234975  2384.987671     0.000696
      3461    11.880000  2224.852969  2272.335502     0.000566
      3462    11.883000  2122.299590  2170.531652     0.000566
      3463    11.886000  2014.028766  2147.193814     0.000538
      3464    11.889000  1904.465811  2021.762165     0.000578
      3465    11.892000  1797.565956  1902.539752     0.000601
      3466    11.895000  1696.998949  1882.068517     0.000582
      3467    11.898000  1605.805817  1731.212278     0.000656
      3468    11.901000  1525.948448  1638.968184     0.000664
      3469    11.904000  1458.142493  1583.669692     0.000695
      3470    11.907000  1401.984534  1519.419856     0.000724
      3471    11.910000  1356.230471  1471.215070     0.000746
      3472    11.913000  1319.148104  1450.706560     0.000771
      3473    11.916000  1288.907005  1400.010338     0.000768
      3474    11.919000  1263.912576  1309.602163     0.000854
      3475    11.922000  1242.966078  1277.526404     0.000866
      3476    11.925000  1225.242148  1302.690706     0.000831
      3477    11.928000  1210.189217  1283.976561     0.000879
      3478    11.931000  1197.436928  1213.487220     0.000892
      3479    11.934000  1186.724070  1180.608825     0.000951
      3480    11.937000  1177.840118  1232.484824     0.000898
      3481    11.940000  1170.582817  1144.274434     0.000957
      3482    11.943000  1164.737074  1164.102387     0.000968
      3483    11.946000  1160.074183  1228.324489     0.000877
      3484    11.949000  1156.364229  1195.688210     0.000933
      3485    11.952000  1153.392597  1177.452775     0.000935
      3486    11.955000  1150.973505  1166.996511     0.000927
      3487    11.958000  1148.957136  1139.943262     0.000989
      3488    11.961000  1147.230220  1154.993530     0.000942
      3489    11.964000  1145.711899  1162.365847     0.000952
      3490    11.967000  1144.347269  1154.828926     0.000957
      3491    11.970000  1143.100631  1189.065077     0.000930
      3492    11.973000  1141.949719  1139.625622     0.000983
      3493    11.976000  1140.881500  1105.684889     0.000987
      3494    11.979000  1139.889629  1169.427899     0.000952
      3495    11.982000  1138.973449  1155.556687     0.000951
      3496    11.985000  1138.138323  1145.456688     0.000943
      3497    11.988000  1137.397208  1112.392398     0.001017
      3498    11.991000  1136.773378  1138.050767     0.000950
      3499    11.994000  1136.303690  1133.707045     0.000980
      3500    11.997000  1136.042021  1167.160512     0.000937
      3501    12.000000  1136.061674  1178.619082     0.000930
      3502    12.003000  1136.455256  1168.217680     0.000950
      3503    12.006000  1137.330333  1195.962780     0.000899
      3504    12.009000  1138.799482  1104.231553     0.001011
      3505    12.012000  1140.964526  1155.689280     0.000948
      3506    12.015000  1143.896689  1158.783643     0.000931
      3507    12.018000  1147.616938  1148.977822     0.000975
      3508    12.021000  1152.083060  1130.853312     0.000955
      3509    12.024000  1157.190924  1191.843893     0.000931
      3510    12.027000  1162.796122  1189.166755     0.000923
      3511    12.030000  1168.759051  1191.764375     0.000918
      3512    12.033000  1175.013886  1214.441799     0.000914
      3513    12.036000  1181.660117  1212.930719     0.000883
      3514    12.039000  1189.065182  1248.191211     0.000887
      3515    12.042000  1197.933682  1233.411191     0.000887
      3516    12.045000  1209.261416  1220.852751     0.000886
      3517    12.048000  1224.115505  1310.112903     0.000848
      3518    12.051000  1243.277695  1264.493268     0.000857
      3519    12.054000  1266.863360  1306.265804     0.000839
      3520    12.057000  1294.024414  1241.049104     0.000883
      3521    12.060000  1322.804310  1337.984757     0.000813
      3522    12.063000  1350.186331  1349.894123     0.000814
      3523    12.066000  1372.390009  1407.691080     0.000761
      3524    12.069000  1385.527674  1413.291196     0.000782
      3525    12.072000  1386.674686  1415.267457     0.000766
      3526    12.075000  1374.989610  1390.925342     0.000770
      3527    12.078000  1352.091868  1366.528965     0.000812
      3528    12.081000  1321.355513  1338.093863     0.000799
      3529    12.084000  1286.731169  1322.626497     0.000828
      3530    12.087000  1251.838635  1266.413520     0.000863
      3531    12.090000  1219.489326  1246.522258     0.000869
      3532    12.093000  1191.501971  1234.050717     0.000899
      3533    12.096000  1168.713411  1191.387708     0.000899
      3534    12.099000  1151.137609  1180.592295     0.000937
      3535    12.102000  1138.216562  1181.573968     0.000922
      3536    12.105000  1129.091011  1126.411477     0.000953
      3537    12.108000  1122.833483  1175.013657     0.000935
      3538    12.111000  1118.603494  1135.368694     0.000946
      3539    12.114000  1115.726016  1128.742602     0.000969
      3540    12.117000  1113.706970  1116.643164     0.000973
      3541    12.120000  1112.208182  1146.435045     0.000950
      3542    12.123000  1111.015260  1071.768415     0.001028
      3543    12.126000  1110.008906  1081.324518     0.000987
      3544    12.129000  1109.138914  1091.458889     0.001016
      3545    12.132000  1108.346589  1113.290039     0.000968
      3546    12.135000  1107.609612  1113.829877     0.000961
      3547    12.138000  1106.915093  1069.100446     0.001034
      3548    12.141000  1106.255063  1057.109838     0.001018
      3549    12.144000  1105.624136  1086.219239     0.001013
      3550    12.147000  1105.018363  1087.474062     0.001001
      3551    12.150000  1104.434663  1056.283082     0.001027
      3552    12.153000  1103.870538  1093.276414     0.001003
      3553    12.156000  1103.323922  1110.082457     0.000957
      3554    12.159000  1102.793085  1160.407643     0.000949
      3555    12.162000  1102.276568  1118.706559     0.000960
      3556    12.165000  1101.773152  1134.160788     0.000951
      3557    12.168000  1101.281761  1112.573358     0.000992
      3558    12.171000  1100.801483  1117.722470     0.000960
      3559    12.174000  1100.331579  1140.159623     0.000959
      3560    12.177000  1099.871404  1046.083979     0.001035
      3561    12.180000  1099.420409  1069.528939     0.001018
      3562    12.183000  1098.978133  1104.019713     0.000990
      3563    12.186000  1098.544191  1052.973323     0.001006
      3564    12.189000  1098.118263  1093.547381     0.001011
      3565    12.192000  1097.700091  1132.960870     0.000950
      3566    12.195000  1097.289473  1069.914415     0.001003
      3567    12.198000  1096.886255  1066.284414     0.001038
      3568    12.201000  1096.490347  1130.752204     0.000949
      3569    12.204000  1096.101857  1069.565827     0.001028
      3570    12.207000  1095.720706  1076.635472     0.001004
      3571    12.210000  1095.346347  1125.985079     0.000965
      3572    12.213000  1094.978757  1088.715894     0.001005
      3573    12.216000  1094.617627  1116.866217     0.000948
      3574    12.219000  1094.265997  1070.583208     0.001035
      3575    12.222000  1093.922021  1020.628429     0.001057
      3576    12.225000  1093.586048  1091.184527     0.000994
      3577    12.228000  1093.258472  1081.946197     0.001018
      3578    12.231000  1092.938804  1061.501677     0.001015
      3579    12.234000  1092.626176  1080.397153     0.001016
      3580    12.237000  1092.320431  1126.551926     0.000959
      3581    12.240000  1092.032201  1073.048390     0.001018
      3582    12.243000  1091.756409  1086.210178     0.001010
      3583    12.246000  1091.494552  1119.182569     0.000959
      3584    12.249000  1091.248911  1072.185442     0.001031
      3585    12.252000  1091.022425  1145.303673     0.000929
      3586    12.255000  1090.818439  1125.662994     0.000951
      3587    12.258000  1090.642139  1097.448685     0.001003
      3588    12.261000  1090.505433  1056.303168     0.001011
      3589    12.264000  1090.421292  1083.405780     0.001011
      3590    12.267000  1090.402996  1111.993873     0.000968
      3591    12.270000  1090.471746  1093.483386     0.000991
      3592    12.273000  1090.655516  1068.424362     0.001024
      3593    12.276000  1090.990589  1044.260958     0.001019
      3594    12.279000  1091.523150  1119.437905     0.000991
      3595    12.282000  1092.310789  1084.089100     0.000996
      3596    12.285000  1093.423745  1042.775907     0.001034
      3597    12.288000  1094.945641  1092.364191     0.001004
      3598    12.291000  1096.973425  1123.990599     0.000945
      3599    12.294000  1099.616223  1078.371800     0.001011
      3600    12.297000  1102.992792  1092.032570     0.000988
      3601    12.300000  1107.227332  1134.187824     0.000954
      3602    12.303000  1112.443500  1120.415881     0.000973
      3603    12.306000  1118.756629  1048.739454     0.001018
      3604    12.309000  1126.264322  1151.922659     0.000957
      3605    12.312000  1135.035844  1102.840595     0.000975
      3606    12.315000  1145.100938  1108.710791     0.000973
      3607    12.318000  1156.438855  1111.384887     0.000992
      3608    12.321000  1168.968565  1179.387943     0.000906
      3609    12.324000  1182.541041  1125.700522     0.000972
      3610    12.327000  1196.934481  1155.528642     0.000933
      3611    12.330000  1211.853062  1178.301897     0.000923
      3612    12.333000  1226.929630  1190.762672     0.000915
      3613    12.336000  1241.732690  1205.781422     0.000886
      3614    12.339000  1255.778267  1151.698384     0.000959
      3615    12.342000  1268.548012  1165.368038     0.000921
      3616    12.345000  1279.515723  1219.468563     0.000881
      3617    12.348000  1288.184587  1195.537074     0.000919
      3618    12.351000  1294.135282  1194.761770     0.000888
      3619    12.354000  1297.079916  1285.516570     0.000847
      3620    12.357000  1296.910406  1239.714608     0.000868
      3621    12.360000  1293.726776  1219.658092     0.000887
      3622    12.363000  1287.835053  1254.628104     0.000867
      3623    12.366000  1279.714689  1214.359960     0.000881
      3624    12.369000  1269.965064  1180.327869     0.000938
      3625    12.372000  1259.243805  1209.215686     0.000891
      3626    12.375000  1248.206551  1174.535305     0.000916
      3627    12.378000  1237.453024  1214.876020     0.000896
      3628    12.381000  1227.481695  1181.426950     0.000902
      3629    12.384000  1218.655331  1213.294455     0.000898
      3630    12.387000  1211.180456  1251.976989     0.000861
      3631    12.390000  1205.103449  1229.430036     0.000888
      3632    12.393000  1200.324546  1250.431378     0.000865
      3633    12.396000  1196.630768  1214.407449     0.000882
      3634    12.399000  1193.751764  1235.989512     0.000894
      3635    12.402000  1191.444311  1221.764662     0.000879
      3636    12.405000  1189.597170  1283.047288     0.000841
      3637    12.408000  1188.313031  1241.129517     0.000881
      3638    12.411000  1187.905849  1199.931771     0.000890
      3639    12.414000  1188.795014  1282.077951     0.000847
      3640    12.417000  1191.348598  1206.618826     0.000889
      3641    12.420000  1195.746372  1270.894410     0.000852
      3642    12.423000  1201.896617  1304.091737     0.000833
      3643    12.426000  1209.406609  1294.178277     0.000822
      3644    12.429000  1217.599417  1301.730577     0.000851
      3645    12.432000  1225.579467  1341.805619     0.000787
      3646    12.435000  1232.362440  1319.092778     0.000813
      3647    12.438000  1237.078672  1295.469239     0.000843
      3648    12.441000  1239.205033  1315.551743     0.000808
      3649    12.444000  1238.707471  1343.965220     0.000807
      3650    12.447000  1235.992769  1284.204101     0.000838
      3651    12.450000  1231.703248  1301.781979     0.000832
      3652    12.453000  1226.493646  1313.329832     0.000821
      3653    12.456000  1220.898567  1264.369770     0.000840
      3654    12.459000  1215.316924  1239.278185     0.000887
      3655    12.462000  1210.105030  1295.270259     0.000827
      3656    12.465000  1205.761968  1232.159696     0.000879
      3657    12.468000  1203.148597  1234.771248     0.000889
      3658    12.471000  1203.606862  1316.302522     0.000811
      3659    12.474000  1208.843412  1221.901531     0.000893
      3660    12.477000  1220.537062  1325.349560     0.000809
      3661    12.480000  1239.787534  1295.228893     0.000839
      3662    12.483000  1266.555393  1256.898805     0.000862
      3663    12.486000  1299.236769  1295.892894     0.000822
      3664    12.489000  1334.496977  1338.868216     0.000825
      3665    12.492000  1367.487464  1346.472527     0.000791
      3666    12.495000  1392.586730  1336.632463     0.000806
      3667    12.498000  1404.682561  1432.187720     0.000758
      3668    12.501000  1400.652326  1384.910760     0.000771
      3669    12.504000  1380.431649  1409.744543     0.000772
      3670    12.507000  1347.044630  1324.000187     0.000814
      3671    12.510000  1305.421792  1239.646966     0.000874
      3672    12.513000  1260.795831  1269.675866     0.000849
      3673    12.516000  1217.584056  1235.730610     0.000863
      3674    12.519000  1178.909318  1170.099371     0.000945
      3675    12.522000  1146.522929  1204.077126     0.000888
      3676    12.525000  1120.958160  1113.830617     0.000970
      3677    12.528000  1101.824247  1130.486064     0.000968
      3678    12.531000  1088.162142  1140.684010     0.000936
      3679    12.534000  1078.781301  1151.635881     0.000947
      3680    12.537000  1072.515605  1118.667046     0.000959
      3681    12.540000  1068.376198  1058.277282     0.001031
      3682    12.543000  1065.610158  1060.646269     0.001021
      3683    12.546000  1063.692129  1014.917938     0.001062
      3684    12.549000  1062.281962  1050.185132     0.001050
      3685    12.552000  1061.173812  1104.371809     0.000967
      3686    12.555000  1060.248857  1080.438923     0.001003
      3687    12.558000  1059.440929  1027.908314     0.001066
      3688    12.561000  1058.713528  1018.649308     0.001062
      3689    12.564000  1058.046006  1049.938710     0.001040
      3690    12.567000  1057.424478  1034.427235     0.001045
      3691    12.570000  1056.837320  1068.055973     0.001022
      3692    12.573000  1056.274867  1110.221717     0.000975
      3693    12.576000  1055.753185   975.596951     0.001101
      3694    12.579000  1055.260825  1073.639994     0.001026
      3695    12.582000  1054.789842  1050.389248     0.001025
      3696    12.585000  1054.338528  1056.159889     0.001024
      3697    12.588000  1053.904760  1069.892947     0.001027
      3698    12.591000  1053.486717   992.129620     0.001085
      3699    12.594000  1053.082850  1036.791695     0.001045
      3700    12.597000  1052.693082  1020.282869     0.001058
      3701    12.600000  1052.320267  1043.222789     0.001053
      3702    12.603000  1051.953010  1028.482903     0.001052
      3703    12.606000  1051.594171  1087.642142     0.000992
      3704    12.609000  1051.244393  1079.015864     0.001029
      3705    12.612000  1050.903015  1071.139332     0.000997
      3706    12.615000  1050.569459  1023.919472     0.001062
      3707    12.618000  1050.243218  1010.889988     0.001092
      3708    12.621000  1049.923863  1021.314355     0.001058
      3709    12.624000  1049.611148  1041.871175     0.001046
      3710    12.627000  1049.304615  1075.840689     0.001010
      3711    12.630000  1049.003668  1055.864196     0.001033
      3712    12.633000  1048.708273  1037.558878     0.001050
      3713    12.636000  1048.418193  1098.344376     0.000981
      3714    12.639000  1048.133218  1068.168309     0.001031
      3715    12.642000  1047.853165  1089.579366     0.000986
      3716    12.645000  1047.577871  1063.426901     0.001015
      3717    12.648000  1047.307195  1047.189714     0.001051
      3718    12.651000  1047.041015  1012.627272     0.001067
      3719    12.654000  1046.779225  1057.728542     0.001030
      3720    12.657000  1046.521735  1091.587797     0.000989
      3721    12.660000  1046.268466  1081.911858     0.001008
      3722    12.663000  1046.019357  1004.588706     0.001078
      3723    12.666000  1045.774356  1042.438638     0.001034
      3724    12.669000  1045.533422  1042.974996     0.001064
      3725    12.672000  1045.296525  1008.370073     0.001068
      3726    12.675000  1045.063647  1054.203014     0.001024
      3727    12.678000  1044.834776   986.321818     0.001120
      3728    12.681000  1044.609951  1031.776831     0.001049
      3729    12.684000  1044.389256  1057.262320     0.001026
      3730    12.687000  1044.172443  1027.146585     0.001059
      3731    12.690000  1043.959685  1065.766617     0.001023
      3732    12.693000  1043.751018  1065.858668     0.001015
      3733    12.696000  1043.546486  1061.740760     0.001010
      3734    12.699000  1043.346139  1056.453258     0.001044
      3735    12.702000  1043.150038  1040.406381     0.001039
      3736    12.705000  1042.958252  1002.235355     0.001077
      3737    12.708000  1042.770859  1068.538580     0.001032
      3738    12.711000  1042.587949  1098.302725     0.000982
      3739    12.714000  1042.409620  1033.917793     0.001052
      3740    12.717000  1042.235983  1056.046251     0.001031
      3741    12.720000  1042.067162  1054.176051     0.001044
      3742    12.723000  1041.903292  1002.537807     0.001082
      3743    12.726000  1041.744527  1122.598195     0.000958
      3744    12.729000  1041.591039  1066.887489     0.001036
      3745    12.732000  1041.443021  1087.722937     0.000990
      3746    12.735000  1041.300697  1028.293806     0.001047
      3747    12.738000  1041.164329  1033.872465     0.001064
      3748    12.741000  1041.034230  1059.586609     0.001017
      3749    12.744000  1040.910786  1057.967891     0.001032
      3750    12.747000  1040.794482  1010.993099     0.001082
      3751    12.750000  1040.685952  1101.428075     0.000994
      3752    12.753000  1040.586033  1034.955224     0.001047
      3753    12.756000  1040.495853  1044.270929     0.001036
      3754    12.759000  1040.416938  1063.861122     0.001043
      3755    12.762000  1040.350307  1077.322962     0.000995
      3756    12.765000  1040.296562  1052.135775     0.001030
      3757    12.768000  1040.258562  1046.132611     0.001056
      3758    12.771000  1040.254778  1088.787368     0.000990
      3759    12.774000  1040.283734  1105.162779     0.000982
      3760    12.777000  1040.354452  1050.736755     0.001030
      3761    12.780000  1040.478883  1078.199635     0.001015
      3762    12.783000  1040.672186  1033.339441     0.001052
      3763    12.786000  1040.953203  1090.982848     0.000986
      3764    12.789000  1041.344852  1117.324342     0.000992
      3765    12.792000  1041.874340  1065.445398     0.001008
      3766    12.795000  1042.570996  1096.093612     0.000987
      3767    12.798000  1043.460946  1084.571970     0.001021
      3768    12.801000  1044.572715  1122.963174     0.000961
      3769    12.804000  1045.993421  1037.029181     0.001054
      3770    12.807000  1047.745426  1087.503140     0.000999
      3771    12.810000  1049.856788  1079.187431     0.001012
      3772    12.813000  1052.358428  1099.851079     0.000990
      3773    12.816000  1055.271974  1102.094027     0.000978
      3774    12.819000  1058.606185  1127.666062     0.000978
      3775    12.822000  1062.353447  1056.417384     0.001026
      3776    12.825000  1066.486671  1134.707301     0.000952
      3777    12.828000  1070.956850  1124.969874     0.000981
      3778    12.831000  1075.691571  1024.250396     0.001053
      3779    12.834000  1080.594628  1163.617245     0.000930
      3780    12.837000  1085.546876  1095.684448     0.000990
      3781    12.840000  1090.408397  1125.623197     0.000971
      3782    12.843000  1095.022163  1123.126286     0.000968
      3783    12.846000  1099.219592  1161.239566     0.000929
      3784    12.849000  1102.828673  1127.338462     0.000982
      3785    12.852000  1105.685356  1148.882409     0.000937
      3786    12.855000  1107.648183  1156.094335     0.000929
      3787    12.858000  1108.614511  1185.148542     0.000933
      3788    12.861000  1108.534693  1134.572364     0.000948
      3789    12.864000  1107.419776  1120.368538     0.000967
      3790    12.867000  1105.339881  1129.552895     0.000963
      3791    12.870000  1102.413833  1145.254347     0.000950
      3792    12.873000  1098.793725  1143.832143     0.000954
      3793    12.876000  1094.648844  1149.284147     0.000936
      3794    12.879000  1090.152015  1193.448834     0.000919
      3795    12.882000  1085.469391  1112.125223     0.000972
      3796    12.885000  1080.753328  1118.016961     0.000965
      3797    12.888000  1076.137577  1111.113199     0.000994
      3798    12.891000  1071.734204  1083.775852     0.000994
      3799    12.894000  1067.631897  1089.051804     0.000992
      3800    12.897000  1063.895568  1068.842736     0.001018
      3801    12.900000  1060.567143  1074.743852     0.001016
      3802    12.903000  1057.667412  1075.113259     0.001013
      3803    12.906000  1055.198737  1059.133494     0.001020
      3804    12.909000  1053.148332  1022.305980     0.001082
      3805    12.912000  1051.491831  1072.153659     0.001013
      3806    12.915000  1050.196839  1045.139151     0.001036
      3807    12.918000  1049.226237  1051.408684     0.001051
      3808    12.921000  1048.541053  1122.705023     0.000964
      3809    12.924000  1048.102795  1091.808384     0.000995
      3810    12.927000  1047.875204   996.704205     0.001095
      3811    12.930000  1047.825436  1021.582619     0.001065
      3812    12.933000  1047.924750  1035.719583     0.001049
      3813    12.936000  1048.148767  1110.637862     0.000965
      3814    12.939000  1048.477410  1074.975103     0.001025
      3815    12.942000  1048.894623  1020.424808     0.001060
      3816    12.945000  1049.387948  1044.704446     0.001037
      3817    12.948000  1049.948029  1033.074995     0.001068
      3818    12.951000  1050.568118  1045.685838     0.001031
      3819    12.954000  1051.243595  1042.272428     0.001040
      3820    12.957000  1051.971547  1058.839553     0.001036
      3821    12.960000  1052.750405  1033.011553     0.001056
      3822    12.963000  1053.579648  1033.742869     0.001055
      3823    12.966000  1054.459566  1073.986339     0.001006
      3824    12.969000  1055.391083  1025.735241     0.001078
      3825    12.972000  1056.375627  1038.761257     0.001044
      3826    12.975000  1057.415028  1065.092902     0.001010
      3827    12.978000  1058.511462  1037.679884     0.001063
      3828    12.981000  1059.667405  1047.524829     0.001035
      3829    12.984000  1060.885611  1032.631957     0.001047
      3830    12.987000  1062.169108  1039.930375     0.001054
      3831    12.990000  1063.521189  1099.029451     0.000991
      3832    12.993000  1064.945432  1082.999175     0.001002
      3833    12.996000  1066.445712   989.153866     0.001089
      3834    12.999000  1068.026229  1047.815091     0.001048
      3835    13.002000  1069.691544  1056.333146     0.001024
      3836    13.005000  1071.446634  1079.791054     0.001001
      3837    13.008000  1073.296970   997.426908     0.001112
      3838    13.011000  1075.248631  1013.094416     0.001067
      3839    13.014000  1077.308471  1061.366467     0.001024
      3840    13.017000  1079.484365  1081.203365     0.001013
      3841    13.020000  1081.785556  1066.591317     0.001025
      3842    13.023000  1084.223133  1075.495880     0.001012
      3843    13.026000  1086.810656  1068.894729     0.001006
      3844    13.029000  1089.564934  1031.852560     0.001068
      3845    13.032000  1092.506905   999.568392     0.001085
      3846    13.035000  1095.662545  1057.773490     0.001022
      3847    13.038000  1099.063663  1103.559437     0.000999
      3848    13.041000  1102.748324  1045.597286     0.001032
      3849    13.044000  1106.760636  1022.205819     0.001070
      3850    13.047000  1111.149400  1034.544125     0.001056
      3851    13.050000  1115.961542  1100.181944     0.000988
      3852    13.053000  1121.241559  1076.520263     0.001013
      3853    13.056000  1127.039715  1055.587018     0.001019
      3854    13.059000  1133.416260  1096.157606     0.001002
      3855    13.062000  1140.365524  1107.467223     0.000980
      3856    13.065000  1147.881330  1108.199103     0.000975
      3857    13.068000  1155.931982  1130.751858     0.000973
      3858    13.071000  1164.459115  1196.743185     0.000902
      3859    13.074000  1173.380098  1127.097252     0.000968
      3860    13.077000  1182.593246  1104.093641     0.000989
      3861    13.080000  1191.987909  1163.098038     0.000937
      3862    13.083000  1201.461332  1188.930665     0.000915
      3863    13.086000  1210.943886  1209.705878     0.000889
      3864    13.089000  1220.429840  1154.490246     0.000953
      3865    13.092000  1230.004026  1246.077351     0.000871
      3866    13.095000  1239.853703  1181.258846     0.000913
      3867    13.098000  1250.264799  1239.154060     0.000893
      3868    13.101000  1261.613929  1263.632822     0.000850
      3869    13.104000  1274.370401  1270.316415     0.000855
      3870    13.107000  1289.116385  1312.734494     0.000826
      3871    13.110000  1306.587820  1322.469416     0.000822
      3872    13.113000  1327.737241  1364.038391     0.000789
      3873    13.116000  1353.820527  1383.757087     0.000772
      3874    13.119000  1386.509879  1488.656494     0.000734
      3875    13.122000  1428.034226  1478.985923     0.000728
      3876    13.125000  1481.345807  1589.140723     0.000672
      3877    13.128000  1550.307987  1669.682260     0.000654
      3878    13.131000  1639.894325  1778.047199     0.000598
      3879    13.134000  1756.381994  1866.681531     0.000572
      3880    13.137000  1907.515108  2096.580756     0.000512
      3881    13.140000  2102.603530  2287.439206     0.000467
      3882    13.143000  2352.513969  2355.822648     0.000453
      3883    13.146000  2669.505490  2812.578731     0.000374
      3884    13.149000  3066.862653  3077.556170     0.000348
      3885    13.152000  3558.292407  3551.721431     0.000293
      3886    13.155000  4157.075848  4123.921008     0.000247
      3887    13.158000  4875.000350  4916.945591     0.000211
      3888    13.161000  5721.133665  5665.630473     0.000176
      3889    13.164000  6700.529652  6863.086023     0.000144
      3890    13.167000  7812.973749  8128.658759     0.000121
      3891    13.170000  9051.900588  9422.999520     0.000101
      3892    13.173000 10403.656226 11203.416703     0.000083
      3893    13.176000 11847.253521 13453.425395     0.000066
      3894    13.179000 13354.539622 15107.771610     0.000059
      3895    13.182000 14890.430558 16792.310988     0.000051
      3896    13.185000 16413.065286 18169.514961     0.000047
      3897    13.188000 17874.238347 19486.303531     0.000044
      3898    13.191000 19220.589683 20512.606740     0.000040
      3899    13.194000 20395.841240 20859.565980     0.000039
      3900    13.197000 21344.293366 20691.383878     0.000040
      3901    13.200000 22015.674549 21406.822937     0.000038
      3902    13.203000 22370.950928 21902.014396     0.000037
      3903    13.206000 22387.916281 21533.364280     0.000038
      3904    13.209000 22064.847652 21897.649343     0.000038
      3905    13.212000 21420.858084 21991.266249     0.000037
      3906    13.215000 20492.822174 21270.432548     0.000038
      3907    13.218000 19330.079486 20950.371563     0.000040
      3908    13.221000 17988.633716 20476.477489     0.000040
      3909    13.224000 16526.130300 19524.469122     0.000043
      3910    13.227000 14998.093554 17972.249825     0.000047
      3911    13.230000 13455.324818 15983.301695     0.000055
      3912    13.233000 11942.173215 13726.106816     0.000066
      3913    13.236000 10495.446285 11741.189460     0.000078
      3914    13.239000  9143.840714  9598.392226     0.000101
      3915    13.242000  7907.845386  7832.626669     0.000125
      3916    13.245000  6800.083018  6448.658066     0.000154
      3917    13.248000  5826.036286  5381.217665     0.000192
      3918    13.251000  4985.074977  4598.390248     0.000221
      3919    13.254000  4271.676970  3961.393894     0.000262
      3920    13.257000  3676.728375  3419.655579     0.000307
      3921    13.260000  3188.794217  2972.207150     0.000355
      3922    13.263000  2795.269936  2646.655314     0.000402
      3923    13.266000  2483.350388  2385.647201     0.000443
      3924    13.269000  2240.782298  2156.416068     0.000502
      3925    13.272000  2056.393183  2065.283884     0.000516
      3926    13.275000  1920.410785  1905.996379     0.000556
      3927    13.278000  1824.600721  1800.755361     0.000602
      3928    13.281000  1762.256808  1763.174390     0.000604
      3929    13.284000  1728.080245  1703.652967     0.000630
      3930    13.287000  1717.982124  1690.361711     0.000642
      3931    13.290000  1728.840149  1713.034540     0.000625
      3932    13.293000  1758.235661  1744.851649     0.000616
      3933    13.296000  1804.191674  1710.411136     0.000624
      3934    13.299000  1864.931126  1728.208807     0.000628
      3935    13.302000  1938.664307  1801.380664     0.000596
      3936    13.305000  2023.417068  1858.360382     0.000570
      3937    13.308000  2116.904197  1951.735674     0.000555
      3938    13.311000  2216.450128  1968.947371     0.000539
      3939    13.314000  2318.956533  2165.257139     0.000492
      3940    13.317000  2420.915351  2249.421847     0.000479
      3941    13.320000  2518.467762  2272.458420     0.000467
      3942    13.323000  2607.515397  2366.951804     0.000450
      3943    13.326000  2683.894928  2496.073656     0.000421
      3944    13.329000  2743.634367  2430.262540     0.000444
      3945    13.332000  2783.289511  2616.737493     0.000404
      3946    13.335000  2800.324964  2555.596108     0.000411
      3947    13.338000  2793.455532  2582.181688     0.000416
      3948    13.341000  2762.839705  2502.684129     0.000419
      3949    13.344000  2710.049695  2530.825516     0.000416
      3950    13.347000  2637.824032  2514.034729     0.000424
      3951    13.350000  2549.687015  2401.411122     0.000442
      3952    13.353000  2449.544930  2298.272370     0.000466
      3953    13.356000  2341.339206  2350.169398     0.000449
      3954    13.359000  2228.787554  2169.420741     0.000498
      3955    13.362000  2115.207254  1992.851749     0.000540
      3956    13.365000  2003.404362  1982.649892     0.000536
      3957    13.368000  1895.614419  1798.148340     0.000605
      3958    13.371000  1793.490880  1711.114022     0.000618
      3959    13.374000  1698.143961  1676.810685     0.000639
      3960    13.377000  1610.229433  1568.399057     0.000693
      3961    13.380000  1530.069274  1502.433207     0.000712
      3962    13.383000  1457.766503  1462.992114     0.000741
      3963    13.386000  1393.279933  1353.281140     0.000790
      3964    13.389000  1336.457721  1355.643700     0.000805
      3965    13.392000  1287.060394  1261.063522     0.000857
      3966    13.395000  1244.805726  1241.409249     0.000860
      3967    13.398000  1209.447817  1207.256774     0.000914
      3968    13.401000  1180.880907  1150.629886     0.000928
      3969    13.404000  1159.238055  1199.516573     0.000902
      3970    13.407000  1144.930884  1162.467868     0.000939
      3971    13.410000  1138.557776  1122.840031     0.000962
      3972    13.413000  1140.619374  1107.076247     0.000987
      3973    13.416000  1151.045642  1125.835194     0.000950
      3974    13.419000  1168.646977  1190.923331     0.000922
      3975    13.422000  1190.690307  1228.642608     0.000876
      3976    13.425000  1212.806650  1244.937956     0.000863
      3977    13.428000  1229.435557  1196.731181     0.000917
      3978    13.431000  1235.144934  1190.345856     0.000903
      3979    13.434000  1226.883043  1223.927130     0.000885
      3980    13.437000  1205.703273  1187.630805     0.000919
      3981    13.440000  1176.019752  1123.129348     0.000969
      3982    13.443000  1143.219079  1182.497399     0.000923
      3983    13.446000  1111.840049  1147.835658     0.000927
      3984    13.449000  1084.830238  1092.213296     0.001003
      3985    13.452000  1063.459399  1028.050162     0.001057
      3986    13.455000  1047.634386  1058.693152     0.001015
      3987    13.458000  1036.430496  1030.058015     0.001073
      3988    13.461000  1028.627991  1040.884167     0.001031
      3989    13.464000  1023.094507  1016.956105     0.001068
      3990    13.467000  1018.966849   980.306524     0.001117
      3991    13.470000  1015.675021   985.219942     0.001104
      3992    13.473000  1012.883449   996.506240     0.001100
      3993    13.476000  1010.411821   952.358305     0.001131
      3994    13.479000  1008.168456  1000.020888     0.001098
      3995    13.482000  1006.107266   970.332980     0.001115
      3996    13.485000  1004.203285  1003.866468     0.001070
      3997    13.488000  1002.440833  1009.461521     0.001088
      3998    13.491000  1000.808798   994.248762     0.001080
      3999    13.494000   999.299234  1036.999971     0.001051
      4000    13.497000   997.907581   979.744924     0.001110
      4001    13.500000   996.633864   953.261083     0.001144
      4002    13.503000   995.484739  1015.036196     0.001079
      4003    13.506000   994.475095   986.966943     0.001088
      4004    13.509000   993.633170   960.066005     0.001145
      4005    13.512000   993.003780   954.634622     0.001150
      4006    13.515000   992.653248   936.953486     0.001149
      4007    13.518000   992.674285   981.612862     0.001125
      4008    13.521000   993.189914   970.868806     0.001109
      4009    13.524000   994.355210   953.369750     0.001143
      4010    13.527000   996.355219   969.745656     0.001118
      4011    13.530000   999.397326   999.027273     0.001082
      4012    13.533000  1003.696680   971.507486     0.001126
      4013    13.536000  1009.453976   944.668583     0.001139
      4014    13.539000  1016.826232   962.707447     0.001145
      4015    13.542000  1025.892676  1019.451199     0.001065
      4016    13.545000  1036.619687   962.739761     0.001112
      4017    13.548000  1048.829575  1031.656916     0.001066
      4018    13.551000  1062.178334  1021.975652     0.001057
      4019    13.554000  1076.146552  1035.589171     0.001043
      4020    13.557000  1090.046112  1047.080040     0.001049
      4021    13.560000  1103.045069  1063.396278     0.001015
      4022    13.563000  1114.216189  1063.202560     0.001027
      4023    13.566000  1122.620163  1053.389222     0.001024
      4024    13.569000  1127.433140  1078.917387     0.001021
      4025    13.572000  1128.105154  1119.937805     0.000974
      4026    13.575000  1124.494834  1076.752950     0.001000
      4027    13.578000  1116.910444  1069.130936     0.001027
      4028    13.581000  1106.030902  1044.828290     0.001035
      4029    13.584000  1092.753976  1103.767573     0.000979
      4030    13.587000  1078.045794  1028.623637     0.001063
      4031    13.590000  1062.829938  1072.756662     0.001007
      4032    13.593000  1047.919924   964.587460     0.001133
      4033    13.596000  1033.981207  1011.974619     0.001060
      4034    13.599000  1021.513029   988.140883     0.001109
      4035    13.602000  1010.845778   883.714315     0.001237
      4036    13.605000  1002.151416   949.149202     0.001138
      4037    13.608000   995.463714   927.342964     0.001189
      4038    13.611000   990.703915   932.058625     0.001155
      4039    13.614000   987.707296   980.672442     0.001105
      4040    13.617000   986.247095   938.388753     0.001169
      4041    13.620000   986.053864   937.659293     0.001161
      4042    13.623000   986.829971   966.376103     0.001129
      4043    13.626000   988.260149   938.765515     0.001147
      4044    13.629000   990.019738   936.692198     0.001173
      4045    13.632000   991.783097   998.553372     0.001089
      4046    13.635000   993.236015   959.541107     0.001121
      4047    13.638000   994.093809   989.194860     0.001111
      4048    13.641000   994.136061   990.639613     0.001090
      4049    13.644000   993.239084   968.355453     0.001123
      4050    13.647000   991.397522   998.830311     0.001086
      4051    13.650000   988.717305   958.602849     0.001124
      4052    13.653000   985.382344   984.829050     0.001107
      4053    13.656000   981.612551   991.811076     0.001080
      4054    13.659000   977.629121   971.368113     0.001123
      4055    13.662000   973.631747   994.138363     0.001096
      4056    13.665000   969.784657   994.927028     0.001082
      4057    13.668000   966.210761   937.591746     0.001163
      4058    13.671000   962.996187   924.363232     0.001165
      4059    13.674000   960.181212   954.220937     0.001130
      4060    13.677000   957.769492   943.261986     0.001159
      4061    13.680000   955.739237   978.675073     0.001109
      4062    13.683000   954.050361   929.890423     0.001174
      4063    13.686000   952.652637   957.655660     0.001123
      4064    13.689000   951.493109   945.292909     0.001157
      4065    13.692000   950.461863   916.917047     0.001186
      4066    13.695000   949.364930   911.642351     0.001172
      4067    13.698000   948.162477   944.000542     0.001171
      4068    13.701000   947.520987   928.683995     0.001160
      4069    13.704000   946.934892   952.013924     0.001135
      4070    13.707000   946.388154   898.922006     0.001215
      4071    13.710000   945.869508   937.542933     0.001152
      4072    13.713000   945.371266   948.201547     0.001152
      4073    13.716000   944.888293   957.673322     0.001119
      4074    13.719000   944.417185   901.879498     0.001222
      4075    13.722000   943.955675   918.978938     0.001188
      4076    13.725000   943.502299   900.531165     0.001195
      4077    13.728000   943.056275   902.737539     0.001217
      4078    13.731000   942.616723   957.502896     0.001123
      4079    13.734000   942.183105   914.271399     0.001183
      4080    13.737000   941.754998   907.187876     0.001202
      4081    13.740000   941.332052   939.239740     0.001143
      4082    13.743000   940.913970   886.700504     0.001232
      4083    13.746000   940.500489   906.084711     0.001188
      4084    13.749000   940.091381   917.822372     0.001185
      4085    13.752000   939.686437   902.312315     0.001206
      4086    13.755000   939.285471   892.748735     0.001199
      4087    13.758000   938.888312   879.662342     0.001246
      4088    13.761000   938.494808   905.307239     0.001192
      4089    13.764000   938.104818   875.599435     0.001240
      4090    13.767000   937.718213   880.059615     0.001234
      4091    13.770000   937.334877   873.077756     0.001234
      4092    13.773000   936.954702   962.854995     0.001134
      4093    13.776000   936.577589   853.809844     0.001259
      4094    13.779000   936.203450   886.396893     0.001233
      4095    13.782000   935.832196   886.046403     0.001225
      4096    13.785000   935.463748   934.935217     0.001140
      4097    13.788000   935.098054   883.277072     0.001236
      4098    13.791000   934.735058   915.209928     0.001171
      4099    13.794000   934.374693   923.527988     0.001167
      4100    13.797000   934.016911   951.926967     0.001150
      4101    13.800000   933.661667   933.581179     0.001154
      4102    13.803000   933.308926   909.103050     0.001205
      4103    13.806000   932.958654   917.241093     0.001169
      4104    13.809000   932.610826   954.084796     0.001150
      4105    13.812000   932.265421   967.094153     0.001120
      4106    13.815000   931.922427   880.186889     0.001222
      4107    13.818000   931.581836   852.536030     0.001299
      4108    13.821000   931.243648   870.409287     0.001239
      4109    13.824000   930.907869   840.674532     0.001286
      4110    13.827000   930.574515   889.526844     0.001227
      4111    13.830000   930.243608   855.219890     0.001261
      4112    13.833000   929.915183   908.018945     0.001202
      4113    13.836000   929.589281   888.677292     0.001208
      4114    13.839000   929.265959   884.764985     0.001232
      4115    13.842000   928.945285   938.575333     0.001156
      4116    13.845000   928.627343   917.736194     0.001167
      4117    13.848000   928.312237   943.338012     0.001167
      4118    13.851000   928.000113   904.084386     0.001195
      4119    13.854000   927.691177   944.993774     0.001144
      4120    13.857000   927.385468   920.538768     0.001188
      4121    13.860000   927.083335   885.605868     0.001226
      4122    13.863000   926.785145   930.891888     0.001168
      4123    13.866000   926.491361   898.149999     0.001193
      4124    13.869000   926.202716   888.702424     0.001231
      4125    13.872000   925.920309   889.958352     0.001217
      4126    13.875000   925.645813   904.359847     0.001180
      4127    13.878000   925.381795   885.634551     0.001235
      4128    13.881000   925.132155   882.950973     0.001214
      4129    13.884000   924.902789   954.985413     0.001128
      4130    13.887000   924.702366   908.495113     0.001208
      4131    13.890000   924.543344   957.235009     0.001129
      4132    13.893000   924.443079   899.677416     0.001207
      4133    13.896000   924.424965   912.196694     0.001173
      4134    13.899000   924.519400   932.310314     0.001175
      4135    13.902000   924.764338   869.343441     0.001244
      4136    13.905000   925.205039   852.977782     0.001258
      4137    13.908000   925.892168   894.737384     0.001228
      4138    13.911000   926.879299   856.131609     0.001258
      4139    13.914000   928.218104   893.317306     0.001206
      4140    13.917000   929.951833   916.037347     0.001186
      4141    13.920000   932.107761   994.560500     0.001080
      4142    13.923000   934.689018   940.842147     0.001154
      4143    13.926000   937.666887   880.491640     0.001222
      4144    13.929000   940.974702   869.998011     0.001257
      4145    13.932000   944.504347   936.201294     0.001151
      4146    13.935000   948.106085   950.750850     0.001125
      4147    13.938000   951.592145   935.783558     0.001175
      4148    13.941000   954.744809   971.954692     0.001107
      4149    13.944000   957.330761   921.321724     0.001171
      4150    13.947000   959.124421   923.609377     0.001184
      4151    13.950000   959.941165   952.958522     0.001132
      4152    13.953000   959.674237   995.774887     0.001092
      4153    13.956000   958.320744  1006.582087     0.001061
      4154    13.959000   955.982599   982.339882     0.001119
      4155    13.962000   952.841715  1001.547083     0.001083
      4156    13.965000   949.123042   998.486999     0.001239
      4157    13.968000   945.060506  1108.931916     0.001387
      4158    13.971000   940.873142   992.071287     0.001347
      4159    13.974000   936.750442   970.325773     0.001298
      4160    13.977000   932.844089   972.019959     0.001270
      4161    13.980000   929.264209  1004.567134     0.001214
      4162    13.983000   926.079403   964.288950     0.001252
      4163    13.986000   923.320092   928.688102     0.001282
      4164    13.989000   920.984539   957.502847     0.001260
      4165    13.992000   919.046512   916.563336     0.001290
      4166    13.995000   917.463509   944.283625     0.001233
      4167    13.998000   916.184507   953.747683     0.001247
      4168    14.001000   915.156576   955.634279     0.001221
      4169    14.004000   914.329729   899.850052     0.001304
      4170    14.007000   913.660364   916.800848     0.001288
      4171    14.010000   913.113690   992.429161     0.001189
      4172    14.013000   912.664494   927.403743     0.001268
      4173    14.016000   912.297741   947.167107     0.001229
      4174    14.019000   912.008688   987.042051     0.001206
      4175    14.022000   911.802648   968.680949     0.001214
      4176    14.025000   911.694202   974.595879     0.001189
      4177    14.028000   911.705446   951.802198     0.001251
      4178    14.031000   911.862931   958.468003     0.001220
      4179    14.034000   912.191618   986.548372     0.001189
      4180    14.037000   912.709373   917.092687     0.001290
      4181    14.040000   913.418688   974.439043     0.001205
      4182    14.043000   914.299005   926.471410     0.001269
      4183    14.046000   915.301326   965.018056     0.001201
      4184    14.049000   916.346054   978.466084     0.001217
      4185    14.052000   917.325216   902.379666     0.001299
      4186    14.055000   918.110379   974.522239     0.001194
      4187    14.058000   918.569298   940.643459     0.001260
      4188    14.061000   918.594047   936.489925     0.001243
      4189    14.064000   918.134550   944.986294     0.001236
      4190    14.067000   917.217996   966.182349     0.001216
      4191    14.070000   915.938319   912.254732     0.001288
      4192    14.073000   914.424225   956.998061     0.001229
      4193    14.076000   912.807572   970.398248     0.001191
      4194    14.079000   911.203253   962.706416     0.001240
      4195    14.082000   909.699238   936.865848     0.001244
      4196    14.085000   908.352905   989.818110     0.001169
      4197    14.088000   907.191939   913.179239     0.001308
      4198    14.091000   906.218865   933.812978     0.001244
      4199    14.094000   905.417937   931.404050     0.001249
      4200    14.097000   904.762728   921.645261     0.001270
      4201    14.100000   904.222927   929.757082     0.001260
      4202    14.103000   903.769378   954.734712     0.001219
      4203    14.106000   903.377098   957.562654     0.001208
      4204    14.109000   903.026479   969.127812     0.001226
      4205    14.112000   902.703209   935.674730     0.001252
      4206    14.115000   902.397477   969.855731     0.001194
      4207    14.118000   902.102908   954.844511     0.001241
      4208    14.121000   901.815540   902.220684     0.001291
      4209    14.124000   901.533000   942.971414     0.001241
      4210    14.127000   901.253892   908.681556     0.001287
      4211    14.130000   900.977396   964.653264     0.001215
      4212    14.133000   900.703018   928.354525     0.001264
      4213    14.136000   900.430444   941.716248     0.001236
      4214    14.139000   900.159457   935.898251     0.001273
      4215    14.142000   899.889840   976.196594     0.001195
      4216    14.145000   899.621359   954.131831     0.001209
      4217    14.148000   899.354069   985.967828     0.001202
      4218    14.151000   899.087939   917.106106     0.001271
      4219    14.154000   898.822034   903.086248     0.001286
      4220    14.157000   898.556468   911.580134     0.001291
      4221    14.160000   898.293550   871.984138     0.001349
      4222    14.163000   898.031528   941.259689     0.001233
      4223    14.166000   897.770362   912.392422     0.001264
      4224    14.169000   897.510017   906.765830     0.001313
      4225    14.172000   897.250466   894.200291     0.001299
      4226    14.175000   896.991682   938.838741     0.001231
      4227    14.178000   896.733644   940.067967     0.001257
      4228    14.181000   896.476332   874.224566     0.001327
      4229    14.184000   896.219718   935.035032     0.001249
      4230    14.187000   895.963428   888.499007     0.001316
      4231    14.190000   895.706879   945.877611     0.001235
      4232    14.193000   895.451396   905.243329     0.001292
      4233    14.196000   895.197532   876.265896     0.001328
      4234    14.199000   894.944332   933.406969     0.001269
      4235    14.202000   894.691792   944.406507     0.001230
      4236    14.205000   894.439911   914.384562     0.001269
      4237    14.208000   894.188689   934.271314     0.001262
      4238    14.211000   893.938128   902.984352     0.001290
      4239    14.214000   893.688145   912.252362     0.001279
      4240    14.217000   893.438427   887.917448     0.001322
      4241    14.220000   893.188641   948.671786     0.001231
      4242    14.223000   892.940780   983.881343     0.001185
      4243    14.226000   892.693668   916.679754     0.001264
      4244    14.229000   892.447305   903.549501     0.001298
      4245    14.232000   892.201728   896.117898     0.001294
      4246    14.235000   891.956978   933.921772     0.001235
      4247    14.238000   891.713036   900.314547     0.001323
      4248    14.241000   891.469885   896.006230     0.001291
      4249    14.244000   891.228117   933.493347     0.001243
      4250    14.247000   890.987607   878.955010     0.001326
      4251    14.250000   890.748527   937.053382     0.001238
      4252    14.253000   890.511110   881.469460     0.001322
      4253    14.256000   890.275650   921.434908     0.001250
      4254    14.259000   890.042505   866.980727     0.001364
      4255    14.262000   889.812111   895.159684     0.001292
      4256    14.265000   889.584989   886.216432     0.001296
      4257    14.268000   889.361748   918.586144     0.001279
      4258    14.271000   889.143089   942.351809     0.001228
      4259    14.274000   888.929795   880.024374     0.001315
      4260    14.277000   888.722714   948.285734     0.001230
      4261    14.280000   888.522765   870.058087     0.001338
      4262    14.283000   888.330889   948.191905     0.001223
      4263    14.286000   888.148017   975.228050     0.001174
      4264    14.289000   887.975024   910.072771     0.001299
      4265    14.292000   887.812673   883.339488     0.001313
      4266    14.295000   887.661558   886.938338     0.001298
      4267    14.298000   887.522033   903.825631     0.001304
      4268    14.301000   887.394164   923.952286     0.001248
      4269    14.304000   887.277840   907.554266     0.001278
      4270    14.307000   887.172056   903.974470     0.001287
      4271    14.310000   887.075609   879.632602     0.001329
      4272    14.313000   886.986991   901.882980     0.001288
      4273    14.316000   886.904094   914.717213     0.001261
      4274    14.319000   886.824358   925.844192     0.001277
      4275    14.322000   886.744813   893.333473     0.001294
      4276    14.325000   886.662174   880.112439     0.001310
      4277    14.328000   886.571941   886.887231     0.001331
      4278    14.331000   886.467996   890.083054     0.001305
      4279    14.334000   886.347095   876.774358     0.001319
      4280    14.337000   886.215596   893.630144     0.001316
      4281    14.340000   886.063800   901.427894     0.001293
      4282    14.343000   885.889825   885.552123     0.001311
      4283    14.346000   885.693030   873.289935     0.001315
      4284    14.349000   885.474304   880.658714     0.001338
      4285    14.352000   885.235411   925.857360     0.001240
      4286    14.355000   884.980119   964.990173     0.001186
      4287    14.358000   884.713479   886.767079     0.001320
      4288    14.361000   884.441860   947.160474     0.001215
      4289    14.364000   884.172970   856.461354     0.001352
      4290    14.367000   883.916390   928.961848     0.001262
      4291    14.370000   883.683962   908.224354     0.001288
      4292    14.373000   883.490546   906.078877     0.001282
      4293    14.376000   883.354956   863.377636     0.001343
      4294    14.379000   883.301015   901.936955     0.001307
      4295    14.382000   883.358716   891.914353     0.001296
      4296    14.385000   883.564948   896.056193     0.001286
      4297    14.388000   883.963920   884.488811     0.001325
      4298    14.391000   884.607728   862.874625     0.001338
      4299    14.394000   885.554692   856.870921     0.001352
      4300    14.397000   886.867235   858.962355     0.001354
      4301    14.400000   888.608125   873.912888     0.001327
      4302    14.403000   890.835198   891.125672     0.001292
      4303    14.406000   893.594659   895.179848     0.001289
      4304    14.409000   896.913551   909.284993     0.001299
      4305    14.412000   900.792498   846.731177     0.001368
      4306    14.415000   905.196904   931.168411     0.001236
      4307    14.418000   910.052155   870.237626     0.001352
      4308    14.421000   915.239701   893.076636     0.001312
      4309    14.424000   920.596268   899.332385     0.001287
      4310    14.427000   925.916300   904.173551     0.001295
      4311    14.430000   930.958006   893.323822     0.001306
      4312    14.433000   935.453972   916.239650     0.001267
      4313    14.436000   939.128306   906.961222     0.001278
      4314    14.439000   941.722515   929.636639     0.001266
      4315    14.442000   943.029727   917.833259     0.001258
      4316    14.445000   942.930519   901.792813     0.001278
      4317    14.448000   941.417555   911.197125     0.001288
      4318    14.451000   938.597490   923.253032     0.001255
      4319    14.454000   934.669124   916.044162     0.001257
      4320    14.457000   929.887791   887.749653     0.001318
      4321    14.460000   924.530822   929.814646     0.001260
      4322    14.463000   918.867737   921.662176     0.001256
      4323    14.466000   913.147593   876.206012     0.001317
      4324    14.469000   907.584167   869.887775     0.001354
      4325    14.472000   902.350925   864.229709     0.001342
      4326    14.475000   897.578752   900.013111     0.001274
      4327    14.478000   893.357017   907.483094     0.001297
      4328    14.481000   889.737620   896.702333     0.001288
      4329    14.484000   886.741465   878.382988     0.001308
      4330    14.487000   884.366603   920.425066     0.001268
      4331    14.490000   882.597365   881.665346     0.001324
      4332    14.493000   881.414136   856.252380     0.001359
      4333    14.496000   880.804050   871.644795     0.001334
      4334    14.499000   880.773684   901.119146     0.001305
      4335    14.502000   881.372868   882.158308     0.001315
      4336    14.505000   882.695276   889.621611     0.001293
      4337    14.508000   884.886854   950.452966     0.001238
      4338    14.511000   888.223822   947.807224     0.001216
      4339    14.514000   893.056434   960.869974     0.001198
      4340    14.517000   899.793927   889.516918     0.001311
      4341    14.520000   908.828635   934.881206     0.001253
      4342    14.523000   920.412656   989.226206     0.001161
      4343    14.526000   934.503398   974.686361     0.001192
      4344    14.529000   950.615020  1007.829620     0.001166
      4345    14.532000   967.721989   979.399203     0.001181
      4346    14.535000   984.250597  1022.584681     0.001114
      4347    14.538000   998.183467   998.400923     0.001174
      4348    14.541000  1007.334209  1051.950499     0.001097
      4349    14.544000  1009.884971  1082.679361     0.001062
      4350    14.547000  1005.096923  1009.751486     0.001158
      4351    14.550000   993.709621  1032.123030     0.001129
      4352    14.553000   977.624037   993.209956     0.001168
      4353    14.556000   959.164419   987.460074     0.001171
      4354    14.559000   940.472216   946.936850     0.001247
      4355    14.562000   923.195827   935.601468     0.001238
      4356    14.565000   908.381062   956.824256     0.001199
      4357    14.568000   896.486092   953.979165     0.001236
      4358    14.571000   887.488403   850.201347     0.001370
      4359    14.574000   881.048836   950.790704     0.001216
      4360    14.577000   876.671559   919.375431     0.001261
      4361    14.580000   873.844195   869.023914     0.001348
      4362    14.583000   872.123054   873.507018     0.001322
      4363    14.586000   871.169052   870.740352     0.001336
      4364    14.589000   870.748114   899.656999     0.001311
      4365    14.592000   870.711948   852.605326     0.001350
      4366    14.595000   870.972223   888.459269     0.001295
      4367    14.598000   871.476657   891.267024     0.001324
      4368    14.601000   872.190789   911.734804     0.001274
      4369    14.604000   873.084986   885.413248     0.001300
      4370    14.607000   874.127059   868.795016     0.001349
      4371    14.610000   875.278850   897.609374     0.001300
      4372    14.613000   876.495978   870.468944     0.001330
      4373    14.616000   877.730064   922.094403     0.001256
      4374    14.619000   878.933136   857.252470     0.001373
      4375    14.622000   880.064287   843.119177     0.001372
      4376    14.625000   881.098744   844.440907     0.001364
      4377    14.628000   882.038581   875.333673     0.001339
      4378    14.631000   882.922299   924.605027     0.001257
      4379    14.634000   883.827666   893.388511     0.001288
      4380    14.637000   884.863546   867.911916     0.001357
      4381    14.640000   886.150605   888.306358     0.001325
      4382    14.643000   887.795745   862.456815     0.001345
      4383    14.646000   889.866621   902.709109     0.001278
      4384    14.649000   892.370882   864.658771     0.001364
      4385    14.652000   895.242654   884.210215     0.001312
      4386    14.655000   898.337387   871.056975     0.001318
      4387    14.658000   901.435789   917.469617     0.001285
      4388    14.661000   904.258650   900.227352     0.001289
      4389    14.664000   906.497350   905.319883     0.001277
      4390    14.667000   907.865699   866.928844     0.001342
      4391    14.670000   908.168219   921.532184     0.001270
      4392    14.673000   907.357634   908.534667     0.001270
      4393    14.676000   905.546087   862.413663     0.001344
      4394    14.679000   902.963011   892.173965     0.001325
      4395    14.682000   899.889727   952.815037     0.001219
      4396    14.685000   896.604148   884.437040     0.001303
      4397    14.688000   893.346607   866.686010     0.001356
      4398    14.691000   890.302215   903.839730     0.001281
      4399    14.694000   887.593927   856.382744     0.001345
      4400    14.697000   885.283753   863.544823     0.001365
      4401    14.700000   883.380943   892.983973     0.001309
      4402    14.703000   881.855358   887.615022     0.001308
      4403    14.706000   880.653276   930.570289     0.001247
      4404    14.709000   879.712588   885.062238     0.001332
      4405    14.712000   878.975024   876.999592     0.001323
      4406    14.715000   878.393723   873.974415     0.001317
      4407    14.718000   877.935914   851.929554     0.001391
      4408    14.721000   877.583753   869.260728     0.001333
      4409    14.724000   877.330525   912.493425     0.001266
      4410    14.727000   877.176948   873.485384     0.001351
      4411    14.730000   877.127048   861.717683     0.001368
      4412    14.733000   877.184492   889.119547     0.001304
      4413    14.736000   877.349480   858.343093     0.001355
      4414    14.739000   877.615997   875.521458     0.001347
      4415    14.742000   877.971596   891.506240     0.001302
      4416    14.745000   878.395805   841.854837     0.001366
      4417    14.748000   878.860395   862.652443     0.001370
      4418    14.751000   879.330088   915.862966     0.001271
      4419    14.754000   879.763838   891.697885     0.001289
      4420    14.757000   880.116902   847.885999     0.001382
      4421    14.760000   880.343725   910.172666     0.001287
      4422    14.763000   880.401796   867.190408     0.001343
      4423    14.766000   880.255500   868.943524     0.001334
      4424    14.769000   879.880345   900.787165     0.001307
      4425    14.772000   879.266471   861.055129     0.001349
      4426    14.775000   878.419146   861.971260     0.001335
      4427    14.778000   877.357901   864.248919     0.001369
      4428    14.781000   876.113847   856.440668     0.001372
      4429    14.784000   874.726296   825.410513     0.001400
      4430    14.787000   873.239582   898.985780     0.001306
      4431    14.790000   871.700663   900.862452     0.001302
      4432    14.793000   870.157701   842.273319     0.001376
      4433    14.796000   868.659617   849.515838     0.001366
      4434    14.799000   867.256463   886.301246     0.001333
      4435    14.802000   865.996808   875.229074     0.001320
      4436    14.805000   864.929974   807.992710     0.001422
      4437    14.808000   864.127598   823.966248     0.001438
      4438    14.811000   863.694187   840.385243     0.001396
      4439    14.814000   863.699691   880.653987     0.001314
      4440    14.817000   864.256899   856.493244     0.001374
      4441    14.820000   865.500458   852.219842     0.001375
      4442    14.823000   867.590189   877.854648     0.001324
      4443    14.826000   870.709522   842.992102     0.001384
      4444    14.829000   875.060546   850.434477     0.001390
      4445    14.832000   880.854325   888.687384     0.001306
      4446    14.835000   888.295952   865.733809     0.001332
      4447    14.838000   897.564464   903.055243     0.001312
      4448    14.841000   908.788390   852.136746     0.001376
      4449    14.844000   922.018785   895.501207     0.001289
      4450    14.847000   937.202750   940.077621     0.001248
      4451    14.850000   954.159522   965.546036     0.001220
      4452    14.853000   972.563109   959.640164     0.001212
      4453    14.856000   991.933601   928.164900     0.001254
      4454    14.859000  1011.638790   950.740117     0.001244
      4455    14.862000  1030.906996  1001.162672     0.001157
      4456    14.865000  1048.853992   996.752421     0.001146
      4457    14.868000  1064.526861  1048.454604     0.001121
      4458    14.871000  1076.974168  1072.440515     0.001074
      4459    14.874000  1085.347752  1054.035521     0.001091
      4460    14.877000  1089.028233  1031.200061     0.001136
      4461    14.880000  1087.742045  1074.272094     0.001094
      4462    14.883000  1081.623065  1065.452234     0.001093
      4463    14.886000  1071.189107  1046.690277     0.001104
      4464    14.889000  1057.245327   983.394586     0.001205
      4465    14.892000  1040.755972  1078.972236     0.001073
      4466    14.895000  1022.736229  1063.129621     0.001082
      4467    14.898000  1004.166612  1033.223209     0.001140
      4468    14.901000   985.940413   989.806585     0.001175
      4469    14.904000   968.829815   955.312401     0.001202
      4470    14.907000   953.466376   995.988317     0.001178
      4471    14.910000   940.330929   890.762731     0.001322
      4472    14.913000   929.753904   882.876373     0.001313
      4473    14.916000   921.922558   921.840077     0.001256
      4474    14.919000   916.894788   937.306825     0.001257
      4475    14.922000   914.619189   897.621218     0.001288
      4476    14.925000   914.957182   891.068701     0.001297
      4477    14.928000   917.703623   915.376871     0.001288
      4478    14.931000   922.610230   958.133285     0.001212
      4479    14.934000   929.405849   939.914880     0.001222
      4480    14.937000   937.814981   857.692528     0.001365
      4481    14.940000   947.573702   922.099053     0.001272
      4482    14.943000   958.443128   913.789025     0.001269
      4483    14.946000   970.221892   965.280077     0.001198
      4484    14.949000   982.760375   983.630843     0.001201
      4485    14.952000   995.978328   963.454712     0.001199
      4486    14.955000  1009.881566  1000.284916     0.001148
      4487    14.958000  1024.564637  1060.667624     0.001107
      4488    14.961000  1040.184008  1040.416386     0.001115
      4489    14.964000  1056.897779  1112.997794     0.001031
      4490    14.967000  1074.784196  1104.601535     0.001059
      4491    14.970000  1093.760419  1171.990797     0.001002
      4492    14.973000  1113.527140  1209.756941     0.000954
      4493    14.976000  1133.540778  1205.774826     0.000957
      4494    14.979000  1153.014029  1282.487758     0.000920
      4495    14.982000  1170.945379  1291.131313     0.000897
      4496    14.985000  1186.181187  1348.647040     0.000848
      4497    14.988000  1197.520144  1265.703053     0.000932
      4498    14.991000  1203.865959  1342.625920     0.000858
      4499    14.994000  1204.433698  1362.450304     0.000841
      4500    14.997000  1198.956565  1322.971438     0.000878
      4501    15.000000  1187.673691  1336.482184     0.000870
      4502    15.003000  1171.367447  1356.947866     0.000852
      4503    15.006000  1151.181025  1285.639466     0.000897
      4504    15.009000  1128.414428  1323.082872     0.000884
      4505    15.012000  1104.341332  1292.806875     0.000895
      4506    15.015000  1080.075668  1236.310596     0.000929
      4507    15.018000  1056.488797  1187.595753     0.000984
      4508    15.021000  1034.168634  1102.393398     0.001051
      4509    15.024000  1013.415716  1026.204930     0.001127
      4510    15.027000   994.280984   980.454745     0.001199
      4511    15.030000   976.656618  1073.034649     0.001090
      4512    15.033000   960.413749   959.026901     0.001220
      4513    15.036000   945.532519   919.554247     0.001258
      4514    15.039000   932.149038   962.512949     0.001233
      4515    15.042000   920.506605   867.150898     0.001344
      4516    15.045000   910.874059   949.829791     0.001208
      4517    15.048000   903.487890   954.874044     0.001239
      4518    15.051000   898.526076   943.426282     0.001235
      4519    15.054000   896.099861   957.294414     0.001211
      4520    15.057000   896.254476   886.727005     0.001320
      4521    15.060000   898.976334   931.541100     0.001256
      4522    15.063000   904.205079   909.186416     0.001283
      4523    15.066000   911.847359   875.977444     0.001329
      4524    15.069000   921.788547   928.718632     0.001271
      4525    15.072000   933.899440   962.854749     0.001202
      4526    15.075000   948.036763   948.131614     0.001213
      4527    15.078000   964.038066   977.477246     0.001209
      4528    15.081000   981.712833  1014.243909     0.001148
      4529    15.084000  1000.832039   988.471396     0.001173
      4530    15.087000  1021.118246  1015.511489     0.001145
      4531    15.090000  1042.237767  1043.995248     0.001121
      4532    15.093000  1063.795868  1002.233151     0.001152
      4533    15.096000  1085.335591  1020.641045     0.001132
      4534    15.099000  1106.340718  1071.395291     0.001102
      4535    15.102000  1126.243670  1114.086254     0.001032
      4536    15.105000  1144.439691  1095.515901     0.001051
      4537    15.108000  1160.308914  1104.485109     0.001066
      4538    15.111000  1173.247293  1134.213549     0.001019
      4539    15.114000  1182.708551  1116.939072     0.001028
      4540    15.117000  1188.251169  1127.358316     0.001035
      4541    15.120000  1189.586914  1119.565640     0.001044
      4542    15.123000  1186.619737  1088.818778     0.001063
      4543    15.126000  1179.463286  1130.475849     0.001023
      4544    15.129000  1168.428795  1163.720255     0.001012
      4545    15.132000  1153.985777  1145.354585     0.001007
      4546    15.135000  1136.708761  1141.480341     0.001009
      4547    15.138000  1117.224962  1124.820997     0.001048
      4548    15.141000  1096.171404  1071.256783     0.001079
      4549    15.144000  1074.163151  1026.934846     0.001114
      4550    15.147000  1051.770974  1002.843204     0.001166
      4551    15.150000  1029.506273  1058.098288     0.001101
      4552    15.153000  1007.811543   967.563512     0.001199
      4553    15.156000   987.055065   986.921170     0.001173
      4554    15.159000   967.529296   927.493120     0.001276
      4555    15.162000   949.453078   960.904182     0.001207
      4556    15.165000   932.975958   931.579519     0.001235
      4557    15.168000   918.180950   889.907830     0.001335
      4558    15.171000   905.095009   878.766419     0.001324
      4559    15.174000   893.696470   878.717285     0.001321
      4560    15.177000   883.923944   847.207046     0.001385
      4561    15.180000   875.685278   884.728448     0.001318
      4562    15.183000   868.866162   850.170639     0.001368
      4563    15.186000   863.338042   801.368499     0.001443
      4564    15.189000   858.965075   853.191486     0.001381
      4565    15.192000   855.609850   871.066415     0.001333
      4566    15.195000   853.137609   836.363342     0.001382
      4567    15.198000   851.420507   838.488298     0.001416
      4568    15.201000   850.340957   874.503766     0.001323
      4569    15.204000   849.788267   806.847122     0.001439
      4570    15.207000   849.663148   838.893170     0.001399
      4571    15.210000   849.876513   828.811914     0.001413
      4572    15.213000   850.349232   871.044593     0.001342
      4573    15.216000   851.011875   861.525357     0.001341
      4574    15.219000   851.804472   843.447136     0.001403
      4575    15.222000   852.676177   880.971550     0.001321
      4576    15.225000   853.584588   825.351108     0.001405
      4577    15.228000   854.494529   776.091317     0.001526
      4578    15.231000   855.376426   795.418961     0.001460
      4579    15.234000   856.204025   863.362775     0.001338
      4580    15.237000   856.952066   845.083442     0.001388
      4581    15.240000   857.595788   849.802984     0.001376
      4582    15.243000   858.109020   845.136321     0.001382
      4583    15.246000   858.464229   794.827307     0.001454
      4584    15.249000   858.633103   843.329491     0.001398
      4585    15.252000   858.587945   869.418799     0.001334
      4586    15.255000   858.303811   826.780253     0.001396
      4587    15.258000   857.761143   824.578460     0.001442
      4588    15.261000   856.948421   810.119412     0.001429
      4589    15.264000   855.864300   851.821690     0.001359
      4590    15.267000   854.518524   840.927400     0.001396
      4591    15.270000   852.931458   808.080351     0.001438
      4592    15.273000   851.132350   808.177932     0.001442
      4593    15.276000   849.156820   853.491196     0.001347
      4594    15.279000   847.044215   874.430677     0.001347
      4595    15.282000   844.835017   799.898891     0.001452
      4596    15.285000   842.569119   825.981883     0.001393
      4597    15.288000   840.284738   819.214378     0.001451
      4598    15.291000   838.016130   836.673001     0.001383
      4599    15.294000   835.794076   793.095623     0.001469
      4600    15.297000   833.645670   792.842696     0.001481
      4601    15.300000   831.593183   817.577131     0.001429
      4602    15.303000   829.654235   852.830823     0.001370
      4603    15.306000   827.841778   816.154036     0.001421
      4604    15.309000   826.164022   822.673200     0.001431
      4605    15.312000   824.625181   798.492097     0.001457
      4606    15.315000   823.227138   832.037373     0.001394
      4607    15.318000   821.966425   783.376743     0.001507
      4608    15.321000   820.837655   823.506478     0.001400
      4609    15.324000   819.833339   753.743777     0.001543
      4610    15.327000   818.944415   836.830805     0.001402
      4611    15.330000   818.160758   826.096611     0.001411
      4612    15.333000   817.471638   813.978355     0.001428
      4613    15.336000   816.866091   828.243568     0.001395
      4614    15.339000   816.333232   837.268722     0.001407
      4615    15.342000   815.862492   811.108345     0.001434
      4616    15.345000   815.443806   783.096998     0.001474
      4617    15.348000   815.067744   814.083836     0.001445
      4618    15.351000   814.725615   824.483075     0.001406
      4619    15.354000   814.409555   817.775657     0.001419
      4620    15.357000   814.112644   807.368580     0.001452
      4621    15.360000   813.829058   811.839080     0.001434
      4622    15.363000   813.554251   804.462666     0.001452
      4623    15.366000   813.285059   807.457120     0.001428
      4624    15.369000   813.019646   797.862764     0.001478
      4625    15.372000   812.757252   808.683788     0.001437
      4626    15.375000   812.497856   782.956564     0.001474
      4627    15.378000   812.241857   794.513707     0.001491
      4628    15.381000   811.989836   781.801018     0.001487
      4629    15.384000   811.742392   828.950571     0.001396
      4630    15.387000   811.500042   819.185753     0.001433
      4631    15.390000   811.263155   799.444833     0.001457
      4632    15.393000   811.031923   783.287910     0.001485
      4633    15.396000   810.806365   798.909568     0.001445
      4634    15.399000   810.586356   796.056027     0.001482
      4635    15.402000   810.371679   790.481708     0.001468
      4636    15.405000   810.162350   853.480827     0.001348
      4637    15.408000   809.957770   795.805889     0.001488
      4638    15.411000   809.757687   805.026609     0.001448
      4639    15.414000   809.562307   837.143774     0.001383
      4640    15.417000   809.371841   797.417583     0.001470
      4641    15.420000   809.186758   802.206366     0.001452
      4642    15.423000   809.007829   775.864797     0.001502
      4643    15.426000   808.836169   754.475777     0.001531
      4644    15.429000   808.673273   808.738638     0.001451
      4645    15.432000   808.521047   787.326392     0.001487
      4646    15.435000   808.381896   818.197873     0.001398
      4647    15.438000   808.258218   781.431905     0.001517
      4648    15.441000   808.153034   763.422372     0.001509
      4649    15.444000   808.069482   825.746352     0.001404
      4650    15.447000   808.010663   810.871442     0.001452
      4651    15.450000   807.979425   822.688753     0.001425
      4652    15.453000   807.978117   772.337635     0.001518
      4653    15.456000   808.008299   801.325316     0.001455
      4654    15.459000   808.071800   785.015126     0.001505
      4655    15.462000   808.165943   814.065581     0.001432
      4656    15.465000   808.287133   822.041220     0.001400
      4657    15.468000   808.432236   775.044857     0.001525
      4658    15.471000   808.595114   780.171546     0.001487
      4659    15.474000   808.767951   824.534281     0.001410
      4660    15.477000   808.941486   784.650605     0.001497
      4661    15.480000   809.105401   833.155479     0.001402
      4662    15.483000   809.248893   790.890152     0.001479
      4663    15.486000   809.361535   817.965215     0.001416
      4664    15.489000   809.434467   842.538644     0.001399
      4665    15.492000   809.461869   844.767752     0.001385
      4666    15.495000   809.442477   818.332102     0.001405
      4667    15.498000   809.380602   782.666844     0.001510
      4668    15.501000   809.286270   796.218389     0.001456
      4669    15.504000   809.174326   805.971035     0.001445
      4670    15.507000   809.062961   757.807126     0.001543
      4671    15.510000   808.971988   752.015902     0.001559
      4672    15.513000   808.921321   811.627851     0.001435
      4673    15.516000   808.929763   802.105339     0.001444
      4674    15.519000   809.014046   792.060137     0.001487
      4675    15.522000   809.188055   843.425054     0.001374
      4676    15.525000   809.462188   807.438322     0.001432
      4677    15.528000   809.842857   800.296323     0.001483
      4678    15.531000   810.332127   805.275231     0.001432
      4679    15.534000   810.927529   827.676871     0.001406
      4680    15.537000   811.622059   780.893357     0.001504
      4681    15.540000   812.404369   826.788402     0.001416
      4682    15.543000   813.259197   804.621518     0.001450
      4683    15.546000   814.168057   768.661630     0.001502
      4684    15.549000   815.110302   869.505718     0.001346
      4685    15.552000   816.064681   787.817221     0.001487
      4686    15.555000   817.011574   819.066905     0.001402
      4687    15.558000   817.936072   805.056001     0.001465
      4688    15.561000   818.831967   768.279166     0.001514
      4689    15.564000   819.706418   831.164102     0.001402
      4690    15.567000   820.584582   829.011276     0.001413
      4691    15.570000   821.512823   789.802553     0.001470
      4692    15.573000   822.558507   841.183030     0.001392
      4693    15.576000   823.804163   837.850234     0.001379
      4694    15.579000   825.334392   809.124418     0.001456
      4695    15.582000   827.215568   800.207763     0.001460
      4696    15.585000   829.470825   816.046508     0.001416
      4697    15.588000   832.055202   838.396612     0.001403
      4698    15.591000   834.836899   867.284878     0.001329
      4699    15.594000   837.589686   825.299437     0.001412
      4700    15.597000   840.000020   791.276007     0.001473
      4701    15.600000   841.694304   828.715893     0.001403
      4702    15.603000   842.298263   824.951727     0.001420
      4703    15.606000   841.535771   811.279677     0.001423
      4704    15.609000   839.335073   842.048559     0.001394
      4705    15.612000   835.868405   777.346544     0.001505
      4706    15.615000   831.489033   849.169858     0.001357
      4707    15.618000   826.618929   814.913772     0.001444
      4708    15.621000   821.657525   833.661107     0.001382
      4709    15.624000   816.931257   807.103435     0.001438
      4710    15.627000   812.671674   809.565074     0.001441
      4711    15.630000   809.011262   822.559240     0.001408
      4712    15.633000   805.993149   802.535531     0.001455
      4713    15.636000   803.593373   774.174864     0.001489
      4714    15.639000   801.730454   823.852709     0.001421
      4715    15.642000   800.315041   798.251384     0.001445
      4716    15.645000   799.247093   794.349444     0.001446
      4717    15.648000   798.434919   827.135041     0.001423
      4718    15.651000   797.809479   821.759015     0.001410
      4719    15.654000   797.316069   782.320672     0.001483
      4720    15.657000   796.915556   823.375314     0.001412
      4721    15.660000   796.581217   848.730285     0.001368
      4722    15.663000   796.295448   798.693493     0.001465
      4723    15.666000   796.046970   805.216687     0.001436
      4724    15.669000   795.828765   752.072766     0.001563
      4725    15.672000   795.636684   808.596110     0.001442
      4726    15.675000   795.468571   750.382247     0.001541
      4727    15.678000   795.323813   780.202678     0.001503
      4728    15.681000   795.203058   777.033344     0.001492
      4729    15.684000   795.108101   826.340984     0.001411
      4730    15.687000   795.041846   756.485177     0.001551
      4731    15.690000   795.008290   820.046544     0.001421
      4732    15.693000   795.012537   761.682511     0.001536
      4733    15.696000   795.060792   809.918599     0.001427
      4734    15.699000   795.160343   793.304555     0.001482
      4735    15.702000   795.319584   804.848766     0.001452
      4736    15.705000   795.547678   813.795122     0.001407
      4737    15.708000   795.854628   795.836249     0.001469
      4738    15.711000   796.251110   809.363423     0.001431
      4739    15.714000   796.748027   778.833057     0.001493
      4740    15.717000   797.356203   799.369589     0.001457
      4741    15.720000   798.085950   777.356688     0.001497
      4742    15.723000   798.946552   760.893883     0.001528
      4743    15.726000   799.945711   810.427644     0.001419
      4744    15.729000   801.088931   810.250830     0.001447
      4745    15.732000   802.378908   796.273980     0.001450
      4746    15.735000   803.814919   833.601286     0.001389
      4747    15.738000   805.392264   829.211168     0.001414
      4748    15.741000   807.101781   833.958599     0.001386
      4749    15.744000   808.929468   825.490244     0.001404
      4750    15.747000   810.856239   796.817240     0.001467
      4751    15.750000   812.857833   802.713758     0.001441
      4752    15.753000   814.904882   801.071603     0.001445
      4753    15.756000   816.963152   832.365162     0.001387
      4754    15.759000   818.993959   807.582585     0.001448
      4755    15.762000   820.954784   823.607611     0.001412
      4756    15.765000   822.800127   894.245296     0.001285
      4757    15.768000   824.482659   835.390581     0.001402
      4758    15.771000   825.954781   820.409872     0.001406
      4759    15.774000   827.170641   901.453185     0.001279
      4760    15.777000   828.088635   859.636178     0.001354
      4761    15.780000   828.674225   828.468702     0.001396
      4762    15.783000   828.902750   806.691950     0.001444
      4763    15.786000   828.761839   883.688288     0.001305
      4764    15.789000   828.252214   834.068214     0.001397
      4765    15.792000   827.388231   849.224871     0.001364
      4766    15.795000   826.196328   808.092657     0.001431
      4767    15.798000   824.712693   821.894413     0.001421
      4768    15.801000   822.980536   870.599210     0.001323
      4769    15.804000   821.047840   856.439474     0.001346
      4770    15.807000   818.963542   860.297139     0.001351
      4771    15.810000   816.777203   868.734159     0.001332
      4772    15.813000   814.537839   796.629369     0.001457
      4773    15.816000   812.292237   792.614683     0.001449
      4774    15.819000   810.084812   837.568212     0.001399
      4775    15.822000   807.957417   858.605464     0.001352
      4776    15.825000   805.949383   806.721563     0.001430
      4777    15.828000   804.097735   834.562766     0.001403
      4778    15.831000   802.437548   763.894502     0.001509
      4779    15.834000   801.002337   861.207278     0.001339
      4780    15.837000   799.824400   780.855310     0.001503
      4781    15.840000   798.935132   843.805168     0.001368
      4782    15.843000   798.364935   801.288012     0.001453
      4783    15.846000   798.142840   827.855558     0.001392
      4784    15.849000   798.295667   880.221417     0.001323
      4785    15.852000   798.846657   835.140684     0.001391
      4786    15.855000   799.813619   794.687357     0.001412
      4787    15.858000   801.206638   828.285519     0.001404
      4788    15.861000   803.025513   834.865593     0.001359
      4789    15.864000   805.257133   866.173739     0.001309
      4790    15.867000   807.873070   808.008010     0.001427
      4791    15.870000   810.827688   824.866978     0.001381
      4792    15.873000   814.056846   799.791084     0.001438
      4793    15.876000   817.477837   812.000679     0.001394
      4794    15.879000   820.990164   818.084757     0.001407
      4795    15.882000   824.477494   842.939025     0.001346
      4796    15.885000   827.810895   855.411101     0.001322
      4797    15.888000   830.853618   860.362004     0.001337
      4798    15.891000   833.467997   837.057611     0.001357
      4799    15.894000   835.525034   851.428474     0.001337
      4800    15.897000   836.916750   790.357000     0.001456
      4801    15.900000   837.569506   839.551664     0.001356
      4802    15.903000   837.453450   867.435292     0.001311
      4803    15.906000   836.587088   856.380552     0.001329
      4804    15.909000   835.031880   860.677727     0.001340
      4805    15.912000   832.879755   784.322692     0.001458
      4806    15.915000   830.238237   809.095094     0.001402
      4807    15.918000   827.215360   815.770508     0.001426
      4808    15.921000   823.914257   877.537367     0.001293
      4809    15.924000   820.423029   879.627706     0.001294
      4810    15.927000   816.805983   800.218724     0.001441
      4811    15.930000   813.136418   837.800360     0.001363
      4812    15.933000   809.481571   825.461646     0.001385
      4813    15.936000   805.913160   826.531415     0.001368
      4814    15.939000   802.504283   823.908119     0.001393
      4815    15.942000   799.321387   831.598356     0.001379
      4816    15.945000   796.416858   819.246996     0.001379
      4817    15.948000   793.825253   852.820986     0.001364
      4818    15.951000   791.562816   853.335609     0.001332
      4819    15.954000   789.628945   834.135116     0.001367
      4820    15.957000   788.008792   741.253371     0.001559
      4821    15.960000   786.676556   797.899234     0.001426
      4822    15.963000   785.599157   815.156117     0.001407
      4823    15.966000   784.739892   753.590719     0.001507
      4824    15.969000   784.061684   806.585408     0.001430
      4825    15.972000   783.529631   815.917318     0.001395
      4826    15.975000   783.112717   782.523912     0.001442
      4827    15.978000   782.784706   780.667516     0.001488
      4828    15.981000   782.524563   830.059582     0.001360
      4829    15.984000   782.315265   794.929393     0.001427
      4830    15.987000   782.144301   805.485228     0.001425
      4831    15.990000   782.002571   802.397997     0.001422
      4832    15.993000   781.883519   797.328014     0.001429
      4833    15.996000   781.782577   755.011800     0.001508
      4834    15.999000   781.696650   780.516427     0.001478
      4835    16.002000   781.623715   852.070540     0.001336
      4836    16.005000   781.562383   816.535207     0.001377
      4837    16.008000   781.511916   841.751337     0.001375
      4838    16.011000   781.471903   801.267013     0.001420
      4839    16.014000   781.442190   758.159766     0.001490
      4840    16.017000   781.422829   807.027566     0.001429
      4841    16.020000   781.413983   859.056527     0.001319
      4842    16.023000   781.415969   842.607921     0.001352
      4843    16.026000   781.429193   829.030295     0.001369
      4844    16.029000   781.454157   826.407890     0.001390
      4845    16.032000   781.491451   813.233553     0.001402
      4846    16.035000   781.541756   785.413329     0.001438
      4847    16.038000   781.605852   825.394116     0.001405
      4848    16.041000   781.684618   788.297250     0.001431
      4849    16.044000   781.779040   784.217238     0.001449
      4850    16.047000   781.890248   793.680701     0.001452
      4851    16.050000   782.019534   744.165340     0.001532
      4852    16.053000   782.168188   799.058041     0.001435
      4853    16.056000   782.337879   790.301391     0.001435
      4854    16.059000   782.530432   833.591332     0.001378
      4855    16.062000   782.747959   795.122825     0.001433
      4856    16.065000   782.992940   772.181298     0.001469
      4857    16.068000   783.268355   826.768551     0.001403
      4858    16.071000   783.577879   798.468545     0.001418
      4859    16.074000   783.926181   820.287979     0.001383
      4860    16.077000   784.319356   862.535338     0.001336
      4861    16.080000   784.765282   780.409525     0.001459
      4862    16.083000   785.274807   815.140403     0.001403
      4863    16.086000   785.865706   808.722229     0.001411
      4864    16.089000   786.559972   777.119199     0.001487
      4865    16.092000   787.389075   811.368955     0.001400
      4866    16.095000   788.397974   803.838081     0.001410
      4867    16.098000   789.649532   824.136929     0.001411
      4868    16.101000   791.230550   786.265874     0.001447
      4869    16.104000   793.259045   818.087636     0.001387
      4870    16.107000   795.892607   800.373809     0.001443
      4871    16.110000   799.337478   810.588724     0.001402
      4872    16.113000   803.857622   843.965965     0.001357
      4873    16.116000   809.782792   796.406226     0.001429
      4874    16.119000   817.514217   859.725698     0.001343
      4875    16.122000   827.526009   812.530206     0.001406
      4876    16.125000   840.360533   852.789794     0.001323
      4877    16.128000   856.615458   865.799651     0.001343
      4878    16.131000   876.920605   903.968053     0.001244
      4879    16.134000   901.905118   876.254830     0.001296
      4880    16.137000   932.151837   915.622668     0.001265
      4881    16.140000   968.142711   991.398844     0.001146
      4882    16.143000  1010.196836  1009.445300     0.001140
      4883    16.146000  1058.405582  1072.359601     0.001055
      4884    16.149000  1112.570316  1142.581573     0.001002
      4885    16.152000  1172.148703  1205.840784     0.000943
      4886    16.155000  1236.215146  1286.296538     0.000875
      4887    16.158000  1303.441337  1439.987266     0.000800
      4888    16.161000  1372.097808  1486.751482     0.000754
      4889    16.164000  1440.080151  1562.106154     0.000721
      4890    16.167000  1504.961825  1706.016957     0.000668
      4891    16.170000  1564.080661  1669.858474     0.000672
      4892    16.173000  1614.672506  1675.102797     0.000676
      4893    16.176000  1654.069226  1708.072532     0.000659
      4894    16.179000  1679.964769  1631.626985     0.000702
      4895    16.182000  1690.718602  1669.462305     0.000677
      4896    16.185000  1685.617509  1707.250775     0.000655
      4897    16.188000  1665.006816  1766.017141     0.000650
      4898    16.191000  1630.226425  1670.317406     0.000668
      4899    16.194000  1583.386416  1689.011623     0.000663
      4900    16.197000  1527.066246  1691.482287     0.000673
      4901    16.200000  1464.028676  1730.430899     0.000645
      4902    16.203000  1396.996819  1510.889299     0.000751
      4903    16.206000  1328.500046  1494.240983     0.000756
      4904    16.209000  1260.773731  1345.333321     0.000850
      4905    16.212000  1195.696883  1271.505778     0.000895
      4906    16.215000  1134.758349  1114.043092     0.001011
      4907    16.218000  1079.047769  1105.590680     0.001048
      4908    16.221000  1029.269403  1019.582228     0.001103
      4909    16.224000   985.776238   939.003071     0.001208
      4910    16.227000   948.620025   938.353842     0.001235
      4911    16.230000   917.611376   923.842638     0.001229
      4912    16.233000   892.383379   887.525822     0.001290
      4913    16.236000   872.452959   870.321192     0.001300
      4914    16.239000   857.276193   843.456612     0.001371
      4915    16.242000   846.290157   792.826213     0.001438
      4916    16.245000   838.946086   828.002263     0.001366
      4917    16.248000   834.730076   837.994471     0.001387
      4918    16.251000   833.169876   822.559044     0.001366
      4919    16.254000   833.839538   866.226831     0.001312
      4920    16.257000   836.351352   819.874168     0.001405
      4921    16.260000   840.347040   804.602343     0.001418
      4922    16.263000   845.487754   841.279053     0.001353
      4923    16.266000   851.443797   829.980758     0.001370
      4924    16.269000   857.886798   847.073286     0.001362
      4925    16.272000   864.484689   850.787983     0.001330
      4926    16.275000   870.900363   895.810936     0.001257
      4927    16.278000   876.795024   835.031121     0.001396
      4928    16.281000   881.837560   818.365897     0.001375
      4929    16.284000   885.721401   875.298692     0.001296
      4930    16.287000   888.188721   838.686633     0.001376
      4931    16.290000   889.058418   837.086874     0.001357
      4932    16.293000   888.250145   848.471039     0.001349
      4933    16.296000   885.795349   875.864387     0.001295
      4934    16.299000   881.830972   833.521405     0.001389
      4935    16.302000   876.573885   798.251967     0.001433
      4936    16.305000   870.293047   852.942736     0.001327
      4937    16.308000   863.280197   884.146301     0.001316
      4938    16.311000   855.825256   808.684493     0.001404
      4939    16.314000   848.201087   860.462188     0.001327
      4940    16.317000   840.654000   802.989379     0.001436
      4941    16.320000   833.399316   800.905705     0.001425
      4942    16.323000   826.621028   804.886421     0.001418
      4943    16.326000   820.474411   790.558386     0.001433
      4944    16.329000   815.089732   792.261621     0.001461
      4945    16.332000   810.574816   841.384250     0.001355
      4946    16.335000   807.015065   832.987235     0.001363
      4947    16.338000   804.470819   778.558804     0.001497
      4948    16.341000   802.972405   805.691113     0.001400
      4949    16.344000   802.513263   853.231260     0.001330
      4950    16.347000   803.041695   807.806093     0.001428
      4951    16.350000   804.452692   851.789535     0.001336
      4952    16.353000   806.582050   784.455514     0.001459
      4953    16.356000   809.205165   781.409259     0.001458
      4954    16.359000   812.042303   781.396712     0.001480
      4955    16.362000   814.772489   811.980271     0.001404
      4956    16.365000   817.061066   799.110423     0.001410
      4957    16.368000   818.607747   801.280207     0.001446
      4958    16.371000   819.210014   849.504257     0.001325
      4959    16.374000   818.810488   840.670366     0.001346
      4960    16.377000   817.493206   801.010275     0.001435
      4961    16.380000   815.433913   795.787881     0.001432
      4962    16.383000   812.842434   871.644067     0.001310
      4963    16.386000   809.921823   786.971165     0.001445
      4964    16.389000   806.845632   814.350964     0.001421
      4965    16.392000   803.747214   785.210843     0.001456
      4966    16.395000   800.717829   833.559239     0.001357
      4967    16.398000   797.811107   787.907362     0.001468
      4968    16.401000   795.052639   812.717784     0.001384
      4969    16.404000   792.450227   799.661028     0.001418
      4970    16.407000   790.003120   788.732704     0.001476
      4971    16.410000   787.708630   843.451364     0.001348
      4972    16.413000   785.566022   816.126714     0.001395
      4973    16.416000   783.577684   800.682023     0.001412
      4974    16.419000   781.748910   831.516402     0.001392
      4975    16.422000   780.087273   834.778835     0.001369
      4976    16.425000   778.600085   849.235739     0.001323
      4977    16.428000   777.294271   868.206131     0.001346
      4978    16.431000   776.175244   786.602970     0.001434
      4979    16.434000   775.246350   800.063518     0.001428
      4980    16.437000   774.508829   808.572668     0.001427
      4981    16.440000   773.961783   776.720884     0.001467
      4982    16.443000   773.601446   780.369808     0.001459
      4983    16.446000   773.421868   768.696316     0.001489
      4984    16.449000   773.414735   810.474361     0.001427
      4985    16.452000   773.569412   750.201692     0.001511
      4986    16.455000   773.873015   786.175891     0.001434
      4987    16.458000   774.310502   759.674673     0.001537
      4988    16.461000   774.864823   754.232993     0.001502
      4989    16.464000   775.517100   709.832401     0.001611
      4990    16.467000   776.246865   783.079933     0.001480
      4991    16.470000   777.032348   772.155499     0.001475
      4992    16.473000   777.850812   839.680371     0.001363
      4993    16.476000   778.678971   769.651306     0.001474
      4994    16.479000   779.493481   789.756224     0.001466
      4995    16.482000   780.271567   793.214390     0.001433
      4996    16.485000   780.991813   773.905992     0.001457
      4997    16.488000   781.635151   767.807094     0.001514
      4998    16.491000   782.186029   772.140607     0.001463
      4999    16.494000   782.633717   778.352165     0.001454
      5000    16.497000   782.974358   809.572808     0.001420
      5001    16.500000   783.209771   783.338513     0.001465
      5002    16.503000   783.350605   820.726336     0.001391
      5003    16.506000   783.416292   768.189490     0.001486
      5004    16.509000   783.433644   755.872684     0.001537
      5005    16.512000   783.436302   765.635571     0.001485
      5006    16.515000   783.463364   751.250420     0.001502
      5007    16.518000   783.557750   743.484377     0.001580
      5008    16.521000   783.764406   782.880674     0.001436
      5009    16.524000   784.128382   805.759944     0.001408
      5010    16.527000   784.692799   782.463268     0.001474
      5011    16.530000   785.496687   818.510811     0.001399
      5012    16.533000   786.572740   765.972989     0.001489
      5013    16.536000   787.945011   797.969549     0.001422
      5014    16.539000   789.626388   766.316971     0.001524
      5015    16.542000   791.617031   799.767698     0.001421
      5016    16.545000   793.902303   773.716908     0.001451
      5017    16.548000   796.451690   814.878487     0.001428
      5018    16.551000   799.218251   800.304490     0.001415
      5019    16.554000   802.138765   806.389472     0.001405
      5020    16.557000   805.134560   842.411908     0.001371
      5021    16.560000   808.113000   802.184361     0.001414
      5022    16.563000   810.969645   816.386161     0.001401
      5023    16.566000   813.591250   754.274651     0.001495
      5024    16.569000   815.859981   821.684970     0.001403
      5025    16.572000   817.659328   835.276995     0.001357
      5026    16.575000   818.882070   860.880215     0.001305
      5027    16.578000   819.439959   845.634333     0.001380
      5028    16.581000   819.273696   855.732426     0.001325
      5029    16.584000   818.360800   802.626331     0.001417
      5030    16.587000   816.718911   852.404118     0.001355
      5031    16.590000   814.403362   801.093349     0.001431
      5032    16.593000   811.499848   856.340891     0.001330
      5033    16.596000   808.114506   819.331800     0.001383
      5034    16.599000   804.367833   807.883959     0.001439
      5035    16.602000   800.381116   816.044917     0.001389
      5036    16.605000   796.251547   846.878473     0.001330
      5037    16.608000   792.095669   803.874418     0.001455
      5038    16.611000   788.006981   791.354480     0.001432
      5039    16.614000   784.065677   806.505897     0.001400
      5040    16.617000   780.336998   771.674879     0.001493
      5041    16.620000   776.870907   767.479894     0.001492
      5042    16.623000   773.702299   760.723327     0.001515
      5043    16.626000   770.853269   782.964109     0.001446
      5044    16.629000   768.335210   784.712610     0.001474
      5045    16.632000   766.150059   763.976664     0.001494
      5046    16.635000   764.298037   816.522193     0.001375
      5047    16.638000   762.772542   737.339145     0.001589
      5048    16.641000   761.581465   752.838322     0.001505
      5049    16.644000   760.742070   753.725974     0.001512
      5050    16.647000   760.288684   762.559361     0.001513
      5051    16.650000   760.275012   701.412367     0.001633
      5052    16.653000   760.772069   776.036507     0.001478
      5053    16.656000   761.859201   785.633810     0.001446
      5054    16.659000   763.607613   784.523746     0.001485
      5055    16.662000   766.056887   769.184950     0.001487
      5056    16.665000   769.186863   776.671226     0.001460
      5057    16.668000   772.894283   749.602851     0.001565
      5058    16.671000   776.974137   768.380860     0.001477
      5059    16.674000   781.115689   809.364471     0.001396
      5060    16.677000   784.914653   784.078672     0.001471
      5061    16.680000   787.909127   764.472228     0.001498
      5062    16.683000   789.654164   780.572352     0.001477
      5063    16.686000   789.839571   795.508179     0.001420
      5064    16.689000   788.404425   780.541240     0.001495
      5065    16.692000   785.563704   767.386162     0.001482
      5066    16.695000   781.717718   775.671517     0.001458
      5067    16.698000   777.328806   799.320252     0.001466
      5068    16.701000   772.824952   807.461317     0.001406
      5069    16.704000   768.549176   761.197462     0.001498
      5070    16.707000   764.739419   810.124022     0.001420
      5071    16.710000   761.526425   800.532352     0.001439
      5072    16.713000   758.945914   721.223136     0.001589
      5073    16.716000   756.961071   733.981797     0.001543
      5074    16.719000   755.489618   772.105892     0.001513
      5075    16.722000   754.429457   696.394348     0.001637
      5076    16.725000   753.678680   759.342334     0.001483
      5077    16.728000   753.148131   728.836672     0.001605
      5078    16.731000   752.767044   761.216997     0.001496
      5079    16.734000   752.483510   752.200791     0.001529
      5080    16.737000   752.261922   820.410157     0.001403
      5081    16.740000   752.079225   729.984100     0.001574
      5082    16.743000   751.921202   771.420326     0.001492
      5083    16.746000   751.779409   740.308258     0.001514
      5084    16.749000   751.648949   753.558712     0.001548
      5085    16.752000   751.526991   738.918422     0.001547
      5086    16.755000   751.411858   768.088578     0.001475
      5087    16.758000   751.302514   761.198131     0.001538
      5088    16.761000   751.198279   762.126339     0.001491
      5089    16.764000   751.098751   744.186987     0.001523
      5090    16.767000   751.003406   751.162973     0.001545
      5091    16.770000   750.912079   733.042338     0.001570
      5092    16.773000   750.824733   758.020816     0.001514
      5093    16.776000   750.741274   706.777942     0.001611
      5094    16.779000   750.661241   737.593890     0.001587
      5095    16.782000   750.584928   761.221901     0.001497
      5096    16.785000   750.512484   753.821769     0.001502
      5097    16.788000   750.444138   769.203929     0.001532
      5098    16.791000   750.380243   764.330572     0.001492
      5099    16.794000   750.321304   757.742134     0.001509
      5100    16.797000   750.268015   772.203380     0.001492
      5101    16.800000   750.221300   757.139807     0.001513
      5102    16.803000   750.182380   763.994675     0.001503
      5103    16.806000   750.153044   772.895499     0.001464
      5104    16.809000   750.134879   774.715101     0.001504
      5105    16.812000   750.130553   755.149244     0.001513
      5106    16.815000   750.143006   707.260871     0.001596
      5107    16.818000   750.176124   821.524475     0.001426
      5108    16.821000   750.234466   754.693651     0.001512
      5109    16.824000   750.323466   721.770130     0.001591
      5110    16.827000   750.449515   785.910779     0.001475
      5111    16.830000   750.620024   782.775112     0.001475
      5112    16.833000   750.843458   781.885298     0.001469
      5113    16.836000   751.129325   802.740063     0.001404
      5114    16.839000   751.486512   730.111849     0.001598
      5115    16.842000   751.886396   797.633554     0.001441
      5116    16.845000   752.277313   762.745675     0.001469
      5117    16.848000   752.904882   728.765264     0.001607
      5118    16.851000   753.674570   751.342200     0.001511
      5119    16.854000   754.577533   723.026941     0.001583
      5120    16.857000   755.624870   770.984071     0.001503
      5121    16.860000   756.826176   716.969715     0.001598
      5122    16.863000   758.188869   780.373223     0.001476
      5123    16.866000   759.717509   757.837359     0.001487
      5124    16.869000   761.413127   733.905991     0.001586
      5125    16.872000   763.272580   774.403551     0.001480
      5126    16.875000   765.287988   785.260022     0.001436
      5127    16.878000   767.446259   703.774444     0.001662
      5128    16.881000   769.728765   760.601317     0.001493
      5129    16.884000   772.111162   781.488736     0.001459
      5130    16.887000   774.563396   783.393386     0.001481
      5131    16.890000   777.049818   741.993747     0.001539
      5132    16.893000   779.529567   780.723538     0.001467
      5133    16.896000   781.957906   789.879315     0.001425
      5134    16.899000   784.285611   778.095637     0.001490
      5135    16.902000   786.461229   769.760100     0.001486
      5136    16.905000   788.431917   785.331729     0.001431
      5137    16.908000   790.146136   789.229920     0.001484
      5138    16.911000   791.555570   791.198166     0.001437
      5139    16.914000   792.618768   767.957151     0.001481
      5140    16.917000   793.304015   818.961764     0.001421
      5141    16.920000   793.592513   814.653414     0.001408
      5142    16.923000   793.480643   813.878237     0.001410
      5143    16.926000   792.980917   757.967802     0.001497
      5144    16.929000   792.121405   827.649400     0.001408
      5145    16.932000   790.943791   845.618125     0.001361
      5146    16.935000   789.500529   825.678973     0.001353
      5147    16.938000   787.851664   815.351921     0.001437
      5148    16.941000   786.061835   791.054997     0.001439
      5149    16.944000   784.197289   788.779080     0.001448
      5150    16.947000   782.324199   818.808502     0.001424
      5151    16.950000   780.506514   787.462049     0.001457
      5152    16.953000   778.804534   796.843507     0.001447
      5153    16.956000   777.273632   784.548165     0.001451
      5154    16.959000   775.963092   782.371389     0.001487
      5155    16.962000   774.915069   715.827177     0.001605
      5156    16.965000   774.163784   745.615387     0.001503
      5157    16.968000   773.738858   753.685819     0.001549
      5158    16.971000   773.650182   770.608166     0.001476
      5159    16.974000   773.902715   770.367745     0.001479
      5160    16.977000   774.495387   763.561744     0.001526
      5161    16.980000   775.414291   753.506506     0.001521
      5162    16.983000   776.635729   751.853293     0.001539
      5163    16.986000   778.126631   788.407483     0.001445
      5164    16.989000   779.845188   768.266577     0.001513
      5165    16.992000   781.741644   807.502525     0.001433
      5166    16.995000   783.759261   778.870878     0.001445
      5167    16.998000   785.835436   768.080710     0.001526
      5168    17.001000   787.902986   758.616108     0.001509
      5169    17.004000   789.891672   813.411154     0.001400
      5170    17.007000   791.730035   748.733771     0.001559
      5171    17.010000   793.347683   787.733533     0.001455
      5172    17.013000   794.678103   777.116445     0.001482
      5173    17.016000   795.661986   819.487666     0.001379
      5174    17.019000   796.250816   823.782946     0.001404
      5175    17.022000   796.410279   799.641903     0.001441
      5176    17.025000   796.122830   791.148569     0.001425
      5177    17.028000   795.388867   790.138966     0.001477
      5178    17.031000   794.226188   847.307295     0.001345
      5179    17.034000   792.667873   750.740047     0.001515
      5180    17.037000   790.759091   770.243649     0.001507
      5181    17.040000   788.553475   804.552776     0.001415
      5182    17.043000   786.109652   774.634841     0.001485
      5183    17.046000   783.488280   804.405853     0.001411
      5184    17.049000   780.749712   807.940216     0.001439
      5185    17.052000   777.952203   821.302099     0.001395
      5186    17.055000   775.150633   785.828649     0.001423
      5187    17.058000   772.395546   794.810302     0.001472
      5188    17.061000   769.732441   745.383158     0.001530
      5189    17.064000   767.201291   763.558897     0.001494
      5190    17.067000   764.836244   738.211158     0.001584
      5191    17.070000   762.665500   762.548761     0.001501
      5192    17.073000   760.711357   779.504705     0.001486
      5193    17.076000   758.990430   755.795007     0.001497
      5194    17.079000   757.514040   728.236561     0.001596
      5195    17.082000   756.288524   739.117296     0.001548
      5196    17.085000   755.312828   745.273883     0.001502
      5197    17.088000   754.582552   752.737434     0.001567
      5198    17.091000   754.114824   779.193851     0.001471
      5199    17.094000   753.895169   740.169371     0.001540
      5200    17.097000   753.921041   747.510402     0.001559
      5201    17.100000   754.192424   763.304949     0.001493
      5202    17.103000   754.713482   774.121616     0.001481
      5203    17.106000   755.492070   757.693809     0.001506
      5204    17.109000   756.539498   761.955420     0.001524
      5205    17.112000   757.873767   777.881640     0.001482
      5206    17.115000   759.514102   712.831073     0.001582
      5207    17.118000   761.478949   767.562333     0.001533
      5208    17.121000   763.781789   785.063733     0.001458
      5209    17.124000   766.426162   791.210807     0.001434
      5210    17.127000   769.400325   803.228420     0.001440
      5211    17.130000   772.671974   818.538634     0.001402
      5212    17.133000   776.183485   795.802709     0.001442
      5213    17.136000   779.848040   802.349805     0.001422
      5214    17.139000   783.546952   818.027260     0.001415
      5215    17.142000   787.129477   835.515738     0.001381
      5216    17.145000   790.415440   764.269015     0.001480
      5217    17.148000   793.202404   811.024934     0.001434
      5218    17.151000   795.279707   841.739006     0.001357
      5219    17.154000   796.451908   876.753121     0.001294
      5220    17.157000   796.571147   843.985729     0.001374
      5221    17.160000   795.570248   843.768031     0.001361
      5222    17.163000   793.482339   809.496745     0.001419
      5223    17.166000   790.436087   831.106884     0.001369
      5224    17.169000   786.629077   800.039970     0.001455
      5225    17.172000   782.292832   837.222421     0.001371
      5226    17.175000   777.662347   813.351208     0.001388
      5227    17.178000   772.955147   782.396907     0.001495
      5228    17.181000   768.358669   795.791052     0.001437
      5229    17.184000   764.023270   773.273205     0.001470
      5230    17.187000   760.059109   785.698161     0.001474
      5231    17.190000   756.536208   739.061967     0.001544
      5232    17.193000   753.487351   775.268100     0.001477
      5233    17.196000   750.913328   745.818436     0.001529
      5234    17.199000   748.789766   751.719871     0.001540
      5235    17.202000   747.079152   737.729860     0.001551
      5236    17.205000   745.737073   808.215908     0.001389
      5237    17.208000   744.677349   729.716068     0.001604
      5238    17.211000   743.861750   731.218769     0.001572
      5239    17.214000   743.239859   714.055647     0.001589
      5240    17.217000   742.767102   755.795339     0.001529
      5241    17.220000   742.406768   723.800456     0.001587
      5242    17.223000   742.129566   732.663641     0.001563
      5243    17.226000   741.912972   742.769435     0.001537
      5244    17.229000   741.740233   717.814566     0.001612
      5245    17.232000   741.599503   776.887173     0.001474
      5246    17.235000   741.482761   739.961414     0.001532
      5247    17.238000   741.385112   720.276239     0.001618
      5248    17.241000   741.304288   753.727619     0.001509
      5249    17.244000   741.240437   680.691975     0.001666
      5250    17.247000   741.196147   762.839648     0.001524
      5251    17.250000   741.176638   723.957872     0.001577
      5252    17.253000   741.190133   670.941116     0.001713
      5253    17.256000   741.248019   744.747412     0.001542
      5254    17.259000   741.364749   725.175884     0.001592
      5255    17.262000   741.557152   737.159888     0.001562
      5256    17.265000   741.842861   744.261713     0.001527
      5257    17.268000   742.238000   740.863365     0.001573
      5258    17.271000   742.754461   767.619570     0.001482
      5259    17.274000   743.394953   748.896577     0.001521
      5260    17.277000   744.150173   776.054438     0.001499
      5261    17.280000   744.996003   718.230049     0.001583
      5262    17.283000   745.891848   782.541445     0.001462
      5263    17.286000   746.781068   739.681326     0.001545
      5264    17.289000   747.593552   777.071453     0.001484
      5265    17.292000   748.251510   726.013973     0.001577
      5266    17.295000   748.681473   720.919311     0.001563
      5267    17.298000   748.829918   743.979226     0.001563
      5268    17.301000   748.672530   732.273640     0.001561
      5269    17.304000   748.238191   740.933773     0.001536
      5270    17.307000   747.587155   730.268589     0.001601
      5271    17.310000   746.797133   757.247838     0.001511
      5272    17.313000   745.947181   791.109095     0.001449
      5273    17.316000   745.107469   712.614505     0.001602
      5274    17.319000   744.333967   726.044638     0.001591
      5275    17.322000   743.666151   761.513712     0.001510
      5276    17.325000   743.126828   777.490481     0.001454
      5277    17.328000   742.723741   749.332614     0.001558
      5278    17.331000   742.452511   736.698159     0.001555
      5279    17.334000   742.300303   769.828686     0.001478
      5280    17.337000   742.249499   703.634019     0.001654
      5281    17.340000   742.280840   736.250338     0.001545
      5282    17.343000   742.375710   715.895120     0.001612
      5283    17.346000   742.517496   731.534183     0.001570
      5284    17.349000   742.692170   793.600810     0.001458
      5285    17.352000   742.888283   741.543663     0.001544
      5286    17.355000   743.096649   724.470391     0.001560
      5287    17.358000   743.309849   743.226892     0.001563
      5288    17.361000   743.521804   770.641660     0.001483
      5289    17.364000   743.727717   746.476522     0.001521
      5290    17.367000   743.923239   713.322977     0.001626
      5291    17.370000   744.104829   750.691646     0.001519
      5292    17.373000   744.269644   677.888057     0.001689
      5293    17.376000   744.415637   706.630758     0.001628
      5294    17.379000   744.541688   759.970667     0.001507
      5295    17.382000   744.647748   765.614370     0.001502
      5296    17.385000   744.734942   745.514937     0.001520
      5297    17.388000   744.805607   694.201859     0.001664
      5298    17.391000   744.863263   753.578918     0.001521
      5299    17.394000   744.912539   737.936024     0.001538
      5300    17.397000   744.959068   798.444266     0.001455
      5301    17.400000   745.009419   704.659175     0.001614
      5302    17.403000   745.071076   717.834538     0.001600
      5303    17.406000   745.152484   728.399725     0.001579
      5304    17.409000   745.263161   731.339873     0.001579
      5305    17.412000   745.413853   776.214034     0.001479
      5306    17.415000   745.616698   732.045359     0.001542
      5307    17.418000   745.885360   801.602712     0.001445
      5308    17.421000   746.235108   767.652907     0.001491
      5309    17.424000   746.682798   762.937065     0.001492
      5310    17.427000   747.246741   766.719265     0.001520
      5311    17.430000   747.946396   717.154197     0.001585
      5312    17.433000   748.801841   743.822439     0.001536
      5313    17.436000   749.832913   692.258526     0.001655
      5314    17.439000   751.057846   718.066026     0.001612
      5315    17.442000   752.491807   746.134542     0.001546
      5316    17.445000   754.145336   738.745801     0.001542
      5317    17.448000   756.020997   737.817329     0.001572
      5318    17.451000   758.112387   800.333268     0.001427
      5319    17.454000   760.402176   766.079718     0.001483
      5320    17.457000   762.860902   773.986493     0.001493
      5321    17.460000   765.446353   793.491092     0.001439
      5322    17.463000   768.103577   763.892737     0.001500
      5323    17.466000   770.765541   721.729838     0.001594
      5324    17.469000   773.354474   802.466785     0.001436
      5325    17.472000   775.784023   737.912805     0.001573
      5326    17.475000   777.962492   797.133213     0.001428
      5327    17.478000   779.797558   804.670531     0.001441
      5328    17.481000   781.202775   800.004204     0.001433
      5329    17.484000   782.105725   738.051250     0.001538
      5330    17.487000   782.456732   781.295267     0.001473
      5331    17.490000   782.236154   821.175899     0.001386
      5332    17.493000   781.458026   784.672855     0.001463
      5333    17.496000   780.168859   771.393507     0.001491
      5334    17.499000   778.442082   840.345125     0.001356
      5335    17.502000   776.370055   797.913149     0.001443
      5336    17.505000   774.055812   764.538856     0.001480
      5337    17.508000   771.605954   748.522582     0.001558
      5338    17.511000   769.125112   757.778872     0.001506
      5339    17.514000   766.711769   757.726146     0.001504
      5340    17.517000   764.454994   747.691368     0.001540
      5341    17.520000   762.431947   749.208222     0.001528
      5342    17.523000   760.705803   795.068056     0.001436
      5343    17.526000   759.321865   821.726741     0.001397
      5344    17.529000   758.310332   744.166658     0.001543
      5345    17.532000   757.682737   759.252982     0.001508
      5346    17.535000   757.432795   795.220590     0.001425
      5347    17.538000   757.537231   749.336041     0.001540
      5348    17.541000   757.957439   759.200388     0.001508
      5349    17.544000   758.642063   760.330830     0.001508
      5350    17.547000   759.530680   746.010138     0.001563
      5351    17.550000   760.558913   740.340914     0.001550
      5352    17.553000   761.665490   822.295156     0.001394
      5353    17.556000   762.801914   753.675344     0.001522
      5354    17.559000   763.945212   740.420008     0.001554
      5355    17.562000   765.113318   750.499116     0.001523
      5356    17.565000   766.380780   778.780722     0.001455
      5357    17.568000   767.889871   792.414061     0.001453
      5358    17.571000   769.849435   763.131192     0.001498
      5359    17.574000   772.517411   719.563293     0.001590
      5360    17.577000   776.160128   823.428968     0.001399
      5361    17.580000   780.993979   836.817869     0.001359
      5362    17.583000   787.116277   809.914830     0.001412
      5363    17.586000   794.439512   844.236684     0.001359
      5364    17.589000   802.643520   805.987802     0.001421
      5365    17.592000   811.157313   872.748090     0.001314
      5366    17.595000   819.178638   820.072675     0.001385
      5367    17.598000   825.747043   826.513906     0.001390
      5368    17.601000   829.905713   845.374542     0.001355
      5369    17.604000   830.970061   853.205225     0.001347
      5370    17.607000   828.798766   856.214351     0.001347
      5371    17.610000   823.857269   838.361244     0.001365
      5372    17.613000   817.014728   855.346075     0.001340
      5373    17.616000   809.250250   796.294812     0.001435
      5374    17.619000   801.441344   829.114989     0.001379
      5375    17.622000   794.258534   829.528953     0.001383
      5376    17.625000   788.126476   827.513508     0.001378
      5377    17.628000   783.226880   772.461986     0.001493
      5378    17.631000   779.534136   824.175599     0.001392
      5379    17.634000   776.874074   782.097281     0.001462
      5380    17.637000   774.991970   761.003856     0.001509
      5381    17.640000   773.615500   774.848066     0.001484
      5382    17.643000   772.502246   751.631846     0.001527
      5383    17.646000   771.467092   758.226818     0.001505
      5384    17.649000   770.390415   811.785426     0.001410
      5385    17.652000   769.211913   734.326708     0.001562
      5386    17.655000   767.916579   780.732462     0.001451
      5387    17.658000   766.518662   785.104442     0.001465
      5388    17.661000   765.047442   739.519039     0.001534
      5389    17.664000   763.536947   730.362121     0.001565
      5390    17.667000   762.017319   758.579189     0.001519
      5391    17.670000   760.510670   755.626640     0.001514
      5392    17.673000   759.031764   820.665565     0.001388
      5393    17.676000   757.585106   823.766264     0.001392
      5394    17.679000   756.167070   783.205894     0.001455
      5395    17.682000   754.769961   729.904557     0.001573
      5396    17.685000   753.386384   771.047803     0.001475
      5397    17.688000   752.013620   799.670464     0.001439
      5398    17.691000   750.656044   755.922699     0.001498
      5399    17.694000   749.325289   751.480921     0.001512
      5400    17.697000   748.038141   751.856172     0.001525
      5401    17.700000   746.813391   705.936571     0.001618
      5402    17.703000   745.669939   735.950155     0.001549
      5403    17.706000   744.625362   758.372760     0.001502
      5404    17.709000   743.694891   712.672075     0.001606
      5405    17.712000   742.891325   801.696239     0.001428
      5406    17.715000   742.224931   742.230752     0.001538
      5407    17.718000   741.703241   743.477747     0.001555
      5408    17.721000   741.331226   728.831315     0.001565
      5409    17.724000   741.111498   750.142051     0.001521
      5410    17.727000   741.044593   750.203492     0.001530
      5411    17.730000   741.129254   711.571351     0.001596
      5412    17.733000   741.362699   747.840893     0.001539
      5413    17.736000   741.740550   700.711621     0.001632
      5414    17.739000   742.257080   716.413242     0.001591
      5415    17.742000   742.904872   758.737732     0.001508
      5416    17.745000   743.674548   698.696930     0.001629
      5417    17.748000   744.554405   724.787094     0.001597
      5418    17.751000   745.530037   752.433649     0.001503
      5419    17.754000   746.583991   742.832292     0.001537
      5420    17.757000   747.695541   732.749193     0.001567
      5421    17.760000   748.840591   728.736059     0.001559
      5422    17.763000   749.991769   702.359358     0.001627
      5423    17.766000   751.118709   759.042256     0.001502
      5424    17.769000   752.188588   732.705787     0.001558
      5425    17.772000   753.166990   726.923792     0.001575
      5426    17.775000   754.019194   748.215579     0.001512
      5427    17.778000   754.712007   795.656565     0.001449
      5428    17.781000   755.216151   748.130537     0.001515
      5429    17.784000   755.508993   742.254919     0.001537
      5430    17.787000   755.577145   751.910663     0.001526
      5431    17.790000   755.418327   705.075179     0.001621
      5432    17.793000   755.041460   735.982863     0.001561
      5433    17.796000   754.466280   755.577030     0.001508
      5434    17.799000   753.720554   761.457168     0.001512
      5435    17.802000   752.838037   743.110718     0.001534
      5436    17.805000   751.857862   742.517752     0.001530
      5437    17.808000   750.809908   761.065803     0.001511
      5438    17.811000   749.733802   740.662109     0.001527
      5439    17.814000   748.663412   755.999112     0.001512
      5440    17.817000   747.629560   726.715844     0.001577
      5441    17.820000   746.659461   739.050544     0.001537
      5442    17.823000   745.776310   756.794070     0.001493
      5443    17.826000   744.999039   760.803937     0.001463
      5444    17.829000   744.342256   745.212025     0.001508
      5445    17.832000   743.816401   737.838118     0.001519
      5446    17.835000   743.427754   737.616841     0.001507
      5447    17.838000   743.179855   708.196322     0.001597
      5448    17.841000   743.069382   741.159150     0.001495
      5449    17.844000   743.094004   717.238447     0.001570
      5450    17.847000   743.247480   708.094728     0.001592
      5451    17.850000   743.521416   732.623735     0.001512
      5452    17.853000   743.905557   737.923243     0.001528
      5453    17.856000   744.388025   720.907634     0.001551
      5454    17.859000   744.955503   755.275985     0.001485
      5455    17.862000   745.593429   726.503997     0.001538
      5456    17.865000   746.286250   748.138012     0.001476
      5457    17.868000   747.017779   796.611928     0.001414
      5458    17.871000   747.771641   779.231274     0.001415
      5459    17.874000   748.531699   722.787290     0.001542
      5460    17.877000   749.282345   703.372263     0.001606
      5461    17.880000   750.008511   717.374182     0.001557
      5462    17.883000   750.695404   761.902708     0.001474
      5463    17.886000   751.328077   716.136391     0.001569
      5464    17.889000   751.891017   731.488301     0.001537
      5465    17.892000   752.367976   763.365101     0.001469
      5466    17.895000   752.742192   739.524375     0.001503
      5467    17.898000   752.997117   730.051372     0.001545
      5468    17.901000   753.117666   778.425204     0.001413
      5469    17.904000   753.091939   705.523377     0.001588
      5470    17.907000   752.912876   729.554239     0.001541
      5471    17.910000   752.579970   738.690962     0.001506
      5472    17.913000   752.099643   734.534888     0.001528
      5473    17.916000   751.485345   788.669809     0.001412
      5474    17.919000   750.755980   737.711525     0.001528
      5475    17.922000   749.934346   763.717465     0.001462
      5476    17.925000   749.045764   767.493665     0.001444
      5477    17.928000   748.115591   779.334149     0.001456
      5478    17.931000   747.168952   741.794924     0.001492
      5479    17.934000   746.230144   734.814127     0.001516
      5480    17.937000   745.327008   719.945723     0.001569
      5481    17.940000   744.468984   734.609697     0.001510
      5482    17.943000   743.680677   691.456435     0.001630
      5483    17.946000   742.979300   734.551452     0.001520
      5484    17.949000   742.379798   728.720066     0.001539
      5485    17.952000   741.894931   769.395749     0.001432
      5486    17.955000   741.534754   758.526137     0.001462
      5487    17.958000   741.311336   742.333160     0.001528
      5488    17.961000   741.226361   764.382769     0.001458
      5489    17.964000   741.264850   707.837962     0.001582
      5490    17.967000   741.429763   739.116468     0.001521
      5491    17.970000   741.708955   699.080237     0.001592
      5492    17.973000   742.084485   726.030712     0.001545
      5493    17.976000   742.532772   749.624124     0.001491
      5494    17.979000   743.025207   754.507611     0.001494
      5495    17.982000   743.528756   737.643003     0.001508
      5496    17.985000   744.008306   699.448272     0.001580
      5497    17.988000   744.428898   738.244645     0.001537
      5498    17.991000   744.759936   750.951441     0.001474
      5499    17.994000   744.980305   757.394434     0.001478
      5500    17.997000   745.082856   721.726744     0.001563
      5501    18.000000   745.076017   740.184928     0.001499
      5502    18.003000   744.981486   718.804019     0.001558
      5503    18.006000   744.829263   756.042805     0.001478
      5504    18.009000   744.652302   717.489469     0.001572
      5505    18.012000   744.482357   732.346600     0.001525
      5506    18.015000   744.347292   703.810029     0.001584
      5507    18.018000   744.269467   776.248823     0.001455
      5508    18.021000   744.264933   762.119158     0.001463
      5509    18.024000   744.342301   751.920598     0.001477
      5510    18.027000   744.504220   739.038008     0.001533
      5511    18.030000   744.750027   741.169298     0.001494
      5512    18.033000   745.066952   726.518304     0.001542
      5513    18.036000   745.441107   782.023106     0.001431
      5514    18.039000   745.859624   754.368566     0.001495
      5515    18.042000   746.305898   742.220859     0.001506
      5516    18.045000   746.756975   743.172859     0.001498
      5517    18.048000   747.197228   763.641324     0.001480
      5518    18.051000   747.608980   757.024786     0.001468
      5519    18.054000   747.975819   740.302862     0.001504
      5520    18.057000   748.283149   726.901105     0.001559
      5521    18.060000   748.518717   689.803820     0.001622
      5522    18.063000   748.673116   754.027826     0.001486
      5523    18.066000   748.740211   759.742081     0.001461
      5524    18.069000   748.717389   731.191576     0.001532
      5525    18.072000   748.605570   772.250046     0.001431
      5526    18.075000   748.408941   731.311628     0.001514
      5527    18.078000   748.134475   740.725442     0.001523
      5528    18.081000   747.791281   759.986272     0.001463
      5529    18.084000   747.389936   705.792801     0.001573
      5530    18.087000   746.941849   746.117476     0.001514
      5531    18.090000   746.458735   715.718905     0.001558
      5532    18.093000   745.952187   728.162482     0.001543
      5533    18.096000   745.433365   726.392513     0.001529
      5534    18.099000   744.912758   721.592189     0.001563
      5535    18.102000   744.400006   753.253440     0.001477
      5536    18.105000   743.903776   735.214300     0.001510
      5537    18.108000   743.431672   744.870451     0.001524
      5538    18.111000   742.990182   708.092387     0.001566
      5539    18.114000   742.584658   736.012216     0.001516
      5540    18.117000   742.219325   732.572242     0.001544
      5541    18.120000   741.897323   761.598180     0.001464
      5542    18.123000   741.620782   731.779573     0.001539
      5543    18.126000   741.390915   691.136319     0.001610
      5544    18.129000   741.208091   723.281795     0.001563
      5545    18.132000   741.071363   769.331009     0.001444
      5546    18.135000   740.980102   742.800188     0.001489
      5547    18.138000   740.935517   725.486563     0.001559
      5548    18.141000   740.934976   719.917099     0.001546
      5549    18.144000   740.977505   701.636724     0.001585
      5550    18.147000   741.062507   709.163973     0.001596
      5551    18.150000   741.190032   703.798124     0.001587
      5552    18.153000   741.361066   726.333874     0.001539
      5553    18.156000   741.577844   704.751067     0.001577
      5554    18.159000   741.844180   711.875350     0.001594
      5555    18.162000   742.165813   739.540571     0.001518
      5556    18.165000   742.550765   752.537512     0.001480
      5557    18.168000   743.009689   719.907384     0.001580
      5558    18.171000   743.556035   755.492649     0.001457
      5559    18.174000   744.206679   797.874914     0.001403
      5560    18.177000   744.982770   769.690785     0.001464
      5561    18.180000   745.907668   758.068455     0.001465
      5562    18.183000   747.008429   716.575215     0.001561
      5563    18.186000   748.314768   773.885438     0.001435
      5564    18.189000   749.858219   737.189455     0.001525
      5565    18.192000   751.671005   777.955323     0.001435
      5566    18.195000   753.784673   729.992601     0.001522
      5567    18.198000   756.228523   767.598113     0.001487
      5568    18.201000   759.027865   760.949045     0.001445
      5569    18.204000   762.202171   736.850643     0.001524
      5570    18.207000   765.763162   724.591007     0.001565
      5571    18.210000   769.712937   759.941640     0.001466
      5572    18.213000   774.042224   772.811048     0.001448
      5573    18.216000   778.728857   787.897391     0.001417
      5574    18.219000   783.736589   768.024407     0.001468
      5575    18.222000   789.014298   755.951424     0.001465
      5576    18.225000   794.495177   794.347016     0.001394
      5577    18.228000   800.096560   770.516904     0.001475
      5578    18.231000   805.726795   806.927417     0.001381
      5579    18.234000   811.275856   790.828850     0.001418
      5580    18.237000   816.623719   836.607918     0.001350
      5581    18.240000   821.642421   755.496065     0.001479
      5582    18.243000   826.199255   855.542314     0.001306
      5583    18.246000   830.161840   862.841760     0.001288
      5584    18.249000   833.404914   882.869377     0.001281
      5585    18.252000   835.817760   923.460271     0.001203
      5586    18.255000   837.313421   913.530984     0.001213
      5587    18.258000   837.836726   938.157767     0.001207
      5588    18.261000   837.370102   930.634145     0.001190
      5589    18.264000   835.935703   900.674976     0.001237
      5590    18.267000   833.592764   906.198254     0.001245
      5591    18.270000   830.431230   890.136066     0.001255
      5592    18.273000   826.564556   861.106066     0.001297
      5593    18.276000   822.120046   865.607279     0.001289
      5594    18.279000   817.231236   875.683602     0.001289
      5595    18.282000   812.031511   828.477205     0.001343
      5596    18.285000   806.649260   818.957582     0.001360
      5597    18.288000   801.204352   827.907770     0.001370
      5598    18.291000   795.805835   808.889808     0.001361
      5599    18.294000   790.549362   885.009062     0.001267
      5600    18.297000   785.517738   794.598061     0.001411
      5601    18.300000   780.778237   811.490263     0.001384
      5602    18.303000   776.385076   808.511121     0.001390
      5603    18.306000   772.379036   805.640446     0.001375
      5604    18.309000   768.788533   800.498995     0.001413
      5605    18.312000   765.632406   758.184189     0.001471
      5606    18.315000   762.921305   761.954220     0.001461
      5607    18.318000   760.660079   773.780857     0.001470
      5608    18.321000   758.849728   742.924352     0.001492
      5609    18.324000   757.488829   751.488427     0.001487
      5610    18.327000   756.576018   808.660778     0.001393
      5611    18.330000   756.107343   751.686247     0.001487
      5612    18.333000   756.064169   774.124795     0.001436
      5613    18.336000   756.435545   770.057252     0.001444
      5614    18.339000   757.194816   783.135084     0.001446
      5615    18.342000   758.301403   742.600283     0.001490
      5616    18.345000   759.697631   790.127975     0.001401
      5617    18.348000   761.306719   799.048362     0.001416
      5618    18.351000   763.032389   784.887259     0.001403
      5619    18.354000   764.760295   775.581093     0.001444
      5620    18.357000   766.362033   791.924846     0.001423
      5621    18.360000   767.702116   770.415407     0.001452
      5622    18.363000   768.650312   785.684000     0.001416
      5623    18.366000   769.100192   727.051031     0.001528
      5624    18.369000   768.990568   791.198970     0.001425
      5625    18.372000   768.320550   783.638796     0.001413
      5626    18.375000   767.149069   729.922460     0.001522
      5627    18.378000   765.578770   777.581356     0.001463
      5628    18.381000   763.733672   788.922436     0.001397
      5629    18.384000   761.739856   753.938728     0.001489
      5630    18.387000   759.712735   751.668838     0.001496
      5631    18.390000   757.749760   747.966483     0.001492
      5632    18.393000   755.926625   731.435581     0.001527
      5633    18.396000   754.295925   753.449140     0.001477
      5634    18.399000   752.888261   728.489839     0.001555
      5635    18.402000   751.714462   760.418399     0.001470
      5636    18.405000   750.767039   727.655304     0.001535
      5637    18.408000   750.030308   715.770880     0.001586
      5638    18.411000   749.480840   767.346941     0.001444
      5639    18.414000   749.092942   683.933626     0.001639
      5640    18.417000   748.842251   729.744487     0.001537
      5641    18.420000   748.708514   784.271024     0.001427
      5642    18.423000   748.677636   729.244506     0.001523
      5643    18.426000   748.743166   734.529237     0.001511
      5644    18.429000   748.907399   713.479397     0.001590
      5645    18.432000   749.182190   711.065867     0.001557
      5646    18.435000   749.589340   714.994701     0.001561
      5647    18.438000   750.160614   726.310332     0.001558
      5648    18.441000   750.936638   726.639729     0.001519
      5649    18.444000   751.964553   718.968838     0.001554
      5650    18.447000   753.293916   742.318869     0.001505
      5651    18.450000   754.970693   709.434992     0.001583
      5652    18.453000   757.029528   781.144414     0.001427
      5653    18.456000   759.484897   736.947030     0.001509
      5654    18.459000   762.322242   779.412843     0.001445
      5655    18.462000   765.490410   729.743624     0.001515
      5656    18.465000   768.896698   745.685901     0.001491
      5657    18.468000   772.405195   787.305802     0.001436
      5658    18.471000   775.839985   760.379285     0.001463
      5659    18.474000   778.992417   748.607296     0.001497
      5660    18.477000   781.636617   760.470254     0.001483
      5661    18.480000   783.556163   758.893404     0.001475
      5662    18.483000   784.583283   782.558202     0.001421
      5663    18.486000   784.640654   767.853203     0.001445
      5664    18.489000   783.764609   790.422157     0.001430
      5665    18.492000   782.094584   743.587766     0.001496
      5666    18.495000   779.835891   724.620793     0.001527
      5667    18.498000   777.217418   740.894863     0.001524
      5668    18.501000   774.459754   727.105714     0.001514
      5669    18.504000   771.756069   794.067214     0.001399
      5670    18.507000   769.262250   783.947582     0.001429
      5671    18.510000   767.092562   709.809640     0.001586
      5672    18.513000   765.319983   702.288702     0.001584
      5673    18.516000   763.980096   745.773165     0.001491
      5674    18.519000   763.078407   728.814750     0.001551
      5675    18.522000   762.599439   746.210697     0.001492
      5676    18.525000   762.516354   755.069271     0.001469
      5677    18.528000   762.799986   763.695671     0.001492
      5678    18.531000   763.426265   811.261757     0.001364
      5679    18.534000   764.381721   749.506621     0.001487
      5680    18.537000   765.666906   775.610204     0.001451
      5681    18.540000   767.298097   794.963452     0.001401
      5682    18.543000   769.307410   808.416148     0.001377
      5683    18.546000   771.741671   770.890931     0.001445
      5684    18.549000   774.660234   746.697619     0.001518
      5685    18.552000   778.131813   740.968707     0.001501
      5686    18.555000   782.230402   794.579373     0.001396
      5687    18.558000   787.030292   810.556436     0.001407
      5688    18.561000   792.600271   776.614694     0.001433
      5689    18.564000   798.997239   805.486878     0.001388
      5690    18.567000   806.259691   807.965645     0.001391
      5691    18.570000   814.401413   834.919820     0.001344
      5692    18.573000   823.406252   795.914187     0.001401
      5693    18.576000   833.224606   883.718735     0.001252
      5694    18.579000   843.772364   887.341666     0.001277
      5695    18.582000   854.932893   863.154329     0.001283
      5696    18.585000   866.562530   911.048038     0.001217
      5697    18.588000   878.499959   916.153665     0.001235
      5698    18.591000   890.579884   915.330593     0.001211
      5699    18.594000   902.651825   973.102144     0.001142
      5700    18.597000   914.605973  1065.778490     0.001055
      5701    18.600000   926.407294  1034.203269     0.001083
      5702    18.603000   938.138335  1045.653918     0.001061
      5703    18.606000   950.046659  1063.775844     0.001040
      5704    18.609000   962.587607  1116.580183     0.001013
      5705    18.612000   976.450466  1089.302096     0.001010
      5706    18.615000   992.559754  1099.543538     0.001005
      5707    18.618000  1012.051586  1108.858204     0.001016
      5708    18.621000  1036.231967  1114.349442     0.000990
      5709    18.624000  1066.524638  1153.601561     0.000959
      5710    18.627000  1104.412181  1163.196666     0.000960
      5711    18.630000  1151.369821  1166.469199     0.000956
      5712    18.633000  1208.789847  1218.435585     0.000908
      5713    18.636000  1277.896072  1229.201763     0.000906
      5714    18.639000  1359.650786  1181.096559     0.000951
      5715    18.642000  1454.658878  1344.676276     0.000817
      5716    18.645000  1563.076665  1428.189995     0.000764
      5717    18.648000  1684.532035  1425.369176     0.000792
      5718    18.651000  1818.063073  1596.804383     0.000690
      5719    18.654000  1962.082362  1666.859511     0.000662
      5720    18.657000  2114.377111  1852.918794     0.000598
      5721    18.660000  2272.155126  1921.768310     0.000575
      5722    18.663000  2432.131237  2048.172367     0.000536
      5723    18.666000  2590.618766  2223.759507     0.000489
      5724    18.669000  2743.591495  2406.095017     0.000460
      5725    18.672000  2886.729821  2475.852749     0.000438
      5726    18.675000  3015.503483  2752.452758     0.000390
      5727    18.678000  3125.337691  2759.621604     0.000399
      5728    18.681000  3211.877798  2903.022694     0.000373
      5729    18.684000  3271.339813  3070.840210     0.000352
      5730    18.687000  3300.902004  3239.660277     0.000331
      5731    18.690000  3299.053237  3101.203884     0.000350
      5732    18.693000  3265.803853  3088.855388     0.000348
      5733    18.696000  3202.691238  2991.392410     0.000358
      5734    18.699000  3112.580010  2915.230987     0.000378
      5735    18.702000  2999.315902  2787.952518     0.000386
      5736    18.705000  2867.341381  2718.103221     0.000398
      5737    18.708000  2721.348409  2470.194832     0.000447
      5738    18.711000  2565.993835  2416.272744     0.000449
      5739    18.714000  2405.696756  2151.593480     0.000510
      5740    18.717000  2244.496191  1909.748473     0.000580
      5741    18.720000  2085.954353  1785.957989     0.000618
      5742    18.723000  1933.094010  1642.493627     0.000672
      5743    18.726000  1788.363750  1511.478305     0.000727
      5744    18.729000  1653.628227  1400.799984     0.000805
      5745    18.732000  1530.181606  1317.310509     0.000836
      5746    18.735000  1418.782152  1259.391497     0.000877
      5747    18.738000  1319.704999  1171.510564     0.000963
      5748    18.741000  1232.809350  1175.539294     0.000944
      5749    18.744000  1157.614180  1100.656502     0.001008
      5750    18.747000  1093.378009  1080.293671     0.001037
      5751    18.750000  1039.177246  1034.845348     0.001088
      5752    18.753000   993.978414   957.364621     0.001172
      5753    18.756000   956.701270   980.639477     0.001127
      5754    18.759000   926.270832   931.667726     0.001221
      5755    18.762000   901.657602   959.925956     0.001166
      5756    18.765000   881.906374   943.319308     0.001168
      5757    18.768000   866.154807   922.508871     0.001238
      5758    18.771000   853.643457   872.361837     0.001266
      5759    18.774000   843.719130   887.966093     0.001258
      5760    18.777000   835.833274   862.335371     0.001297
      5761    18.780000   829.536709   860.369204     0.001308
      5762    18.783000   824.471603   869.006774     0.001282
      5763    18.786000   820.361335   873.999205     0.001263
      5764    18.789000   816.998984   855.535856     0.001326
      5765    18.792000   814.235369   865.788389     0.001287
      5766    18.795000   811.967643   863.869079     0.001288
      5767    18.798000   810.128970   837.222347     0.001364
      5768    18.801000   808.680293   834.251099     0.001333
      5769    18.804000   807.603476   825.049924     0.001354
      5770    18.807000   806.896001   777.599151     0.001455
      5771    18.810000   806.566858   794.189618     0.001419
      5772    18.813000   806.633278   740.322910     0.001514
      5773    18.816000   807.118058   807.521366     0.001369
      5774    18.819000   808.047299   801.062259     0.001419
      5775    18.822000   809.448389   786.582955     0.001419
      5776    18.825000   811.348118   776.096928     0.001433
      5777    18.828000   813.770821   759.968199     0.001503
      5778    18.831000   816.736880   826.667366     0.001343
      5779    18.834000   820.260363   785.164160     0.001425
      5780    18.837000   824.347035   792.464689     0.001414
      5781    18.840000   828.992231   787.618679     0.001426
      5782    18.843000   834.178323   768.540559     0.001456
      5783    18.846000   839.872156   859.812765     0.001285
      5784    18.849000   846.022740   786.281815     0.001447
      5785    18.852000   852.558678   840.655885     0.001329
      5786    18.855000   859.386347   852.366364     0.001301
      5787    18.858000   866.390491   844.650526     0.001349
      5788    18.861000   873.433304   860.317502     0.001292
      5789    18.864000   880.355654   886.176060     0.001266
      5790    18.867000   886.980187   827.999936     0.001357
      5791    18.870000   893.115041   905.725309     0.001245
      5792    18.873000   898.560083   933.218344     0.001200
      5793    18.876000   903.115704   853.119953     0.001300
      5794    18.879000   906.594574   858.564427     0.001328
      5795    18.882000   908.835901   896.881410     0.001247
      5796    18.885000   909.720625   896.132248     0.001237
      5797    18.888000   909.184295   920.910343     0.001232
      5798    18.891000   907.224548   879.061266     0.001265
      5799    18.894000   903.900942   896.552766     0.001245
      5800    18.897000   899.327241   849.173382     0.001329
      5801    18.900000   893.658485   938.357597     0.001196
      5802    18.903000   887.076193   905.745940     0.001238
      5803    18.906000   879.774757   899.075298     0.001220
      5804    18.909000   871.949658   873.572038     0.001301
      5805    18.912000   863.790319   845.915767     0.001315
      5806    18.915000   855.473921   895.435220     0.001247
      5807    18.918000   847.161570   844.776206     0.001351
      5808    18.921000   838.996213   818.663186     0.001363
      5809    18.924000   831.100867   834.916297     0.001342
      5810    18.927000   823.577905   809.191743     0.001391
      5811    18.930000   816.508996   807.055014     0.001394
      5812    18.933000   809.955759   716.062078     0.001570
      5813    18.936000   803.961114   786.741450     0.001413
      5814    18.939000   798.551308   793.089095     0.001438
      5815    18.942000   793.738446   739.031677     0.001510
      5816    18.945000   789.523216   753.770871     0.001468
      5817    18.948000   785.898283   797.996322     0.001431
      5818    18.951000   782.851009   751.693381     0.001481
      5819    18.954000   780.366259   748.120461     0.001486
      5820    18.957000   778.428702   764.414822     0.001470
      5821    18.960000   777.024589   741.418883     0.001520
      5822    18.963000   776.142898   768.651970     0.001468
      5823    18.966000   775.775853   758.616278     0.001461
      5824    18.969000   775.918808   710.270102     0.001599
      5825    18.972000   776.569537   753.315988     0.001486
      5826    18.975000   777.726990   791.121144     0.001412
      5827    18.978000   779.389760   772.832221     0.001467
      5828    18.981000   781.554127   756.488711     0.001463
      5829    18.984000   784.212024   730.004849     0.001537
      5830    18.987000   787.348961   729.296774     0.001550
      5831    18.990000   790.942011   767.942427     0.001463
      5832    18.993000   794.958161   765.828840     0.001466
      5833    18.996000   799.352860   785.276859     0.002464
      5834    18.999000   804.068882   795.022799     0.002098
      5835    19.002000   809.035780   826.893109     0.001767
      5836    19.005000   814.166253   765.654001     0.001824
      5837    19.008000   819.363529   791.932802     0.001742
      5838    19.011000   824.517990   803.707999     0.001654
      5839    19.014000   829.511855   805.372345     0.001643
      5840    19.017000   834.224694   829.538648     0.001584
      5841    19.020000   838.540406   851.469680     0.001542
      5842    19.023000   842.354543   806.365650     0.001608
      5843    19.026000   845.581300   778.873780     0.001647
      5844    19.029000   848.153051   820.507299     0.001597
      5845    19.032000   850.023867   792.610344     0.001612
      5846    19.035000   851.163718   844.709052     0.001508
      5847    19.038000   851.555072   828.461839     0.001578
      5848    19.041000   851.190005   814.430648     0.001563
      5849    19.044000   850.069595   825.452462     0.001549
      5850    19.047000   848.205898   814.695774     0.001588
      5851    19.050000   845.625800   824.953653     0.001572
      5852    19.053000   842.375164   820.061511     0.001567
      5853    19.056000   838.521439   827.813242     0.001529
      5854    19.059000   834.153417   809.360527     0.001607
      5855    19.062000   829.377955   841.908907     0.001523
      5856    19.065000   824.314559   822.277667     0.001544
      5857    19.068000   819.089173   766.068000     0.001709
      5858    19.071000   813.828538   805.792888     0.001580
      5859    19.074000   808.656068   774.546363     0.001666
      5860    19.077000   803.689760   804.966125     0.001619
      5861    19.080000   799.042219   778.137917     0.001669
      5862    19.083000   794.822790   749.638414     0.001736
      5863    19.086000   791.141571   772.025541     0.001660
      5864    19.089000   788.114899   799.573189     0.001642
      5865    19.092000   785.871606   795.805677     0.001609
      5866    19.095000   784.558772   795.832876     0.001612
      5867    19.098000   784.345123   784.856795     0.001665
      5868    19.101000   785.419674   747.236603     0.001734
      5869    19.104000   787.982989   776.745545     0.001675
      5870    19.107000   792.229013   781.415221     0.001676
      5871    19.110000   798.316743   750.967879     0.001734
      5872    19.113000   806.332970   856.704455     0.001517
      5873    19.116000   816.250200   854.857392     0.001495
      5874    19.119000   827.886331   894.122740     0.001468
      5875    19.122000   840.872919   853.593345     0.001501
      5876    19.125000   854.639789   875.467553     0.001453
      5877    19.128000   868.418304   863.066209     0.001501
      5878    19.131000   881.268655   935.875704     0.001356
      5879    19.134000   892.140177   910.051135     0.001406
      5880    19.137000   899.985358   933.882073     0.001371
      5881    19.140000   903.942399   919.116588     0.001388
      5882    19.143000   903.549054   905.724685     0.001407
      5883    19.146000   898.879524   941.440816     0.001337
      5884    19.149000   890.509681   901.272423     0.001426
      5885    19.152000   879.337329   946.444332     0.001325
      5886    19.155000   866.373350   881.115651     0.001418
      5887    19.158000   852.587520   852.158753     0.001495
      5888    19.161000   838.819116   842.359938     0.001484
      5889    19.164000   825.732441   837.532128     0.001509
      5890    19.167000   813.790487   801.584170     0.001581
      5891    19.170000   803.269574   755.271714     0.001675
      5892    19.173000   794.273441   787.100904     0.001596
      5893    19.176000   786.769391   732.108343     0.001697
      5894    19.179000   780.631267   802.349981     0.001583
      5895    19.182000   775.680521   773.545610     0.001621
      5896    19.185000   771.720278   763.715120     0.001638
      5897    19.188000   768.560791   760.955330     0.001676
      5898    19.191000   766.034714   774.813037     0.001615
      5899    19.194000   764.003787   733.110441     0.001711
      5900    19.197000   762.359257   721.714279     0.001746
      5901    19.200000   761.018526   728.132365     0.001730
      5902    19.203000   759.920142   755.953920     0.001672
      5903    19.206000   759.018434   768.656210     0.001620
      5904    19.209000   758.279262   773.506702     0.001645
      5905    19.212000   757.676332   741.060232     0.001692
      5906    19.215000   757.188778   737.686925     0.001699
      5907    19.218000   756.799568   717.882501     0.001777
      5908    19.221000   756.494547   733.578892     0.001686
      5909    19.224000   756.261884   703.015245     0.001793
      5910    19.227000   756.091782   709.799096     0.001773
      5911    19.230000   755.976312   766.306708     0.001632
      5912    19.233000   755.909305   732.697508     0.001714
      5913    19.236000   755.886273   728.916116     0.001706
      5914    19.239000   755.904354   712.451022     0.001781
      5915    19.242000   755.962132   730.362303     0.001711
      5916    19.245000   756.059745   721.772267     0.001723
      5917    19.248000   756.198772   740.892883     0.001724
      5918    19.251000   756.381957   712.208811     0.001732
      5919    19.254000   756.613529   777.089499     0.001606
      5920    19.257000   756.898954   730.534719     0.001717
      5921    19.260000   757.244916   701.529473     0.001783
      5922    19.263000   757.659270   706.384994     0.001786
      5923    19.266000   758.150949   748.781533     0.001670
      5924    19.269000   758.729840   712.182161     0.001775
      5925    19.272000   759.406595   711.896252     0.001757
      5926    19.275000   760.192385   734.205748     0.001688
      5927    19.278000   761.098571   748.779824     0.001687
      5928    19.281000   762.136300   759.159706     0.001638
      5929    19.284000   763.316014   750.391101     0.001658
      5930    19.287000   764.646888   731.808375     0.001716
      5931    19.290000   766.136211   745.414332     0.001672
      5932    19.293000   767.788723   741.903876     0.001686
      5933    19.296000   769.605954   749.447527     0.001645
      5934    19.299000   771.585593   786.593093     0.001596
      5935    19.302000   773.720951   745.923735     0.001670
      5936    19.305000   776.000393   756.702377     0.001635
      5937    19.308000   778.407242   724.474673     0.001739
      5938    19.311000   780.919554   731.813363     0.001683
      5939    19.314000   783.510261   721.917132     0.001727
      5940    19.317000   786.147527   724.062925     0.001721
      5941    19.320000   788.795332   742.476772     0.001686
      5942    19.323000   791.414312   747.263858     0.001676
      5943    19.326000   793.962852   776.277124     0.001585
      5944    19.329000   796.398498   775.805048     0.001626
      5945    19.332000   798.679728   791.873554     0.001560
      5946    19.335000   800.768187   812.039341     0.001517
      5947    19.338000   802.631396   770.858256     0.001621
      5948    19.341000   804.245821   789.155810     0.001566
      5949    19.344000   805.599979   777.472661     0.001609
      5950    19.347000   806.696993   768.288918     0.001616
      5951    19.350000   807.555794   744.700207     0.001678
      5952    19.353000   808.210678   760.040701     0.001641
      5953    19.356000   808.708834   752.357367     0.001634
      5954    19.359000   809.106280   730.562161     0.001731
      5955    19.362000   809.462990   778.182633     0.001594
      5956    19.365000   809.837900   773.799118     0.001599
      5957    19.368000   810.284406   751.211456     0.001679
      5958    19.371000   810.846646   758.395068     0.001621
      5959    19.374000   811.556641   749.865918     0.001665
      5960    19.377000   812.432260   769.330232     0.001609
      5961    19.380000   813.475912   808.961925     0.001541
      5962    19.383000   814.673921   798.255754     0.001567
      5963    19.386000   815.996600   779.212778     0.001575
      5964    19.389000   817.399143   757.036487     0.001672
      5965    19.392000   818.823560   777.841116     0.001586
      5966    19.395000   820.201969   750.884334     0.001648
      5967    19.398000   821.461329   808.843785     0.001553
      5968    19.401000   822.528848   758.956438     0.001620
      5969    19.404000   823.341753   785.397123     0.001592
      5970    19.407000   823.853126   819.050348     0.001515
      5971    19.410000   824.029711   800.021153     0.001556
      5972    19.413000   823.858504   739.894667     0.001695
      5973    19.416000   823.342309   743.273447     0.001661
      5974    19.419000   822.495564   782.990887     0.001615
      5975    19.422000   821.339796   742.603466     0.001679
      5976    19.425000   819.900522   806.257307     0.001534
      5977    19.428000   818.205407   775.806461     0.001623
      5978    19.431000   816.283757   774.973205     0.001588
      5979    19.434000   814.167451   822.260186     0.001525
      5980    19.437000   811.891428   780.684493     0.001585
      5981    19.440000   809.494277   755.076513     0.001658
      5982    19.443000   807.017950   749.384743     0.001669
      5983    19.446000   804.506554   746.860472     0.001652
      5984    19.449000   802.004380   778.955425     0.001624
      5985    19.452000   799.553578   730.665301     0.001702
      5986    19.455000   797.191963   733.020483     0.001676
      5987    19.458000   794.951286   754.199890     0.001667
      5988    19.461000   792.856135   743.079012     0.001664
      5989    19.464000   790.923504   734.547128     0.001709
      5990    19.467000   789.162858   736.146444     0.001685
      5991    19.470000   787.576627   779.188321     0.001593
      5992    19.473000   786.161077   764.006881     0.001639
      5993    19.476000   784.907559   742.848515     0.001649
      5994    19.479000   783.803708   797.278293     0.001575
      5995    19.482000   782.835603   746.620055     0.001668
      5996    19.485000   781.990195   780.282172     0.001582
      5997    19.488000   781.258450   763.883221     0.001646
      5998    19.491000   780.638964   730.423172     0.001695
      5999    19.494000   780.141582   777.674238     0.001593
      6000    19.497000   779.790267   772.414743     0.001605
      6001    19.500000   779.624368   764.676034     0.001617
      6002    19.503000   779.697927   729.319077     0.001721
      6003    19.506000   780.077413   774.861994     0.001574
      6004    19.509000   780.837227   746.668454     0.001684
      6005    19.512000   782.054088   761.686407     0.001627
      6006    19.515000   783.800157   771.826519     0.001604
      6007    19.518000   786.135243   751.678262     0.001685
      6008    19.521000   789.098440   750.447217     0.001651
      6009    19.524000   792.699267   746.717169     0.001673
      6010    19.527000   796.910849   757.919219     0.001634
      6011    19.530000   801.663275   788.926005     0.001569
      6012    19.533000   806.839547   761.711593     0.001639
      6013    19.536000   812.275089   790.381673     0.001549
      6014    19.539000   817.759633   768.415095     0.001639
      6015    19.542000   823.042745   753.634778     0.001652
      6016    19.545000   827.843796   773.715581     0.001592
      6017    19.548000   831.868309   760.856503     0.001659
      6018    19.551000   834.833378   805.927064     0.001525
      6019    19.554000   836.502630   798.820512     0.001571
      6020    19.557000   836.724953   824.184001     0.001498
      6021    19.560000   835.463984   836.987288     0.001473
      6022    19.563000   832.804963   803.974393     0.001569
      6023    19.566000   828.935242   763.581278     0.001601
      6024    19.569000   824.108696   820.461073     0.001544
      6025    19.572000   818.608060   780.974385     0.001598
      6026    19.575000   812.714866   775.584109     0.001587
      6027    19.578000   806.689356   782.095387     0.001610
      6028    19.581000   800.758047   774.695511     0.001575
      6029    19.584000   795.106458   783.999470     0.001596
      6030    19.587000   789.875616   749.150813     0.001665
      6031    19.590000   785.161189   794.137139     0.001558
      6032    19.593000   781.016487   755.343482     0.001667
      6033    19.596000   777.457056   754.625439     0.001621
      6034    19.599000   774.467447   759.209217     0.001666
      6035    19.602000   772.009711   785.771026     0.001578
      6036    19.605000   770.029474   753.205447     0.001630
      6037    19.608000   768.464466   753.678853     0.001672
      6038    19.611000   767.250224   740.949344     0.001664
      6039    19.614000   766.324709   740.240234     0.001690
      6040    19.617000   765.632018   709.749144     0.001744
      6041    19.620000   765.122179   689.238552     0.001799
      6042    19.623000   764.754165   760.493928     0.001654
      6043    19.626000   764.495074   699.449471     0.001746
      6044    19.629000   764.318914   729.656509     0.001718
      6045    19.632000   764.205869   731.827805     0.001695
      6046    19.635000   764.141196   755.807750     0.001615
      6047    19.638000   764.114186   724.697771     0.001743
      6048    19.641000   764.117115   709.839898     0.001732
      6049    19.644000   764.144512   699.329840     0.001788
      6050    19.647000   764.192601   770.202033     0.001607
      6051    19.650000   764.258722   764.894036     0.001616
      6052    19.653000   764.341014   731.802828     0.001723
      6053    19.656000   764.438174   716.617953     0.001710
      6054    19.659000   764.549290   722.382219     0.001741
      6055    19.662000   764.673729   745.401166     0.001668
      6056    19.665000   764.811074   749.201529     0.001625
      6057    19.668000   764.961073   714.864791     0.001767
      6058    19.671000   765.123621   737.920237     0.001653
      6059    19.674000   765.298731   699.115349     0.001789
      6060    19.677000   765.486541   711.919349     0.001730
      6061    19.680000   765.687299   736.279985     0.001691
      6062    19.683000   765.901362   720.804306     0.001750
      6063    19.686000   766.129193   743.042961     0.001643
      6064    19.689000   766.371367   765.982665     0.001640
      6065    19.692000   766.628743   717.406687     0.001727
      6066    19.695000   766.901827   733.014778     0.001669
      6067    19.698000   767.191617   737.846675     0.001710
      6068    19.701000   767.499365   753.858393     0.001629
      6069    19.704000   767.826249   739.586492     0.001695
      6070    19.707000   768.173602   729.676775     0.001692
      6071    19.710000   768.543373   716.100306     0.001720
      6072    19.713000   768.937796   724.264163     0.001739
      6073    19.716000   769.359693   733.417463     0.001670
      6074    19.719000   769.812709   692.374152     0.001823
      6075    19.722000   770.301638   735.656254     0.001697
      6076    19.725000   770.832884   728.150384     0.001686
      6077    19.728000   771.414938   719.954513     0.001775
      6078    19.731000   772.059330   715.137205     0.001710
      6079    19.734000   772.781484   730.299665     0.001710
      6080    19.737000   773.601949   680.290742     0.001831
      6081    19.740000   774.547815   700.813405     0.001756
      6082    19.743000   775.654933   744.090402     0.001682
      6083    19.746000   776.969364   751.402115     0.001620
      6084    19.749000   778.549673   734.393721     0.001707
      6085    19.752000   780.469483   739.998723     0.001665
      6086    19.755000   782.819670   748.976131     0.001642
      6087    19.758000   785.710452   758.125855     0.001657
      6088    19.761000   789.272898   753.433740     0.001604
      6089    19.764000   793.659062   752.843981     0.001634
      6090    19.767000   799.039461   789.380301     0.001538
      6091    19.770000   805.612890   783.983134     0.001546
      6092    19.773000   813.591431   749.437508     0.001646
      6093    19.776000   823.190700   786.942456     0.001519
      6094    19.779000   834.632076   805.452682     0.001527
      6095    19.782000   848.128547   797.278406     0.001520
      6096    19.785000   863.872202   824.834882     0.001455
      6097    19.788000   882.019601   861.398080     0.001429
      6098    19.791000   902.676091   860.698433     0.001388
      6099    19.794000   925.879556   907.145049     0.001352
      6100    19.797000   951.583942   873.136584     0.001381
      6101    19.800000   979.644232   897.108070     0.001357
      6102    19.803000  1009.803447   924.621922     0.001323
      6103    19.806000  1041.682719   947.493093     0.001256
      6104    19.809000  1074.775329  1027.024685     0.001202
      6105    19.812000  1108.445566  1038.614798     0.001154
      6106    19.815000  1141.933378  1117.561547     0.001078
      6107    19.818000  1174.365704  1102.160827     0.001117
      6108    19.821000  1204.777491  1138.630973     0.001048
      6109    19.824000  1232.144058  1235.397108     0.000989
      6110    19.827000  1255.429695  1195.131308     0.001003
      6111    19.830000  1273.655305  1227.597882     0.000982
      6112    19.833000  1285.984584  1282.152019     0.000947
      6113    19.836000  1291.819841  1277.177584     0.000935
      6114    19.839000  1290.887077  1272.755314     0.000964
      6115    19.842000  1283.281994  1275.691138     0.000941
      6116    19.845000  1269.458524  1238.243000     0.000970
      6117    19.848000  1250.161316  1247.669637     0.000979
      6118    19.851000  1226.329571  1161.826285     0.001028
      6119    19.854000  1199.000836  1171.555875     0.001040
      6120    19.857000  1169.232162  1138.329421     0.001057
      6121    19.860000  1138.042730  1164.425445     0.001034
      6122    19.863000  1106.374920  1024.028089     0.001198
      6123    19.866000  1075.069391  1017.792875     0.001171
      6124    19.869000  1044.850889   981.622476     0.001251
      6125    19.872000  1016.323030   990.432178     0.001211
      6126    19.875000   989.971770   997.821173     0.001207
      6127    19.878000   966.177947   982.147524     0.001244
      6128    19.881000   945.240307   945.268853     0.001263
      6129    19.884000   927.411036   974.505366     0.001257
      6130    19.887000   912.946500  1006.570524     0.001197
      6131    19.890000   902.175326   962.579390     0.001261
      6132    19.893000   895.586532   975.609704     0.001254
      6133    19.896000   893.936073   982.746661     0.001217
      6134    19.899000   898.364641  1056.428823     0.001165
      6135    19.902000   910.512094  1106.842371     0.001089
      6136    19.905000   932.607741  1183.264716     0.001010
      6137    19.908000   967.491566  1199.658486     0.001019
      6138    19.911000  1018.532160  1325.218534     0.000897
      6139    19.914000  1089.396476  1350.682323     0.000900
      6140    19.917000  1183.645197  1517.723676     0.000786
      6141    19.920000  1304.156057  1714.671568     0.000700
      6142    19.923000  1452.421183  1797.197226     0.000673
      6143    19.926000  1627.799710  2072.163931     0.000565
      6144    19.929000  1826.854087  2297.886192     0.000528
      6145    19.932000  2042.886912  2477.978003     0.000472
      6146    19.935000  2265.772825  2823.609139     0.000417
      6147    19.938000  2482.143633  3142.016400     0.000380
      6148    19.941000  2676.010583  3374.595201     0.000343
      6149    19.944000  2830.066706  3574.232287     0.000329
      6150    19.947000  2928.059677  3859.037998     0.000298
      6151    19.950000  2958.258200  3739.884245     0.000311
      6152    19.953000  2916.849340  3801.159673     0.000305
      6153    19.956000  2809.215708  3608.524617     0.000315
      6154    19.959000  2648.142627  3419.335111     0.000349
      6155    19.962000  2450.252044  3275.809058     0.000355
      6156    19.965000  2232.682235  2961.114390     0.000395
      6157    19.968000  2010.935563  2643.502634     0.000450
      6158    19.971000  1797.733453  2563.875372     0.000453
      6159    19.974000  1602.489115  2346.394837     0.000509
      6160    19.977000  1431.191401  2038.003232     0.000581
      6161    19.980000  1286.629952  1884.351213     0.000636
      6162    19.983000  1168.900882  1717.365010     0.000702
      6163    19.986000  1076.093188  1582.114962     0.000743
      6164    19.989000  1005.031573  1473.250452     0.000832
      6165    19.992000   951.960748  1308.066710     0.000908
      6166    19.995000   913.091493  1271.687262     0.000944
      6167    19.998000   884.973331  1161.290865     0.001056
      6168    20.001000   864.698161  1154.684385     0.001033
      6169    20.004000   849.965458  1110.249336     0.001096
      6170    20.007000   839.052795  1026.069682     0.001166
      6171    20.010000   830.732151  1029.440577     0.001184
      6172    20.013000   824.162965   953.193260     0.001271
      6173    20.016000   818.792749   980.595770     0.001211
      6174    20.019000   814.269624   936.666255     0.001319
      6175    20.022000   810.375013   887.391576     0.001345
      6176    20.025000   806.975188   837.133732     0.001448
      6177    20.028000   803.988613   838.409561     0.001460
      6178    20.031000   801.365342   861.227588     0.001381
      6179    20.034000   799.074040   862.603342     0.001420
      6180    20.037000   797.095137   834.250152     0.001442
      6181    20.040000   795.416942   864.407304     0.001410
      6182    20.043000   794.033707   790.817148     0.001533
      6183    20.046000   792.944731   855.140787     0.001400
      6184    20.049000   792.153947   773.392804     0.001605
      6185    20.052000   791.669614   790.443512     0.001520
      6186    20.055000   791.504060   802.679465     0.001501
      6187    20.058000   791.673153   806.560067     0.001513
      6188    20.061000   792.195510   804.599474     0.001494
      6189    20.064000   793.091398   809.878981     0.001510
      6190    20.067000   794.381413   753.136979     0.001612
      6191    20.070000   796.084892   761.691538     0.001612
      6192    20.073000   798.217326   766.718447     0.001587
      6193    20.076000   800.788533   763.026334     0.001573
      6194    20.079000   803.800103   817.384551     0.001519
      6195    20.082000   807.242968   731.037889     0.001640
      6196    20.085000   811.095118   802.342482     0.001516
      6197    20.088000   815.319648   816.299804     0.001500
      6198    20.091000   819.863308   823.191329     0.001456
      6199    20.094000   824.656155   801.094027     0.001523
      6200    20.097000   829.609778   801.205967     0.001501
      6201    20.100000   834.620390   803.650263     0.001532
      6202    20.103000   839.569097   793.529786     0.001536
      6203    20.106000   844.324191   789.979161     0.001521
      6204    20.109000   848.744469   806.168320     0.001537
      6205    20.112000   852.683391   816.882529     0.001476
      6206    20.115000   855.995664   860.666658     0.001413
      6207    20.118000   858.545871   837.887824     0.001457
      6208    20.121000   860.219353   823.521341     0.001464
      6209    20.124000   860.934107   901.604436     0.001358
      6210    20.127000   860.650922   846.798951     0.001423
      6211    20.130000   859.378892   834.500612     0.001472
      6212    20.133000   857.174591   791.743677     0.001531
      6213    20.136000   854.135260   839.962432     0.001434
      6214    20.139000   850.388145   823.290752     0.001506
      6215    20.142000   846.078585   802.094054     0.001496
      6216    20.145000   841.359305   835.886946     0.001454
      6217    20.148000   836.381647   771.725225     0.001596
      6218    20.151000   831.289158   782.161061     0.001535
      6219    20.154000   826.213052   805.352285     0.001519
      6220    20.157000   821.269077   809.238124     0.001489
      6221    20.160000   816.555369   773.237324     0.001582
      6222    20.163000   812.151215   776.587496     0.001568
      6223    20.166000   808.116497   807.670261     0.001484
      6224    20.169000   804.491831   757.132750     0.001641
      6225    20.172000   801.299379   772.723453     0.001557
      6226    20.175000   798.544226   771.617184     0.001580
      6227    20.178000   796.216251   787.995670     0.001553
      6228    20.181000   794.292333   758.918672     0.001588
      6229    20.184000   792.738587   762.459464     0.001601
      6230    20.187000   791.513111   733.838859     0.001653
      6231    20.190000   790.568360   759.114144     0.001618
      6232    20.193000   789.853573   749.880745     0.001622
      6233    20.196000   789.317160   750.926826     0.001615
      6234    20.199000   788.909095   759.469316     0.001643
      6235    20.202000   788.583224   735.541432     0.001641
      6236    20.205000   788.299385   764.230449     0.001597
      6237    20.208000   788.025034   755.411657     0.001626
      6238    20.211000   787.736111   764.595287     0.001577
      6239    20.214000   787.417013   754.962036     0.001627
      6240    20.217000   787.059806   726.318976     0.001669
      6241    20.220000   786.663043   753.060947     0.001630
      6242    20.223000   786.230529   716.181483     0.001695
      6243    20.226000   785.770356   764.241345     0.001585
      6244    20.229000   785.293554   759.516515     0.001623
      6245    20.232000   784.814067   743.611244     0.001613
      6246    20.235000   784.347532   759.331327     0.001599
      6247    20.238000   783.910770   756.127954     0.001624
      6248    20.241000   783.521286   759.352280     0.001589
      6249    20.244000   783.196987   769.169424     0.001585
      6250    20.247000   782.956151   755.582414     0.001609
      6251    20.250000   782.817644   748.219105     0.001645
      6252    20.253000   782.801350   740.055875     0.001629
      6253    20.256000   782.928765   727.300908     0.001661
      6254    20.259000   783.223713   741.153016     0.001672
      6255    20.262000   783.713114   744.857206     0.001619
      6256    20.265000   784.427774   751.903585     0.001623
      6257    20.268000   785.403106   776.584288     0.001567
      6258    20.271000   786.679739   786.163334     0.001536
      6259    20.274000   788.303937   763.508205     0.001598
      6260    20.277000   790.327761   760.551295     0.001587
      6261    20.280000   792.808790   736.929599     0.001669
      6262    20.283000   795.809680   765.537885     0.001582
      6263    20.286000   799.396821   734.560322     0.001641
      6264    20.289000   803.639364   811.552430     0.001524
      6265    20.292000   808.606896   737.838174     0.001631
      6266    20.295000   814.366166   764.176880     0.001595
      6267    20.298000   820.978803   779.948931     0.001564
      6268    20.301000   828.497565   758.940787     0.001592
      6269    20.304000   836.962548   772.333230     0.001573
      6270    20.307000   846.397220   789.050647     0.001530
      6271    20.310000   856.804454   782.281215     0.001573
      6272    20.313000   868.162871   810.286781     0.001480
      6273    20.316000   880.423442   841.407609     0.001436
      6274    20.319000   893.506811   807.676170     0.001529
      6275    20.322000   907.301340   868.430582     0.001382
      6276    20.325000   921.662063   868.614583     0.001399
      6277    20.328000   936.410639   876.307539     0.001397
      6278    20.331000   951.336331   901.086713     0.001338
      6279    20.334000   966.198081   886.278121     0.001368
      6280    20.337000   980.727736   888.552668     0.001358
      6281    20.340000   994.634647   953.033301     0.001293
      6282    20.343000  1007.612119   902.647852     0.001333
      6283    20.346000  1019.350255   971.942383     0.001247
      6284    20.349000  1029.529385   896.799050     0.001378
      6285    20.352000  1037.862347   978.004953     0.001222
      6286    20.355000  1044.093813   926.840494     0.001312
      6287    20.358000  1048.023598   969.225512     0.001260
      6288    20.361000  1049.524191   979.883655     0.001232
      6289    20.364000  1048.553294   941.305280     0.001284
      6290    20.367000  1045.158540   952.589474     0.001261
      6291    20.370000  1039.473188   912.607507     0.001346
      6292    20.373000  1031.703882  1003.969237     0.001198
      6293    20.376000  1022.113310   949.817837     0.001275
      6294    20.379000  1011.001206   960.298204     0.001280
      6295    20.382000   998.686514   912.931003     0.001313
      6296    20.385000   985.492305   995.509902     0.001214
      6297    20.388000   971.733888   879.711570     0.001383
      6298    20.391000   957.709780   953.863895     0.001266
      6299    20.394000   943.694794   939.340449     0.001283
      6300    20.397000   929.935177   895.393663     0.001352
      6301    20.400000   916.644715   883.865128     0.001396
      6302    20.403000   904.002198   843.302675     0.001415
      6303    20.406000   892.149950   830.826230     0.001457
      6304    20.409000   881.193464   831.550459     0.001485
      6305    20.412000   871.202169   808.274790     0.001490
      6306    20.415000   862.211364   767.029328     0.001591
      6307    20.418000   854.224403   782.414355     0.001557
      6308    20.421000   847.217543   790.398823     0.001536
      6309    20.424000   841.143626   771.373670     0.001574
      6310    20.427000   835.937173   743.037417     0.001634
      6311    20.430000   831.519383   798.869130     0.001543
      6312    20.433000   827.802950   736.629633     0.001634
      6313    20.436000   824.696516   782.846332     0.001546
      6314    20.439000   822.108788   748.089298     0.001642
      6315    20.442000   819.952486   784.482189     0.001543
      6316    20.445000   818.148229   800.457184     0.001507
      6317    20.448000   816.628230   755.528514     0.001605
      6318    20.451000   815.339319   743.784362     0.001628
      6319    20.454000   814.244691   753.572676     0.001608
      6320    20.457000   813.323923   776.738823     0.001560
      6321    20.460000   812.571149   740.797887     0.001666
      6322    20.463000   811.992433   748.752666     0.001605
      6323    20.466000   811.602226   789.189017     0.001535
      6324    20.469000   811.420142   738.494639     0.001657
      6325    20.472000   811.468070   769.432359     0.001556
      6326    20.475000   811.767759   785.747225     0.001550
      6327    20.478000   812.338866   769.158775     0.001580
      6328    20.481000   813.197429   756.930098     0.001617
      6329    20.484000   814.354615   710.405477     0.001700
      6330    20.487000   815.816297   788.153322     0.001541
      6331    20.490000   817.582278   794.949413     0.001557
      6332    20.493000   819.646341   787.285362     0.001519
      6333    20.496000   821.995988   776.432878     0.001566
      6334    20.499000   824.612599   804.668691     0.001532
      6335    20.502000   827.471889   731.958416     0.001648
      6336    20.505000   830.544832   770.961718     0.001573
      6337    20.508000   833.799129   799.478529     0.001529
      6338    20.511000   837.201226   784.112996     0.001551
      6339    20.514000   840.718901   811.425993     0.001477
      6340    20.517000   844.324468   796.990181     0.001520
      6341    20.520000   847.998686   793.394152     0.001554
      6342    20.523000   851.735471   819.395936     0.001462
      6343    20.526000   855.547309   835.410669     0.001456
      6344    20.529000   859.470961   831.463481     0.001478
      6345    20.532000   863.572599   765.167721     0.001584
      6346    20.535000   867.951155   815.526417     0.001495
      6347    20.538000   872.739325   857.501631     0.001416
[truncated: 408,682 more chars]
