# Supplementary material for: Crystal structures of eight mono-methyl alkanes (C26–C32) via single-crystal and powder diffraction and DFT-D optimization
Source: IUCrJ. 2015 Jul 5;2(Pt 5):490–7. doi: 10.1107/S2052252515010271 (PMC4547817; doi:10.1107/S2052252515010271)
Supplement: Supplementary file 10 [file m-02-00490-7MeC29H59sup10.rtv]

data_7MeC29H59

loop_
_pd_proc_point_id
_pd_meas_2theta_scan
_pd_proc_intensity_total
_pd_calc_intensity_total
_pd_proc_ls_weight
         1     1.299000   845.016022   803.873469     0.000482
         2     1.302000   789.454359   804.163318     0.000512
         3     1.305000   807.187086   804.451242     0.000488
         4     1.308000   758.563426   804.737282     0.000552
         5     1.311000   824.425664   805.021476     0.000487
         6     1.314000   819.246874   805.303868     0.000479
         7     1.317000   800.237696   805.584498     0.000519
         8     1.320000   689.833456   805.863413     0.000587
         9     1.323000   788.524968   806.140656     0.000507
        10     1.326000   764.890814   806.416277     0.000530
        11     1.329000   767.301803   806.690323     0.000534
        12     1.332000   797.832369   806.962845     0.000501
        13     1.335000   860.996726   807.233898     0.000456
        14     1.338000   725.257855   807.503535     0.000579
        15     1.341000   796.339635   807.771814     0.000496
        16     1.344000   821.490148   808.038795     0.000473
        17     1.347000   852.766570   808.304540     0.000483
        18     1.350000   881.311527   808.569114     0.000453
        19     1.353000   781.065778   808.832585     0.000510
        20     1.356000   759.117780   809.095024     0.000533
        21     1.359000   818.558093   809.356506     0.000501
        22     1.362000   845.097256   809.617108     0.000471
        23     1.365000   774.869205   809.876913     0.000510
        24     1.368000   733.974271   810.136007     0.000567
        25     1.371000   822.786946   810.394480     0.000484
        26     1.374000   771.481336   810.652427     0.000511
        27     1.377000   754.555344   810.909949     0.000553
        28     1.380000   793.312097   811.167153     0.000511
        29     1.383000   708.512604   811.424150     0.000560
        30     1.386000   780.195874   811.681058     0.000523
        31     1.389000   795.380710   811.938004     0.000520
        32     1.392000   727.978358   812.195120     0.000552
        33     1.395000   828.471120   812.452547     0.000480
        34     1.398000   770.661591   812.710436     0.000537
        35     1.401000   729.304360   812.968947     0.000550
        36     1.404000   755.119891   813.228249     0.000519
        37     1.407000   763.632439   813.488523     0.000543
        38     1.410000   806.071681   813.749964     0.000499
        39     1.413000   791.599326   814.012779     0.000500
        40     1.416000   830.328253   814.277190     0.000487
        41     1.419000   724.100101   814.543434     0.000563
        42     1.422000   858.796152   814.811767     0.000459
        43     1.425000   766.511045   815.082463     0.000513
        44     1.428000   826.245356   815.355818     0.000505
        45     1.431000   863.802413   815.632150     0.000460
        46     1.434000   828.456768   815.911804     0.000472
        47     1.437000   826.144844   816.195151     0.000497
        48     1.440000   809.623306   816.482594     0.000491
        49     1.443000   780.319440   816.774570     0.000512
        50     1.446000   797.257316   817.071554     0.000510
        51     1.449000   876.535437   817.374064     0.000458
        52     1.452000   751.335076   817.682661     0.000535
        53     1.455000   910.193389   817.997963     0.000435
        54     1.458000   781.197319   818.320641     0.000531
        55     1.461000   797.657162   818.651435     0.000502
        56     1.464000   790.141624   818.991155     0.000497
        57     1.467000   761.377892   819.340695     0.000545
        58     1.470000   764.770864   819.701039     0.000520
        59     1.473000   724.758862   820.073276     0.000545
        60     1.476000   789.438633   820.458613     0.000518
        61     1.479000   823.992060   820.858391     0.000497
        62     1.482000   837.469692   821.274103     0.000476
        63     1.485000   862.603481   821.707416     0.000461
        64     1.488000   866.402168   822.160198     0.000473
        65     1.491000   872.043908   822.634546     0.000460
        66     1.494000   821.899547   823.132823     0.000479
        67     1.497000   894.680945   823.657700     0.000458
        68     1.500000   807.173630   824.212206     0.000497
        69     1.503000   852.833169   824.799791     0.000461
        70     1.506000   766.524335   825.424395     0.000532
        71     1.509000   801.899988   826.090543     0.000510
        72     1.512000   798.341969   826.803450     0.000500
        73     1.515000   854.448470   827.569158     0.000468
        74     1.518000   798.276947   828.394700     0.000516
        75     1.521000   747.216548   829.288314     0.000541
        76     1.524000   860.228022   830.259701     0.000459
        77     1.527000   922.955748   831.320368     0.000448
        78     1.530000   804.445375   832.484058     0.000503
        79     1.533000   845.885806   833.767320     0.000460
        80     1.536000   882.305367   835.190258     0.000461
        81     1.539000   815.041126   836.777540     0.000496
        82     1.542000   792.198493   838.559773     0.000500
        83     1.545000   819.008888   840.575426     0.000479
        84     1.548000   835.868303   842.873560     0.000488
        85     1.551000   824.548421   845.517832     0.000482
        86     1.554000   853.666592   848.592520     0.000464
        87     1.557000   890.898257   852.211973     0.000466
        88     1.560000   847.840708   856.536053     0.000469
        89     1.563000   896.542328   861.796862     0.000439
        90     1.566000   835.740662   868.348325     0.000486
        91     1.569000   936.746033   876.769478     0.000432
        92     1.572000   913.218956   888.253882     0.000432
        93     1.575000  1105.012874   908.585430     0.000361
        94     1.578000  1256.583924   972.933947     0.000323
        95     1.581000  1466.548692  1177.335171     0.000267
        96     1.584000  1677.125881  1581.624807     0.000229
        97     1.587000  1987.388075  2122.303405     0.000202
        98     1.590000  2546.937518  2741.158627     0.000153
        99     1.593000  3300.851935  3435.429283     0.000114
       100     1.596000  3875.701356  4231.263345     0.000100
       101     1.599000  4836.861430  5143.571823     0.000078
       102     1.602000  5990.005144  6152.246280     0.000061
       103     1.605000  6823.842648  7271.617493     0.000053
       104     1.608000  7937.187640  8514.674555     0.000046
       105     1.611000  9362.801456  9763.557725     0.000037
       106     1.614000 10907.934720 10823.966431     0.000031
       107     1.617000 12161.965449 11769.367709     0.000028
       108     1.620000 13759.246868 12858.002109     0.000024
       109     1.623000 15261.120563 14321.062361     0.000021
       110     1.626000 17790.211488 16550.906585     0.000018
       111     1.629000 20355.766221 20595.598003     0.000015
       112     1.632000 24030.463929 26585.501154     0.000012
       113     1.635000 22629.323646 25704.810492     0.000013
       114     1.638000 11902.812749 12719.356276     0.000029
       115     1.641000  4641.550083  3636.488731     0.000081
       116     1.644000  2467.856522  1525.978680     0.000155
       117     1.647000  1750.786471  1203.347492     0.000230
       118     1.650000  1244.331841  1088.116546     0.000320
       119     1.653000  1110.766769  1020.106667     0.000354
       120     1.656000  1045.664037   975.683466     0.000384
       121     1.659000  1044.032636   944.933102     0.000392
       122     1.662000  1071.300384   922.692362     0.000371
       123     1.665000   922.162044   906.043358     0.000430
       124     1.668000   905.795193   893.230654     0.000451
       125     1.671000   963.030814   883.143715     0.000415
       126     1.674000   905.557390   875.050433     0.000436
       127     1.677000   835.116798   868.451301     0.000495
       128     1.680000   955.468994   862.995456     0.000414
       129     1.683000   936.137891   858.430227     0.000419
       130     1.686000   932.512468   854.569684     0.000436
       131     1.689000   932.281450   851.274402     0.000435
       132     1.692000   944.197678   848.438072     0.000416
       133     1.695000   852.351240   845.978428     0.000466
       134     1.698000   909.144762   843.830963     0.000447
       135     1.701000   819.936740   841.944484     0.000484
       136     1.704000   797.464403   840.277931     0.000489
       137     1.707000   814.845118   838.798041     0.000503
       138     1.710000   798.971054   837.477629     0.000503
       139     1.713000   794.595125   836.294295     0.000497
       140     1.716000   817.860726   835.229437     0.000496
       141     1.719000   797.686286   834.267508     0.000507
       142     1.722000   860.478957   833.395420     0.000456
       143     1.725000   929.249911   832.602098     0.000427
       144     1.728000   869.034212   831.878112     0.000466
       145     1.731000   825.323022   831.215394     0.000479
       146     1.734000   893.378194   830.607004     0.000440
       147     1.737000   852.755669   830.046951     0.000479
       148     1.740000   818.397489   829.530035     0.000485
       149     1.743000   870.098943   829.051728     0.000457
       150     1.746000   877.519407   828.608071     0.000463
       151     1.749000   850.029641   828.195588     0.000473
       152     1.752000   827.217257   827.811222     0.000480
       153     1.755000   836.463192   827.452269     0.000474
       154     1.758000   863.359732   827.116337     0.000468
       155     1.761000   843.917460   826.801297     0.000469
       156     1.764000   792.978230   826.505255     0.000499
       157     1.767000   877.273471   826.226516     0.000464
       158     1.770000   813.413997   825.963565     0.000494
       159     1.773000   850.467519   825.715040     0.000464
       160     1.776000   775.066437   825.479716     0.000520
       161     1.779000   819.242480   825.256489     0.000491
       162     1.782000   791.157137   825.044359     0.000503
       163     1.785000   846.776825   824.842425     0.000467
       164     1.788000   846.557508   824.649866     0.000479
       165     1.791000   799.234157   824.465936     0.000499
       166     1.794000   812.542120   824.289958     0.000491
       167     1.797000   796.877410   824.121314     0.000520
       168     1.800000   800.233758   823.959438     0.000496
       169     1.803000   840.540519   823.803813     0.000469
       170     1.806000   897.632061   823.653967     0.000453
       171     1.809000   859.320451   823.509465     0.000469
       172     1.812000   807.289566   823.369908     0.000491
       173     1.815000   831.508318   823.234928     0.000482
       174     1.818000   826.744561   823.104189     0.000494
       175     1.821000   838.473631   822.977377     0.000473
       176     1.824000   783.412698   822.854206     0.000503
       177     1.827000   838.775343   822.734408     0.000485
       178     1.830000   836.404715   822.617738     0.000474
       179     1.833000   768.676103   822.503968     0.000514
       180     1.836000   807.882725   822.392886     0.000501
       181     1.839000   889.638272   822.284296     0.000450
       182     1.842000   770.595217   822.178015     0.000520
       183     1.845000   879.757098   822.073874     0.000450
       184     1.848000   825.129684   821.971715     0.000494
       185     1.851000   815.225077   821.871390     0.000487
       186     1.854000   817.237853   821.772764     0.000477
       187     1.857000   788.474257   821.675707     0.000519
       188     1.860000   826.199845   821.580102     0.000483
       189     1.863000   801.698818   821.485835     0.000492
       190     1.866000   847.363138   821.392803     0.000480
       191     1.869000   858.773237   821.300908     0.000468
       192     1.872000   815.210584   821.210058     0.000485
       193     1.875000   852.180942   821.120170     0.000461
       194     1.878000   791.921548   821.031161     0.000508
       195     1.881000   762.284897   820.942957     0.000529
       196     1.884000   774.679098   820.855487     0.000507
       197     1.887000   800.105093   820.768686     0.000514
       198     1.890000   772.740133   820.682490     0.000525
       199     1.893000   817.793373   820.596842     0.000484
       200     1.896000   827.526711   820.511686     0.000488
       201     1.899000   860.797820   820.426970     0.000469
       202     1.902000   789.778675   820.342647     0.000510
       203     1.905000   813.788863   820.258671     0.000485
       204     1.908000   874.531845   820.174997     0.000467
       205     1.911000   799.105224   820.091586     0.000495
       206     1.914000   839.713306   820.008400     0.000469
       207     1.917000   886.374516   819.925402     0.000462
       208     1.920000   772.239000   819.842559     0.000520
       209     1.923000   802.418402   819.759838     0.000494
       210     1.926000   754.122789   819.677210     0.000532
       211     1.929000   780.652396   819.594645     0.000512
       212     1.932000   816.984953   819.512117     0.000488
       213     1.935000   763.857362   819.429601     0.000519
       214     1.938000   886.863220   819.347073     0.000458
       215     1.941000   868.280048   819.264511     0.000458
       216     1.944000   815.860455   819.181892     0.000480
       217     1.947000   851.581273   819.099197     0.000482
       218     1.950000   871.014442   819.016407     0.000454
       219     1.953000   867.535899   818.933505     0.000453
       220     1.956000   835.598347   818.850472     0.000479
       221     1.959000   876.015273   818.767294     0.000454
       222     1.962000   867.346356   818.683956     0.000456
       223     1.965000   774.024665   818.600442     0.000511
       224     1.968000   817.164377   818.516741     0.000500
       225     1.971000   881.744989   818.432839     0.000450
       226     1.974000   775.628936   818.348724     0.000501
       227     1.977000   730.066187   818.264386     0.000561
       228     1.980000   870.459318   818.179814     0.000455
       229     1.983000   837.512016   818.094997     0.000470
       230     1.986000   867.487227   818.009927     0.000465
       231     1.989000   832.262419   817.924576     0.000479
       232     1.992000   742.850288   817.837858     0.000534
       233     1.995000   740.948393   817.748767     0.000536
       234     1.998000   837.738969   817.657124     0.000483
       235     2.001000   803.025098   817.562716     0.000494
       236     2.004000   809.619205   817.465303     0.000477
       237     2.007000   837.004029   817.364416     0.000493
       238     2.010000   762.641177   817.259481     0.000527
       239     2.013000   856.314199   817.150423     0.000457
       240     2.016000   860.086924   817.036678     0.000467
       241     2.019000   909.955010   816.917522     0.000443
       242     2.022000   818.791553   816.792953     0.000480
       243     2.025000   895.103470   816.665456     0.000444
       244     2.028000   837.558494   816.534730     0.000488
       245     2.031000   862.774773   816.399778     0.000459
       246     2.034000   852.753324   816.258971     0.000457
       247     2.037000   893.283866   816.109270     0.000466
       248     2.040000   837.804545   815.943554     0.000470
       249     2.043000   788.764768   815.729028     0.000497
       250     2.046000   841.847258   815.530218     0.000487
       251     2.049000   884.964356   815.448500     0.000453
       252     2.052000   879.859041   815.366216     0.000448
       253     2.055000   781.600910   815.283368     0.000508
       254     2.058000   795.372217   815.199963     0.000513
       255     2.061000   737.413522   815.116004     0.000538
       256     2.064000   784.528794   815.031495     0.000502
       257     2.067000   851.322625   814.946441     0.000480
       258     2.070000   848.935979   814.860845     0.000465
       259     2.073000   819.415399   814.774713     0.000478
       260     2.076000   767.113041   814.688047     0.000527
       261     2.079000   761.896188   814.600852     0.000530
       262     2.082000   750.618462   814.513133     0.000530
       263     2.085000   782.647802   814.424892     0.000500
       264     2.088000   870.991195   814.336135     0.000471
       265     2.091000   844.400708   814.246866     0.000468
       266     2.094000   842.430112   814.157087     0.000454
       267     2.097000   784.025192   814.066804     0.000522
       268     2.100000   835.680043   813.976020     0.000475
       269     2.103000   840.073133   813.884740     0.000468
       270     2.106000   783.515725   813.792966     0.000515
       271     2.109000   838.365806   813.700704     0.000483
       272     2.112000   780.846948   813.607957     0.000507
       273     2.115000   780.605630   813.514728     0.000497
       274     2.118000   762.745223   813.421022     0.000543
       275     2.121000   832.144404   813.326842     0.000481
       276     2.124000   816.179428   813.232192     0.000476
       277     2.127000   829.171700   813.137077     0.000497
       278     2.130000   741.839264   813.041499     0.000533
       279     2.133000   831.625153   812.945463     0.000479
       280     2.136000   760.033125   812.848972     0.000528
       281     2.139000   789.509726   812.752030     0.000512
       282     2.142000   863.192165   812.654640     0.000458
       283     2.145000   740.183141   812.556807     0.000529
       284     2.148000   852.275178   812.458534     0.000479
       285     2.151000   882.085463   812.359824     0.000449
       286     2.154000   829.830534   812.260681     0.000468
       287     2.157000   746.181505   812.161109     0.000551
       288     2.160000   897.947287   812.061111     0.000440
       289     2.163000   764.812427   811.960691     0.000518
       290     2.166000   808.631133   811.859852     0.000501
       291     2.169000   798.110862   811.758598     0.000508
       292     2.172000   829.636022   811.656932     0.000478
       293     2.175000   762.172157   811.554858     0.000518
       294     2.178000   819.250597   811.452379     0.000503
       295     2.181000   846.480391   811.349499     0.000470
       296     2.184000   842.890200   811.246221     0.000463
       297     2.187000   796.716066   811.142548     0.000520
       298     2.190000   787.562352   811.038484     0.000506
       299     2.193000   815.368537   810.934032     0.000480
       300     2.196000   899.584750   810.829196     0.000446
       301     2.199000   859.829510   810.723978     0.000471
       302     2.202000   787.339281   810.618383     0.000515
       303     2.205000   790.847155   810.512412     0.000498
       304     2.208000   823.717014   810.406071     0.000497
       305     2.211000   803.720139   810.299361     0.000493
       306     2.214000   800.538724   810.192286     0.000488
       307     2.217000   877.100327   810.084850     0.000469
       308     2.220000   833.598355   809.977055     0.000481
       309     2.223000   826.913777   809.868904     0.000476
       310     2.226000   837.684322   809.760402     0.000484
       311     2.229000   828.490802   809.651550     0.000491
       312     2.232000   780.839205   809.542353     0.000512
       313     2.235000   715.825151   809.432812     0.000553
       314     2.238000   855.002166   809.322932     0.000480
       315     2.241000   766.625869   809.212715     0.000517
       316     2.244000   844.968021   809.102164     0.000462
       317     2.247000   799.418183   808.991283     0.000511
       318     2.250000   838.525515   808.880074     0.000471
       319     2.253000   868.488991   808.768541     0.000457
       320     2.256000   890.356702   808.656685     0.000451
       321     2.259000   768.388452   808.544512     0.000512
       322     2.262000   840.172585   808.432022     0.000474
       323     2.265000   802.218117   808.319219     0.000491
       324     2.268000   735.815433   808.206107     0.000558
       325     2.271000   823.527948   808.092688     0.000477
       326     2.274000   748.429001   807.978964     0.000524
       327     2.277000   769.260452   807.864939     0.000537
       328     2.280000   810.802412   807.750616     0.000490
       329     2.283000   870.247208   807.635997     0.000454
       330     2.286000   812.341775   807.521085     0.000497
       331     2.289000   839.416739   807.405883     0.000475
       332     2.292000   744.049739   807.290394     0.000535
       333     2.295000   794.908105   807.174621     0.000495
       334     2.298000   827.888212   807.058566     0.000495
       335     2.301000   753.446435   806.942232     0.000521
       336     2.304000   769.803070   806.825621     0.000507
       337     2.307000   806.486928   806.708737     0.000508
       338     2.310000   782.305490   806.591582     0.000508
       339     2.313000   797.309726   806.474159     0.000492
       340     2.316000   777.278481   806.356470     0.000517
       341     2.319000   796.322294   806.238519     0.000504
       342     2.322000   855.415150   806.120307     0.000467
       343     2.325000   808.205274   806.001837     0.000480
       344     2.328000   761.445007   805.883112     0.000534
       345     2.331000   796.516098   805.764135     0.000493
       346     2.334000   821.773507   805.644907     0.000468
       347     2.337000   839.415967   805.525433     0.000496
       348     2.340000   750.161538   805.405713     0.000529
       349     2.343000   829.097280   805.285751     0.000478
       350     2.346000   783.877615   805.165549     0.000516
       351     2.349000   858.344937   805.045109     0.000469
       352     2.352000   775.714632   804.924435     0.000513
       353     2.355000   743.964039   804.803528     0.000530
       354     2.358000   849.444319   804.682391     0.000483
       355     2.361000   813.556906   804.561026     0.000487
       356     2.364000   777.711970   804.439436     0.000498
       357     2.367000   808.255566   804.317623     0.000516
       358     2.370000   850.666780   804.195590     0.000464
       359     2.373000   803.806590   804.073339     0.000495
       360     2.376000   849.541780   803.950872     0.000466
       361     2.379000   806.026454   803.828191     0.000499
       362     2.382000   807.519647   803.705299     0.000490
       363     2.385000   761.820703   803.582199     0.000516
       364     2.388000   727.546075   803.458892     0.000566
       365     2.391000   787.730357   803.335381     0.000503
       366     2.394000   785.805216   803.211668     0.000496
       367     2.397000   766.274357   803.087756     0.000537
       368     2.400000   900.147041   802.963645     0.000438
       369     2.403000   860.876411   802.839340     0.000460
       370     2.406000   867.339287   802.714842     0.000460
       371     2.409000   727.048174   802.590152     0.000554
       372     2.412000   752.867283   802.465275     0.000531
       373     2.415000   757.359838   802.340210     0.000514
       374     2.418000   808.768549   802.214962     0.000510
       375     2.421000   755.358361   802.089531     0.000521
       376     2.424000   749.651523   801.963920     0.000523
       377     2.427000   837.880811   801.838159     0.000493
       378     2.430000   748.349175   801.712497     0.000529
       379     2.433000   830.229153   801.587067     0.000479
       380     2.436000   849.438402   801.461994     0.000475
       381     2.439000   883.013009   801.337422     0.000453
       382     2.442000   800.600792   801.213534     0.000497
       383     2.445000   857.062887   801.090163     0.000448
       384     2.448000   825.109481   800.967352     0.000500
       385     2.451000   794.433717   800.845884     0.000501
       386     2.454000   816.604054   800.729487     0.000474
       387     2.457000   852.731915   800.602435     0.000484
       388     2.460000   794.606455   800.475061     0.000493
       389     2.463000   783.591282   800.347536     0.000504
       390     2.466000   869.193793   800.219862     0.000459
       391     2.469000   766.408395   800.092041     0.000523
       392     2.472000   772.750298   799.964075     0.000511
       393     2.475000   749.754807   799.835966     0.000521
       394     2.478000   795.890735   799.707716     0.000515
       395     2.481000   767.934887   799.579326     0.000512
       396     2.484000   824.134140   799.450800     0.000477
       397     2.487000   782.174806   799.322138     0.000528
       398     2.490000   777.482692   799.193343     0.000504
       399     2.493000   774.365239   799.064416     0.000508
       400     2.496000   775.791177   798.935360     0.000513
       401     2.499000   764.893136   798.806175     0.000528
       402     2.502000   838.728896   798.676865     0.000475
       403     2.505000   796.196231   798.547431     0.000489
       404     2.508000   801.293452   798.417874     0.000509
       405     2.511000   895.243612   798.288197     0.000446
       406     2.514000   773.014472   798.158401     0.000499
       407     2.517000   795.195026   798.028488     0.000520
       408     2.520000   823.789225   797.898460     0.000481
       409     2.523000   779.223405   797.768319     0.000508
       410     2.526000   729.880219   797.638066     0.000555
       411     2.529000   814.288935   797.507703     0.000488
       412     2.532000   749.703493   797.377232     0.000533
       413     2.535000   873.393912   797.246655     0.000440
       414     2.538000   863.559533   797.115974     0.000478
       415     2.541000   789.913137   796.985189     0.000507
       416     2.544000   771.857399   796.854303     0.000504
       417     2.547000   879.621507   796.723318     0.000464
       418     2.550000   820.044731   796.592235     0.000483
       419     2.553000   732.920095   796.461056     0.000541
       420     2.556000   724.275909   796.329782     0.000549
       421     2.559000   804.654458   796.198416     0.000507
       422     2.562000   828.406147   796.066958     0.000480
       423     2.565000   822.768580   795.935411     0.000471
       424     2.568000   784.996237   795.803776     0.000525
       425     2.571000   844.931134   795.672055     0.000474
       426     2.574000   832.659260   795.540249     0.000466
       427     2.577000   740.707780   795.408359     0.000554
       428     2.580000   801.837661   795.276389     0.000499
       429     2.583000   773.877097   795.144338     0.000513
       430     2.586000   816.756395   795.012210     0.000490
       431     2.589000   808.154770   794.880004     0.000495
       432     2.592000   830.751960   794.747723     0.000475
       433     2.595000   810.380065   794.615369     0.000479
       434     2.598000   710.001287   794.482943     0.000586
       435     2.601000   751.391476   794.350446     0.000532
       436     2.604000   785.229833   794.217880     0.000500
       437     2.607000   864.921175   794.085246     0.000480
       438     2.610000   844.826201   793.952547     0.000465
       439     2.613000   768.270034   793.819783     0.000518
       440     2.616000   850.758781   793.686956     0.000465
       441     2.619000   730.444687   793.554067     0.000553
       442     2.622000   853.773681   793.421118     0.000467
       443     2.625000   787.857082   793.288111     0.000493
       444     2.628000   862.393532   793.155047     0.000475
       445     2.631000   808.385385   793.021927     0.000488
       446     2.634000   835.195309   792.888753     0.000466
       447     2.637000   713.530666   792.755526     0.000572
       448     2.640000   860.474880   792.622248     0.000460
       449     2.643000   851.740790   792.488920     0.000465
       450     2.646000   880.909519   792.355544     0.000449
       451     2.649000   856.523992   792.222121     0.000478
       452     2.652000   877.052928   792.088652     0.000453
       453     2.655000   886.366520   791.955139     0.000437
       454     2.658000   816.650779   791.821583     0.000508
       455     2.661000   773.825004   791.687986     0.000514
       456     2.664000   786.021554   791.554349     0.000501
       457     2.667000   786.407787   791.420673     0.000526
       458     2.670000   847.900967   791.286960     0.000467
       459     2.673000   805.117819   791.153211     0.000499
       460     2.676000   752.511085   791.019428     0.000532
       461     2.679000   828.067236   790.885612     0.000491
       462     2.682000   742.416714   790.751764     0.000539
       463     2.685000   747.308302   790.617886     0.000523
       464     2.688000   822.981583   790.483978     0.000504
       465     2.691000   680.416684   790.350044     0.000590
       466     2.694000   761.944997   790.216082     0.000517
       467     2.697000   774.192826   790.082096     0.000536
       468     2.700000   780.716096   789.948087     0.000509
       469     2.703000   808.461262   789.814055     0.000492
       470     2.706000   790.644723   789.680002     0.000511
       471     2.709000   806.903744   789.545930     0.000498
       472     2.712000   806.950287   789.411839     0.000497
       473     2.715000   870.014905   789.277732     0.000448
       474     2.718000   773.688291   789.143609     0.000541
       475     2.721000   795.962149   789.009472     0.000502
       476     2.724000   802.478279   788.875322     0.000489
       477     2.727000   793.525566   788.741161     0.000520
       478     2.730000   749.505646   788.606989     0.000535
       479     2.733000   750.892429   788.472808     0.000530
       480     2.736000   807.763329   788.338620     0.000492
       481     2.739000   797.778691   788.204426     0.000506
       482     2.742000   828.744664   788.070227     0.000478
       483     2.745000   722.554671   787.936024     0.000545
       484     2.748000   822.523427   787.801819     0.000499
       485     2.751000   835.559533   787.667614     0.000477
       486     2.754000   785.923289   787.533408     0.000491
       487     2.757000   803.056258   787.399205     0.000514
       488     2.760000   795.020178   787.265005     0.000504
       489     2.763000   748.178612   787.130809     0.000529
       490     2.766000   801.583582   786.996619     0.000504
       491     2.769000   780.726673   786.862437     0.000512
       492     2.772000   807.814342   786.728263     0.000494
       493     2.775000   792.220354   786.594099     0.000492
       494     2.778000   737.048012   786.459946     0.000567
       495     2.781000   762.697355   786.325807     0.000529
       496     2.784000   820.100201   786.191681     0.000478
       497     2.787000   785.339981   786.057571     0.000520
       498     2.790000   727.447400   785.923478     0.000558
       499     2.793000   872.698839   785.789404     0.000447
       500     2.796000   758.856234   785.655349     0.000532
       501     2.799000   786.042829   785.521316     0.000514
       502     2.802000   807.926326   785.387305     0.000494
       503     2.805000   760.272457   785.253318     0.000516
       504     2.808000   837.768423   785.119358     0.000493
       505     2.811000   790.284083   784.985424     0.000512
       506     2.814000   811.522023   784.851519     0.000480
       507     2.817000   769.189064   784.717645     0.000538
       508     2.820000   765.021023   784.583802     0.000522
       509     2.823000   775.153239   784.449992     0.000517
       510     2.826000   741.903670   784.316218     0.000544
       511     2.829000   738.577054   784.182480     0.000551
       512     2.832000   760.270787   784.048780     0.000530
       513     2.835000   727.840303   783.915120     0.000533
       514     2.838000   760.506894   783.781502     0.000541
       515     2.841000   685.903550   783.647926     0.000585
       516     2.844000   768.932854   783.514396     0.000511
       517     2.847000   738.216232   783.380912     0.000561
       518     2.850000   815.492958   783.247477     0.000489
       519     2.853000   780.864792   783.114092     0.000507
       520     2.856000   677.185009   782.980759     0.000593
       521     2.859000   785.327756   782.847480     0.000513
       522     2.862000   820.216704   782.714257     0.000487
       523     2.865000   811.153280   782.581092     0.000484
       524     2.868000   831.062530   782.447986     0.000496
       525     2.871000   770.819562   782.314943     0.000524
       526     2.874000   701.318425   782.181964     0.000560
       527     2.877000   743.825168   782.049050     0.000553
       528     2.880000   766.221635   781.916206     0.000524
       529     2.883000   776.467891   781.783431     0.000504
       530     2.886000   760.933555   781.650730     0.000529
       531     2.889000   840.975681   781.518104     0.000479
       532     2.892000   726.827654   781.385556     0.000554
       533     2.895000   758.965730   781.253087     0.000521
       534     2.898000   782.995102   781.120702     0.000527
       535     2.901000   758.698109   780.988402     0.000528
       536     2.904000   805.861326   780.856190     0.000486
       537     2.907000   791.834335   780.724069     0.000523
       538     2.910000   703.627594   780.592041     0.000577
       539     2.913000   819.906576   780.460111     0.000483
       540     2.916000   793.977726   780.328280     0.000512
       541     2.919000   836.933538   780.196552     0.000483
       542     2.922000   781.981129   780.064931     0.000507
       543     2.925000   722.889900   779.933419     0.000553
       544     2.928000   810.706095   779.802020     0.000503
       545     2.931000   762.012126   779.670739     0.000532
       546     2.934000   789.163082   779.539578     0.000496
       547     2.937000   802.181230   779.408541     0.000519
       548     2.940000   834.178727   779.277633     0.000483
       549     2.943000   765.252775   779.146858     0.000520
       550     2.946000   822.336931   779.016220     0.000494
       551     2.949000   789.155678   778.885725     0.000517
       552     2.952000   703.846343   778.755375     0.000573
       553     2.955000   760.264046   778.625178     0.000521
       554     2.958000   663.996353   778.495137     0.000618
       555     2.961000   789.875021   778.365259     0.000511
       556     2.964000   798.070571   778.235548     0.000492
       557     2.967000   806.726745   778.106011     0.000519
       558     2.970000   754.895052   777.976655     0.000535
       559     2.973000   768.300371   777.847485     0.000516
       560     2.976000   825.464368   777.718508     0.000495
       561     2.979000   736.386374   777.589732     0.000553
       562     2.982000   714.202605   777.461163     0.000565
       563     2.985000   777.860455   777.332811     0.000515
       564     2.988000   804.423445   777.204683     0.000507
       565     2.991000   801.914637   777.076787     0.000509
       566     2.994000   771.501059   776.949133     0.000507
       567     2.997000   764.334640   776.821731     0.000547
       568     3.000000   810.705399   776.694591     0.000502
       569     3.003000   731.125235   776.567723     0.000538
       570     3.006000   830.233061   776.441139     0.000486
       571     3.009000   760.293387   776.314850     0.000536
       572     3.012000   766.858757   776.188870     0.000525
       573     3.015000   804.901559   776.063212     0.000492
       574     3.018000   751.076946   775.937889     0.000540
       575     3.021000   782.762592   775.812918     0.000520
       576     3.024000   790.918708   775.688313     0.000499
       577     3.027000   755.500486   775.564092     0.000546
       578     3.030000   795.514789   775.440273     0.000515
       579     3.033000   768.527257   775.316875     0.000506
       580     3.036000   778.635680   775.193919     0.000522
       581     3.039000   791.850053   775.071426     0.000516
       582     3.042000   738.547012   774.949419     0.000535
       583     3.045000   790.575521   774.827924     0.000507
       584     3.048000   766.716834   774.706966     0.000534
       585     3.051000   831.635444   774.586575     0.000487
       586     3.054000   765.107505   774.466780     0.000513
       587     3.057000   770.450511   774.347615     0.000540
       588     3.060000   861.044391   774.229114     0.000470
       589     3.063000   786.516745   774.111314     0.000499
       590     3.066000   718.002625   773.994257     0.000562
       591     3.069000   777.109738   773.877987     0.000522
       592     3.072000   713.186361   773.762549     0.000562
       593     3.075000   771.113357   773.647996     0.000520
       594     3.078000   736.974071   773.534381     0.000556
       595     3.081000   825.044611   773.421766     0.000487
       596     3.084000   740.075895   773.310213     0.000530
       597     3.087000   816.189908   773.199794     0.000502
       598     3.090000   688.598874   773.090584     0.000592
       599     3.093000   782.745780   772.982667     0.000508
       600     3.096000   724.013948   772.876134     0.000567
       601     3.099000   737.304389   772.771082     0.000551
       602     3.102000   745.570712   772.667621     0.000534
       603     3.105000   830.797175   772.565868     0.000483
       604     3.108000   818.313245   772.465956     0.000495
       605     3.111000   820.556782   772.368025     0.000490
       606     3.114000   744.406753   772.272235     0.000526
       607     3.117000   791.328525   772.178760     0.000517
       608     3.120000   775.285436   772.087793     0.000526
       609     3.123000   714.889457   771.999548     0.000544
       610     3.126000   747.610233   771.914262     0.000545
       611     3.129000   755.105019   771.832201     0.000549
       612     3.132000   751.825725   771.753660     0.000528
       613     3.135000   847.515844   771.678971     0.000470
       614     3.138000   809.534711   771.608505     0.000497
       615     3.141000   762.341918   771.542680     0.000524
       616     3.144000   725.011329   771.481970     0.000548
       617     3.147000   794.181860   771.426907     0.000507
       618     3.150000   742.800064   771.378102     0.000552
       619     3.153000   762.247231   771.336245     0.000518
       620     3.156000   809.646221   771.302129     0.000501
       621     3.159000   705.495816   771.276664     0.000579
       622     3.162000   710.608845   771.260899     0.000558
       623     3.165000   756.727584   771.256049     0.000530
       624     3.168000   749.621386   771.263526     0.000543
       625     3.171000   740.886165   771.284983     0.000546
       626     3.174000   746.228861   771.322359     0.000527
       627     3.177000   755.532052   771.377948     0.000539
       628     3.180000   789.832578   771.454473     0.000517
       629     3.183000   769.123351   771.555194     0.000515
       630     3.186000   784.088456   771.684035     0.000512
       631     3.189000   832.315830   771.845758     0.000491
       632     3.192000   747.049747   772.046190     0.000529
       633     3.195000   744.385582   772.292521     0.000540
       634     3.198000   800.992782   772.593712     0.000502
       635     3.201000   823.166140   772.961053     0.000484
       636     3.204000   794.145018   773.408937     0.000501
       637     3.207000   802.453092   773.955957     0.000511
       638     3.210000   758.980282   774.626495     0.000542
       639     3.213000   712.250215   775.453072     0.000552
       640     3.216000   732.168121   776.479972     0.000559
       641     3.219000   825.474670   777.769560     0.000493
       642     3.222000   808.714273   779.417701     0.000479
       643     3.225000   822.546780   781.609064     0.000491
       644     3.228000   855.822081   784.826797     0.000475
       645     3.231000   910.140948   790.494709     0.000434
       646     3.234000   833.270238   802.368518     0.000476
       647     3.237000   906.816166   828.366811     0.000448
       648     3.240000   892.097956   881.209923     0.000457
       649     3.243000  1087.641298   975.785074     0.000362
       650     3.246000  1234.033267  1123.519006     0.000329
       651     3.249000  1438.124436  1328.377711     0.000282
       652     3.252000  1561.227716  1587.787443     0.000251
       653     3.255000  1813.208643  1895.828446     0.000218
       654     3.258000  2360.860840  2241.707429     0.000168
       655     3.261000  2530.571912  2590.632118     0.000155
       656     3.264000  2819.714118  2849.570880     0.000137
       657     3.267000  3011.615004  2870.329748     0.000130
       658     3.270000  2569.622058  2553.794206     0.000156
       659     3.273000  2043.179804  2001.995631     0.000192
       660     3.276000  1578.510812  1461.860852     0.000257
       661     3.279000  1202.662113  1093.882962     0.000335
       662     3.282000  1051.018096   906.184346     0.000370
       663     3.285000   866.183553   830.426307     0.000463
       664     3.288000   860.708413   803.256998     0.000466
       665     3.291000   803.864580   792.317783     0.000496
       666     3.294000   730.835748   786.311202     0.000549
       667     3.297000   775.226358   782.157960     0.000527
       668     3.300000   745.598055   779.014899     0.000543
       669     3.303000   764.367086   776.549323     0.000513
       670     3.306000   753.486373   774.570490     0.000542
       671     3.309000   751.989754   772.951958     0.000547
       672     3.312000   738.625849   771.605912     0.000533
       673     3.315000   763.899865   770.469741     0.000524
       674     3.318000   767.452182   769.497839     0.000529
       675     3.321000   786.115202   768.656351     0.000509
       676     3.324000   812.592943   767.919725     0.000490
       677     3.327000   694.817303   767.268378     0.000591
       678     3.330000   821.082002   766.687102     0.000498
       679     3.333000   699.398245   766.163939     0.000565
       680     3.336000   815.654812   765.689381     0.000503
       681     3.339000   750.218811   765.255793     0.000550
       682     3.342000   668.128811   764.856986     0.000591
       683     3.345000   734.078325   764.487899     0.000553
       684     3.348000   737.791998   764.144362     0.000555
       685     3.351000   658.933798   763.822914     0.000619
       686     3.354000   724.019053   763.520664     0.000555
       687     3.357000   760.014701   763.235179     0.000539
       688     3.360000   761.515798   762.964402     0.000533
       689     3.363000   747.797785   762.706584     0.000523
       690     3.366000   834.077932   762.460229     0.000491
       691     3.369000   754.009596   762.224053     0.000545
       692     3.372000   726.617179   761.996947     0.000538
       693     3.375000   799.702690   761.777950     0.000506
       694     3.378000   806.212457   761.566229     0.000501
       695     3.381000   776.488625   761.361051     0.000516
       696     3.384000   716.181846   761.161779     0.000559
       697     3.387000   800.624479   760.967850     0.000506
       698     3.390000   743.394199   760.778767     0.000549
       699     3.393000   805.594100   760.594091     0.000485
       700     3.396000   769.293529   760.413433     0.000533
       701     3.399000   829.841627   760.236445     0.000496
       702     3.402000   788.537227   760.062818     0.000497
       703     3.405000   777.967102   759.892275     0.000518
       704     3.408000   803.177772   759.724566     0.000504
       705     3.411000   794.078639   759.559470     0.000498
       706     3.414000   699.986587   759.396784     0.000577
       707     3.417000   781.743175   759.236326     0.000517
       708     3.420000   771.652071   759.077933     0.000527
       709     3.423000   709.889203   758.921455     0.000553
       710     3.426000   717.334627   758.766756     0.000564
       711     3.429000   684.131195   758.613714     0.000600
       712     3.432000   693.873134   758.462216     0.000569
       713     3.435000   761.812884   758.312160     0.000534
       714     3.438000   822.614670   758.163451     0.000490
       715     3.441000   786.161023   758.016004     0.000505
       716     3.444000   753.342050   757.869740     0.000535
       717     3.447000   697.041610   757.724637     0.000582
       718     3.450000   721.500568   757.581306     0.000562
       719     3.453000   743.452561   757.440235     0.000533
       720     3.456000   791.054370   757.301925     0.000513
       721     3.459000   783.624138   757.166669     0.000521
       722     3.462000   807.282727   757.034214     0.000492
       723     3.465000   774.111122   756.909937     0.000519
       724     3.468000   749.304790   756.775907     0.000543
       725     3.471000   769.981902   756.637821     0.000521
       726     3.474000   773.119128   756.500400     0.000516
       727     3.477000   725.742363   756.363612     0.000555
       728     3.480000   769.241641   756.227425     0.000530
       729     3.483000   728.195937   756.091810     0.000545
       730     3.486000   696.918177   755.956741     0.000587
       731     3.489000   762.442276   755.822192     0.000536
       732     3.492000   692.589928   755.688139     0.000571
       733     3.495000   830.486691   755.554562     0.000489
       734     3.498000   752.988687   755.421438     0.000546
       735     3.501000   785.016152   755.288749     0.000505
       736     3.504000   726.685520   755.156477     0.000553
       737     3.507000   748.648588   755.024604     0.000542
       738     3.510000   742.809820   754.893115     0.000546
       739     3.513000   741.503414   754.761994     0.000533
       740     3.516000   775.763510   754.631227     0.000523
       741     3.519000   760.600120   754.500802     0.000540
       742     3.522000   728.914989   754.370704     0.000542
       743     3.525000   788.657049   754.240924     0.000513
       744     3.528000   716.693826   754.111449     0.000569
       745     3.531000   760.815029   753.982269     0.000517
       746     3.534000   717.742102   753.853373     0.000567
       747     3.537000   694.956820   753.724753     0.000583
       748     3.540000   788.484741   753.596400     0.000510
       749     3.543000   730.675424   753.468305     0.000543
       750     3.546000   738.246934   753.340460     0.000546
       751     3.549000   752.841315   753.212858     0.000545
       752     3.552000   740.634383   753.085490     0.000531
       753     3.555000   656.482101   752.958352     0.000612
       754     3.558000   724.382778   752.831435     0.000567
       755     3.561000   745.789043   752.704735     0.000531
       756     3.564000   764.606983   752.578244     0.000528
       757     3.567000   752.105299   752.451958     0.000528
       758     3.570000   718.204140   752.325872     0.000564
       759     3.573000   714.704737   752.199979     0.000560
       760     3.576000   702.316794   752.074276     0.000571
       761     3.579000   738.865475   751.948758     0.000555
       762     3.582000   728.513988   751.823420     0.000542
       763     3.585000   774.809483   751.698259     0.000520
       764     3.588000   777.883095   751.573270     0.000523
       765     3.591000   681.157133   751.448449     0.000585
       766     3.594000   758.709350   751.323794     0.000529
       767     3.597000   711.644881   751.199300     0.000567
       768     3.600000   667.275335   751.074965     0.000611
       769     3.603000   774.749546   750.950784     0.000519
       770     3.606000   714.448425   750.826756     0.000571
       771     3.609000   753.029820   750.702877     0.000543
       772     3.612000   702.743558   750.579145     0.000560
       773     3.615000   717.660263   750.455556     0.000568
       774     3.618000   742.136105   750.332109     0.000548
       775     3.621000   718.194129   750.208801     0.000546
       776     3.624000   735.590739   750.085629     0.000551
       777     3.627000   714.304972   749.962592     0.000560
       778     3.630000   755.008734   749.839687     0.000535
       779     3.633000   730.318639   749.716912     0.000543
       780     3.636000   700.600242   749.594266     0.000576
       781     3.639000   739.591927   749.471746     0.000558
       782     3.642000   799.156861   749.349350     0.000489
       783     3.645000   841.510990   749.227078     0.000477
       784     3.648000   712.401089   749.104926     0.000565
       785     3.651000   651.272078   748.982895     0.000608
       786     3.654000   787.887682   748.860981     0.000508
       787     3.657000   744.663623   748.739184     0.000537
       788     3.660000   716.138452   748.617502     0.000563
       789     3.663000   745.987698   748.495936     0.000532
       790     3.666000   660.979069   748.374511     0.000610
       791     3.669000   786.022918   748.253243     0.000521
       792     3.672000   689.432707   748.132152     0.000570
       793     3.675000   759.794273   748.011242     0.000524
       794     3.678000   716.843476   747.890523     0.000566
       795     3.681000   755.244200   747.770159     0.000527
       796     3.684000   783.813815   747.649367     0.000511
       797     3.687000   673.874502   747.528673     0.000600
       798     3.690000   779.769521   747.408083     0.000522
       799     3.693000   649.574898   747.287596     0.000607
       800     3.696000   786.809668   747.167212     0.000501
       801     3.699000   783.700991   747.047045     0.000520
       802     3.702000   725.324704   746.927240     0.000542
       803     3.705000   693.275787   746.807916     0.000584
       804     3.708000   708.408027   746.689189     0.000575
       805     3.711000   680.751542   746.570977     0.000581
       806     3.714000   714.791303   746.453904     0.000563
       807     3.717000   758.998433   746.336623     0.000523
       808     3.720000   722.671271   746.217083     0.000562
       809     3.723000   691.704764   746.097638     0.000582
       810     3.726000   731.008381   745.978289     0.000537
       811     3.729000   750.655003   745.859035     0.000543
       812     3.732000   802.711982   745.739875     0.000491
       813     3.735000   720.658313   745.620808     0.000560
       814     3.738000   737.238610   745.501835     0.000549
       815     3.741000   725.193665   745.382955     0.000547
       816     3.744000   619.316805   745.264167     0.000655
       817     3.747000   609.533479   745.145471     0.000652
       818     3.750000   752.087668   745.026866     0.000534
       819     3.753000   735.678641   744.908353     0.000539
       820     3.756000   727.778674   744.789930     0.000553
       821     3.759000   743.520668   744.671598     0.000554
       822     3.762000   741.931241   744.553356     0.000537
       823     3.765000   798.193250   744.435203     0.000505
       824     3.768000   796.677423   744.317140     0.000506
       825     3.771000   694.296749   744.199167     0.000572
       826     3.774000   640.944808   744.081282     0.000629
       827     3.777000   733.405953   743.963486     0.000538
       828     3.780000   725.001237   743.845778     0.000560
       829     3.783000   732.485628   743.728159     0.000543
       830     3.786000   733.604029   743.610627     0.000545
       831     3.789000   725.414400   743.493184     0.000564
       832     3.792000   776.324355   743.375828     0.000501
       833     3.795000   693.623893   743.258560     0.000581
       834     3.798000   714.516051   743.141379     0.000563
       835     3.801000   760.948241   743.024286     0.000520
       836     3.804000   799.198806   742.907280     0.000504
       837     3.807000   664.168743   742.790361     0.000610
       838     3.810000   665.971331   742.673529     0.000607
       839     3.813000   747.167476   742.556784     0.000531
       840     3.816000   690.620058   742.440125     0.000581
       841     3.819000   703.456025   742.323554     0.000580
       842     3.822000   744.142925   742.207070     0.000525
       843     3.825000   726.865190   742.090673     0.000553
       844     3.828000   729.905137   741.974363     0.000562
       845     3.831000   734.926853   741.858139     0.000537
       846     3.834000   683.582537   741.742003     0.000579
       847     3.837000   745.307733   741.625954     0.000532
       848     3.840000   750.253459   741.509992     0.000541
       849     3.843000   755.863273   741.394117     0.000524
       850     3.846000   714.808354   741.278330     0.000558
       851     3.849000   764.074731   741.162630     0.000536
       852     3.852000   698.413791   741.047018     0.000560
       853     3.855000   687.038305   740.931493     0.000589
       854     3.858000   649.686948   740.816057     0.000626
       855     3.861000   724.576137   740.700709     0.000546
       856     3.864000   743.712679   740.585449     0.000540
       857     3.867000   692.065934   740.470278     0.000581
       858     3.870000   702.932980   740.355196     0.000577
       859     3.873000   687.112736   740.240202     0.000571
       860     3.876000   697.388815   740.125299     0.000576
       861     3.879000   735.459312   740.010484     0.000554
       862     3.882000   699.991203   739.895760     0.000563
       863     3.885000   779.693042   739.781126     0.000515
       864     3.888000   783.785513   739.666583     0.000514
       865     3.891000   720.139766   739.552131     0.000554
       866     3.894000   717.146060   739.437771     0.000554
       867     3.897000   706.012684   739.323502     0.000563
       868     3.900000   682.405128   739.209325     0.000593
       869     3.903000   716.974586   739.095242     0.000552
       870     3.906000   696.515374   738.981251     0.000579
       871     3.909000   642.604843   738.867355     0.000638
       872     3.912000   663.155919   738.753552     0.000593
       873     3.915000   714.653015   738.639844     0.000567
       874     3.918000   706.231050   738.526232     0.000569
       875     3.921000   769.115108   738.412716     0.000520
       876     3.924000   730.980138   738.299296     0.000547
       877     3.927000   672.860393   738.185973     0.000589
       878     3.930000   620.604947   738.072749     0.000655
       879     3.933000   756.144231   737.959623     0.000522
       880     3.936000   692.181433   737.846596     0.000577
       881     3.939000   693.960001   737.733669     0.000592
       882     3.942000   760.095063   737.620844     0.000509
       883     3.945000   713.843999   737.508120     0.000563
       884     3.948000   792.626689   737.395498     0.000506
       885     3.951000   677.505361   737.282980     0.000590
       886     3.954000   707.701073   737.170567     0.000558
       887     3.957000   742.018183   737.058259     0.000541
       888     3.960000   730.986431   736.946057     0.000552
       889     3.963000   773.504180   736.833963     0.000511
       890     3.966000   742.519154   736.721977     0.000541
       891     3.969000   689.355436   736.610100     0.000586
       892     3.972000   713.380828   736.498335     0.000550
       893     3.975000   677.999821   736.386681     0.000594
       894     3.978000   735.357050   736.275141     0.000545
       895     3.981000   651.115655   736.163715     0.000610
       896     3.984000   665.279456   736.052405     0.000609
       897     3.987000   727.299388   735.941212     0.000554
       898     3.990000   690.085879   735.830138     0.000585
       899     3.993000   643.645088   735.719184     0.000610
       900     3.996000   802.340321   735.608352     0.001217
       901     3.999000   843.134087   735.497644     0.001081
       902     4.002000   811.695065   735.387060     0.000869
       903     4.005000   777.386635   735.276604     0.000865
       904     4.008000   738.821303   735.166276     0.000872
       905     4.011000   782.711743   735.056078     0.000767
       906     4.014000   820.670270   734.946014     0.000715
       907     4.017000   791.171563   734.836084     0.000735
       908     4.020000   743.348567   734.726564     0.000778
       909     4.023000   662.990103   734.618029     0.000843
       910     4.026000   762.712836   734.510940     0.000727
       911     4.029000   793.750480   734.405546     0.000704
       912     4.032000   751.751269   734.302105     0.000711
       913     4.035000   768.452564   734.201747     0.000714
       914     4.038000   694.835523   734.092914     0.000798
       915     4.041000   804.464900   733.984235     0.000669
       916     4.044000   787.288374   733.875714     0.000692
       917     4.047000   731.526893   733.767353     0.000748
       918     4.050000   767.567981   733.659155     0.000713
       919     4.053000   824.243803   733.551125     0.000642
       920     4.056000   746.119584   733.443265     0.000727
       921     4.059000   740.362716   733.335572     0.000762
       922     4.062000   760.780948   733.227852     0.000694
       923     4.065000   853.416100   733.119933     0.000633
       924     4.068000   758.416395   733.011722     0.000723
       925     4.071000   824.726526   732.903080     0.000657
       926     4.074000   715.634972   732.793860     0.000757
       927     4.077000   792.132407   732.684109     0.000686
       928     4.080000   696.678157   732.573973     0.000796
       929     4.083000   743.413205   732.462910     0.000712
       930     4.086000   767.768262   732.347406     0.000691
       931     4.089000   744.264484   732.239126     0.000739
       932     4.092000   811.251560   732.133850     0.000650
       933     4.095000   792.138620   732.028802     0.000675
       934     4.098000   758.068955   731.923988     0.000729
       935     4.101000   782.589274   731.819414     0.000685
       936     4.104000   693.258904   731.715087     0.000779
       937     4.107000   775.844289   731.611015     0.000698
       938     4.110000   732.291569   731.507204     0.000751
       939     4.113000   751.549120   731.403662     0.000704
       940     4.116000   707.027571   731.300398     0.000762
       941     4.119000   759.852600   731.197420     0.000719
       942     4.122000   718.436172   731.094737     0.000741
       943     4.125000   683.157610   730.992358     0.000782
       944     4.128000   702.541187   730.890293     0.000777
       945     4.131000   766.546032   730.788552     0.000697
       946     4.134000   743.535013   730.687147     0.000716
       947     4.137000   733.957286   730.586088     0.000736
       948     4.140000   703.508525   730.485388     0.000781
       949     4.143000   749.154679   730.385059     0.000709
       950     4.146000   732.192535   730.285115     0.000729
       951     4.149000   777.478279   730.185569     0.000718
       952     4.152000   757.315045   730.086437     0.000701
       953     4.155000   722.035128   729.987733     0.000742
       954     4.158000   778.263569   729.889475     0.000711
       955     4.161000   725.113210   729.791679     0.000736
       956     4.164000   750.960655   729.694365     0.000709
       957     4.167000   789.682680   729.597550     0.000680
       958     4.170000   773.566308   729.501256     0.000701
       959     4.173000   738.782436   729.405505     0.000722
       960     4.176000   746.485774   729.310320     0.000714
       961     4.179000   723.161391   729.215724     0.000758
       962     4.182000   763.078691   729.121744     0.000685
       963     4.185000   790.826306   729.028407     0.000677
       964     4.188000   762.951776   728.935743     0.000710
       965     4.191000   747.335210   728.843782     0.000712
       966     4.194000   736.045493   728.752558     0.000722
       967     4.197000   750.665987   728.662105     0.000708
       968     4.200000   751.886091   728.572462     0.000722
       969     4.203000   700.277952   728.483668     0.000746
       970     4.206000   714.353538   728.395766     0.000742
       971     4.209000   744.741226   728.308801     0.000730
       972     4.212000   728.823260   728.222824     0.000720
       973     4.215000   699.548383   728.137885     0.000764
       974     4.218000   782.932361   728.054041     0.000691
       975     4.221000   790.726256   727.971353     0.000670
       976     4.224000   693.903580   727.889886     0.000757
       977     4.227000   819.225005   727.809708     0.000644
       978     4.230000   729.431767   727.730894     0.000735
       979     4.233000   809.017963   727.653527     0.000640
       980     4.236000   778.428487   727.577692     0.000683
       981     4.239000   780.487866   727.503484     0.000689
       982     4.242000   765.594295   727.431005     0.000678
       983     4.245000   730.147496   727.360365     0.000724
       984     4.248000   779.453566   727.291685     0.000682
       985     4.251000   844.560094   727.225094     0.000613
       986     4.254000   748.258859   727.160733     0.000695
       987     4.257000   785.266726   727.098758     0.000673
       988     4.260000   754.092329   727.039336     0.000706
       989     4.263000   745.928883   726.982651     0.000684
       990     4.266000   794.316356   726.928905     0.000659
       991     4.269000   787.833990   726.878318     0.000679
       992     4.272000   801.702973   726.831132     0.000640
       993     4.275000   790.037299   726.787615     0.000662
       994     4.278000   685.495784   726.748060     0.000772
       995     4.281000   763.851003   726.712794     0.000685
       996     4.284000   739.824106   726.682174     0.000706
       997     4.287000   688.219923   726.656602     0.000761
       998     4.290000   782.889257   726.636520     0.000682
       999     4.293000   726.865866   726.622424     0.000707
      1000     4.296000   687.178804   726.614866     0.000768
      1001     4.299000   799.524992   726.614465     0.000672
      1002     4.302000   815.602991   726.621918     0.000627
      1003     4.305000   754.361925   726.638008     0.000694
      1004     4.308000   705.585520   726.663619     0.000747
      1005     4.311000   672.228921   726.699755     0.000778
      1006     4.314000   739.643898   726.747555     0.000706
      1007     4.317000   708.598610   726.808320     0.000740
      1008     4.320000   669.375968   726.883538     0.000806
      1009     4.323000   733.623969   726.974920     0.000697
      1010     4.326000   763.192461   727.084439     0.000686
      1011     4.329000   791.975249   727.214382     0.000675
      1012     4.332000   766.372409   727.367409     0.000664
      1013     4.335000   641.420967   727.546632     0.000815
      1014     4.338000   665.279413   727.755709     0.000796
      1015     4.341000   677.209166   727.998960     0.000772
      1016     4.344000   712.967343   728.281524     0.000725
      1017     4.347000   788.893997   728.609541     0.000658
      1018     4.350000   678.383756   728.990408     0.000781
      1019     4.353000   692.751700   729.433090     0.000741
      1020     4.356000   797.751664   729.948544     0.000656
      1021     4.359000   772.738599   730.550267     0.000695
      1022     4.362000   779.295454   731.255042     0.000656
      1023     4.365000   793.483245   732.083940     0.000655
      1024     4.368000   759.454680   733.063716     0.000690
      1025     4.371000   722.114822   734.228803     0.000718
      1026     4.374000   754.709311   735.624460     0.000680
      1027     4.377000   706.595043   737.312806     0.000741
      1028     4.380000   684.993539   739.387629     0.000783
      1029     4.383000   770.821307   742.016255     0.000663
      1030     4.386000   761.376072   745.556598     0.000701
      1031     4.389000   773.367305   750.851217     0.000686
      1032     4.392000   775.081047   759.859053     0.000665
      1033     4.395000   767.894930   776.774191     0.000683
      1034     4.398000   883.720290   809.574103     0.000594
      1035     4.401000   950.130820   871.465096     0.000553
      1036     4.404000  1022.819718   981.075390     0.000500
      1037     4.407000  1150.138851  1159.797512     0.000452
      1038     4.410000  1375.006384  1424.784906     0.000377
      1039     4.413000  1665.763367  1777.544115     0.000301
      1040     4.416000  2021.995455  2191.374453     0.000253
      1041     4.419000  2494.406024  2604.280541     0.000206
      1042     4.422000  2766.173155  2925.631961     0.000179
      1043     4.425000  2980.457825  3061.351504     0.000167
      1044     4.428000  2799.958927  2953.037422     0.000180
      1045     4.431000  2339.359695  2618.467749     0.000215
      1046     4.434000  1863.910835  2157.537518     0.000271
      1047     4.437000  1492.536622  1694.738911     0.000349
      1048     4.440000  1301.025924  1317.231826     0.000408
      1049     4.443000  1165.268029  1056.519632     0.000432
      1050     4.446000  1045.868616   900.822066     0.000497
      1051     4.449000   952.525287   818.720842     0.000562
      1052     4.452000   961.888385   779.133163     0.000529
      1053     4.455000   826.871731   760.491982     0.000628
      1054     4.458000   782.553814   751.008673     0.000667
      1055     4.461000   793.236657   745.331736     0.000656
      1056     4.464000   782.126027   741.344984     0.000654
      1057     4.467000   772.183715   738.261037     0.000672
      1058     4.470000   830.556280   735.764224     0.000633
      1059     4.473000   697.315832   733.697269     0.000728
      1060     4.476000   679.827930   731.962012     0.000765
      1061     4.479000   716.093087   730.488942     0.000751
      1062     4.482000   723.233204   729.226223     0.000708
      1063     4.485000   776.028151   728.134284     0.000663
      1064     4.488000   708.250765   727.182478     0.000751
      1065     4.491000   779.217211   726.346780     0.000670
      1066     4.494000   712.106078   725.608156     0.000726
      1067     4.497000   764.285745   724.951376     0.000685
      1068     4.500000   775.479115   724.364148     0.000680
      1069     4.503000   757.852791   723.836467     0.000678
      1070     4.506000   673.694486   723.360136     0.000773
      1071     4.509000   742.046964   722.928388     0.000717
      1072     4.512000   724.695491   722.535607     0.000710
      1073     4.515000   723.619357   722.177108     0.000708
      1074     4.518000   700.817347   721.848961     0.000754
      1075     4.521000   757.248252   721.547861     0.000686
      1076     4.524000   747.130993   721.271016     0.000688
      1077     4.527000   720.104879   721.016062     0.000732
      1078     4.530000   691.219921   720.780999     0.000767
      1079     4.533000   720.482018   720.564129     0.000714
      1080     4.536000   743.076688   720.364013     0.000700
      1081     4.539000   719.178767   720.179436     0.000749
      1082     4.542000   767.679620   720.009378     0.000665
      1083     4.545000   704.931806   719.852986     0.000729
      1084     4.548000   754.679062   719.709557     0.000704
      1085     4.551000   695.855312   719.578520     0.000757
      1086     4.554000   674.242987   719.459428     0.000764
      1087     4.557000   729.820291   719.351940     0.000719
      1088     4.560000   736.858561   719.255821     0.000728
      1089     4.563000   687.949448   719.170930     0.000738
      1090     4.566000   700.945666   719.097221     0.000742
      1091     4.569000   701.134548   719.034737     0.000769
      1092     4.572000   745.648465   718.983610     0.000690
      1093     4.575000   703.238756   718.944065     0.000731
      1094     4.578000   723.092404   718.916416     0.000729
      1095     4.581000   689.201116   718.901075     0.000756
      1096     4.584000   697.254213   718.898558     0.000733
      1097     4.587000   723.191227   718.909489     0.000729
      1098     4.590000   658.279742   718.934609     0.000806
      1099     4.593000   731.431430   718.974793     0.000699
      1100     4.596000   686.467306   719.031059     0.000765
      1101     4.599000   685.313714   719.104588     0.000777
      1102     4.602000   744.526023   719.196743     0.000683
      1103     4.605000   784.976405   719.309099     0.000661
      1104     4.608000   752.560348   719.443466     0.000707
      1105     4.611000   667.053295   719.601935     0.000776
      1106     4.614000   684.927427   719.786914     0.000748
      1107     4.617000   679.803634   720.001190     0.000775
      1108     4.620000   682.042746   720.247988     0.000783
      1109     4.623000   716.723938   720.531058     0.000715
      1110     4.626000   759.460254   720.854774     0.000687
      1111     4.629000   713.872688   721.224257     0.000745
      1112     4.632000   684.547092   721.645531     0.000755
      1113     4.635000   646.535538   722.125719     0.000804
      1114     4.638000   716.834735   722.673294     0.000734
      1115     4.641000   698.593101   723.298399     0.000745
      1116     4.644000   792.565645   724.013256     0.000650
      1117     4.647000   684.496597   724.832720     0.000771
      1118     4.650000   708.303331   725.774994     0.000751
      1119     4.653000   727.586470   726.862610     0.000704
      1120     4.656000   737.077499   728.123762     0.000716
      1121     4.659000   753.848026   729.594195     0.000713
      1122     4.662000   734.213534   731.320051     0.000704
      1123     4.665000   742.242439   733.363004     0.000697
      1124     4.668000   694.331500   735.812853     0.000767
      1125     4.671000   747.462954   738.825770     0.000688
      1126     4.674000   729.623178   742.739428     0.000705
      1127     4.677000   677.381528   748.370098     0.000779
      1128     4.680000   792.393732   757.622371     0.000673
      1129     4.683000   794.334556   774.419690     0.000645
      1130     4.686000   862.994629   805.612565     0.000611
      1131     4.689000   937.010068   861.103598     0.000565
      1132     4.692000   975.749925   952.287553     0.000526
      1133     4.695000  1074.902579  1088.352887     0.000483
      1134     4.698000  1352.307458  1271.297515     0.000390
      1135     4.701000  1659.339292  1491.977229     0.000312
      1136     4.704000  1709.371183  1731.377334     0.000297
      1137     4.707000  1989.332458  1971.522324     0.000257
      1138     4.710000  2129.251979  2213.951805     0.000246
      1139     4.713000  2217.933667  2494.841969     0.000226
      1140     4.716000  2665.553005  2865.727063     0.000191
      1141     4.719000  3037.289802  3334.725229     0.000171
      1142     4.722000  3659.431366  3833.232608     0.000133
      1143     4.725000  4149.400853  4233.425534     0.000116
      1144     4.728000  4183.064832  4399.156371     0.000120
      1145     4.731000  3948.970540  4246.325758     0.000126
      1146     4.734000  3506.343566  3790.203214     0.000142
      1147     4.737000  2775.144767  3146.275228     0.000185
      1148     4.740000  2261.700299  2467.054260     0.000230
      1149     4.743000  1810.971553  1872.740165     0.000279
      1150     4.746000  1430.718283  1423.371098     0.000360
      1151     4.749000  1227.332484  1123.944619     0.000434
      1152     4.752000   987.224720   945.534264     0.000521
      1153     4.755000   972.010474   848.671523     0.000533
      1154     4.758000   921.980522   799.185564     0.000580
      1155     4.761000   784.894497   774.029569     0.000670
      1156     4.764000   792.318205   760.277197     0.000654
      1157     4.767000   823.703014   751.675359     0.000644
      1158     4.770000   784.645321   745.520314     0.000681
      1159     4.773000   765.849048   740.707252     0.000669
      1160     4.776000   751.893302   736.766678     0.000697
      1161     4.779000   803.227009   733.465462     0.000664
      1162     4.782000   621.592894   730.662082     0.000835
      1163     4.785000   735.027044   728.257418     0.000706
      1164     4.788000   747.273916   726.177039     0.000720
      1165     4.791000   658.721919   724.363335     0.000802
      1166     4.794000   709.490743   722.771085     0.000734
      1167     4.797000   700.028117   721.364447     0.000753
      1168     4.800000   740.463748   720.114640     0.000723
      1169     4.803000   765.352128   718.998231     0.000674
      1170     4.806000   726.552357   717.996448     0.000719
      1171     4.809000   751.927365   717.090545     0.000721
      1172     4.812000   753.412241   716.269707     0.000678
      1173     4.815000   710.187343   715.523137     0.000732
      1174     4.818000   728.287161   714.841834     0.000737
      1175     4.821000   673.844309   714.218276     0.000775
      1176     4.824000   733.711951   713.646171     0.000703
      1177     4.827000   706.858733   713.120271     0.000747
      1178     4.830000   721.751862   712.636224     0.000739
      1179     4.833000   697.226978   712.190468     0.000739
      1180     4.836000   702.101116   711.780156     0.000743
      1181     4.839000   721.344826   711.403109     0.000750
      1182     4.842000   744.807398   711.057808     0.000690
      1183     4.845000   621.603999   710.743416     0.000838
      1184     4.848000   764.790367   710.459859     0.000708
      1185     4.851000   750.168901   710.208021     0.000685
      1186     4.854000   691.284296   709.990246     0.000742
      1187     4.857000   773.565568   709.811741     0.000680
      1188     4.860000   674.813497   709.684469     0.000784
      1189     4.863000   657.113646   709.637079     0.000778
      1190     4.866000   695.478794   709.737177     0.000752
      1191     4.869000   654.930653   710.133978     0.000830
      1192     4.872000   727.282401   711.125418     0.000711
      1193     4.875000   737.088612   713.238259     0.000712
      1194     4.878000   690.139825   717.280421     0.000779
      1195     4.881000   708.815002   724.290491     0.000738
      1196     4.884000   748.369630   735.292624     0.000685
      1197     4.887000   767.454910   750.802047     0.000685
      1198     4.890000   813.141877   770.165684     0.000656
      1199     4.893000   805.606505   791.051140     0.000644
      1200     4.896000   840.026262   809.519783     0.000618
      1201     4.899000   896.467570   820.948958     0.000599
      1202     4.902000   864.535212   821.658256     0.000595
      1203     4.905000   872.503635   810.751933     0.000599
      1204     4.908000   792.106790   791.158747     0.000674
      1205     4.911000   851.977966   768.270397     0.000608
      1206     4.914000   733.503522   747.081501     0.000708
      1207     4.917000   714.418977   730.501166     0.000740
      1208     4.920000   767.120697   719.220483     0.000703
      1209     4.923000   754.696223   712.417828     0.000685
      1210     4.926000   746.676734   708.691937     0.000701
      1211     4.929000   740.359270   706.757100     0.000727
      1212     4.932000   706.846174   705.731307     0.000732
      1213     4.935000   703.270176   705.122147     0.000741
      1214     4.938000   716.730252   704.696083     0.000749
      1215     4.941000   738.066300   704.355195     0.000694
      1216     4.944000   640.129602   704.060853     0.000807
      1217     4.947000   656.068448   703.797074     0.000802
      1218     4.950000   751.593376   703.555966     0.000706
      1219     4.953000   694.638922   703.332700     0.000743
      1220     4.956000   617.474344   703.123875     0.000843
      1221     4.959000   699.618827   702.926931     0.000774
      1222     4.962000   718.370942   702.739889     0.000718
      1223     4.965000   725.413384   702.561192     0.000716
      1224     4.968000   700.019443   702.389601     0.000774
      1225     4.971000   673.554176   702.224116     0.000768
      1226     4.974000   707.045118   702.063925     0.000726
      1227     4.977000   739.268239   701.908360     0.000715
      1228     4.980000   699.329989   701.756870     0.000764
      1229     4.983000   675.758686   701.608990     0.000771
      1230     4.986000   753.363912   701.464333     0.000694
      1231     4.989000   759.673393   701.322568     0.000715
      1232     4.992000   744.669555   701.183412     0.000695
      1233     4.995000   697.283442   701.046623     0.000746
      1234     4.998000   665.892862   700.911992     0.000800
      1235     5.001000   680.353816   700.779336     0.000759
      1236     5.004000   660.467452   700.648495     0.000789
      1237     5.007000   634.138755   700.519330     0.000837
      1238     5.010000   654.794109   700.391717     0.000822
      1239     5.013000   683.978364   700.265546     0.000755
      1240     5.016000   721.835459   700.140719     0.000719
      1241     5.019000   709.880398   700.017149     0.000760
      1242     5.022000   699.802756   699.894758     0.000738
      1243     5.025000   720.184297   699.773476     0.000717
      1244     5.028000   720.106410   699.653238     0.000747
      1245     5.031000   667.013639   699.533987     0.000783
      1246     5.034000   712.083083   699.415671     0.000729
      1247     5.037000   755.145251   699.298242     0.000707
      1248     5.040000   713.977039   699.181656     0.000744
      1249     5.043000   696.450133   699.065874     0.000746
      1250     5.046000   661.550406   698.950859     0.000794
      1251     5.049000   726.488417   698.836578     0.000750
      1252     5.052000   703.905199   698.722999     0.000735
      1253     5.055000   706.651008   698.610095     0.000736
      1254     5.058000   742.780233   698.497839     0.000724
      1255     5.061000   738.658974   698.386206     0.000700
      1256     5.064000   705.331133   698.275175     0.000738
      1257     5.067000   729.303811   698.164724     0.000731
      1258     5.070000   694.100810   698.054834     0.000761
      1259     5.073000   722.461933   697.945488     0.000718
      1260     5.076000   676.692782   697.836669     0.000776
      1261     5.079000   700.194113   697.728361     0.000772
      1262     5.082000   730.032972   697.620549     0.000707
      1263     5.085000   616.358564   697.513222     0.000844
      1264     5.088000   623.660507   697.406366     0.000862
      1265     5.091000   657.454913   697.299970     0.000792
      1266     5.094000   756.749555   697.194023     0.000689
      1267     5.097000   677.533734   697.088516     0.000783
      1268     5.100000   712.521020   696.983439     0.000740
      1269     5.103000   615.601737   696.878783     0.000839
      1270     5.106000   743.791372   696.774542     0.000699
      1271     5.109000   721.144244   696.670708     0.000751
      1272     5.112000   693.043630   696.567274     0.000742
      1273     5.115000   731.148549   696.464234     0.000704
      1274     5.118000   723.914750   696.361583     0.000743
      1275     5.121000   678.926052   696.259316     0.000770
      1276     5.124000   675.371019   696.157429     0.000768
      1277     5.127000   663.631791   696.055916     0.000799
      1278     5.130000   747.343721   695.954776     0.000710
      1279     5.133000   638.322808   695.854004     0.000811
      1280     5.136000   713.170028   695.753598     0.000726
      1281     5.139000   631.641674   695.653556     0.000853
      1282     5.142000   629.393207   695.553875     0.000827
      1283     5.145000   660.125822   695.454555     0.000792
      1284     5.148000   694.785567   695.355595     0.000788
      1285     5.151000   735.662037   695.256993     0.000707
      1286     5.154000   647.253707   695.158749     0.000803
      1287     5.157000   696.230076   695.060865     0.000759
      1288     5.160000   725.831305   694.963339     0.000724
      1289     5.163000   714.346247   694.866173     0.000723
      1290     5.166000   636.602152   694.769369     0.000830
      1291     5.169000   736.719785   694.672928     0.000729
      1292     5.172000   702.139951   694.576852     0.000729
      1293     5.175000   764.102993   694.481143     0.000680
      1294     5.178000   668.835387   694.385805     0.000813
      1295     5.181000   704.379722   694.290840     0.000736
      1296     5.184000   647.870482   694.196254     0.000800
      1297     5.187000   733.610310   694.102048     0.000721
      1298     5.190000   716.406826   694.008229     0.000747
      1299     5.193000   745.615306   693.914802     0.000695
      1300     5.196000   694.197139   693.821771     0.000753
      1301     5.199000   761.460151   693.729143     0.000702
      1302     5.202000   704.008081   693.636924     0.000736
      1303     5.205000   715.336101   693.545122     0.000730
      1304     5.208000   644.722384   693.453744     0.000835
      1305     5.211000   683.202466   693.362798     0.000768
      1306     5.214000   740.703156   693.272293     0.000701
      1307     5.217000   736.640135   693.182239     0.000716
      1308     5.220000   695.192764   693.092644     0.000759
      1309     5.223000   725.453590   693.003521     0.000718
      1310     5.226000   692.182002   692.914880     0.000758
      1311     5.229000   735.578886   692.826734     0.000734
      1312     5.232000   782.285820   692.739095     0.000659
      1313     5.235000   724.865307   692.651978     0.000716
      1314     5.238000   778.563111   692.565396     0.000693
      1315     5.241000   643.331236   692.479367     0.000805
      1316     5.244000   669.220361   692.393905     0.000783
      1317     5.247000   766.400783   692.309030     0.000691
      1318     5.250000   684.336852   692.224758     0.000769
      1319     5.253000   711.591324   692.141112     0.000728
      1320     5.256000   772.333545   692.058111     0.000669
      1321     5.259000   739.556539   691.975778     0.000728
      1322     5.262000   673.567060   691.894138     0.000767
      1323     5.265000   684.655072   691.813215     0.000765
      1324     5.268000   660.841811   691.733038     0.000825
      1325     5.271000   684.747164   691.653633     0.000759
      1326     5.274000   683.348839   691.575034     0.000751
      1327     5.277000   650.700665   691.497271     0.000820
      1328     5.280000   661.719492   691.420380     0.000796
      1329     5.283000   701.478043   691.344398     0.000737
      1330     5.286000   745.149346   691.269365     0.000709
      1331     5.289000   736.398155   691.195323     0.000729
      1332     5.292000   666.445398   691.122317     0.000783
      1333     5.295000   679.881257   691.050396     0.000759
      1334     5.298000   638.325331   690.979611     0.000849
      1335     5.301000   748.700539   690.910017     0.000688
      1336     5.304000   686.752536   690.841674     0.000761
      1337     5.307000   645.961780   690.774644     0.000829
      1338     5.310000   693.569458   690.708997     0.000761
      1339     5.313000   639.900968   690.644804     0.000814
      1340     5.316000   704.843435   690.582145     0.000735
      1341     5.319000   706.200635   690.521103     0.000757
      1342     5.322000   632.333687   690.461770     0.000825
      1343     5.325000   673.213450   690.404244     0.000773
      1344     5.328000   712.272831   690.348629     0.000750
      1345     5.331000   694.369714   690.295041     0.000747
      1346     5.334000   682.275412   690.243602     0.000765
      1347     5.337000   690.403831   690.194446     0.000772
      1348     5.340000   678.953657   690.147718     0.000783
      1349     5.343000   711.126191   690.103574     0.000726
      1350     5.346000   607.193231   690.062184     0.000866
      1351     5.349000   661.098574   690.023736     0.000812
      1352     5.352000   649.327130   689.988429     0.000801
      1353     5.355000   702.629233   689.956486     0.000746
      1354     5.358000   727.774043   689.928147     0.000735
      1355     5.361000   673.259361   689.903675     0.000772
      1356     5.364000   659.598797   689.883360     0.000786
      1357     5.367000   632.498640   689.867519     0.000839
      1358     5.370000   673.111831   689.856500     0.000781
      1359     5.373000   701.433852   689.850689     0.000740
      1360     5.376000   627.956550   689.850511     0.000835
      1361     5.379000   674.144714   689.856434     0.000794
      1362     5.382000   694.442665   689.868979     0.000744
      1363     5.385000   711.188971   689.888726     0.000731
      1364     5.388000   629.136244   689.916316     0.000864
      1365     5.391000   692.770422   689.952469     0.000749
      1366     5.394000   664.048725   689.997988     0.000788
      1367     5.397000   607.675919   690.053773     0.000876
      1368     5.400000   616.970138   690.120839     0.000865
      1369     5.403000   685.453681   690.200325     0.000753
      1370     5.406000   761.932731   690.293525     0.000680
      1371     5.409000   683.554542   690.401901     0.000782
      1372     5.412000   755.890178   690.527120     0.000678
      1373     5.415000   692.422839   690.671085     0.000746
      1374     5.418000   647.728129   690.835973     0.000829
      1375     5.421000   709.049001   691.024291     0.000736
      1376     5.424000   711.032886   691.238931     0.000729
      1377     5.427000   708.226216   691.483247     0.000754
      1378     5.430000   657.778754   691.761142     0.000806
      1379     5.433000   698.902794   692.077184     0.000738
      1380     5.436000   647.836716   692.436741     0.000806
      1381     5.439000   675.064213   692.846160     0.000789
      1382     5.442000   686.481098   693.312979     0.000751
      1383     5.445000   599.328339   693.846213     0.000878
      1384     5.448000   716.270019   694.456710     0.000756
      1385     5.451000   719.690104   695.157613     0.000722
      1386     5.454000   687.471860   695.964986     0.000754
      1387     5.457000   693.775244   696.898701     0.000770
      1388     5.460000   703.245037   697.983880     0.000752
      1389     5.463000   675.541660   699.253525     0.000771
      1390     5.466000   724.864504   700.753743     0.000718
      1391     5.469000   697.929233   702.554521     0.000766
      1392     5.472000   653.459900   704.773558     0.000796
      1393     5.475000   715.292376   707.630850     0.000727
      1394     5.478000   669.077550   711.568702     0.000802
      1395     5.481000   719.295629   717.491488     0.000719
      1396     5.484000   761.058438   727.192444     0.000688
      1397     5.487000   807.750984   744.007821     0.000660
      1398     5.490000   737.038579   773.622274     0.000715
      1399     5.493000   836.000250   824.713493     0.000619
      1400     5.496000   912.115890   908.896796     0.000576
      1401     5.499000  1061.034459  1039.312543     0.000505
      1402     5.502000  1176.537300  1227.254307     0.000439
      1403     5.505000  1462.499706  1476.836652     0.000350
      1404     5.508000  1734.573931  1778.841489     0.000304
      1405     5.511000  1916.459173  2106.227532     0.000267
      1406     5.514000  2291.627899  2414.555064     0.000221
      1407     5.517000  2451.449070  2649.540766     0.000210
      1408     5.520000  2690.039615  2761.073988     0.000189
      1409     5.523000  2555.340896  2720.264493     0.000196
      1410     5.526000  2485.926863  2533.394953     0.000204
      1411     5.529000  2318.842284  2242.249470     0.000225
      1412     5.532000  2140.418196  1906.164431     0.000236
      1413     5.535000  1721.472639  1579.801327     0.000295
      1414     5.538000  1364.792537  1300.478022     0.000390
      1415     5.541000  1102.923426  1085.266912     0.000465
      1416     5.544000   968.383682   934.207717     0.000541
      1417     5.547000   901.398754   836.682871     0.000588
      1418     5.550000   847.198649   778.108176     0.000622
      1419     5.553000   797.363898   744.808806     0.000654
      1420     5.556000   743.572182   726.377156     0.000706
      1421     5.559000   712.017633   716.007870     0.000757
      1422     5.562000   664.760815   709.766679     0.000781
      1423     5.565000   780.039647   705.599607     0.000667
      1424     5.568000   664.575438   702.515681     0.000808
      1425     5.571000   750.076219   700.057112     0.000691
      1426     5.574000   706.716601   698.005887     0.000746
      1427     5.577000   803.525888   696.263173     0.000660
      1428     5.580000   730.915381   694.760156     0.000717
      1429     5.583000   753.548614   693.449009     0.000684
      1430     5.586000   752.354637   692.296383     0.000693
      1431     5.589000   696.336780   691.276177     0.000767
      1432     5.592000   651.266530   690.367503     0.000792
      1433     5.595000   704.666434   689.553422     0.000733
      1434     5.598000   742.529329   688.820078     0.000725
      1435     5.601000   667.030813   688.156050     0.000782
      1436     5.604000   693.351537   687.551855     0.000757
      1437     5.607000   714.956744   686.999573     0.000734
      1438     5.610000   676.745667   686.492547     0.000788
      1439     5.613000   624.566287   686.025150     0.000830
      1440     5.616000   674.073867   685.592602     0.000775
      1441     5.619000   721.972007   685.190820     0.000734
      1442     5.622000   692.235221   684.816303     0.000749
      1443     5.625000   705.712640   684.466032     0.000743
      1444     5.628000   690.126677   684.137397     0.000774
      1445     5.631000   688.285675   683.828127     0.000751
      1446     5.634000   633.428327   683.536245     0.000821
      1447     5.637000   699.336172   683.260019     0.000754
      1448     5.640000   653.034489   682.997927     0.000808
      1449     5.643000   680.747209   682.748631     0.000762
      1450     5.646000   651.924630   682.510946     0.000799
      1451     5.649000   685.652433   682.283823     0.000787
      1452     5.652000   691.476029   682.066329     0.000744
      1453     5.655000   692.405453   681.857634     0.000750
      1454     5.658000   693.390680   681.656993     0.000772
      1455     5.661000   621.860911   681.463743     0.000837
      1456     5.664000   691.569603   681.277286     0.000756
      1457     5.667000   729.797336   681.097085     0.000720
      1458     5.670000   688.123374   680.922655     0.000766
      1459     5.673000   707.451629   680.753559     0.000729
      1460     5.676000   689.856209   680.589401     0.000757
      1461     5.679000   695.397140   680.429820     0.000764
      1462     5.682000   668.239789   680.274491     0.000776
      1463     5.685000   749.958313   680.123115     0.000695
      1464     5.688000   684.392528   679.975411     0.000785
      1465     5.691000   685.801303   679.830979     0.000757
      1466     5.694000   714.700257   679.689472     0.000733
      1467     5.697000   751.131757   679.550594     0.000703
      1468     5.700000   753.798363   679.414144     0.000695
      1469     5.703000   730.796025   679.280032     0.000713
      1470     5.706000   676.033589   679.146996     0.000765
      1471     5.709000   727.253332   679.018153     0.000735
      1472     5.712000   664.000506   678.892591     0.000782
      1473     5.715000   655.183691   678.769089     0.000792
      1474     5.718000   663.274706   678.647532     0.000807
      1475     5.721000   651.110492   678.527809     0.000800
      1476     5.724000   718.264736   678.409822     0.000734
      1477     5.727000   699.006322   678.293475     0.000761
      1478     5.730000   695.493100   678.178684     0.000755
      1479     5.733000   719.712463   678.065367     0.000723
      1480     5.736000   677.727308   677.953449     0.000771
      1481     5.739000   691.999676   677.842859     0.000766
      1482     5.742000   656.620983   677.733534     0.000783
      1483     5.745000   678.012195   677.625412     0.000766
      1484     5.748000   666.176109   677.518435     0.000800
      1485     5.751000   663.917453   677.412552     0.000778
      1486     5.754000   710.648651   677.307711     0.000729
      1487     5.757000   727.013677   677.203866     0.000724
      1488     5.760000   680.124743   677.100974     0.000772
      1489     5.763000   687.073919   676.998992     0.000757
      1490     5.766000   712.045044   676.897884     0.000727
      1491     5.769000   708.144792   676.797611     0.000758
      1492     5.772000   756.854667   676.698141     0.000671
      1493     5.775000   667.651251   676.599441     0.000778
      1494     5.778000   607.251317   676.501480     0.000887
      1495     5.781000   684.820454   676.404231     0.000761
      1496     5.784000   632.060366   676.307666     0.000826
      1497     5.787000   714.056110   676.211760     0.000743
      1498     5.790000   643.572720   676.116489     0.000808
      1499     5.793000   697.626750   676.021831     0.000739
      1500     5.796000   666.316298   675.927763     0.000778
      1501     5.799000   728.521919   675.834266     0.000737
      1502     5.802000   668.856196   675.741321     0.000770
      1503     5.805000   673.229902   675.648909     0.000765
      1504     5.808000   619.800125   675.557014     0.000864
      1505     5.811000   742.555360   675.465618     0.000694
      1506     5.814000   635.758074   675.374707     0.000817
      1507     5.817000   714.502634   675.284266     0.000732
      1508     5.820000   676.921595   675.194280     0.000777
      1509     5.823000   693.985021   675.104737     0.000745
      1510     5.826000   654.230331   675.015624     0.000799
      1511     5.829000   753.814078   674.926931     0.000713
      1512     5.832000   657.075739   674.838685     0.000782
      1513     5.835000   653.331489   674.750920     0.000789
      1514     5.838000   676.922329   674.663658     0.000790
      1515     5.841000   803.680499   674.576931     0.000640
      1516     5.844000   694.787549   674.490550     0.000744
      1517     5.847000   675.947493   674.404154     0.000780
      1518     5.850000   704.177750   674.318106     0.000746
      1519     5.853000   682.866098   674.232400     0.000760
      1520     5.856000   692.038671   674.147027     0.000756
      1521     5.859000   612.845832   674.061980     0.000872
      1522     5.862000   661.385933   673.977252     0.000780
      1523     5.865000   660.569575   673.892837     0.000783
      1524     5.868000   675.112037   673.808727     0.000787
      1525     5.871000   702.295231   673.724917     0.000734
      1526     5.874000   687.146614   673.641401     0.000758
      1527     5.877000   601.279095   673.558174     0.000879
      1528     5.880000   707.973002   673.475229     0.000741
      1529     5.883000   649.281989   673.392562     0.000794
      1530     5.886000   662.070900   673.310168     0.000779
      1531     5.889000   709.508589   673.228043     0.000751
      1532     5.892000   667.331434   673.146181     0.000769
      1533     5.895000   683.649205   673.064578     0.000762
      1534     5.898000   660.375123   672.983231     0.000812
      1535     5.901000   650.845863   672.902135     0.000798
      1536     5.904000   716.831005   672.821287     0.000725
      1537     5.907000   670.136582   672.740683     0.000786
      1538     5.910000   732.368611   672.660319     0.000719
      1539     5.913000   672.453026   672.580193     0.000761
      1540     5.916000   662.876772   672.500301     0.000794
      1541     5.919000   697.297409   672.420639     0.000765
      1542     5.922000   711.818425   672.341206     0.000727
      1543     5.925000   670.208590   672.261998     0.000781
      1544     5.928000   636.318119   672.183012     0.000834
      1545     5.931000   553.959349   672.104247     0.000935
      1546     5.934000   670.454418   672.025699     0.000771
      1547     5.937000   721.603476   671.947366     0.000733
      1548     5.940000   692.785275   671.869246     0.000766
      1549     5.943000   715.045580   671.791336     0.000720
      1550     5.946000   714.776333   671.713635     0.000727
      1551     5.949000   674.222405   671.636141     0.000791
      1552     5.952000   690.580162   671.558851     0.000745
      1553     5.955000   646.585980   671.481765     0.000797
      1554     5.958000   622.322091   671.404879     0.000855
      1555     5.961000   686.110153   671.328192     0.000755
      1556     5.964000   667.988041   671.251703     0.000776
      1557     5.967000   648.820651   671.175410     0.002567
      1558     5.970000   696.423472   671.099312     0.001477
      1559     5.973000   697.177085   671.023407     0.001284
      1560     5.976000   701.835668   670.947694     0.001217
      1561     5.979000   699.941423   670.872171     0.001194
      1562     5.982000   627.411813   670.796691     0.001229
      1563     5.985000   706.946957   670.720494     0.001068
      1564     5.988000   686.708704   670.643096     0.001128
      1565     5.991000   711.425458   670.563922     0.001020
      1566     5.994000   670.991870   670.482934     0.001080
      1567     5.997000   744.491941   670.399839     0.000985
      1568     6.000000   635.155767   670.308665     0.001134
      1569     6.003000   645.952343   670.234405     0.001094
      1570     6.006000   676.225642   670.160734     0.001060
      1571     6.009000   741.853786   670.087243     0.000983
      1572     6.012000   704.388626   670.013929     0.000993
      1573     6.015000   715.696770   669.940792     0.000990
      1574     6.018000   714.190591   669.867832     0.001018
      1575     6.021000   663.784011   669.795048     0.001063
      1576     6.024000   697.612149   669.722439     0.001003
      1577     6.027000   658.023434   669.650004     0.001105
      1578     6.030000   663.778955   669.577743     0.001075
      1579     6.033000   668.865178   669.505656     0.001056
      1580     6.036000   759.167576   669.433742     0.000938
      1581     6.039000   669.754326   669.362000     0.001091
      1582     6.042000   643.917537   669.290430     0.001090
      1583     6.045000   657.435695   669.219031     0.001063
      1584     6.048000   629.394909   669.147803     0.001170
      1585     6.051000   683.678724   669.076747     0.001018
      1586     6.054000   673.416930   669.005860     0.001027
      1587     6.057000   659.762340   668.935144     0.001075
      1588     6.060000   700.296618   668.864598     0.001009
      1589     6.063000   725.273469   668.794220     0.000956
      1590     6.066000   692.693352   668.724013     0.001021
      1591     6.069000   665.220437   668.653974     0.001087
      1592     6.072000   692.100695   668.584104     0.000995
      1593     6.075000   646.100422   668.514403     0.001088
      1594     6.078000   687.955429   668.444870     0.001047
      1595     6.081000   694.752747   668.375506     0.001004
      1596     6.084000   676.881316   668.306309     0.001035
      1597     6.087000   645.453275   668.237281     0.001094
      1598     6.090000   672.121094   668.168421     0.001047
      1599     6.093000   643.168116   668.099730     0.001082
      1600     6.096000   684.311413   668.031206     0.001024
      1601     6.099000   732.205278   667.962850     0.000974
      1602     6.102000   684.644497   667.894662     0.001019
      1603     6.105000   610.767212   667.826642     0.001140
      1604     6.108000   639.661760   667.758791     0.001121
      1605     6.111000   653.326301   667.691107     0.001085
      1606     6.114000   644.462443   667.623571     0.001082
      1607     6.117000   647.307699   667.556162     0.001105
      1608     6.120000   701.623523   667.488860     0.001019
      1609     6.123000   733.389418   667.421654     0.000947
      1610     6.126000   660.587483   667.354549     0.001068
      1611     6.129000   725.970025   667.287353     0.001007
      1612     6.132000   646.199970   667.220761     0.001073
      1613     6.135000   640.711928   667.154449     0.001086
      1614     6.138000   695.755525   667.088295     0.001039
      1615     6.141000   696.808992   667.022308     0.000990
      1616     6.144000   669.622727   666.956492     0.001029
      1617     6.147000   627.816909   666.890846     0.001133
      1618     6.150000   682.817843   666.825371     0.001031
      1619     6.153000   596.813196   666.760067     0.001157
      1620     6.156000   637.923292   666.694935     0.001101
      1621     6.159000   724.898672   666.629975     0.000986
      1622     6.162000   662.184067   666.565187     0.001025
      1623     6.165000   649.038399   666.500573     0.001072
      1624     6.168000   626.753169   666.436131     0.001134
      1625     6.171000   679.839128   666.371864     0.001019
      1626     6.174000   648.105582   666.307771     0.001072
      1627     6.177000   697.277977   666.243853     0.001012
      1628     6.180000   627.363168   666.180111     0.001115
      1629     6.183000   692.837428   666.116544     0.000997
      1630     6.186000   702.362351   666.053155     0.000992
      1631     6.189000   729.354583   665.989943     0.000969
      1632     6.192000   679.550502   665.926908     0.001009
      1633     6.195000   651.701632   665.864053     0.001057
      1634     6.198000   616.744759   665.801377     0.001148
      1635     6.201000   638.636093   665.738881     0.001089
      1636     6.204000   620.167215   665.676566     0.001102
      1637     6.207000   634.720014   665.614434     0.001115
      1638     6.210000   647.808473   665.552483     0.001078
      1639     6.213000   630.825561   665.490717     0.001078
      1640     6.216000   641.519847   665.429135     0.001084
      1641     6.219000   730.404535   665.367738     0.000962
      1642     6.222000   639.651440   665.306528     0.001068
      1643     6.225000   642.830520   665.245506     0.001057
      1644     6.228000   674.976856   665.184672     0.001040
      1645     6.231000   629.845826   665.124027     0.001083
      1646     6.234000   629.126108   665.063574     0.001077
      1647     6.237000   671.595652   665.003313     0.001044
      1648     6.240000   660.193941   664.943245     0.001051
      1649     6.243000   684.885869   664.883372     0.000985
      1650     6.246000   617.513894   664.823695     0.001106
      1651     6.249000   665.542316   664.764215     0.001068
      1652     6.252000   645.407883   664.704934     0.001050
      1653     6.255000   687.051452   664.645854     0.000989
      1654     6.258000   586.842343   664.586976     0.001201
      1655     6.261000   717.331695   664.528302     0.000948
      1656     6.264000   688.581350   664.469833     0.000988
      1657     6.267000   690.065969   664.411571     0.001011
      1658     6.270000   645.116142   664.353519     0.001084
      1659     6.273000   704.254401   664.295677     0.000968
      1660     6.276000   669.853062   664.238049     0.001019
      1661     6.279000   629.134458   664.180636     0.001120
      1662     6.282000   643.349967   664.123440     0.001042
      1663     6.285000   672.387696   664.066464     0.001006
      1664     6.288000   665.240258   664.009711     0.001065
      1665     6.291000   638.247910   663.953181     0.001069
      1666     6.294000   668.244769   663.896879     0.001012
      1667     6.297000   716.792148   663.840807     0.000964
      1668     6.300000   666.997876   663.784968     0.001034
      1669     6.303000   670.741768   663.729365     0.001006
      1670     6.306000   626.878357   663.674002     0.001082
      1671     6.309000   639.387959   663.618881     0.001106
      1672     6.312000   627.098117   663.564005     0.001078
      1673     6.315000   672.343620   663.509379     0.001003
      1674     6.318000   681.050689   663.455006     0.001033
      1675     6.321000   633.771885   663.400890     0.001070
      1676     6.324000   666.315352   663.347035     0.001018
      1677     6.327000   721.043291   663.293445     0.000961
      1678     6.330000   628.203444   663.240126     0.001103
      1679     6.333000   638.760105   663.187081     0.001059
      1680     6.336000   651.816455   663.134316     0.001040
      1681     6.339000   656.482767   663.081836     0.001065
      1682     6.342000   633.350968   663.029647     0.001062
      1683     6.345000   662.673658   662.977754     0.001017
      1684     6.348000   658.763776   662.926164     0.001059
      1685     6.351000   738.570637   662.874883     0.000911
      1686     6.354000   675.465103   662.823918     0.000996
      1687     6.357000   652.440587   662.773276     0.001066
      1688     6.360000   647.624912   662.722964     0.001066
      1689     6.363000   606.891023   662.672992     0.001115
      1690     6.366000   683.247495   662.623366     0.000993
      1691     6.369000   641.402156   662.574097     0.001098
      1692     6.372000   667.538673   662.525194     0.001003
      1693     6.375000   628.430569   662.476666     0.001069
      1694     6.378000   657.143705   662.428524     0.001065
      1695     6.381000   635.976653   662.380781     0.001062
      1696     6.384000   667.438487   662.333447     0.001005
      1697     6.387000   615.444222   662.286536     0.001118
      1698     6.390000   665.620539   662.240061     0.001044
      1699     6.393000   740.292642   662.194037     0.000902
      1700     6.396000   725.041649   662.148479     0.000931
      1701     6.399000   600.508539   662.103403     0.001169
      1702     6.402000   659.198719   662.058827     0.001015
      1703     6.405000   635.761692   662.014770     0.001060
      1704     6.408000   626.015532   661.971252     0.001121
      1705     6.411000   649.240637   661.928293     0.001048
      1706     6.414000   650.149385   661.885918     0.001039
      1707     6.417000   699.525235   661.844151     0.000984
      1708     6.420000   676.899978   661.803018     0.001015
      1709     6.423000   634.441020   661.762547     0.001062
      1710     6.426000   646.253509   661.722770     0.001043
      1711     6.429000   681.928910   661.683718     0.001031
      1712     6.432000   677.350652   661.645428     0.000994
      1713     6.435000   679.788538   661.607937     0.000984
      1714     6.438000   640.207164   661.571288     0.001094
      1715     6.441000   691.398758   661.535525     0.000967
      1716     6.444000   637.232379   661.500697     0.001051
      1717     6.447000   662.798713   661.466856     0.001043
      1718     6.450000   667.105352   661.434060     0.001033
      1719     6.453000   645.405634   661.402372     0.001034
      1720     6.456000   615.260826   661.371859     0.001099
      1721     6.459000   624.758364   661.342597     0.001138
      1722     6.462000   715.546090   661.314668     0.000933
      1723     6.465000   733.578525   661.288160     0.000917
      1724     6.468000   674.938296   661.263172     0.001040
      1725     6.471000   681.133306   661.239813     0.000990
      1726     6.474000   705.411192   661.218203     0.000961
      1727     6.477000   670.079481   661.198473     0.001034
      1728     6.480000   656.810267   661.180772     0.001053
      1729     6.483000   618.474981   661.165263     0.001097
      1730     6.486000   636.396542   661.152128     0.001063
      1731     6.489000   653.421933   661.141574     0.001085
      1732     6.492000   661.311270   661.133833     0.001010
      1733     6.495000   650.175741   661.129174     0.001038
      1734     6.498000   665.107376   661.127908     0.001049
      1735     6.501000   670.365798   661.130402     0.001003
      1736     6.504000   732.743617   661.137100     0.000911
      1737     6.507000   665.232194   661.148534     0.001035
      1738     6.510000   632.616268   661.165341     0.001093
      1739     6.513000   681.516358   661.188262     0.000981
      1740     6.516000   670.504104   661.218128     0.001007
      1741     6.519000   655.828371   661.255819     0.001075
      1742     6.522000   668.076141   661.302220     0.000999
      1743     6.525000   636.947333   661.358182     0.001059
      1744     6.528000   672.423858   661.424537     0.001042
      1745     6.531000   634.921279   661.502184     0.001065
      1746     6.534000   667.525017   661.592294     0.001009
      1747     6.537000   673.268409   661.696624     0.001031
      1748     6.540000   646.571773   661.817909     0.001069
      1749     6.543000   645.990593   661.960281     0.001042
      1750     6.546000   691.023476   662.129596     0.000982
      1751     6.549000   652.711040   662.333824     0.001070
      1752     6.552000   629.445940   662.583864     0.001068
      1753     6.555000   716.536907   662.895584     0.000935
      1754     6.558000   643.543123   663.297101     0.001098
      1755     6.561000   654.060780   663.864842     0.001028
      1756     6.564000   628.260109   664.876610     0.001078
      1757     6.567000   697.509475   667.234020     0.000986
      1758     6.570000   649.511088   673.063697     0.001071
      1759     6.573000   671.455020   685.653322     0.001010
      1760     6.576000   708.583718   707.430649     0.000964
      1761     6.579000   732.286906   735.873482     0.000966
      1762     6.582000   758.700015   759.905486     0.000883
      1763     6.585000   763.966455   763.445593     0.000883
      1764     6.588000   776.542357   741.502154     0.000907
      1765     6.591000   715.017405   712.521694     0.000949
      1766     6.594000   752.889882   696.072143     0.000898
      1767     6.597000   700.438572   695.895683     0.000979
      1768     6.600000   695.456743   707.887478     0.000999
      1769     6.603000   660.840764   729.343324     0.001025
      1770     6.606000   750.016381   760.298684     0.000898
      1771     6.609000   841.608566   801.467436     0.000832
      1772     6.612000   796.393613   852.659190     0.000842
      1773     6.615000   829.693741   911.949341     0.000814
      1774     6.618000   936.760066   975.287467     0.000748
      1775     6.621000   978.919943  1036.556795     0.000689
      1776     6.624000  1088.629420  1088.229850     0.000620
      1777     6.627000  1078.396171  1122.675652     0.000639
      1778     6.630000  1032.742840  1133.996156     0.000672
      1779     6.633000  1012.376260  1119.918899     0.000661
      1780     6.636000   971.483917  1082.799813     0.000700
      1781     6.639000   934.876224  1028.871617     0.000756
      1782     6.642000   934.531347   966.119232     0.000718
      1783     6.645000   845.949397   902.171753     0.000796
      1784     6.648000   802.004565   843.015172     0.000881
      1785     6.651000   789.191455   792.466515     0.000850
      1786     6.654000   723.054880   752.183100     0.000936
      1787     6.657000   638.627168   722.048923     0.001098
      1788     6.660000   717.052279   700.771076     0.000962
      1789     6.663000   636.723680   686.501218     0.001069
      1790     6.666000   666.389711   677.336099     0.001016
      1791     6.669000   643.520596   671.629290     0.001109
      1792     6.672000   649.953238   668.121028     0.001034
      1793     6.675000   658.476247   665.937363     0.001015
      1794     6.678000   679.198377   664.520212     0.001045
      1795     6.681000   696.294561   663.537637     0.000969
      1796     6.684000   606.433405   662.803505     0.001121
      1797     6.687000   623.402267   662.218121     0.001118
      1798     6.690000   640.344050   661.729729     0.001085
      1799     6.693000   670.792251   661.310642     0.001006
      1800     6.696000   677.620695   660.943141     0.000994
      1801     6.699000   718.788334   660.613576     0.000983
      1802     6.702000   603.743172   660.318402     0.001121
      1803     6.705000   620.361765   660.052353     0.001090
      1804     6.708000   654.024091   659.811246     0.001090
      1805     6.711000   669.718868   659.591663     0.001004
      1806     6.714000   650.833185   659.390763     0.001042
      1807     6.717000   628.740728   659.206164     0.001105
      1808     6.720000   684.428782   659.035851     0.001003
      1809     6.723000   620.856162   658.878113     0.001103
      1810     6.726000   662.178896   658.731490     0.001029
      1811     6.729000   682.531438   658.594729     0.001043
      1812     6.732000   701.217873   658.466751     0.000964
      1813     6.735000   616.697338   658.346621     0.001094
      1814     6.738000   546.855360   658.233528     0.001295
      1815     6.741000   634.714773   658.126765     0.001064
      1816     6.744000   624.870393   658.025713     0.001084
      1817     6.747000   677.326628   657.929831     0.001029
      1818     6.750000   668.164067   657.838638     0.001030
      1819     6.753000   646.104693   657.751714     0.001053
      1820     6.756000   666.773788   657.668683     0.001024
      1821     6.759000   660.894622   657.589214     0.001073
      1822     6.762000   675.550961   657.513010     0.000993
      1823     6.765000   650.005486   657.439807     0.001025
      1824     6.768000   586.631005   657.369368     0.001208
      1825     6.771000   611.483702   657.301482     0.001098
      1826     6.774000   706.231297   657.235956     0.000947
      1827     6.777000   672.057219   657.172619     0.001035
      1828     6.780000   637.375695   657.111316     0.001075
      1829     6.783000   648.780693   657.051905     0.001043
      1830     6.786000   660.815380   656.994260     0.001032
      1831     6.789000   651.657282   656.938264     0.001081
      1832     6.792000   651.027789   656.883813     0.001040
      1833     6.795000   664.382505   656.830809     0.001012
      1834     6.798000   659.621398   656.779166     0.001077
      1835     6.801000   677.705930   656.728803     0.000999
      1836     6.804000   681.628129   656.679646     0.000998
      1837     6.807000   663.352025   656.631629     0.001051
      1838     6.810000   598.545694   656.584690     0.001147
      1839     6.813000   605.100859   656.538771     0.001128
      1840     6.816000   650.208548   656.493820     0.001041
      1841     6.819000   705.365156   656.449789     0.001000
      1842     6.822000   645.554234   656.406633     0.001050
      1843     6.825000   638.182225   656.364311     0.001051
      1844     6.828000   738.118144   656.322785     0.000955
      1845     6.831000   651.686576   656.282027     0.001043
      1846     6.834000   656.440374   656.242037     0.001022
      1847     6.837000   600.500820   656.202804     0.001173
      1848     6.840000   648.320764   656.164292     0.001058
      1849     6.843000   658.017959   656.126263     0.001044
      1850     6.846000   575.166873   656.088851     0.001194
      1851     6.849000   625.832130   656.052035     0.001131
      1852     6.852000   692.182304   656.015792     0.000987
      1853     6.855000   699.078459   655.980102     0.000956
      1854     6.858000   658.505718   655.944948     0.001087
      1855     6.861000   668.767282   655.910311     0.001021
      1856     6.864000   671.802529   655.876175     0.001013
      1857     6.867000   669.387538   655.842525     0.001041
      1858     6.870000   628.503935   655.809346     0.001090
      1859     6.873000   739.024278   655.776625     0.000917
      1860     6.876000   741.566587   655.744350     0.000912
      1861     6.879000   652.539659   655.712508     0.001079
      1862     6.882000   702.990227   655.681088     0.000968
      1863     6.885000   696.091317   655.650080     0.000976
      1864     6.888000   669.036731   655.619474     0.001069
      1865     6.891000   636.862831   655.589260     0.001068
      1866     6.894000   677.811447   655.559430     0.000987
      1867     6.897000   603.521895   655.529975     0.001170
      1868     6.900000   660.220016   655.500888     0.001035
      1869     6.903000   642.080223   655.472160     0.001066
      1870     6.906000   674.628367   655.443786     0.001015
      1871     6.909000   693.808732   655.415758     0.001011
      1872     6.912000   637.699049   655.388070     0.001062
      1873     6.915000   696.236199   655.360716     0.000966
      1874     6.918000   638.547298   655.333691     0.001117
      1875     6.921000   665.939150   655.306989     0.001021
      1876     6.924000   661.774327   655.280930     0.001023
      1877     6.927000   718.679873   655.256677     0.000969
      1878     6.930000   604.878674   655.234964     0.001153
      1879     6.933000   641.658918   655.213629     0.001063
      1880     6.936000   655.266695   655.188497     0.001045
      1881     6.939000   626.277641   655.163661     0.001122
      1882     6.942000   701.839077   655.139118     0.000969
      1883     6.945000   659.748670   655.114865     0.001025
      1884     6.948000   637.432348   655.090897     0.001117
      1885     6.951000   638.525849   655.067213     0.001077
      1886     6.954000   679.416141   655.043808     0.000987
      1887     6.957000   593.423716   655.020680     0.001186
      1888     6.960000   652.674479   654.997826     0.001054
      1889     6.963000   655.253305   654.975244     0.001036
      1890     6.966000   625.842308   654.952931     0.001099
      1891     6.969000   667.849445   654.930884     0.001052
      1892     6.972000   670.605655   654.909102     0.001017
      1893     6.975000   656.761719   654.887582     0.001027
      1894     6.978000   618.648225   654.866322     0.001138
      1895     6.981000   655.914166   654.845321     0.001042
      1896     6.984000   649.743212   654.824576     0.001034
      1897     6.987000   657.460356   654.804085     0.001076
      1898     6.990000   727.843936   654.783847     0.000947
      1899     6.993000   658.451609   654.763861     0.001029
      1900     6.996000   660.414697   654.744124     0.001042
      1901     6.999000   690.880961   654.724624     0.001013
      1902     7.002000   684.985624   654.704934     0.000998
      1903     7.005000   774.875464   654.684546     0.000868
      1904     7.008000   671.577658   654.662986     0.001053
      1905     7.011000   649.809506   654.640229     0.001052
      1906     7.014000   616.561998   654.615161     0.001094
      1907     7.017000   698.002106   654.590871     0.001009
      1908     7.020000   633.065578   654.573170     0.001095
      1909     7.023000   658.400590   654.555707     0.001021
      1910     7.026000   663.615085   654.538480     0.001024
      1911     7.029000   665.028028   654.521490     0.001055
      1912     7.032000   625.914880   654.504735     0.001084
      1913     7.035000   646.097806   654.488213     0.001054
      1914     7.038000   642.992795   654.471925     0.001102
      1915     7.041000   687.169248   654.455869     0.000991
      1916     7.044000   679.225829   654.440045     0.000988
      1917     7.047000   669.688790   654.424452     0.001041
      1918     7.050000   641.006336   654.409089     0.001086
      1919     7.053000   661.675553   654.393956     0.001008
      1920     7.056000   680.408680   654.379052     0.001013
      1921     7.059000   619.112990   654.364376     0.001135
      1922     7.062000   652.986385   654.349927     0.001037
      1923     7.065000   705.072652   654.335706     0.000962
      1924     7.068000   638.485873   654.321712     0.001096
      1925     7.071000   676.574765   654.307944     0.001014
      1926     7.074000   652.039987   654.294402     0.001023
      1927     7.077000   651.505098   654.281084     0.001084
      1928     7.080000   647.404313   654.267992     0.001078
      1929     7.083000   697.588511   654.255124     0.000965
      1930     7.086000   658.744128   654.242479     0.001051
      1931     7.089000   652.038823   654.230059     0.001094
      1932     7.092000   659.548243   654.217861     0.001025
      1933     7.095000   633.931051   654.205887     0.001061
      1934     7.098000   692.825034   654.194135     0.001012
      1935     7.101000   697.154097   654.182605     0.000986
      1936     7.104000   638.845170   654.171297     0.001058
      1937     7.107000   643.204951   654.160210     0.001092
      1938     7.110000   642.587630   654.149345     0.001077
      1939     7.113000   662.043191   654.138701     0.001018
      1940     7.116000   691.727321   654.128278     0.001006
      1941     7.119000   673.455654   654.118075     0.001048
      1942     7.122000   646.987232   654.108093     0.001040
      1943     7.125000   700.142792   654.098331     0.000974
      1944     7.128000   678.107158   654.088789     0.001043
      1945     7.131000   609.339105   654.079466     0.001130
      1946     7.134000   626.522826   654.070363     0.001081
      1947     7.137000   640.604352   654.061480     0.001090
      1948     7.140000   644.590849   654.052816     0.001078
      1949     7.143000   600.426590   654.044370     0.001120
      1950     7.146000   632.559781   654.036144     0.001088
      1951     7.149000   670.233297   654.028137     0.001036
      1952     7.152000   699.721738   654.020348     0.000958
      1953     7.155000   668.448682   654.012778     0.001013
      1954     7.158000   715.323455   654.005427     0.000978
      1955     7.161000   613.597770   653.998293     0.001115
      1956     7.164000   677.243376   653.991378     0.000990
      1957     7.167000   725.454556   653.984682     0.000961
      1958     7.170000   657.572624   653.978203     0.001053
      1959     7.173000   653.877827   653.971942     0.001031
      1960     7.176000   672.127075   653.965900     0.001022
      1961     7.179000   651.332568   653.960075     0.001087
      1962     7.182000   667.123286   653.954468     0.001009
      1963     7.185000   697.397854   653.949079     0.000966
      1964     7.188000   681.867190   653.943908     0.001030
      1965     7.191000   621.836440   653.938955     0.001098
      1966     7.194000   688.001011   653.934219     0.000970
      1967     7.197000   635.968510   653.929701     0.001088
      1968     7.200000   631.619522   653.925401     0.001101
      1969     7.203000   626.659436   653.921318     0.001078
      1970     7.206000   658.189024   653.917453     0.001051
      1971     7.209000   653.487682   653.913806     0.001075
      1972     7.212000   637.189642   653.910376     0.001052
      1973     7.215000   702.218515   653.907164     0.000961
      1974     7.218000   632.357748   653.904170     0.001104
      1975     7.221000   725.305055   653.901393     0.000941
      1976     7.224000   629.140154   653.898834     0.001077
      1977     7.227000   664.533670   653.896493     0.001052
      1978     7.230000   682.039036   653.894369     0.001022
      1979     7.233000   682.163420   653.892464     0.000982
      1980     7.236000   658.449568   653.890776     0.001042
      1981     7.239000   662.490877   653.889305     0.001063
      1982     7.242000   610.916371   653.888053     0.001108
      1983     7.245000   667.494286   653.887019     0.001017
      1984     7.248000   617.215817   653.886202     0.001135
      1985     7.251000   684.161604   653.885604     0.001003
      1986     7.254000   690.437647   653.885223     0.000978
      1987     7.257000   636.282040   653.885061     0.001093
      1988     7.260000   699.643594   653.885117     0.000990
      1989     7.263000   623.544945   653.885391     0.001075
      1990     7.266000   682.964817   653.885883     0.001008
      1991     7.269000   635.724239   653.886594     0.001101
      1992     7.272000   705.971466   653.887523     0.000940
      1993     7.275000   667.394296   653.888671     0.001024
      1994     7.278000   676.405344   653.890037     0.001045
      1995     7.281000   663.180249   653.891622     0.001025
      1996     7.284000   683.700250   653.893425     0.000985
      1997     7.287000   694.237438   653.895448     0.001010
      1998     7.290000   630.965729   653.897689     0.001100
      1999     7.293000   652.112982   653.900149     0.001026
      2000     7.296000   657.593484   653.902829     0.001043
      2001     7.299000   638.514275   653.905727     0.001095
      2002     7.302000   664.668204   653.908845     0.001007
      2003     7.305000   686.106495   653.912182     0.000998
      2004     7.308000   672.534942   653.915738     0.001045
      2005     7.311000   647.186406   653.919514     0.001049
      2006     7.314000   680.945807   653.923510     0.000996
      2007     7.317000   689.949321   653.927725     0.001004
      2008     7.320000   699.064503   653.932134     0.000995
      2009     7.323000   646.640227   653.936689     0.001045
      2010     7.326000   695.315864   653.941352     0.000995
      2011     7.329000   649.443640   653.946117     0.001085
      2012     7.332000   635.348945   653.950933     0.001049
      2013     7.335000   645.503160   653.956478     0.001056
      2014     7.338000   674.211778   653.962244     0.001038
      2015     7.341000   613.368235   653.968231     0.001113
      2016     7.344000   675.696071   653.974439     0.001001
      2017     7.347000   598.008549   653.980867     0.001177
      2018     7.350000   668.317773   653.987516     0.001033
      2019     7.353000   690.276109   653.994386     0.000976
      2020     7.356000   692.200838   654.001478     0.000992
      2021     7.359000   721.510711   654.008791     0.000979
      2022     7.362000   658.402476   654.016327     0.001023
      2023     7.365000   700.700720   654.024083     0.000981
      2024     7.368000   673.287774   654.032061     0.001041
      2025     7.371000   669.266709   654.040261     0.001014
      2026     7.374000   750.280252   654.048683     0.000896
      2027     7.377000   684.627860   654.057327     0.001018
      2028     7.380000   695.660133   654.066194     0.000996
      2029     7.383000   641.108214   654.075283     0.001045
      2030     7.386000   642.251844   654.084595     0.001075
      2031     7.389000   661.691486   654.094130     0.001064
      2032     7.392000   688.060517   654.103888     0.000975
      2033     7.395000   666.403461   654.113869     0.001026
      2034     7.398000   623.780658   654.124073     0.001125
      2035     7.401000   664.724953   654.134501     0.001027
      2036     7.404000   701.167751   654.145153     0.000968
      2037     7.407000   635.147937   654.156029     0.001086
      2038     7.410000   677.329476   654.167315     0.001015
      2039     7.413000   658.621464   654.180449     0.001024
      2040     7.416000   679.906089   654.196669     0.001019
      2041     7.419000   665.200439   654.216316     0.001058
      2042     7.422000   683.886499   654.228363     0.000974
      2043     7.425000   705.733546   654.240672     0.000981
      2044     7.428000   686.813768   654.253753     0.001011
      2045     7.431000   649.986826   654.268355     0.001038
      2046     7.434000   637.837745   654.284957     0.001072
      2047     7.437000   678.357905   654.298202     0.001021
      2048     7.440000   645.528256   654.311612     0.001074
      2049     7.443000   661.436796   654.325248     0.001025
      2050     7.446000   708.672030   654.339111     0.000971
      2051     7.449000   688.427337   654.353201     0.001014
      2052     7.452000   681.116276   654.367519     0.000989
      2053     7.455000   583.924345   654.382063     0.001179
      2054     7.458000   645.205700   654.396836     0.001077
      2055     7.461000   634.713243   654.411836     0.001080
      2056     7.464000   679.427105   654.427065     0.001007
      2057     7.467000   657.423033   654.442522     0.001070
      2058     7.470000   574.824518   654.458208     0.001207
      2059     7.473000   630.642272   654.474122     0.001074
      2060     7.476000   691.530245   654.490266     0.000991
      2061     7.479000   633.007835   654.506639     0.001113
      2062     7.482000   626.244658   654.523243     0.001072
      2063     7.485000   662.957505   654.540076     0.001038
      2064     7.488000   681.541304   654.557139     0.001030
      2065     7.491000   647.161415   654.574433     0.001055
      2066     7.494000   687.652716   654.591958     0.000983
      2067     7.497000   676.000392   654.609715     0.001021
      2068     7.500000   628.317459   654.627703     0.001109
      2069     7.503000   681.540465   654.645922     0.000984
      2070     7.506000   681.050098   654.664375     0.001004
      2071     7.509000   652.971344   654.683059     0.001072
      2072     7.512000   657.545157   654.701977     0.001025
      2073     7.515000   671.458944   654.721128     0.001025
      2074     7.518000   635.971747   654.740512     0.001105
      2075     7.521000   624.698655   654.760131     0.001089
      2076     7.524000   637.878545   654.779984     0.001077
      2077     7.527000   667.177687   654.800072     0.001033
      2078     7.530000   691.960738   654.820395     0.001004
      2079     7.533000   663.997411   654.840954     0.001015
      2080     7.536000   693.671334   654.861749     0.001002
      2081     7.539000   670.362567   654.882780     0.001057
      2082     7.542000   665.474510   654.904048     0.001010
      2083     7.545000   642.771943   654.925554     0.001075
      2084     7.548000   677.615209   654.947298     0.001021
      2085     7.551000   711.850833   654.969281     0.000949
      2086     7.554000   637.759489   654.991502     0.001075
      2087     7.557000   642.832964   655.013963     0.001073
      2088     7.560000   670.369140   655.036664     0.001037
      2089     7.563000   686.825456   655.059606     0.000979
      2090     7.566000   706.956370   655.082789     0.000967
      2091     7.569000   627.679308   655.106213     0.001132
      2092     7.572000   650.820781   655.129880     0.001034
      2093     7.575000   691.549043   655.153791     0.000986
      2094     7.578000   655.051422   655.177945     0.001063
      2095     7.581000   680.938952   655.202344     0.000986
      2096     7.584000   681.845974   655.226988     0.001008
      2097     7.587000   618.475180   655.251877     0.001111
      2098     7.590000   691.062793   655.277014     0.001000
      2099     7.593000   610.935424   655.302398     0.001110
      2100     7.596000   684.021721   655.328031     0.001007
      2101     7.599000   685.043438   655.353913     0.001027
      2102     7.602000   670.111752   655.380045     0.000992
      2103     7.605000   615.617138   655.406428     0.001114
      2104     7.608000   640.466205   655.433064     0.001082
      2105     7.611000   660.994317   655.459953     0.001019
      2106     7.614000   639.752325   655.487096     0.001066
      2107     7.617000   657.380193   655.514494     0.001048
      2108     7.620000   613.344133   655.542149     0.001129
      2109     7.623000   693.092291   655.570061     0.000971
      2110     7.626000   627.011872   655.598233     0.001095
      2111     7.629000   669.441125   655.626665     0.001053
      2112     7.632000   726.804319   655.655358     0.000920
      2113     7.635000   666.458000   655.684315     0.001023
      2114     7.638000   634.505869   655.713537     0.001099
      2115     7.641000   629.099232   655.743025     0.001077
      2116     7.644000   608.245597   655.772781     0.001123
      2117     7.647000   681.855941   655.802807     0.001012
      2118     7.650000   661.523956   655.833105     0.001042
      2119     7.653000   687.941666   655.863676     0.000989
      2120     7.656000   659.012063   655.894523     0.001038
      2121     7.659000   689.703019   655.925648     0.001028
      2122     7.662000   657.409162   655.957052     0.001025
      2123     7.665000   636.737098   655.988740     0.001075
      2124     7.668000   625.344321   656.020712     0.001118
      2125     7.671000   620.553811   656.052972     0.001085
      2126     7.674000   707.629934   656.085523     0.000967
      2127     7.677000   643.160682   656.118368     0.001066
      2128     7.680000   691.811249   656.151509     0.001001
      2129     7.683000   698.498542   656.184950     0.000972
      2130     7.686000   661.090537   656.218695     0.001033
      2131     7.689000   668.758822   656.252747     0.001053
      2132     7.692000   649.851015   656.287111     0.001032
      2133     7.695000   720.557687   656.321791     0.000956
      2134     7.698000   690.214793   656.356790     0.001009
      2135     7.701000   668.314850   656.392115     0.001006
      2136     7.704000   664.902100   656.427771     0.001034
      2137     7.707000   670.617852   656.463761     0.001025
      2138     7.710000   636.533202   656.500094     0.001075
      2139     7.713000   655.628145   656.536774     0.001039
      2140     7.716000   656.194715   656.573810     0.001040
      2141     7.719000   712.126426   656.611206     0.000986
      2142     7.722000   633.043664   656.648973     0.001051
      2143     7.725000   625.061100   656.687117     0.001098
      2144     7.728000   662.366091   656.725648     0.001043
      2145     7.731000   657.932462   656.764575     0.001026
      2146     7.734000   722.567981   656.803909     0.000949
      2147     7.737000   627.542927   656.843844     0.001102
      2148     7.740000   625.218782   656.886405     0.001106
      2149     7.743000   705.715424   656.933717     0.000960
      2150     7.746000   672.860512   656.980854     0.001012
      2151     7.749000   655.730854   657.022436     0.001074
      2152     7.752000   683.207186   657.064506     0.000976
      2153     7.755000   755.830469   657.107083     0.000893
      2154     7.758000   706.023705   657.150186     0.000978
      2155     7.761000   666.644067   657.193835     0.001003
      2156     7.764000   700.854274   657.238056     0.000981
      2157     7.767000   603.793456   657.282871     0.001141
      2158     7.770000   654.030374   657.328311     0.001052
      2159     7.773000   612.599750   657.374404     0.001105
      2160     7.776000   616.846536   657.421184     0.001100
      2161     7.779000   696.537716   657.468689     0.001009
      2162     7.782000   651.249622   657.516959     0.001022
      2163     7.785000   723.873083   657.566039     0.000944
      2164     7.788000   673.077825   657.615979     0.001033
      2165     7.791000   629.739055   657.666874     0.001071
      2166     7.794000   674.338178   657.721452     0.001010
      2167     7.797000   671.863822   657.784132     0.001023
      2168     7.800000   646.904041   657.860845     0.001071
      2169     7.803000   635.246697   657.916648     0.001066
      2170     7.806000   659.404528   657.973258     0.001032
      2171     7.809000   700.481408   658.031279     0.001002
      2172     7.812000   683.126525   658.090833     0.000980
      2173     7.815000   645.382271   658.152058     0.001059
      2174     7.818000   695.460933   658.215112     0.001007
      2175     7.821000   634.547241   658.280173     0.001056
      2176     7.824000   730.889955   658.347445     0.000938
      2177     7.827000   709.801774   658.417162     0.000973
      2178     7.830000   672.845084   658.489595     0.001025
      2179     7.833000   663.823362   658.565056     0.001018
      2180     7.836000   691.914483   658.643910     0.000983
      2181     7.839000   675.330024   658.726588     0.001046
      2182     7.842000   646.162823   658.813607     0.001039
      2183     7.845000   665.237165   658.905608     0.001026
      2184     7.848000   685.256695   659.003431     0.001017
      2185     7.851000   648.551982   659.108276     0.001042
      2186     7.854000   666.827166   659.222019     0.001021
      2187     7.857000   655.615508   659.347793     0.001049
      2188     7.860000   630.340854   659.490796     0.001088
      2189     7.863000   631.312873   659.659162     0.001073
      2190     7.866000   692.760459   659.864886     0.000979
      2191     7.869000   659.761480   660.125668     0.001054
      2192     7.872000   593.658442   660.469689     0.001124
      2193     7.875000   733.801236   660.944233     0.000930
      2194     7.878000   675.860755   661.625956     0.001023
      2195     7.881000   692.239071   662.626685     0.000966
      2196     7.884000   711.082118   664.092827     0.000961
      2197     7.887000   648.588008   666.202943     0.001055
      2198     7.890000   639.804430   669.160320     0.001090
      2199     7.893000   681.956355   673.174983     0.000991
      2200     7.896000   666.005748   678.432467     0.001024
      2201     7.899000   677.012240   685.051011     0.001040
      2202     7.902000   670.809969   693.032960     0.000993
      2203     7.905000   643.969998   702.219199     0.002627
      2204     7.908000   694.466151   712.256784     0.001738
      2205     7.911000   674.141425   722.589228     0.001549
      2206     7.914000   709.994387   732.476954     0.001404
      2207     7.917000   682.968910   741.055121     0.001430
      2208     7.920000   658.104946   747.437403     0.001425
      2209     7.923000   720.418537   750.868494     0.001251
      2210     7.926000   691.096055   750.900702     0.001311
      2211     7.929000   698.982355   747.526631     0.001292
      2212     7.932000   744.113077   741.188626     0.001155
      2213     7.935000   670.197467   732.651566     0.001316
      2214     7.938000   684.846014   722.814793     0.001292
      2215     7.941000   677.683672   712.550370     0.001262
      2216     7.944000   693.992958   702.599198     0.001247
      2217     7.947000   621.984549   693.516202     0.001417
      2218     7.950000   667.859729   685.651618     0.001309
      2219     7.953000   636.094337   679.161159     0.001333
      2220     7.956000   656.188449   674.038538     0.001326
      2221     7.959000   639.468109   670.161276     0.001376
      2222     7.962000   684.065609   667.339566     0.001215
      2223     7.965000   648.154956   665.359456     0.001348
      2224     7.968000   689.621383   664.015015     0.001277
      2225     7.971000   656.906227   663.127932     0.001300
      2226     7.974000   600.427631   662.555913     0.001433
      2227     7.977000   699.697412   662.192862     0.001251
      2228     7.980000   679.590171   661.964194     0.001276
      2229     7.983000   675.102863   661.820128     0.001249
      2230     7.986000   675.853408   661.728910     0.001294
      2231     7.989000   628.582366   661.671039     0.001392
      2232     7.992000   686.633822   661.634878     0.001221
      2233     7.995000   628.672317   661.613582     0.001358
      2234     7.998000   632.800286   661.603113     0.001375
      2235     8.001000   633.439078   661.601018     0.001341
      2236     8.004000   619.879396   661.605770     0.001373
      2237     8.007000   656.461431   661.616444     0.001330
      2238     8.010000   668.151919   661.632343     0.001295
      2239     8.013000   636.132922   661.652649     0.001337
      2240     8.016000   672.303148   661.676152     0.001283
      2241     8.019000   624.502746   661.703042     0.001403
      2242     8.022000   705.640529   661.732961     0.001180
      2243     8.025000   686.955651   661.765601     0.001243
      2244     8.028000   644.507224   661.800696     0.001342
      2245     8.031000   667.708140   661.838015     0.001268
      2246     8.034000   659.742455   661.877356     0.001292
      2247     8.037000   633.709764   661.918545     0.001357
      2248     8.040000   606.950365   661.961427     0.001414
      2249     8.043000   664.703693   662.005866     0.001257
      2250     8.046000   679.901068   662.051745     0.001259
      2251     8.049000   662.633403   662.098957     0.001318
      2252     8.052000   633.959992   662.147410     0.001313
      2253     8.055000   668.145149   662.197021     0.001278
      2254     8.058000   662.548014   662.247718     0.001328
      2255     8.061000   638.356540   662.299437     0.001324
      2256     8.064000   687.861853   662.352159     0.001230
      2257     8.067000   671.960998   662.405890     0.001309
      2258     8.070000   684.242439   662.460542     0.001261
      2259     8.073000   664.244733   662.515834     0.001260
      2260     8.076000   667.149983   662.571920     0.001292
      2261     8.079000   696.746612   662.628771     0.001248
      2262     8.082000   625.780653   662.686361     0.001329
      2263     8.085000   654.438932   662.744670     0.001313
      2264     8.088000   706.183863   662.803681     0.001228
      2265     8.091000   724.688989   662.863381     0.001151
      2266     8.094000   670.949210   662.923761     0.001268
      2267     8.097000   700.769475   662.984818     0.001225
      2268     8.100000   645.405723   663.046554     0.001329
      2269     8.103000   678.572039   663.108977     0.001226
      2270     8.106000   656.311311   663.172107     0.001303
      2271     8.109000   690.542109   663.235978     0.001255
      2272     8.112000   655.523475   663.300654     0.001274
      2273     8.115000   711.061967   663.366251     0.001193
      2274     8.118000   680.794872   663.432984     0.001260
      2275     8.121000   653.858090   663.501242     0.001297
      2276     8.124000   665.443774   663.571720     0.001258
      2277     8.127000   619.131541   663.645611     0.001385
      2278     8.130000   657.565849   663.724866     0.001303
      2279     8.133000   668.213558   663.812517     0.001245
      2280     8.136000   717.833041   663.912982     0.001177
      2281     8.139000   631.176080   664.032262     0.001372
      2282     8.142000   641.181667   664.177857     0.001286
      2283     8.145000   659.252818   664.358206     0.001294
      2284     8.148000   696.183437   664.581528     0.001237
      2285     8.151000   645.169276   664.854008     0.001290
      2286     8.154000   646.869992   665.177554     0.001295
      2287     8.157000   674.066120   665.547496     0.001262
      2288     8.160000   638.094220   665.950822     0.001329
      2289     8.163000   643.928984   666.365502     0.001289
      2290     8.166000   651.191939   666.761402     0.001290
      2291     8.169000   656.535630   667.103206     0.001303
      2292     8.172000   652.558858   667.355843     0.001266
      2293     8.175000   700.426326   667.492249     0.001198
      2294     8.178000   668.837193   667.501470     0.001281
      2295     8.181000   662.314397   667.392760     0.001251
      2296     8.184000   646.175247   667.192806     0.001279
      2297     8.187000   656.108510   666.937116     0.001309
      2298     8.190000   657.128273   666.661576     0.001284
      2299     8.193000   672.243999   666.396780     0.001221
      2300     8.196000   665.197165   666.165148     0.001275
      2301     8.199000   634.531895   665.980020     0.001353
      2302     8.202000   657.506496   665.846294     0.001255
      2303     8.205000   659.446563   665.762155     0.001282
      2304     8.208000   656.828229   665.721389     0.001316
      2305     8.211000   711.370367   665.715673     0.001162
      2306     8.214000   696.832354   665.736432     0.001185
      2307     8.217000   666.325281   665.776046     0.001284
      2308     8.220000   692.955072   665.828421     0.001220
      2309     8.223000   710.062607   665.889081     0.001160
      2310     8.226000   597.686656   665.954967     0.001435
      2311     8.229000   731.312969   666.024115     0.001163
      2312     8.232000   633.612106   666.095329     0.001293
      2313     8.235000   664.371037   666.167913     0.001254
      2314     8.238000   655.478816   666.241473     0.001295
      2315     8.241000   664.234832   666.315788     0.001251
      2316     8.244000   649.569866   666.390932     0.001272
      2317     8.247000   658.808616   666.468322     0.001297
      2318     8.250000   649.829835   666.549335     0.001297
      2319     8.253000   623.681101   666.630160     0.001313
      2320     8.256000   659.674589   666.707108     0.001279
      2321     8.259000   675.751736   666.784479     0.001257
      2322     8.262000   622.440352   666.862255     0.001313
      2323     8.265000   648.007705   666.940421     0.001294
      2324     8.268000   647.753741   667.018965     0.001332
      2325     8.271000   641.237156   667.097877     0.001288
      2326     8.274000   658.356750   667.177146     0.001258
      2327     8.277000   661.685966   667.256765     0.001286
      2328     8.280000   669.683279   667.336728     0.001241
      2329     8.283000   660.968727   667.417028     0.001229
      2330     8.286000   682.527339   667.497660     0.001240
      2331     8.289000   694.308467   667.578620     0.001225
      2332     8.292000   644.944828   667.659903     0.001274
      2333     8.295000   666.137580   667.741521     0.001255
      2334     8.298000   692.661715   667.823507     0.001237
      2335     8.301000   637.040296   667.905901     0.001304
      2336     8.304000   623.636529   667.988480     0.001320
      2337     8.307000   647.197781   668.071337     0.001320
      2338     8.310000   678.210217   668.154503     0.001242
      2339     8.313000   657.623840   668.237975     0.001242
      2340     8.316000   611.360941   668.321751     0.001385
      2341     8.319000   661.113081   668.405832     0.001276
      2342     8.322000   672.094089   668.490215     0.001207
      2343     8.325000   677.502539   668.574899     0.001225
      2344     8.328000   689.430336   668.659885     0.001246
      2345     8.331000   637.776565   668.745170     0.001296
      2346     8.334000   648.081261   668.830755     0.001255
      2347     8.337000   653.905884   668.916752     0.001298
      2348     8.340000   679.360842   669.003920     0.001231
      2349     8.343000   704.530158   669.092982     0.001150
      2350     8.346000   607.097047   669.181744     0.001405
      2351     8.349000   667.405263   669.268835     0.001272
      2352     8.352000   594.613996   669.356223     0.001367
      2353     8.355000   652.590942   669.443908     0.001276
      2354     8.358000   663.473115   669.531891     0.001289
      2355     8.361000   685.434412   669.620170     0.001205
      2356     8.364000   641.549150   669.708746     0.001285
      2357     8.367000   659.891782   669.797862     0.001295
      2358     8.370000   683.422207   669.891547     0.001223
      2359     8.373000   730.326302   669.994792     0.001105
      2360     8.376000   671.464961   670.104799     0.001246
      2361     8.379000   645.116573   670.194969     0.001309
      2362     8.382000   622.586541   670.285438     0.001314
      2363     8.385000   589.706592   670.376205     0.001421
      2364     8.388000   652.614668   670.467270     0.001318
      2365     8.391000   692.492967   670.558635     0.001183
      2366     8.394000   640.025334   670.650299     0.001282
      2367     8.397000   672.260027   670.742262     0.001284
      2368     8.400000   641.358905   670.834526     0.001307
      2369     8.403000   715.246471   670.927090     0.001142
      2370     8.406000   694.181411   671.019955     0.001214
      2371     8.409000   712.475459   671.113121     0.001186
      2372     8.412000   660.520695   671.206589     0.001245
      2373     8.415000   676.567990   671.300360     0.001235
      2374     8.418000   633.245998   671.394433     0.001345
      2375     8.421000   644.980293   671.488809     0.001293
      2376     8.424000   717.727554   671.583490     0.001143
      2377     8.427000   640.986229   671.678475     0.001339
      2378     8.430000   674.892314   671.773765     0.001237
      2379     8.433000   696.561950   671.869361     0.001175
      2380     8.436000   671.917628   671.965263     0.001259
      2381     8.439000   691.933189   672.061473     0.001220
      2382     8.442000   654.653435   672.157990     0.001252
      2383     8.445000   643.540969   672.254816     0.001286
      2384     8.448000   601.929215   672.351946     0.001423
      2385     8.451000   689.685433   672.449231     0.001196
      2386     8.454000   698.048980   672.546486     0.001170
      2387     8.457000   693.830571   672.643574     0.001240
      2388     8.460000   691.172106   672.740393     0.001204
      2389     8.463000   660.910417   672.837425     0.001239
      2390     8.466000   628.447155   672.936449     0.001343
      2391     8.469000   698.538862   673.035787     0.001211
      2392     8.472000   671.178949   673.135442     0.001217
      2393     8.475000   709.956302   673.235413     0.001165
      2394     8.478000   689.062717   673.335703     0.001242
      2395     8.481000   700.166419   673.436311     0.001175
      2396     8.484000   672.884005   673.537240     0.001220
      2397     8.487000   620.224762   673.638490     0.001384
      2398     8.490000   672.757516   673.740062     0.001248
      2399     8.493000   642.892448   673.841958     0.001271
      2400     8.496000   688.957863   673.944178     0.001218
      2401     8.499000   658.073198   674.046724     0.001291
      2402     8.502000   640.571628   674.149597     0.001286
      2403     8.505000   652.039638   674.252798     0.001274
      2404     8.508000   643.657496   674.356330     0.001336
      2405     8.511000   648.486081   674.460192     0.001273
      2406     8.514000   700.675481   674.564387     0.001175
      2407     8.517000   696.863478   674.668916     0.001222
      2408     8.520000   680.554040   674.773780     0.001232
      2409     8.523000   664.995634   674.878981     0.001232
      2410     8.526000   679.274441   674.984521     0.001247
      2411     8.529000   631.197694   675.090401     0.001352
      2412     8.532000   668.399433   675.199161     0.001230
      2413     8.535000   639.139319   675.322485     0.001297
      2414     8.538000   706.911255   675.472750     0.001215
      2415     8.541000   691.906524   675.591655     0.001194
      2416     8.544000   675.634805   675.699457     0.001213
      2417     8.547000   706.760516   675.807612     0.001209
      2418     8.550000   651.058018   675.916120     0.001281
      2419     8.553000   660.342451   676.024984     0.001239
      2420     8.556000   676.741115   676.134206     0.001248
      2421     8.559000   632.979768   676.243789     0.001345
      2422     8.562000   615.751269   676.353735     0.001338
      2423     8.565000   673.219069   676.464046     0.001238
      2424     8.568000   702.345558   676.574725     0.001219
      2425     8.571000   662.498098   676.685775     0.001254
      2426     8.574000   622.952416   676.797197     0.001322
      2427     8.577000   687.784442   676.908995     0.001251
      2428     8.580000   723.332157   677.021171     0.001157
      2429     8.583000   643.689639   677.133730     0.001282
      2430     8.586000   650.551277   677.246674     0.001312
      2431     8.589000   676.212771   677.360010     0.001250
      2432     8.592000   702.485488   677.473742     0.001182
      2433     8.595000   681.241393   677.587860     0.001231
      2434     8.598000   665.766010   677.702375     0.001287
      2435     8.601000   680.157788   677.817293     0.001225
      2436     8.604000   653.353645   677.932617     0.001252
      2437     8.607000   727.777849   678.048352     0.001190
      2438     8.610000   682.510152   678.164500     0.001221
      2439     8.613000   720.077644   678.281068     0.001133
      2440     8.616000   703.097096   678.398059     0.001215
      2441     8.619000   636.140750   678.515479     0.001324
      2442     8.622000   662.609546   678.633332     0.001241
      2443     8.625000   638.031197   678.751624     0.001305
      2444     8.628000   650.330435   678.870360     0.001315
      2445     8.631000   652.227497   678.989546     0.001279
      2446     8.634000   652.219510   679.109189     0.001251
      2447     8.637000   674.214208   679.229294     0.001263
      2448     8.640000   664.980555   679.349869     0.001266
      2449     8.643000   681.368176   679.470920     0.001214
      2450     8.646000   670.590737   679.592455     0.001263
      2451     8.649000   694.993707   679.714482     0.001200
      2452     8.652000   672.279420   679.837009     0.001242
      2453     8.655000   734.081421   679.960044     0.001125
      2454     8.658000   639.517760   680.083598     0.001326
      2455     8.661000   703.044684   680.207679     0.001184
      2456     8.664000   684.558161   680.332298     0.001191
      2457     8.667000   662.401210   680.457466     0.001303
      2458     8.670000   676.735063   680.583195     0.001238
      2459     8.673000   649.692840   680.709496     0.001270
      2460     8.676000   671.463939   680.836383     0.001256
      2461     8.679000   716.513668   680.963870     0.001172
      2462     8.682000   680.025455   681.091971     0.001212
      2463     8.685000   724.919770   681.220703     0.001141
      2464     8.688000   729.665682   681.350081     0.001179
      2465     8.691000   724.838501   681.480126     0.001150
      2466     8.694000   672.935341   681.610855     0.001218
      2467     8.697000   695.415726   681.742289     0.001236
      2468     8.700000   663.234024   681.874452     0.001262
      2469     8.703000   707.269056   682.007366     0.001158
      2470     8.706000   652.692222   682.141059     0.001298
      2471     8.709000   669.429086   682.275558     0.001252
      2472     8.712000   698.485262   682.410894     0.001186
      2473     8.715000   668.737945   682.547100     0.001229
      2474     8.718000   649.871649   682.684211     0.001316
      2475     8.721000   709.086756   682.822268     0.001184
      2476     8.724000   675.915075   682.961312     0.001210
      2477     8.727000   664.426372   683.101390     0.001301
      2478     8.730000   732.742198   683.242554     0.001147
      2479     8.733000   710.130341   683.384861     0.001154
      2480     8.736000   680.562879   683.528371     0.001249
      2481     8.739000   657.581165   683.673162     0.001293
      2482     8.742000   688.676404   683.820087     0.001200
      2483     8.745000   653.123976   683.970720     0.001267
      2484     8.748000   671.016023   684.125611     0.001277
      2485     8.751000   686.974268   684.276401     0.001210
      2486     8.754000   674.642600   684.428910     0.001224
      2487     8.757000   712.661751   684.583304     0.001201
      2488     8.760000   682.003942   684.739734     0.001233
      2489     8.763000   715.796239   684.898372     0.001145
      2490     8.766000   737.206324   685.059411     0.001145
      2491     8.769000   677.728727   685.223074     0.001247
      2492     8.772000   740.463315   685.389621     0.001122
      2493     8.775000   739.504109   685.559351     0.001121
      2494     8.778000   661.111550   685.732626     0.001291
      2495     8.781000   705.186586   685.909887     0.001195
      2496     8.784000   704.124870   686.091704     0.001166
      2497     8.787000   730.460754   686.278860     0.001178
      2498     8.790000   653.605768   686.472500     0.001289
      2499     8.793000   686.707833   686.674416     0.001197
      2500     8.796000   715.382575   686.888339     0.001188
      2501     8.799000   704.448804   687.126487     0.001195
      2502     8.802000   701.200997   687.405998     0.001185
      2503     8.805000   680.611095   687.700638     0.001225
      2504     8.808000   656.897135   688.049955     0.001300
      2505     8.811000   669.861346   688.490027     0.001256
      2506     8.814000   713.818546   689.068175     0.001144
      2507     8.817000   704.351284   689.850415     0.001215
      2508     8.820000   688.577964   690.923765     0.001235
      2509     8.823000   705.951941   692.395648     0.001157
      2510     8.826000   706.815462   694.388591     0.001216
      2511     8.829000   732.362207   697.028917     0.001162
      2512     8.832000   722.163169   700.429696     0.001142
      2513     8.835000   711.225789   704.664765     0.001176
      2514     8.838000   744.590934   709.728296     0.001138
      2515     8.841000   731.257887   715.538417     0.001146
      2516     8.844000   778.440645   721.895162     0.001051
      2517     8.847000   726.258841   728.479784     0.001180
      2518     8.850000   736.166225   734.864202     0.001145
      2519     8.853000   716.024261   740.539889     0.001146
      2520     8.856000   706.481142   744.971662     0.001198
      2521     8.859000   766.529510   747.681113     0.001106
      2522     8.862000   786.029742   748.351090     0.001050
      2523     8.865000   774.827912   746.915071     0.001070
      2524     8.868000   800.655138   743.580781     0.001058
      2525     8.871000   713.136832   738.769481     0.001183
      2526     8.874000   753.919326   733.008459     0.001089
      2527     8.877000   749.210013   726.830885     0.001142
      2528     8.880000   778.057522   720.707946     0.001082
      2529     8.883000   691.221793   715.010574     0.001184
      2530     8.886000   698.523893   709.992608     0.001222
      2531     8.889000   688.224997   705.790902     0.001233
      2532     8.892000   728.092331   702.439305     0.001137
      2533     8.895000   712.488857   699.892247     0.001181
      2534     8.898000   685.647975   698.052467     0.001238
      2535     8.901000   738.066603   696.797569     0.001137
      2536     8.904000   711.825228   696.001579     0.001158
      2537     8.907000   727.116403   695.549700     0.001163
      2538     8.910000   694.574189   695.346274     0.001225
      2539     8.913000   693.196038   695.317229     0.001182
      2540     8.916000   675.428780   695.408790     0.001252
      2541     8.919000   661.329680   695.584212     0.001289
      2542     8.922000   753.252374   695.819881     0.001080
      2543     8.925000   725.096613   696.101681     0.001156
      2544     8.928000   735.989295   696.422054     0.001150
      2545     8.931000   695.668872   696.777881     0.001209
      2546     8.934000   717.708391   697.169172     0.001151
      2547     8.937000   669.614347   697.598476     0.001279
      2548     8.940000   750.820477   698.070993     0.001137
      2549     8.943000   715.729766   698.595470     0.001144
      2550     8.946000   736.125600   699.186090     0.001156
      2551     8.949000   693.652238   699.865728     0.001237
      2552     8.952000   742.921358   700.671034     0.001105
      2553     8.955000   723.617141   701.659913     0.001176
      2554     8.958000   703.802083   702.921859     0.001201
      2555     8.961000   687.174360   704.591407     0.001222
      2556     8.964000   742.098608   706.864507     0.001111
      2557     8.967000   749.420108   710.016966     0.001131
      2558     8.970000   758.874543   714.423202     0.001114
      2559     8.973000   695.183993   720.572482     0.001169
      2560     8.976000   719.722846   729.078472     0.001193
      2561     8.979000   722.326345   740.676501     0.001178
      2562     8.982000   695.456666   756.201403     0.001186
      2563     8.985000   793.910881   776.537812     0.001060
      2564     8.988000   752.193606   802.550536     0.001133
      2565     8.991000   800.093271   835.027153     0.001034
      2566     8.994000   840.877800   874.462104     0.000985
      2567     8.997000   897.357735   920.295719     0.000939
      2568     9.000000   918.300660   972.000817     0.000916
      2569     9.003000   892.606395  1028.267305     0.000926
      2570     9.006000  1017.657028  1086.921657     0.000826
      2571     9.009000  1050.691389  1144.992636     0.000811
      2572     9.012000  1129.394275  1198.775593     0.000714
      2573     9.015000  1161.950966  1244.059369     0.000726
      2574     9.018000  1177.424849  1276.583679     0.000716
      2575     9.021000  1213.978629  1292.744579     0.000677
      2576     9.024000  1225.672589  1290.422352     0.000669
      2577     9.027000  1221.961272  1269.603396     0.000687
      2578     9.030000  1136.647104  1232.437086     0.000742
      2579     9.033000  1134.607727  1182.677118     0.000711
      2580     9.036000  1044.989994  1124.836499     0.000802
      2581     9.039000   904.110233  1063.434504     0.000946
      2582     9.042000   903.945341  1002.486660     0.000890
      2583     9.045000   859.869802   945.208449     0.000981
      2584     9.048000   859.434504   893.874279     0.000987
      2585     9.051000   769.977681   849.801108     0.001080
      2586     9.054000   866.849486   813.437954     0.000969
      2587     9.057000   775.643626   784.534463     0.001095
      2588     9.060000   782.300868   762.351317     0.001091
      2589     9.063000   736.356779   745.873459     0.001123
      2590     9.066000   742.992802   733.994737     0.001138
      2591     9.069000   769.669660   725.655546     0.001117
      2592     9.072000   764.066190   719.928504     0.001059
      2593     9.075000   738.550460   716.057640     0.001152
      2594     9.078000   822.505788   713.463718     0.001028
      2595     9.081000   694.206334   711.726772     0.001196
      2596     9.084000   747.651916   710.552820     0.001120
      2597     9.087000   760.427075   709.729565     0.001111
      2598     9.090000   707.025546   709.141098     0.001210
      2599     9.093000   730.000127   708.708344     0.001126
      2600     9.096000   702.681060   708.382043     0.001207
      2601     9.099000   701.841676   708.131025     0.001236
      2602     9.102000   767.149336   707.938158     0.001055
      2603     9.105000   704.247546   707.791819     0.001198
      2604     9.108000   735.019660   707.684276     0.001158
      2605     9.111000   726.445963   707.610068     0.001141
      2606     9.114000   725.619129   707.565098     0.001150
      2607     9.117000   746.792657   707.546143     0.001130
      2608     9.120000   726.009327   707.550569     0.001164
      2609     9.123000   704.720666   707.576179     0.001161
      2610     9.126000   738.088167   707.621113     0.001148
      2611     9.129000   728.929018   707.683792     0.001191
      2612     9.132000   705.408608   707.762865     0.001151
      2613     9.135000   683.940411   707.857179     0.001236
      2614     9.138000   692.436224   707.965757     0.001232
      2615     9.141000   759.302624   708.087768     0.001085
      2616     9.144000   731.968990   708.222519     0.001141
      2617     9.147000   721.180361   708.369433     0.001166
      2618     9.150000   719.102343   708.528044     0.001172
      2619     9.153000   739.287264   708.697982     0.001116
      2620     9.156000   688.294629   708.878969     0.001222
      2621     9.159000   730.024404   709.070812     0.001173
      2622     9.162000   709.358204   709.273402     0.001145
      2623     9.165000   714.275563   709.486705     0.001185
      2624     9.168000   704.097386   709.710768     0.001213
      2625     9.171000   705.304428   709.945715     0.001171
      2626     9.174000   649.098518   710.191748     0.001297
      2627     9.177000   751.855326   710.449153     0.001126
      2628     9.180000   650.643017   710.718302     0.001319
      2629     9.183000   720.373313   710.999662     0.001144
      2630     9.186000   774.202294   711.293798     0.001080
      2631     9.189000   709.859413   711.601392     0.001212
      2632     9.192000   758.701596   711.923247     0.001073
      2633     9.195000   715.649668   712.260312     0.001182
      2634     9.198000   727.866146   712.613698     0.001181
      2635     9.201000   722.263797   712.984709     0.001131
      2636     9.204000   709.767146   713.374873     0.001181
      2637     9.207000   780.962876   713.785985     0.001083
      2638     9.210000   764.297347   714.220164     0.001098
      2639     9.213000   740.139977   714.679924     0.001127
      2640     9.216000   705.678994   715.168269     0.001190
      2641     9.219000   711.973081   715.688820     0.001212
      2642     9.222000   690.094012   716.245984     0.001184
      2643     9.225000   733.996056   716.845208     0.001147
      2644     9.228000   678.014882   717.493352     0.001258
      2645     9.231000   711.718743   718.199394     0.001151
      2646     9.234000   719.256685   718.976096     0.001166
      2647     9.237000   667.994545   719.844796     0.001264
      2648     9.240000   739.803684   720.849518     0.001139
      2649     9.243000   694.403790   722.094736     0.001192
      2650     9.246000   762.548493   723.831209     0.001095
      2651     9.249000   773.111954   726.611640     0.001116
      2652     9.252000   740.011210   731.490688     0.001096
      2653     9.255000   780.119905   740.127055     0.001085
      2654     9.258000   711.497431   754.509671     0.001206
      2655     9.261000   832.291120   776.052695     0.000983
      2656     9.264000   797.273909   804.167685     0.001062
      2657     9.267000   862.571794   835.026649     0.000971
      2658     9.270000   841.006338   861.680094     0.001003
      2659     9.273000   823.802537   876.548316     0.001007
      2660     9.276000   874.540080   875.987027     0.000953
      2661     9.279000   877.912674   863.745792     0.000974
      2662     9.282000   878.474447   848.852283     0.000921
      2663     9.285000   901.245323   840.215263     0.000935
      2664     9.288000   833.858930   843.564157     0.001023
      2665     9.291000   869.622933   861.137592     0.000937
      2666     9.294000   903.074847   892.752720     0.000932
      2667     9.297000  1014.665878   937.163582     0.000821
      2668     9.300000  1037.171706   992.908487     0.000804
      2669     9.303000  1045.922951  1058.462034     0.000788
      2670     9.306000  1066.776192  1131.977639     0.000781
      2671     9.309000  1147.514173  1210.970368     0.000740
      2672     9.312000  1289.320395  1292.133084     0.000625
      2673     9.315000  1293.458630  1371.332425     0.000647
      2674     9.318000  1431.239886  1443.775264     0.000589
      2675     9.321000  1480.569565  1504.347666     0.000542
      2676     9.324000  1430.897247  1548.151082     0.000584
      2677     9.327000  1534.831685  1571.227633     0.000538
      2678     9.330000  1437.597649  1571.336028     0.000578
      2679     9.333000  1492.903237  1548.485273     0.000548
      2680     9.336000  1528.824401  1504.946042     0.000534
      2681     9.339000  1396.125979  1444.721589     0.000606
      2682     9.342000  1318.849427  1372.751150     0.000612
      2683     9.345000  1338.400475  1294.165295     0.000624
      2684     9.348000  1267.054883  1213.743548     0.000661
      2685     9.351000  1206.169848  1135.567618     0.000672
      2686     9.354000  1055.321180  1062.823069     0.000801
      2687     9.357000   998.403666   997.730364     0.000843
      2688     9.360000   935.523662   941.550741     0.000885
      2689     9.363000   881.973904   894.692795     0.000942
      2690     9.366000   866.918454   856.877100     0.000959
      2691     9.369000   880.316952   827.333243     0.000967
      2692     9.372000   753.785569   805.000368     0.001089
      2693     9.375000   766.038987   788.706092     0.001092
      2694     9.378000   766.803476   777.310852     0.001110
      2695     9.381000   829.273953   769.811952     0.000987
      2696     9.384000   814.419130   765.409630     0.001033
      2697     9.387000   773.934176   763.541126     0.001078
      2698     9.390000   801.027917   763.888880     0.001048
      2699     9.393000   818.162337   766.366851     0.001020
      2700     9.396000   805.768066   771.086794     0.001036
      2701     9.399000   802.343234   778.306865     0.001069
      2702     9.402000   839.250490   788.370340     0.000967
      2703     9.405000   843.098363   801.652536     0.001000
      2704     9.408000   855.498630   818.545388     0.000998
      2705     9.411000   859.462214   839.514455     0.000944
      2706     9.414000   866.852620   865.254608     0.000980
      2707     9.417000   951.637638   896.947616     0.000884
      2708     9.420000  1006.193872   936.596462     0.000830
      2709     9.423000  1008.374363   987.380012     0.000834
      2710     9.426000  1056.081605  1053.904325     0.000784
      2711     9.429000  1088.669685  1142.098213     0.000783
      2712     9.432000  1224.659495  1258.438884     0.000666
      2713     9.435000  1284.402815  1408.428257     0.000654
      2714     9.438000  1459.464292  1594.661173     0.000579
      2715     9.441000  1691.082238  1815.011815     0.000473
      2716     9.444000  1917.362248  2061.370080     0.000432
      2717     9.447000  2219.322219  2319.236418     0.000366
      2718     9.450000  2490.457555  2568.431314     0.000321
      2719     9.453000  2749.330944  2785.227962     0.000291
      2720     9.456000  2911.000927  2946.219739     0.000274
      2721     9.459000  3035.315798  3033.551509     0.000270
      2722     9.462000  3000.900590  3039.516674     0.000264
      2723     9.465000  2893.969587  2967.763242     0.000276
      2724     9.468000  2781.125283  2830.646065     0.000295
      2725     9.471000  2589.986050  2645.218376     0.000301
      2726     9.474000  2380.506289  2429.993226     0.000347
      2727     9.477000  2194.348458  2202.593288     0.000375
      2728     9.480000  1909.568858  1977.927673     0.000426
      2729     9.483000  1752.898588  1767.049823     0.000475
      2730     9.486000  1492.154456  1576.919744     0.000548
      2731     9.489000  1378.772556  1410.928772     0.000610
      2732     9.492000  1216.971021  1269.799386     0.000666
      2733     9.495000  1114.267670  1152.503188     0.000747
      2734     9.498000  1086.760809  1057.000397     0.000785
      2735     9.501000  1026.296184   980.752515     0.000786
      2736     9.504000   946.768923   921.045085     0.000892
      2737     9.507000   960.908998   875.184041     0.000880
      2738     9.510000   886.323077   840.619853     0.000937
      2739     9.513000   861.420124   815.031594     0.000975
      2740     9.516000   832.802477   796.383542     0.000993
      2741     9.519000   879.682815   782.956450     0.000971
      2742     9.522000   818.498275   773.353355     0.001014
      2743     9.525000   815.802998   766.482305     0.001020
      2744     9.528000   751.637438   761.521581     0.001138
      2745     9.531000   776.425765   757.874924     0.001053
      2746     9.534000   797.252331   755.124094     0.001066
      2747     9.537000   747.318826   752.984482     0.001127
      2748     9.540000   780.263066   751.267261     0.001060
      2749     9.543000   726.420221   749.849432     0.001151
      2750     9.546000   780.787127   748.651579     0.001054
      2751     9.549000   726.193380   747.622239     0.001178
      2752     9.552000   812.184810   746.727415     0.001001
      2753     9.555000   765.379601   745.943881     0.001090
      2754     9.558000   778.356210   745.255021     0.001091
      2755     9.561000   722.977590   744.648337     0.001112
      2756     9.564000   742.042518   744.113982     0.001147
      2757     9.567000   781.001972   743.643901     0.001077
      2758     9.570000   803.797652   743.231326     0.001028
      2759     9.573000   781.707349   742.870634     0.001079
      2760     9.576000   770.059755   742.557138     0.001070
      2761     9.579000   797.938918   742.285922     0.001067
      2762     9.582000   769.084279   742.052494     0.001070
      2763     9.585000   756.881015   741.854127     0.001109
      2764     9.588000   758.062470   741.687821     0.001133
      2765     9.591000   676.441667   741.550916     0.001208
      2766     9.594000   799.605590   741.441051     0.001064
      2767     9.597000   788.681048   741.356125     0.001062
      2768     9.600000   750.122129   741.294262     0.001112
      2769     9.603000   726.762822   741.253790     0.001150
      2770     9.606000   766.970622   741.233212     0.001077
      2771     9.609000   688.521493   741.236957     0.001247
      2772     9.612000   704.292109   741.290751     0.001171
      2773     9.615000   793.430169   741.379462     0.001053
      2774     9.618000   784.583013   741.426548     0.001096
      2775     9.621000   759.249122   741.488083     0.001075
      2776     9.624000   751.512911   741.563293     0.001130
      2777     9.627000   793.372492   741.651486     0.001056
      2778     9.630000   768.069112   741.752044     0.001081
      2779     9.633000   738.378904   741.864417     0.001149
      2780     9.636000   736.020881   741.988115     0.001124
      2781     9.639000   765.988342   742.122708     0.001110
      2782     9.642000   764.663146   742.267817     0.001087
      2783     9.645000   762.318583   742.423113     0.001087
      2784     9.648000   781.361021   742.588312     0.001105
      2785     9.651000   767.028614   742.763175     0.001063
      2786     9.654000   777.124962   742.947504     0.001087
      2787     9.657000   726.445866   743.141139     0.001157
      2788     9.660000   732.549981   743.343960     0.001136
      2789     9.663000   781.550883   743.555881     0.001084
      2790     9.666000   741.259159   743.776856     0.001110
      2791     9.669000   742.789243   744.006872     0.001154
      2792     9.672000   760.585200   744.245951     0.001093
      2793     9.675000   773.476588   744.494153     0.001078
      2794     9.678000   744.844636   744.751571     0.001161
      2795     9.681000   775.027494   745.018338     0.001047
      2796     9.684000   740.094915   745.294624     0.001152
      2797     9.687000   770.324102   745.580636     0.001095
      2798     9.690000   724.004580   745.876625     0.001143
      2799     9.693000   766.825057   746.182885     0.001104
      2800     9.696000   747.842111   746.499755     0.001106
      2801     9.699000   771.095621   746.827623     0.001098
      2802     9.702000   763.147324   747.166932     0.001082
      2803     9.705000   781.869291   747.518178     0.001069
      2804     9.708000   789.312902   747.881922     0.001077
      2805     9.711000   740.426028   748.258789     0.001100
      2806     9.714000   735.072158   748.649481     0.001147
      2807     9.717000   749.038957   749.054778     0.001127
      2808     9.720000   765.284965   749.475548     0.001088
      2809     9.723000   754.359577   749.912762     0.001113
      2810     9.726000   788.997802   750.367495     0.001038
      2811     9.729000   787.135649   750.840946     0.001079
      2812     9.732000   754.792634   751.334452     0.001087
      2813     9.735000   754.026710   751.849502     0.001107
      2814     9.738000   731.843808   752.387755     0.001179
      2815     9.741000   726.387318   752.951069     0.001121
      2816     9.744000   781.831161   753.541521     0.001077
      2817     9.747000   714.478634   754.161442     0.001178
      2818     9.750000   762.395320   754.813455     0.001076
      2819     9.753000   745.216990   755.500515     0.001121
      2820     9.756000   727.112336   756.225966     0.001133
      2821     9.759000   780.018836   756.993604     0.001102
      2822     9.762000   774.273082   757.807749     0.001057
      2823     9.765000   780.361013   758.673333     0.001062
      2824     9.768000   770.309633   759.596003     0.001111
      2825     9.771000   776.210411   760.582234     0.001041
      2826     9.774000   736.313484   761.639459     0.001150
      2827     9.777000   779.254357   762.776216     0.001081
      2828     9.780000   747.201962   764.002315     0.001112
      2829     9.783000   805.103621   765.329026     0.001045
      2830     9.786000   799.744934   766.769323     0.001031
      2831     9.789000   767.471138   768.338188     0.001113
      2832     9.792000   748.253732   770.052997     0.001095
      2833     9.795000   762.723681   771.934168     0.001094
      2834     9.798000   763.809046   774.006093     0.001117
      2835     9.801000   803.676857   776.298803     0.001014
      2836     9.804000   789.833195   778.851074     0.001067
      2837     9.807000   804.531495   781.716535     0.001042
      2838     9.810000   801.126738   784.975874     0.001036
      2839     9.813000   754.657427   788.760826     0.001121
      2840     9.816000   814.337936   793.299531     0.001009
      2841     9.819000   888.429147   798.997904     0.000957
      2842     9.822000   770.532704   806.576621     0.001071
      2843     9.825000   826.309270   817.285216     0.001003
      2844     9.828000   883.235884   833.207645     0.000977
      2845     9.831000   903.521283   857.650776     0.000896
      2846     9.834000   970.194842   895.562508     0.000867
      2847     9.837000   978.530504   953.860400     0.000851
      2848     9.840000  1087.486393  1041.478897     0.000760
      2849     9.843000  1190.016723  1168.894342     0.000700
      2850     9.846000  1282.940113  1346.905925     0.000634
      2851     9.849000  1501.807300  1584.577074     0.000559
      2852     9.852000  1749.796050  1886.482556     0.000457
      2853     9.855000  2183.083534  2249.707607     0.000369
      2854     9.858000  2395.615907  2661.287334     0.000345
      2855     9.861000  3112.185955  3096.828864     0.000249
      2856     9.864000  3377.740586  3520.925925     0.000236
      2857     9.867000  3947.012641  3889.877424     0.000199
      2858     9.870000  4212.287641  4157.463832     0.000184
      2859     9.873000  4304.388725  4284.406519     0.000182
      2860     9.876000  4240.445705  4249.875636     0.000181
      2861     9.879000  4153.379198  4059.315130     0.000190
      2862     9.882000  3689.206481  3742.621303     0.000210
      2863     9.885000  3415.644054  3343.808533     0.000231
      2864     9.888000  2814.481062  2909.340391     0.000292
      2865     9.891000  2384.794990  2480.052695     0.000330
      2866     9.894000  2017.407422  2086.881416     0.000407
      2867     9.897000  1762.527501  1749.277808     0.000467
      2868     9.900000  1530.451955  1475.632926     0.000526
      2869     9.903000  1315.740578  1265.241328     0.000631
      2870     9.906000  1190.311042  1111.153403     0.000683
      2871     9.909000   994.716526  1003.165233     0.000852
      2872     9.912000  1025.310435   930.332844     0.000796
      2873     9.915000   947.809832   882.685907     0.000878
      2874     9.918000  1002.159309   852.108716     0.000843
      2875     9.921000   846.594750   832.555523     0.000954
      2876     9.924000   880.818397   819.845950     0.000962
      2877     9.927000   856.726038   811.269833     0.000974
      2878     9.930000   838.772018   805.165063     0.000986
      2879     9.933000   834.404781   800.557736     0.001006
      2880     9.936000   810.576415   796.895374     0.001005
      2881     9.939000   798.189859   793.868659     0.001069
      2882     9.942000   816.580548   791.301982     0.000994
      2883     9.945000   760.944481   789.090878     0.001102
      2884     9.948000   763.005828   787.168349     0.001117
      2885     9.951000   789.449751   785.487773     0.001022
      2886     9.954000   780.940903   784.014798     0.001088
      2887     9.957000   761.184705   782.720796     0.001092
      2888     9.960000   779.270982   781.580511     0.001058
      2889     9.963000   763.753251   780.576493     0.001089
      2890     9.966000   741.589897   779.692489     0.001112
      2891     9.969000   788.197336   778.914637     0.001089
      2892     9.972000   803.750910   778.231077     0.001012
      2893     9.975000   787.374934   777.631609     0.001064
      2894     9.978000   842.165908   777.107433     0.001009
      2895     9.981000   781.750054   776.650926     0.001034
      2896     9.984000   740.031555   776.255472     0.001150
      2897     9.987000   780.948484   775.915311     0.001066
      2898     9.990000   766.011730   775.625419     0.001087
      2899     9.993000   753.453562   775.381405     0.001110
      2900     9.996000   775.139214   775.179430     0.001059
      2901     9.999000   731.263205   775.016135     0.001808
      2902    10.002000   714.713115   774.888580     0.002109
      2903    10.005000   691.468981   774.794198     0.001792
      2904    10.008000   762.674735   774.730750     0.001541
      2905    10.011000   809.368347   774.696295     0.001350
      2906    10.014000   767.937769   774.689159     0.001434
      2907    10.017000   753.615666   774.707913     0.001408
      2908    10.020000   807.104064   774.751354     0.001292
      2909    10.023000   768.387683   774.818492     0.001366
      2910    10.026000   729.215656   774.908543     0.001388
      2911    10.029000   799.280446   775.020919     0.001285
      2912    10.032000   784.593598   775.155231     0.001259
      2913    10.035000   786.073972   775.311294     0.001284
      2914    10.038000   802.054440   775.489141     0.001278
      2915    10.041000   785.794969   775.689058     0.001244
      2916    10.044000   831.929547   775.911691     0.001231
      2917    10.047000   752.506779   776.158462     0.001336
      2918    10.050000   762.319580   776.431401     0.001316
      2919    10.053000   754.424949   776.732752     0.001338
      2920    10.056000   769.767614   777.069946     0.001275
      2921    10.059000   806.440905   777.455260     0.001260
      2922    10.062000   781.407169   777.910881     0.001262
      2923    10.065000   813.376295   778.474849     0.001231
      2924    10.068000   759.759408   779.207919     0.001334
      2925    10.071000   752.193873   780.199039     0.001316
      2926    10.074000   766.048074   781.565333     0.001325
      2927    10.077000   795.219855   783.441424     0.001246
      2928    10.080000   752.761354   785.954128     0.001324
      2929    10.083000   760.644432   789.182944     0.001330
      2930    10.086000   800.058889   793.114041     0.001231
      2931    10.089000   776.243455   797.602088     0.001301
      2932    10.092000   858.775445   802.356668     0.001134
      2933    10.095000   842.999466   806.968208     0.001189
      2934    10.098000   790.814707   810.987340     0.001281
      2935    10.101000   770.723907   814.069879     0.001282
      2936    10.104000   799.594727   816.176443     0.001271
      2937    10.107000   816.923472   817.705478     0.001211
      2938    10.110000   806.863243   819.455166     0.001240
      2939    10.113000   818.347325   822.450591     0.001215
      2940    10.116000   835.611821   827.772818     0.001173
      2941    10.119000   829.578193   836.448643     0.001224
      2942    10.122000   857.293004   849.381057     0.001130
      2943    10.125000   828.843399   867.298201     0.001201
      2944    10.128000   870.389210   890.708763     0.001163
      2945    10.131000   906.818877   919.853535     0.001073
      2946    10.134000   942.443125   954.646741     0.001056
      2947    10.137000  1007.186092   994.609971     0.000984
      2948    10.140000  1030.476286  1038.810997     0.000964
      2949    10.143000  1076.357708  1085.824526     0.000916
      2950    10.146000  1122.152327  1133.730728     0.000879
      2951    10.149000  1229.048313  1180.163093     0.000819
      2952    10.152000  1188.099370  1222.417960     0.000819
      2953    10.155000  1265.656097  1257.640371     0.000786
      2954    10.158000  1212.995157  1283.113896     0.000826
      2955    10.161000  1275.623224  1296.649126     0.000759
      2956    10.164000  1278.482560  1296.998067     0.000785
      2957    10.167000  1278.303243  1284.139669     0.000768
      2958    10.170000  1243.028352  1259.290011     0.000790
      2959    10.173000  1199.082873  1224.626909     0.000828
      2960    10.176000  1222.246361  1182.868656     0.000799
      2961    10.179000  1152.035878  1136.873148     0.000869
      2962    10.182000  1132.401961  1089.340643     0.000863
      2963    10.185000  1036.401102  1042.621009     0.000952
      2964    10.188000  1007.578714   998.599271     0.000999
      2965    10.191000   981.970239   958.640992     0.000982
      2966    10.194000   919.300122   923.589112     0.001094
      2967    10.197000   904.442243   893.805972     0.001083
      2968    10.200000   868.375016   869.250796     0.001146
      2969    10.203000   823.861622   849.577920     0.001192
      2970    10.206000   860.552498   834.238598     0.001146
      2971    10.209000   824.372870   822.583806     0.001230
      2972    10.212000   807.338456   813.941615     0.001196
      2973    10.215000   851.745409   807.676667     0.001168
      2974    10.218000   759.428150   803.227791     0.001312
      2975    10.221000   778.271999   800.125952     0.001254
      2976    10.224000   804.028923   797.997258     0.001239
      2977    10.227000   811.552201   796.555814     0.001207
      2978    10.230000   788.430350   795.591105     0.001262
      2979    10.233000   776.497001   794.953286     0.001264
      2980    10.236000   807.425931   794.538896     0.001219
      2981    10.239000   791.108550   794.278377     0.001263
      2982    10.242000   774.990628   794.125990     0.001246
      2983    10.245000   827.759465   794.052148     0.001203
      2984    10.248000   767.881796   794.037903     0.001294
      2985    10.251000   807.802868   794.071161     0.001191
      2986    10.254000   789.679178   794.144238     0.001254
      2987    10.257000   830.661574   794.252601     0.001171
      2988    10.260000   883.673119   794.393837     0.001106
      2989    10.263000   788.032302   794.565695     0.001247
      2990    10.266000   757.815321   794.770349     0.001281
      2991    10.269000   780.871297   795.011926     0.001283
      2992    10.272000   799.544550   795.298386     0.001188
      2993    10.275000   744.548341   795.642848     0.001328
      2994    10.278000   774.830017   796.064871     0.001274
      2995    10.281000   767.941219   796.591220     0.001250
      2996    10.284000   830.280072   797.255407     0.001195
      2997    10.287000   784.950357   798.095238     0.001244
      2998    10.290000   767.807922   799.147759     0.001270
      2999    10.293000   815.833264   800.441528     0.001191
      3000    10.296000   787.754513   801.986960     0.001254
      3001    10.299000   754.362167   803.766426     0.001324
      3002    10.302000   729.340018   805.726401     0.001320
      3003    10.305000   772.283923   807.773931     0.001287
      3004    10.308000   750.903114   809.779171     0.001318
      3005    10.311000   809.647243   811.585599     0.001187
      3006    10.314000   823.230311   813.030483     0.001198
      3007    10.317000   823.842502   813.977680     0.001187
      3008    10.320000   777.458642   814.356788     0.001257
      3009    10.323000   885.262179   814.189111     0.001107
      3010    10.326000   860.527505   813.581018     0.001137
      3011    10.329000   849.369100   812.689050     0.001168
      3012    10.332000   760.954083   811.680356     0.001261
      3013    10.335000   816.483955   810.704784     0.001203
      3014    10.338000   753.769522   809.879664     0.001309
      3015    10.341000   780.000421   809.283562     0.001224
      3016    10.344000   789.552993   808.956732     0.001246
      3017    10.347000   778.653399   808.906882     0.001251
      3018    10.350000   848.628998   809.118333     0.001146
      3019    10.353000   806.508446   809.562217     0.001205
      3020    10.356000   797.423670   810.205594     0.001226
      3021    10.359000   792.949393   811.018208     0.001250
      3022    10.362000   828.588992   811.976530     0.001158
      3023    10.365000   769.077878   813.065481     0.001292
      3024    10.368000   869.258283   814.278437     0.001133
      3025    10.371000   821.865578   815.616673     0.001167
      3026    10.374000   832.530400   817.089523     0.001179
      3027    10.377000   776.197456   818.714745     0.001253
      3028    10.380000   819.537998   820.521774     0.001189
      3029    10.383000   797.281056   822.558979     0.001223
      3030    10.386000   765.645294   824.908006     0.001284
      3031    10.389000   822.274394   827.709625     0.001207
      3032    10.392000   833.792646   831.206981     0.001140
      3033    10.395000   851.561654   835.812817     0.001164
      3034    10.398000   803.100957   842.205465     0.001226
      3035    10.401000   897.010595   851.451030     0.001070
      3036    10.404000   853.554767   865.142231     0.001156
      3037    10.407000   841.617112   885.525041     0.001161
      3038    10.410000   911.201326   915.556893     0.001072
      3039    10.413000   959.821428   958.839879     0.001006
      3040    10.416000  1031.538555  1019.357601     0.000937
      3041    10.419000  1090.494696  1100.970640     0.000902
      3042    10.422000  1164.905993  1206.673031     0.000814
      3043    10.425000  1318.775699  1337.680301     0.000737
      3044    10.428000  1453.940615  1492.488346     0.000663
      3045    10.431000  1586.202327  1666.091355     0.000593
      3046    10.434000  1771.208187  1849.577099     0.000542
      3047    10.437000  2023.311037  2030.356676     0.000470
      3048    10.440000  2176.067823  2193.304080     0.000439
      3049    10.443000  2330.566227  2322.874244     0.000404
      3050    10.446000  2435.344315  2405.702317     0.000389
      3051    10.449000  2377.005968  2432.816214     0.000404
      3052    10.452000  2379.095636  2401.113615     0.000390
      3053    10.455000  2239.546384  2314.248576     0.000424
      3054    10.458000  2151.080459  2182.426004     0.000445
      3055    10.461000  1954.780257  2020.385318     0.000483
      3056    10.464000  1877.338535  1844.223058     0.000513
      3057    10.467000  1678.965329  1668.601166     0.000569
      3058    10.470000  1557.757630  1505.146831     0.000616
      3059    10.473000  1421.722780  1361.909978     0.000671
      3060    10.476000  1229.617152  1243.528308     0.000794
      3061    10.479000  1218.023322  1151.875847     0.000808
      3062    10.482000  1150.056174  1087.046994     0.000828
      3063    10.485000  1097.275818  1048.524035     0.000894
      3064    10.488000  1129.279816  1036.358396     0.000857
      3065    10.491000  1130.318291  1052.189528     0.000849
      3066    10.494000  1204.919318  1099.930278     0.000808
      3067    10.497000  1270.229522  1185.936093     0.000766
      3068    10.500000  1377.999181  1318.492387     0.000700
      3069    10.503000  1435.424411  1506.503632     0.000666
      3070    10.506000  1667.441390  1757.389197     0.000578
      3071    10.509000  1949.738977  2074.392334     0.000499
      3072    10.512000  2328.474514  2453.741738     0.000399
      3073    10.515000  2736.533446  2882.278461     0.000348
      3074    10.518000  3183.552801  3336.176126     0.000293
      3075    10.521000  3701.659795  3781.244260     0.000245
      3076    10.524000  4199.164223  4175.221548     0.000218
      3077    10.527000  4482.411412  4472.693906     0.000203
      3078    10.530000  4502.112838  4633.357907     0.000204
      3079    10.533000  4411.934280  4632.707346     0.000202
      3080    10.536000  4307.687716  4470.484665     0.000214
      3081    10.539000  4164.355115  4170.998455     0.000221
      3082    10.542000  3750.277738  3774.800803     0.000241
      3083    10.545000  3235.669588  3327.597681     0.000289
      3084    10.548000  2733.030629  2871.742981     0.000345
      3085    10.551000  2352.351784  2441.353112     0.000398
      3086    10.554000  1933.018849  2060.070969     0.000497
      3087    10.557000  1644.666271  1740.749133     0.000582
      3088    10.560000  1422.166193  1486.668145     0.000681
      3089    10.563000  1324.692448  1293.825750     0.000722
      3090    10.566000  1166.613175  1153.675887     0.000835
      3091    10.569000  1152.759658  1055.710593     0.000852
      3092    10.572000  1015.000794   989.465101     0.000944
      3093    10.575000   943.498240   945.779400     0.001040
      3094    10.578000  1019.790661   917.366144     0.000953
      3095    10.581000   977.035460   898.861880     0.000988
      3096    10.584000   869.192094   886.573329     0.001129
      3097    10.587000   856.748453   878.100537     0.001138
      3098    10.590000   861.517680   871.959901     0.001142
      3099    10.593000   845.317649   867.270765     0.001142
      3100    10.596000   849.504750   863.524813     0.001155
      3101    10.599000   820.395124   860.431561     0.001206
      3102    10.602000   841.702271   857.822524     0.001139
      3103    10.605000   793.665917   855.595578     0.001236
      3104    10.608000   829.392129   853.684394     0.001192
      3105    10.611000   827.098967   852.042368     0.001183
      3106    10.614000   801.095342   850.634409     0.001221
      3107    10.617000   823.271917   849.432742     0.001187
      3108    10.620000   819.234468   848.414700     0.001192
      3109    10.623000   818.258348   847.561473     0.001176
      3110    10.626000   786.253464   846.857328     0.001266
      3111    10.629000   867.323637   846.289054     0.001136
      3112    10.632000   793.872107   845.845567     0.001210
      3113    10.635000   821.521071   845.517600     0.001191
      3114    10.638000   819.897492   845.297456     0.001191
      3115    10.641000   851.034332   845.178804     0.001141
      3116    10.644000   809.012292   845.156523     0.001207
      3117    10.647000   817.508498   845.226575     0.001188
      3118    10.650000   782.832225   845.385911     0.001255
      3119    10.653000   807.132494   845.632394     0.001192
      3120    10.656000   803.404721   845.964750     0.001226
      3121    10.659000   816.530958   846.382533     0.001216
      3122    10.662000   793.858315   846.886117     0.001224
      3123    10.665000   843.417186   847.476698     0.001172
      3124    10.668000   786.544998   848.156328     0.001253
      3125    10.671000   886.442238   848.927958     0.001102
      3126    10.674000   844.908485   849.795510     0.001152
      3127    10.677000   820.398541   850.764000     0.001202
      3128    10.680000   824.112928   851.839688     0.001197
      3129    10.683000   819.686370   853.030301     0.001180
      3130    10.686000   776.833705   854.345411     0.001273
      3131    10.689000   816.105029   855.797109     0.001216
      3132    10.692000   840.981826   857.401465     0.001156
      3133    10.695000   859.096730   859.181864     0.001143
      3134    10.698000   834.438168   861.176672     0.001175
      3135    10.701000   813.408182   863.455948     0.001200
      3136    10.704000   855.104610   866.154722     0.001150
      3137    10.707000   905.165212   869.531949     0.001083
      3138    10.710000   886.683017   874.060122     0.001119
      3139    10.713000   932.836955   880.534839     0.001032
      3140    10.716000   864.063292   890.162727     0.001148
      3141    10.719000   856.169748   904.547814     0.001159
      3142    10.722000   916.898918   925.476153     0.001054
      3143    10.725000   969.547300   954.433920     0.001010
      3144    10.728000   933.593942   991.906569     0.001049
      3145    10.731000  1000.952984  1036.660667     0.000970
      3146    10.734000  1067.488967  1085.311376     0.000907
      3147    10.737000  1121.340526  1132.473158     0.000869
      3148    10.740000  1094.538695  1171.789110     0.000903
      3149    10.743000  1153.413154  1198.110119     0.000837
      3150    10.746000  1192.468322  1210.316820     0.000817
      3151    10.749000  1226.867362  1212.680715     0.000798
      3152    10.752000  1194.319808  1213.176762     0.000804
      3153    10.755000  1183.031866  1220.424202     0.000821
      3154    10.758000  1210.766873  1241.554850     0.000805
      3155    10.761000  1335.980278  1281.307929     0.000728
      3156    10.764000  1283.121311  1341.928920     0.000762
      3157    10.767000  1387.286970  1423.607649     0.000701
      3158    10.770000  1386.481491  1525.203339     0.000706
      3159    10.773000  1609.901034  1644.995346     0.000591
      3160    10.776000  1732.050201  1781.305994     0.000558
      3161    10.779000  1874.767016  1932.981415     0.000517
      3162    10.782000  2084.105967  2099.790360     0.000449
      3163    10.785000  2235.478478  2282.790534     0.000427
      3164    10.788000  2493.946540  2484.657640     0.000383
      3165    10.791000  2696.477199  2709.924387     0.000348
      3166    10.794000  2858.691681  2965.055299     0.000328
      3167    10.797000  3161.977926  3258.265179     0.000296
      3168    10.800000  3375.934300  3598.935606     0.000278
      3169    10.803000  3819.901633  3996.408799     0.000240
      3170    10.806000  4249.720843  4457.959416     0.000215
      3171    10.809000  4789.183203  4986.026370     0.000192
      3172    10.812000  5533.407454  5575.349727     0.000159
      3173    10.815000  6211.282963  6211.126574     0.000143
      3174    10.818000  6883.373413  6868.883248     0.000128
      3175    10.821000  8263.970679  7515.286759     0.000102
      3176    10.824000  8969.175633  8108.442437     0.000093
      3177    10.827000  9229.229693  8598.161090     0.000091
      3178    10.830000  9195.816362  8929.109016     0.000092
      3179    10.833000  9164.589274  9049.497705     0.000091
      3180    10.836000  8945.460319  8924.751944     0.000094
      3181    10.839000  8601.865470  8550.522731     0.000100
      3182    10.842000  8192.866409  7956.707865     0.000102
      3183    10.845000  7644.232316  7199.341861     0.000113
      3184    10.848000  6962.202042  6346.162220     0.000125
      3185    10.851000  6134.950472  5463.770270     0.000143
      3186    10.854000  5125.499253  4609.469379     0.000176
      3187    10.857000  4194.890921  3826.958303     0.000218
      3188    10.860000  3412.256227  3144.638816     0.000273
      3189    10.863000  2691.737092  2575.984899     0.000347
      3190    10.866000  2225.749935  2121.628449     0.000428
      3191    10.869000  1959.607031  1772.613297     0.000497
      3192    10.872000  1594.609531  1514.087615     0.000596
      3193    10.875000  1492.985510  1328.736377     0.000655
      3194    10.878000  1382.148029  1199.469534     0.000709
      3195    10.881000  1165.803228  1111.164580     0.000834
      3196    10.884000  1168.924278  1051.510991     0.000832
      3197    10.887000  1072.344358  1011.153998     0.000909
      3198    10.890000  1034.562744   983.395362     0.000955
      3199    10.893000   991.506516   963.683135     0.000982
      3200    10.896000  1007.337766   949.062090     0.000971
      3201    10.899000   960.959006   937.686106     0.001042
      3202    10.902000   969.161415   928.435290     0.000987
      3203    10.905000   952.266008   920.641539     0.001030
      3204    10.908000   924.385048   913.905908     0.001068
      3205    10.911000   937.456415   907.984504     0.001028
      3206    10.914000   906.755385   902.720989     0.001085
      3207    10.917000   918.657244   898.008418     0.001061
      3208    10.920000   925.200105   893.768433     0.001075
      3209    10.923000   926.154132   889.940140     0.001049
      3210    10.926000   916.712324   886.474174     0.001070
      3211    10.929000   831.950382   883.329441     0.001188
      3212    10.932000   880.399521   880.471265     0.001097
      3213    10.935000   867.296310   877.870359     0.001130
      3214    10.938000   863.384557   875.502504     0.001148
      3215    10.941000   849.229999   873.348989     0.001142
      3216    10.944000   907.415549   871.398026     0.001077
      3217    10.947000   885.891038   869.650356     0.001103
      3218    10.950000   833.395684   868.126166     0.001188
      3219    10.953000   822.354166   866.875850     0.001183
      3220    10.956000   894.227630   865.990640     0.001084
      3221    10.959000   847.947469   865.605601     0.001181
      3222    10.962000   822.816076   865.883906     0.001165
      3223    10.965000   868.342372   866.972524     0.001130
      3224    10.968000   876.139826   868.929543     0.001122
      3225    10.971000   805.082850   871.640710     0.001200
      3226    10.974000   871.122164   874.757732     0.001130
      3227    10.977000   857.208228   877.693729     0.001136
      3228    10.980000   894.800075   879.709951     0.001097
      3229    10.983000   891.410778   880.128894     0.001091
      3230    10.986000   860.141150   878.642400     0.001144
      3231    10.989000   880.752986   875.501891     0.001136
      3232    10.992000   805.065712   871.377286     0.001199
      3233    10.995000   826.618803   867.031007     0.001197
      3234    10.998000   857.709520   863.082818     0.001154
      3235    11.001000   851.567755   859.917573     0.001128
      3236    11.004000   806.098732   857.685427     0.001221
      3237    11.007000   881.640484   856.359802     0.001106
      3238    11.010000   869.222720   855.820152     0.001124
      3239    11.013000   818.852982   855.925816     0.001198
      3240    11.016000   843.702600   856.560917     0.001144
      3241    11.019000   886.575428   857.648815     0.001123
      3242    11.022000   821.573527   859.144887     0.001172
      3243    11.025000   869.105602   861.019463     0.001132
      3244    11.028000   872.003714   863.245728     0.001143
      3245    11.031000   882.410773   865.783921     0.001099
      3246    11.034000   856.394792   868.574242     0.001165
      3247    11.037000   793.276544   871.532947     0.001235
      3248    11.040000   906.187048   874.551809     0.001082
      3249    11.043000   880.666177   877.500473     0.001119
      3250    11.046000   834.365793   880.231602     0.001167
      3251    11.049000   916.299223   882.589313     0.001090
      3252    11.052000   862.510131   884.421826     0.001122
      3253    11.055000   869.190149   885.598659     0.001132
      3254    11.058000   894.219270   886.030303     0.001118
      3255    11.061000   887.377602   885.684809     0.001078
      3256    11.064000   850.289755   884.594426     0.001165
      3257    11.067000   852.202239   882.848982     0.001146
      3258    11.070000   874.993417   880.579112     0.001122
      3259    11.073000   896.587714   877.936312     0.001088
      3260    11.076000   903.856126   875.075593     0.001077
      3261    11.079000   879.399666   872.142849     0.001127
      3262    11.082000   884.218646   869.266471     0.001090
      3263    11.085000   862.890135   866.552120     0.001138
      3264    11.088000   839.118777   864.079955     0.001190
      3265    11.091000   913.862351   861.904016     0.001055
      3266    11.094000   845.748251   860.053593     0.001170
      3267    11.097000   830.797976   858.536420     0.001177
      3268    11.100000   931.567489   857.342019     0.001056
      3269    11.103000   870.444378   856.446595     0.001129
      3270    11.106000   878.780199   855.819032     0.001109
      3271    11.109000   862.090269   855.423724     0.001149
      3272    11.112000   890.079959   855.224516     0.001088
      3273    11.115000   884.946199   855.187287     0.001110
      3274    11.118000   850.840621   855.281623     0.001171
      3275    11.121000   874.522815   855.481685     0.001097
      3276    11.124000   873.765401   855.766426     0.001130
      3277    11.127000   877.015576   856.119353     0.001119
      3278    11.130000   854.461867   856.528015     0.001147
      3279    11.133000   910.843355   856.983351     0.001078
      3280    11.136000   856.325213   857.479027     0.001129
      3281    11.139000   878.068554   858.010808     0.001137
      3282    11.142000   885.482639   858.576037     0.001090
      3283    11.145000   890.349582   859.173198     0.001107
      3284    11.148000   877.391912   859.801594     0.001139
      3285    11.151000   878.741588   860.461065     0.001095
      3286    11.154000   904.175355   861.151846     0.001094
      3287    11.157000   904.907638   861.874431     0.001079
      3288    11.160000   906.283408   862.629864     0.001079
      3289    11.163000   848.039167   863.419056     0.001163
      3290    11.166000   913.740530   864.242912     0.001057
      3291    11.169000   836.113755   865.102909     0.001194
      3292    11.172000   893.521278   866.000175     0.001085
      3293    11.175000   869.009795   866.936122     0.001119
      3294    11.178000   917.782665   867.912275     0.001080
      3295    11.181000   897.963658   868.930274     0.001062
      3296    11.184000   904.593747   869.991873     0.001089
      3297    11.187000   829.106678   871.098952     0.001181
      3298    11.190000   882.728921   872.253518     0.001098
      3299    11.193000   912.962516   873.457718     0.001079
      3300    11.196000   979.866243   874.713846     0.000988
      3301    11.199000   873.764051   876.024359     0.001136
      3302    11.202000   934.958552   877.391990     0.001037
      3303    11.205000   921.510163   878.819653     0.001052
      3304    11.208000   947.869256   880.309726     0.001051
      3305    11.211000   911.878581   881.865767     0.001044
      3306    11.214000   920.353188   883.491198     0.001075
      3307    11.217000   935.591993   885.189678     0.001040
      3308    11.220000   931.207584   886.965125     0.001047
      3309    11.223000   937.209892   888.821737     0.001053
      3310    11.226000  1024.089823   890.764015     0.000946
      3311    11.229000   990.331206   892.796793     0.000998
      3312    11.232000  1013.968335   894.925262     0.000956
      3313    11.235000  1000.321618   897.155002     0.000966
      3314    11.238000   956.179488   899.492020     0.001039
      3315    11.241000   985.571990   901.942786     0.000968
      3316    11.244000   993.108338   904.514277     0.000997
      3317    11.247000   989.422659   907.214027     0.000983
      3318    11.250000   997.954777   910.050176     0.000970
      3319    11.253000   974.122901   913.031535     0.001014
      3320    11.256000  1009.173954   916.167648     0.000959
      3321    11.259000  1044.689035   919.468870     0.000946
      3322    11.262000   941.986433   922.946453     0.001033
      3323    11.265000  1050.624176   926.612633     0.000927
      3324    11.268000  1063.213759   930.480747     0.000932
      3325    11.271000  1113.270449   934.565346     0.000855
      3326    11.274000  1073.409874   938.882336     0.000916
      3327    11.277000  1083.497887   943.449133     0.000895
      3328    11.280000  1050.595405   948.284839     0.000920
      3329    11.283000  1089.786349   953.410447     0.000905
      3330    11.286000  1067.289147   958.849071     0.000899
      3331    11.289000  1072.371014   964.626219     0.000923
      3332    11.292000  1048.028053   970.770095     0.000925
      3333    11.295000  1067.908556   977.311972     0.000909
      3334    11.298000  1110.541961   984.286596     0.000881
      3335    11.301000  1073.104849   991.732721     0.000890
      3336    11.304000  1116.716122   999.693731     0.000881
      3337    11.307000  1061.496105  1008.218482     0.000918
      3338    11.310000  1073.528677  1017.362479     0.000911
      3339    11.313000  1091.569962  1027.189697     0.000910
      3340    11.316000  1071.093469  1037.775598     0.000892
      3341    11.319000  1089.274361  1049.212461     0.000904
      3342    11.322000  1072.798208  1061.617919     0.000899
      3343    11.325000  1124.151307  1075.149833     0.000861
      3344    11.328000  1090.433747  1090.034388     0.000904
      3345    11.331000  1103.046801  1106.605430     0.000866
      3346    11.334000  1107.669218  1125.367384     0.000896
      3347    11.337000  1112.525904  1147.082783     0.000869
      3348    11.340000  1196.931441  1172.886250     0.000809
      3349    11.343000  1189.000875  1204.415878     0.000834
      3350    11.346000  1220.130307  1243.940302     0.000779
      3351    11.349000  1215.249564  1294.445650     0.000807
      3352    11.352000  1334.614593  1359.626794     0.000720
      3353    11.355000  1375.119939  1443.724352     0.000705
      3354    11.358000  1582.787255  1551.157556     0.000620
      3355    11.361000  1651.182006  1685.940015     0.000577
      3356    11.364000  1797.400288  1850.928247     0.000540
      3357    11.367000  1855.612692  2047.032441     0.000517
      3358    11.370000  2052.430900  2272.592590     0.000463
      3359    11.373000  2425.115590  2523.161849     0.000396
      3360    11.376000  2649.089294  2791.925907     0.000349
      3361    11.379000  3073.215846  3070.947496     0.000311
      3362    11.382000  3561.191394  3353.437498     0.000259
      3363    11.385000  3724.963984  3637.352119     0.000247
      3364    11.388000  4157.060230  3930.538961     0.000223
      3365    11.391000  4410.573124  4256.860938     0.000203
      3366    11.394000  4871.448909  4661.352215     0.000188
      3367    11.397000  5381.670293  5212.113453     0.000166
      3368    11.400000  6152.794358  5998.311182     0.000143
      3369    11.403000  6954.130204  7125.254872     0.000128
      3370    11.406000  8472.285984  8707.074253     0.000098
      3371    11.409000 10320.530531 10856.344682     0.000080
      3372    11.412000 13061.706390 13670.068555     0.000060
      3373    11.415000 16531.565388 17212.588143     0.000044
      3374    11.418000 21645.210716 21496.972847     0.000032
      3375    11.421000 27588.215100 26466.624213     0.000022
      3376    11.424000 34445.243234 31979.427465     0.000017
      3377    11.427000 41339.541728 37798.331691     0.000013
      3378    11.430000 47242.537813 43592.612442     0.000010
      3379    11.433000 52161.522063 48952.802204     0.000009
      3380    11.436000 54584.498031 53422.677274     0.000008
      3381    11.439000 56761.506258 56554.088939     0.000008
      3382    11.442000 55902.287153 57986.779549     0.000008
      3383    11.445000 53812.813904 57536.164242     0.000009
      3384    11.448000 51532.459064 55248.231279     0.000009
      3385    11.451000 48253.725985 51386.227650     0.000010
      3386    11.454000 45362.591125 46357.389794     0.000011
      3387    11.457000 41529.834521 40623.219481     0.000013
      3388    11.460000 36112.020721 34628.468280     0.000016
      3389    11.463000 29625.898990 28756.473474     0.000021
      3390    11.466000 23631.828016 23304.580422     0.000028
      3391    11.469000 18119.849055 18473.992628     0.000040
      3392    11.472000 13285.831231 14371.539481     0.000058
      3393    11.475000 10233.123115 11021.393448     0.000079
      3394    11.478000  7993.052303  8383.683624     0.000108
      3395    11.481000  6042.921838  6376.087868     0.000144
      3396    11.484000  4805.997258  4894.614170     0.000191
      3397    11.487000  3952.150073  3830.777252     0.000234
      3398    11.490000  3334.952736  3083.756365     0.000276
      3399    11.493000  2851.283590  2567.414212     0.000338
      3400    11.496000  2317.926195  2212.970967     0.000399
      3401    11.499000  2096.197202  1968.577578     0.000458
      3402    11.502000  1906.038928  1797.070261     0.000504
      3403    11.505000  1757.321729  1672.992562     0.000539
      3404    11.508000  1620.310915  1579.551432     0.000604
      3405    11.511000  1525.002679  1506.046870     0.000624
      3406    11.514000  1381.035872  1445.829523     0.000708
      3407    11.517000  1289.140532  1394.828056     0.000753
      3408    11.520000  1227.543725  1350.550394     0.000787
      3409    11.523000  1167.540778  1311.442919     0.000856
      3410    11.526000  1152.315589  1276.498781     0.000828
      3411    11.529000  1156.836065  1245.028212     0.000841
      3412    11.532000  1055.492320  1216.528242     0.000926
      3413    11.535000  1012.085137  1190.610413     0.000944
      3414    11.538000  1036.291179  1166.960907     0.000960
      3415    11.541000  1022.514289  1145.318171     0.000937
      3416    11.544000  1050.444276  1125.459782     0.000938
      3417    11.547000  1005.305454  1107.194224     0.000977
      3418    11.550000   986.223628  1090.355365     0.000980
      3419    11.553000   927.136650  1074.798035     0.001077
      3420    11.556000   989.074466  1060.394940     0.000968
      3421    11.559000   928.697775  1047.034163     0.001070
      3422    11.562000   949.956548  1034.616916     0.001040
      3423    11.565000   861.098843  1023.055743     0.001115
      3424    11.568000   929.205802  1012.273017     0.001067
      3425    11.571000   930.634099  1002.199648     0.001041
      3426    11.574000   839.701002   992.773991     0.001173
      3427    11.577000   864.688824   983.940914     0.001143
      3428    11.580000   893.758004   975.650990     0.001097
      3429    11.583000   917.735295   967.859810     0.001084
      3430    11.586000   809.589064   960.527390     0.001189
      3431    11.589000   877.735004   953.617651     0.001123
      3432    11.592000   864.862193   947.097977     0.001142
      3433    11.595000   853.380012   940.938824     0.001127
      3434    11.598000   865.188485   935.113380     0.001140
      3435    11.601000   866.869641   929.597272     0.001116
      3436    11.604000   874.924528   924.368304     0.001130
      3437    11.607000   845.901276   919.406229     0.001162
      3438    11.610000   849.628955   914.692548     0.001138
      3439    11.613000   907.415686   910.210336     0.001090
      3440    11.616000   856.116106   905.944078     0.001114
      3441    11.619000   896.449924   901.879539     0.001106
      3442    11.622000   868.138086   898.003635     0.001138
      3443    11.625000   813.860226   894.304325     0.001186
      3444    11.628000   863.338186   890.770514     0.001149
      3445    11.631000   868.088231   887.391963     0.001120
      3446    11.634000   835.627631   884.159216     0.001183
      3447    11.637000   844.789866   881.063524     0.001159
      3448    11.640000   849.143650   878.096789     0.001149
      3449    11.643000   837.299108   875.251502     0.001192
      3450    11.646000   858.140667   872.520694     0.001118
      3451    11.649000   839.145744   869.897893     0.001169
      3452    11.652000   868.829964   867.377080     0.001131
      3453    11.655000   889.753251   864.952649     0.001083
      3454    11.658000   885.491747   862.619381     0.001122
      3455    11.661000   823.174753   860.372406     0.001172
      3456    11.664000   848.478673   858.207179     0.001151
      3457    11.667000   828.938471   856.119462     0.001180
      3458    11.670000   893.992823   854.105390     0.001072
      3459    11.673000   839.460195   852.161292     0.001196
      3460    11.676000   836.755665   850.283247     0.001143
      3461    11.679000   870.887227   848.468272     0.001134
      3462    11.682000   854.141372   846.713309     0.001155
      3463    11.685000   822.559746   845.015484     0.001170
      3464    11.688000   878.135335   843.372101     0.001128
      3465    11.691000   789.259917   841.780625     0.001230
      3466    11.694000   879.075249   840.238985     0.001111
      3467    11.697000   833.302985   838.745769     0.001182
      3468    11.700000   806.000219   837.297364     0.001191
      3469    11.703000   874.234736   835.891020     0.001136
      3470    11.706000   829.196974   834.525966     0.001164
      3471    11.709000   850.385274   833.200431     0.001154
      3472    11.712000   843.276254   831.912741     0.001163
      3473    11.715000   802.282319   830.661319     0.001202
      3474    11.718000   811.013136   829.444673     0.001233
      3475    11.721000   818.498251   828.261394     0.001182
      3476    11.724000   812.368409   827.110149     0.001209
      3477    11.727000   861.747831   825.989679     0.001138
      3478    11.730000   868.547164   824.898790     0.001111
      3479    11.733000   842.618546   823.836356     0.001182
      3480    11.736000   873.284418   822.801308     0.001097
      3481    11.739000   791.368452   821.792635     0.001244
      3482    11.742000   779.902468   820.809380     0.001265
      3483    11.745000   816.010010   819.850637     0.001179
      3484    11.748000   842.746075   818.915546     0.001180
      3485    11.751000   811.598677   818.003294     0.001194
      3486    11.754000   813.298821   817.113110     0.001207
      3487    11.757000   832.588810   816.244265     0.001174
      3488    11.760000   785.004352   815.396076     0.001233
      3489    11.763000   805.527234   814.568585     0.001240
      3490    11.766000   847.973385   813.762469     0.001128
      3491    11.769000   806.117165   812.972486     0.001220
      3492    11.772000   839.843451   812.200684     0.001166
      3493    11.775000   828.511233   811.446592     0.001151
      3494    11.778000   832.023703   810.709715     0.001197
      3495    11.781000   861.314547   809.989586     0.001121
      3496    11.784000   767.490270   809.285766     0.001282
      3497    11.787000   811.089126   808.597839     0.001206
      3498    11.790000   810.519809   807.925416     0.001203
      3499    11.793000   798.076510   807.268131     0.001245
      3500    11.796000   808.389879   806.625642     0.001177
      3501    11.799000   807.467624   805.997627     0.001225
      3502    11.802000   810.918538   805.383789     0.001213
      3503    11.805000   823.816641   804.783850     0.001166
      3504    11.808000   841.527464   804.197552     0.001175
      3505    11.811000   859.495693   803.624660     0.001123
      3506    11.814000   824.707350   803.064956     0.001189
      3507    11.817000   808.028569   802.518242     0.001210
      3508    11.820000   846.928319   801.984342     0.001144
      3509    11.823000   778.797341   801.463095     0.001275
      3510    11.826000   791.927890   800.954361     0.001213
      3511    11.829000   790.216212   800.458020     0.001248
      3512    11.832000   800.522812   799.973968     0.001227
      3513    11.835000   821.991540   799.502121     0.001166
      3514    11.838000   842.148325   799.042416     0.001160
      3515    11.841000   786.460112   798.594840     0.001227
      3516    11.844000   775.627296   798.159458     0.001269
      3517    11.847000   809.979188   797.736284     0.001195
      3518    11.850000   795.697166   797.325401     0.001214
      3519    11.853000   787.671775   796.926119     0.001263
      3520    11.856000   776.663940   796.539007     0.001221
      3521    11.859000   823.095813   796.164144     0.001203
      3522    11.862000   854.299628   795.801632     0.001140
      3523    11.865000   837.700809   795.451597     0.001145
      3524    11.868000   788.013917   795.114190     0.001260
      3525    11.871000   853.409379   794.789587     0.001125
      3526    11.874000   839.733606   794.477993     0.001204
      3527    11.877000   809.619542   794.179643     0.002196
      3528    11.880000   777.086642   793.894800     0.001712
      3529    11.883000   774.571498   793.623763     0.001639
      3530    11.886000   775.771862   793.366864     0.001539
      3531    11.889000   827.837406   793.124473     0.001451
      3532    11.892000   769.329170   792.896999     0.001520
      3533    11.895000   835.371382   792.684895     0.001359
      3534    11.898000   801.742735   792.488660     0.001451
      3535    11.901000   804.008337   792.308821     0.001394
      3536    11.904000   834.174871   792.145948     0.001358
      3537    11.907000   855.505330   792.000683     0.001305
      3538    11.910000   772.774587   791.873990     0.001444
      3539    11.913000   785.920820   791.766514     0.001434
      3540    11.916000   782.468380   791.679129     0.001398
      3541    11.919000   807.630929   791.612797     0.001408
      3542    11.922000   737.593310   791.568576     0.001506
      3543    11.925000   797.125614   791.547628     0.001385
      3544    11.928000   795.606348   791.551235     0.001428
      3545    11.931000   837.068402   791.580808     0.001303
      3546    11.934000   851.323919   791.637906     0.001314
      3547    11.937000   811.677456   791.724254     0.001386
      3548    11.940000   802.075530   791.841766     0.001387
      3549    11.943000   756.827845   791.992572     0.001498
      3550    11.946000   852.673193   792.177483     0.001284
      3551    11.949000   824.816408   792.394455     0.001364
      3552    11.952000   813.020833   792.642262     0.001363
      3553    11.955000   759.049835   792.945299     0.001447
      3554    11.958000   850.366216   793.304801     0.001327
      3555    11.961000   761.909590   793.716744     0.001435
      3556    11.964000   810.177964   794.185261     0.001369
      3557    11.967000   854.887674   794.715330     0.001295
      3558    11.970000   754.922469   795.318614     0.001461
      3559    11.973000   775.180038   796.002662     0.001459
      3560    11.976000   776.858272   796.775538     0.001397
      3561    11.979000   813.503599   797.649823     0.001391
      3562    11.982000   833.886033   798.642975     0.001325
      3563    11.985000   779.554829   799.783219     0.001405
      3564    11.988000   778.641873   801.124621     0.001443
      3565    11.991000   757.454961   802.782134     0.001440
      3566    11.994000   789.824435   805.002428     0.001423
      3567    11.997000   787.910866   808.282899     0.001392
      3568    12.000000   801.571973   813.524632     0.001374
      3569    12.003000   871.277113   822.143845     0.001286
      3570    12.006000   880.371174   835.987990     0.001230
      3571    12.009000   802.888341   856.879164     0.001401
      3572    12.012000   888.922591   885.722573     0.001236
      3573    12.015000   932.521698   921.407272     0.001168
      3574    12.018000   987.873563   959.965238     0.001136
      3575    12.021000   956.613609   994.634157     0.001140
      3576    12.024000   939.851138  1017.373994     0.001191
      3577    12.027000   974.550578  1022.339364     0.001134
      3578    12.030000   992.794426  1009.782167     0.001112
      3579    12.033000   919.667900   986.289478     0.001216
      3580    12.036000   935.593893   960.880051     0.001157
      3581    12.039000   960.543856   941.378741     0.001177
      3582    12.042000   940.387721   932.983338     0.001173
      3583    12.045000   967.235526   938.304401     0.001130
      3584    12.048000   958.775509   958.227917     0.001172
      3585    12.051000  1011.985016   993.048694     0.001067
      3586    12.054000  1032.523040  1043.362042     0.001067
      3587    12.057000  1059.726561  1110.474050     0.001033
      3588    12.060000  1191.724673  1196.380080     0.000918
      3589    12.063000  1299.845427  1303.493977     0.000847
      3590    12.066000  1342.610234  1434.282885     0.000807
      3591    12.069000  1450.412628  1590.889313     0.000770
      3592    12.072000  1674.024839  1774.766605     0.000639
      3593    12.075000  1921.547157  1986.335052     0.000556
      3594    12.078000  2068.856536  2224.669576     0.000530
      3595    12.081000  2408.576262  2487.238927     0.000433
      3596    12.084000  2738.882740  2769.721136     0.000392
      3597    12.087000  2934.237656  3065.917948     0.000362
      3598    12.090000  3333.927205  3367.784258     0.000312
      3599    12.093000  3615.592689  3665.582491     0.000290
      3600    12.096000  3960.295813  3948.173695     0.000256
      3601    12.099000  4208.674067  4203.472993     0.000250
      3602    12.102000  4248.964968  4419.121369     0.000240
      3603    12.105000  4247.859796  4583.430115     0.000241
      3604    12.108000  4320.672724  4686.589797     0.000242
      3605    12.111000  4225.771635  4721.977500     0.000241
      3606    12.114000  4156.287179  4687.215319     0.000250
      3607    12.117000  4022.574156  4584.592129     0.000255
      3608    12.120000  4062.178852  4420.668007     0.000254
      3609    12.123000  3937.014242  4205.225120     0.000262
      3610    12.126000  3994.650401  3949.952548     0.000253
      3611    12.129000  3808.126309  3667.224278     0.000275
      3612    12.132000  3769.603740  3369.145874     0.000271
      3613    12.135000  3375.197164  3066.879403     0.000307
      3614    12.138000  3110.679959  2770.187547     0.000340
      3615    12.141000  2548.083336  2487.142458     0.000412
      3616    12.144000  2200.154070  2223.970967     0.000489
      3617    12.147000  1940.945614  1985.024761     0.000549
      3618    12.150000  1667.676946  1772.866473     0.000644
      3619    12.153000  1477.364793  1588.456276     0.000734
      3620    12.156000  1346.695699  1431.415697     0.000783
      3621    12.159000  1127.499272  1300.340244     0.000987
      3622    12.162000  1127.388141  1193.131364     0.000947
      3623    12.165000  1041.618627  1107.320390     0.001038
      3624    12.168000  1091.628312  1040.360516     0.001014
      3625    12.171000   999.840191   989.865936     0.001072
      3626    12.174000   995.332450   953.779213     0.001115
      3627    12.177000   965.579326   930.450003     0.001127
      3628    12.180000   952.022243   918.613035     0.001161
      3629    12.183000   955.456963   917.264132     0.001153
      3630    12.186000   960.307716   925.451282     0.001114
      3631    12.189000   916.092750   942.020521     0.001219
      3632    12.192000   943.353267   965.375141     0.001141
      3633    12.195000   981.391891   993.310924     0.001112
      3634    12.198000  1048.601810  1022.976891     0.001061
      3635    12.201000  1062.327741  1050.999872     0.001009
      3636    12.204000  1081.855342  1073.834494     0.001010
      3637    12.207000  1012.675443  1088.421592     0.001066
      3638    12.210000  1088.221226  1093.077768     0.000996
      3639    12.213000  1069.683588  1088.154115     0.001023
      3640    12.216000  1033.894056  1075.917458     0.001030
      3641    12.219000  1051.868535  1059.718493     0.001059
      3642    12.222000  1020.423156  1043.054574     0.001053
      3643    12.225000  1049.904318  1028.933012     0.001032
      3644    12.228000  1078.644547  1019.532485     0.001020
      3645    12.231000  1024.543292  1016.052082     0.001046
      3646    12.234000  1064.162916  1018.694491     0.001029
      3647    12.237000  1076.657460  1026.768224     0.001009
      3648    12.240000  1037.005713  1038.893022     0.001056
      3649    12.243000  1014.378712  1053.269999     0.001073
      3650    12.246000  1075.079159  1067.948497     0.000994
      3651    12.249000  1092.501962  1081.026499     0.001006
      3652    12.252000  1149.435663  1090.800422     0.000928
      3653    12.255000  1175.467804  1095.989580     0.000913
      3654    12.258000  1246.692661  1096.147243     0.000880
      3655    12.261000  1132.474616  1092.110134     0.000943
      3656    12.264000  1110.310914  1086.072419     0.000986
      3657    12.267000  1076.779401  1081.091637     0.001005
      3658    12.270000  1108.135877  1080.354378     0.000990
      3659    12.273000  1068.288053  1086.599146     0.001021
      3660    12.276000  1077.440197  1101.789774     0.000996
      3661    12.279000  1096.845393  1126.969832     0.001014
      3662    12.282000  1114.870418  1162.244521     0.000962
      3663    12.285000  1137.121547  1206.862060     0.000951
      3664    12.288000  1202.740087  1259.360617     0.000915
      3665    12.291000  1271.995479  1317.739858     0.000837
      3666    12.294000  1294.004010  1379.622056     0.000846
      3667    12.297000  1494.036415  1442.384281     0.000715
      3668    12.300000  1484.643495  1503.262015     0.000732
      3669    12.303000  1518.548709  1559.439515     0.000718
      3670    12.306000  1589.727992  1608.151030     0.000663
      3671    12.309000  1644.000135  1646.817162     0.000666
      3672    12.312000  1597.272400  1673.228409     0.000663
      3673    12.315000  1581.583743  1685.760765     0.000679
      3674    12.318000  1619.273143  1683.574231     0.000669
      3675    12.321000  1546.512626  1666.726831     0.000695
      3676    12.324000  1545.425452  1636.155721     0.000705
      3677    12.327000  1535.005108  1593.528284     0.000696
      3678    12.330000  1494.009133  1541.015241     0.000729
      3679    12.333000  1507.587013  1481.052451     0.000715
      3680    12.336000  1429.592167  1416.137975     0.000748
      3681    12.339000  1287.035053  1348.680265     0.000858
      3682    12.342000  1325.476668  1280.892990     0.000798
      3683    12.345000  1220.857723  1214.726375     0.000883
      3684    12.348000  1088.087066  1151.827553     0.001013
      3685    12.351000  1031.562802  1093.526235     0.001037
      3686    12.354000  1048.691665  1040.843613     0.001038
      3687    12.357000   941.784234   994.521481     0.001149
      3688    12.360000   925.349845   955.066133     0.001185
      3689    12.363000   905.216552   922.798851     0.001196
      3690    12.366000   910.093102   897.902831     0.001182
      3691    12.369000   925.794585   880.455888     0.001202
      3692    12.372000   867.183072   870.439936     0.001237
      3693    12.375000   853.142886   867.722210     0.001277
      3694    12.378000   881.849709   872.009249     0.001256
      3695    12.381000   880.685129   882.781692     0.001219
      3696    12.384000   889.145831   899.224240     0.001237
      3697    12.387000   910.100637   920.168629     0.001186
      3698    12.390000   961.254094   944.065937     0.001141
      3699    12.393000   968.075204   969.001077     0.001126
      3700    12.396000   932.388860   992.760654     0.001147
      3701    12.399000  1064.780776  1012.968833     0.001048
      3702    12.402000  1065.504591  1027.314026     0.001004
      3703    12.405000  1031.269800  1033.902108     0.001058
      3704    12.408000  1011.327410  1031.653099     0.001082
      3705    12.411000  1013.502458  1020.568419     0.001050
      3706    12.414000   997.347915  1001.720897     0.001098
      3707    12.417000  1049.508143   976.926611     0.001030
      3708    12.420000   939.034796   948.329883     0.001169
      3709    12.423000   971.588038   918.056121     0.001120
      3710    12.426000   890.147309   887.986384     0.001207
      3711    12.429000   883.673654   859.628653     0.001260
      3712    12.432000   776.833113   834.056729     0.001385
      3713    12.435000   809.052184   811.903428     0.001357
      3714    12.438000   768.830866   793.400394     0.001431
      3715    12.441000   780.590072   778.453183     0.001378
      3716    12.444000   756.566523   766.735606     0.001454
      3717    12.447000   770.511973   757.786300     0.001418
      3718    12.450000   778.170149   751.093560     0.001411
      3719    12.453000   791.001075   746.159885     0.001374
      3720    12.456000   756.479693   742.543551     0.001432
      3721    12.459000   797.348552   739.879093     0.001387
      3722    12.462000   737.563201   737.881455     0.001456
      3723    12.465000   743.172901   736.339416     0.001470
      3724    12.468000   727.494614   735.103349     0.001524
      3725    12.471000   725.033008   734.071276     0.001490
      3726    12.474000   791.090948   733.176106     0.001393
      3727    12.477000   729.691823   732.374862     0.001499
      3728    12.480000   752.024350   731.640506     0.001468
      3729    12.483000   767.181018   730.956125     0.001421
      3730    12.486000   765.172418   730.311027     0.001412
      3731    12.489000   727.359199   729.698212     0.001527
      3732    12.492000   753.675685   729.112926     0.001434
      3733    12.495000   738.697846   728.551716     0.001477
      3734    12.498000   736.334182   728.011927     0.001499
      3735    12.501000   738.069575   727.491413     0.001468
      3736    12.504000   746.920511   726.988379     0.001469
      3737    12.507000   712.792725   726.501284     0.001531
      3738    12.510000   756.797646   726.028785     0.001445
      3739    12.513000   726.784576   725.569701     0.001493
      3740    12.516000   769.192005   725.122985     0.001397
      3741    12.519000   753.860717   724.687703     0.001480
      3742    12.522000   745.762934   724.263023     0.001449
      3743    12.525000   690.765102   723.848195     0.001585
      3744    12.528000   712.260362   723.442548     0.001550
      3745    12.531000   724.157937   723.045473     0.001494
      3746    12.534000   708.607843   722.656422     0.001554
      3747    12.537000   660.112915   722.274857     0.001650
      3748    12.540000   746.840178   721.899722     0.001481
      3749    12.543000   703.167243   721.529891     0.001542
      3750    12.546000   715.547660   721.165514     0.001524
      3751    12.549000   714.872938   720.809956     0.001559
      3752    12.552000   733.493206   720.460020     0.001465
      3753    12.555000   756.299058   720.115413     0.001441
      3754    12.558000   691.581020   719.775870     0.001596
      3755    12.561000   740.802432   719.441144     0.001466
      3756    12.564000   718.015488   719.111007     0.001528
      3757    12.567000   743.893604   718.785248     0.001476
      3758    12.570000   776.359832   718.463673     0.001418
      3759    12.573000   715.776669   718.146102     0.001517
      3760    12.576000   724.117205   717.832366     0.001505
      3761    12.579000   734.263487   717.522310     0.001533
      3762    12.582000   714.225336   717.215789     0.001516
      3763    12.585000   755.812422   716.912667     0.001428
      3764    12.588000   688.107208   716.612820     0.001610
      3765    12.591000   703.222427   716.316129     0.001542
      3766    12.594000   726.371316   716.022484     0.001511
      3767    12.597000   721.696625   715.731784     0.001520
      3768    12.600000   722.403384   715.443917     0.001534
      3769    12.603000   683.364098   715.158753     0.001590
      3770    12.606000   704.333591   714.876175     0.001544
      3771    12.609000   683.284327   714.596349     0.001634
      3772    12.612000   726.236841   714.319048     0.001499
      3773    12.615000   696.619867   714.044199     0.001586
      3774    12.618000   725.232003   713.771739     0.001529
      3775    12.621000   704.915566   713.501605     0.001543
      3776    12.624000   757.317499   713.233742     0.001445
      3777    12.627000   731.661828   712.968094     0.001503
      3778    12.630000   739.208292   712.704613     0.001492
      3779    12.633000   685.533811   712.443273     0.001597
      3780    12.636000   721.438555   712.184146     0.001517
      3781    12.639000   719.006404   711.926975     0.001555
      3782    12.642000   731.830394   711.671718     0.001492
      3783    12.645000   758.983852   711.418464     0.001437
      3784    12.648000   727.256422   711.167228     0.001522
      3785    12.651000   685.828629   710.917309     0.001596
      3786    12.654000   731.835054   710.667132     0.001481
      3787    12.657000   763.949422   710.414941     0.001430
      3788    12.660000   712.460424   710.169167     0.001561
      3789    12.663000   725.879908   709.927196     0.001502
      3790    12.666000   682.614915   709.686814     0.001598
      3791    12.669000   710.099927   709.448178     0.001569
      3792    12.672000   718.643901   709.211270     0.001507
      3793    12.675000   729.895322   708.976074     0.001493
      3794    12.678000   705.718503   708.742573     0.001578
      3795    12.681000   736.902436   708.510755     0.001470
      3796    12.684000   687.962906   708.280559     0.001587
      3797    12.687000   725.555599   708.049243     0.001520
      3798    12.690000   776.085403   707.811212     0.001410
      3799    12.693000   728.267434   707.562109     0.001492
      3800    12.696000   723.199547   707.338073     0.001504
      3801    12.699000   679.961574   707.116250     0.001648
      3802    12.702000   722.825066   706.896054     0.001501
      3803    12.705000   713.807817   706.677480     0.001536
      3804    12.708000   736.738427   706.460529     0.001509
      3805    12.711000   697.757966   706.245199     0.001573
      3806    12.714000   742.553715   706.031492     0.001474
      3807    12.717000   773.857551   705.819411     0.001409
      3808    12.720000   690.582916   705.608958     0.001597
      3809    12.723000   750.879226   705.400140     0.001451
      3810    12.726000   735.164576   705.192962     0.001492
      3811    12.729000   703.652338   704.987435     0.001584
      3812    12.732000   708.722045   704.783627     0.001534
      3813    12.735000   698.939996   704.581552     0.001556
      3814    12.738000   709.674336   704.381027     0.001569
      3815    12.741000   701.822041   704.182196     0.001545
      3816    12.744000   726.909332   703.985073     0.001497
      3817    12.747000   738.629620   703.789675     0.001485
      3818    12.750000   751.258574   703.596020     0.001469
      3819    12.753000   729.380943   703.404129     0.001510
      3820    12.756000   753.036967   703.214023     0.001450
      3821    12.759000   721.505359   703.025728     0.001550
      3822    12.762000   720.737190   702.839269     0.001520
      3823    12.765000   701.835325   702.654676     0.001554
      3824    12.768000   727.560842   702.471979     0.001535
      3825    12.771000   761.781560   702.291213     0.001428
      3826    12.774000   711.827643   702.112416     0.001533
      3827    12.777000   752.841334   701.935629     0.001455
      3828    12.780000   728.514602   701.760907     0.001513
      3829    12.783000   741.681911   701.588330     0.001478
      3830    12.786000   751.103685   701.417951     0.001448
      3831    12.789000   743.893944   701.249926     0.001495
      3832    12.792000   738.378635   701.084071     0.001467
      3833    12.795000   761.131614   700.920691     0.001428
      3834    12.798000   748.021675   700.759970     0.001493
      3835    12.801000   740.242437   700.602175     0.001472
      3836    12.804000   766.236685   700.447699     0.001426
      3837    12.807000   772.847554   700.297121     0.001427
      3838    12.810000   758.929862   700.151288     0.001444
      3839    12.813000   741.561130   700.011406     0.001477
      3840    12.816000   755.954555   699.879152     0.001441
      3841    12.819000   727.731457   699.756774     0.001543
      3842    12.822000   744.960294   699.647267     0.001455
      3843    12.825000   747.218831   699.554519     0.001462
      3844    12.828000   750.266413   699.482242     0.001493
      3845    12.831000   700.506951   699.434600     0.001549
      3846    12.834000   737.822992   699.416622     0.001481
      3847    12.837000   725.192022   699.432432     0.001519
      3848    12.840000   755.099217   699.485054     0.001461
      3849    12.843000   747.789798   699.574951     0.001463
      3850    12.846000   741.713470   699.700602     0.001471
      3851    12.849000   719.042624   699.856954     0.001553
      3852    12.852000   747.035292   700.035298     0.001458
      3853    12.855000   744.914665   700.223262     0.001458
      3854    12.858000   707.016297   700.405170     0.001575
      3855    12.861000   754.711970   700.562857     0.001464
      3856    12.864000   740.023362   700.677093     0.001481
      3857    12.867000   707.749716   700.729822     0.001558
      3858    12.870000   720.449779   700.707216     0.001538
      3859    12.873000   707.221691   700.602806     0.001537
      3860    12.876000   721.393104   700.419277     0.001511
      3861    12.879000   730.083118   700.167870     0.001517
      3862    12.882000   711.079236   699.865681     0.001532
      3863    12.885000   733.093286   699.531422     0.001483
      3864    12.888000   710.003584   699.183607     0.001575
      3865    12.891000   704.523839   698.841612     0.001539
      3866    12.894000   696.934473   698.525916     0.001572
      3867    12.897000   733.957322   698.244644     0.001504
      3868    12.900000   735.545611   698.011652     0.001502
      3869    12.903000   725.646228   697.832367     0.001509
      3870    12.906000   705.043202   697.714481     0.001549
      3871    12.909000   697.502744   697.667098     0.001598
      3872    12.912000   712.621819   697.703067     0.001533
      3873    12.915000   682.073550   697.841622     0.001598
      3874    12.918000   706.946190   698.111117     0.001582
      3875    12.921000   711.823295   698.551561     0.001540
      3876    12.924000   722.486651   699.216531     0.001516
      3877    12.927000   701.859412   700.173955     0.001582
      3878    12.930000   701.767264   701.505143     0.001578
      3879    12.933000   679.946678   703.301484     0.001610
      3880    12.936000   740.049713   705.658402     0.001475
      3881    12.939000   749.480898   708.666418     0.001484
      3882    12.942000   710.423246   712.399649     0.001528
      3883    12.945000   717.936575   716.902518     0.001516
      3884    12.948000   718.734849   722.175882     0.001554
      3885    12.951000   761.142201   728.164045     0.001430
      3886    12.954000   715.349159   734.744340     0.001535
      3887    12.957000   760.945212   741.721439     0.001448
      3888    12.960000   775.723639   748.829519     0.001423
      3889    12.963000   732.601942   755.746293     0.001488
      3890    12.966000   755.107448   762.120818     0.001448
      3891    12.969000   822.840273   767.609734     0.001363
      3892    12.972000   798.715320   771.908648     0.001367
      3893    12.975000   804.507976   774.768777     0.001354
      3894    12.978000   789.013246   776.005585     0.001404
      3895    12.981000   757.711796   775.514216     0.001438
      3896    12.984000   743.256927   773.297410     0.001479
      3897    12.987000   695.576027   769.488814     0.001596
      3898    12.990000   772.998526   764.348715     0.001424
      3899    12.993000   778.511512   758.226513     0.001407
      3900    12.996000   790.644797   751.506846     0.001378
      3901    12.999000   778.756117   744.561365     0.001439
      3902    13.002000   720.053751   737.716785     0.001518
      3903    13.005000   724.512977   731.238092     0.001497
      3904    13.008000   727.711832   725.321979     0.001533
      3905    13.011000   713.042648   720.096852     0.001529
      3906    13.014000   690.710881   715.627619     0.001586
      3907    13.017000   682.733874   711.924276     0.001609
      3908    13.020000   711.349745   708.953172     0.001562
      3909    13.023000   692.360894   706.649618     0.001598
      3910    13.026000   729.472848   704.930371     0.001491
      3911    13.029000   688.143501   703.704753     0.001628
      3912    13.032000   661.747660   702.883546     0.001651
      3913    13.035000   698.337891   702.385269     0.001568
      3914    13.038000   657.283125   702.139902     0.001708
      3915    13.041000   681.522033   702.090388     0.001607
      3916    13.044000   686.239972   702.192477     0.001613
      3917    13.047000   713.023108   702.413456     0.001545
      3918    13.050000   671.791298   702.730296     0.001644
      3919    13.053000   682.113074   703.127594     0.001607
      3920    13.056000   777.237139   703.595605     0.001401
      3921    13.059000   686.176424   704.128499     0.001626
      3922    13.062000   743.199296   704.722917     0.001460
      3923    13.065000   675.468514   705.376832     0.001617
      3924    13.068000   688.380401   706.088705     0.001624
      3925    13.071000   655.213479   706.856886     0.001656
      3926    13.074000   708.631243   707.679234     0.001549
      3927    13.077000   656.785580   708.552926     0.001669
      3928    13.080000   654.903563   709.474420     0.001688
      3929    13.083000   689.024553   710.439562     0.001602
      3930    13.086000   705.198154   711.443843     0.001548
      3931    13.089000   687.968503   712.482820     0.001633
      3932    13.092000   726.388024   713.552789     0.001515
      3933    13.095000   722.068731   714.651757     0.001510
      3934    13.098000   703.585022   715.780755     0.001585
      3935    13.101000   744.194754   716.945401     0.001468
      3936    13.104000   728.310084   718.157668     0.001504
      3937    13.107000   752.312943   719.437862     0.001465
      3938    13.110000   687.240142   720.817071     0.001603
      3939    13.113000   732.242851   722.340406     0.001501
      3940    13.116000   716.675157   724.071091     0.001513
      3941    13.119000   744.475078   726.094632     0.001496
      3942    13.122000   692.538486   728.521193     0.001576
      3943    13.125000   668.643438   731.486338     0.001634
      3944    13.128000   675.760263   735.143371     0.001651
      3945    13.131000   770.111612   739.645778     0.001422
      3946    13.134000   721.118632   745.122577     0.001522
      3947    13.137000   723.321813   751.661751     0.001531
      3948    13.140000   766.714295   759.356818     0.001436
      3949    13.143000   775.120645   768.092462     0.001411
      3950    13.146000   771.997474   777.692989     0.001400
      3951    13.149000   759.780020   787.890031     0.001462
      3952    13.152000   762.264851   798.357199     0.001421
      3953    13.155000   832.042909   808.790307     0.001297
      3954    13.158000   807.131773   819.061478     0.001380
      3955    13.161000   818.137394   829.458557     0.001322
      3956    13.164000   868.068497   840.962108     0.001271
      3957    13.167000   869.650733   855.456213     0.001261
      3958    13.170000   842.128685   875.743476     0.001302
      3959    13.173000   875.507897   905.174481     0.001244
      3960    13.176000   917.489311   946.664252     0.001184
      3961    13.179000   984.409452  1001.082238     0.001125
      3962    13.182000  1068.835280  1065.496909     0.001010
      3963    13.185000  1151.197513  1132.158932     0.000939
      3964    13.188000  1215.807101  1189.169802     0.000911
      3965    13.191000  1196.565611  1223.972963     0.000898
      3966    13.194000  1168.697273  1229.993502     0.000927
      3967    13.197000  1231.563556  1211.681133     0.000886
      3968    13.200000  1209.098037  1181.628418     0.000891
      3969    13.203000  1210.401402  1153.591382     0.000904
      3970    13.206000  1179.292880  1138.281508     0.000916
      3971    13.209000  1237.215520  1142.333800     0.000888
      3972    13.212000  1291.937261  1169.063045     0.000833
      3973    13.215000  1335.146175  1220.115868     0.000808
      3974    13.218000  1406.627193  1297.115743     0.000781
      3975    13.221000  1429.384946  1402.666101     0.000744
      3976    13.224000  1534.431086  1540.604919     0.000706
      3977    13.227000  1672.042800  1715.753552     0.000650
      3978    13.230000  1921.244863  1933.448811     0.000561
      3979    13.233000  2130.252496  2199.030964     0.000506
      3980    13.236000  2464.015679  2517.341227     0.000425
      3981    13.239000  2800.844342  2892.225484     0.000383
      3982    13.242000  3102.390075  3326.036282     0.000334
      3983    13.245000  3709.872465  3819.142331     0.000276
      3984    13.248000  4197.800813  4369.472456     0.000248
      3985    13.251000  4989.465524  4972.130052     0.000198
      3986    13.254000  5663.085426  5619.118236     0.000176
      3987    13.257000  6553.863345  6299.205924     0.000150
      3988    13.260000  7299.855533  6997.963841     0.000132
      3989    13.263000  8155.444284  7697.992768     0.000118
      3990    13.266000  9153.725711  8379.360362     0.000101
      3991    13.269000  9683.895181  9020.247460     0.000097
      3992    13.272000 10672.326615  9597.795649     0.000084
      3993    13.275000 10751.651138 10089.182069     0.000084
      3994    13.278000 10826.388091 10473.003596     0.000086
      3995    13.281000 10849.573095 10731.014527     0.000083
      3996    13.284000 11007.118089 10850.057615     0.000082
      3997    13.287000 10663.023001 10823.764673     0.000086
      3998    13.290000 10405.500742 10653.495720     0.000088
      3999    13.293000 10189.548721 10348.172958     0.000090
      4000    13.296000  9939.126900  9923.067534     0.000091
      4001    13.299000  9632.248346  9397.953081     0.000098
      4002    13.302000  9475.978291  8795.136996     0.000097
      4003    13.305000  9060.942455  8137.730022     0.000103
      4004    13.308000  8789.321294  7448.290279     0.000108
      4005    13.311000  8197.668512  6747.824433     0.000114
      4006    13.314000  7294.161120  6055.075751     0.000132
      4007    13.317000  6462.426389  5386.037030     0.000152
      4008    13.320000  5243.797114  4753.652631     0.000191
      4009    13.323000  4308.765727  4167.694102     0.000240
      4010    13.326000  3477.452025  3634.800343     0.000298
      4011    13.329000  2903.259785  3158.668228     0.000368
      4012    13.332000  2400.219984  2740.369429     0.000435
      4013    13.335000  2092.606211  2378.759755     0.000503
      4014    13.338000  1748.779225  2070.941997     0.000622
      4015    13.341000  1576.284570  1812.743128     0.000675
      4016    13.344000  1429.712646  1599.171125     0.000759
      4017    13.347000  1307.419012  1424.824022     0.000833
      4018    13.350000  1164.345891  1284.233021     0.000939
      4019    13.353000  1137.285605  1172.130494     0.000967
      4020    13.356000  1068.041894  1083.641875     0.001010
      4021    13.359000  1006.051011  1014.406742     0.001094
      4022    13.362000   962.062290   960.638786     0.001124
      4023    13.365000   977.868932   919.136646     0.001104
      4024    13.368000   910.876192   887.258242     0.001215
      4025    13.371000   849.509100   862.870515     0.001273
      4026    13.374000   825.931588   844.284962     0.001323
      4027    13.377000   827.799504   830.187329     0.001328
      4028    13.380000   831.526198   819.567749     0.001312
      4029    13.383000   830.780571   811.655652     0.001330
      4030    13.386000   790.948925   805.862104     0.001371
      4031    13.389000   805.869650   801.730921     0.001380
      4032    13.392000   792.096923   798.898920     0.001377
      4033    13.395000   785.005161   797.064983     0.001377
      4034    13.398000   747.230797   795.967180     0.001482
      4035    13.401000   783.505885   795.366306     0.001381
      4036    13.404000   763.741362   795.036570     0.001439
      4037    13.407000   770.018721   794.759925     0.001424
      4038    13.410000   766.647698   794.325684     0.001425
      4039    13.413000   749.818449   793.534585     0.001465
      4040    13.416000   763.104362   792.207471     0.001410
      4041    13.419000   737.155879   790.197750     0.001507
      4042    13.422000   770.576471   787.405118     0.001418
      4043    13.425000   745.342920   783.786355     0.001460
      4044    13.428000   747.736563   779.358990     0.001500
      4045    13.431000   705.866619   774.195987     0.001556
      4046    13.434000   804.896639   768.413306     0.001361
      4047    13.437000   791.051145   762.154206     0.001380
      4048    13.440000   732.423836   755.574288     0.001491
      4049    13.443000   681.639492   748.829426     0.001615
      4050    13.446000   738.086884   742.066968     0.001477
      4051    13.449000   731.337847   735.419447     0.001517
      4052    13.452000   711.870590   729.000412     0.001534
      4053    13.455000   703.116190   722.901832     0.001548
      4054    13.458000   648.282878   717.192829     0.001714
      4055    13.461000   687.760786   711.919739     0.001586
      4056    13.464000   711.304111   707.107369     0.001545
      4057    13.467000   669.871093   702.761272     0.001633
      4058    13.470000   727.704834   698.870765     0.001504
      4059    13.473000   697.135772   695.412417     0.001589
      4060    13.476000   665.802620   692.353659     0.001631
      4061    13.479000   652.293733   689.656206     0.001703
      4062    13.482000   708.379265   687.278398     0.001545
      4063    13.485000   691.266787   685.178490     0.001569
      4064    13.488000   640.026007   683.321402     0.001738
      4065    13.491000   645.790535   681.674311     0.001678
      4066    13.494000   659.524863   680.205074     0.001673
      4067    13.497000   674.986336   678.889329     0.001638
      4068    13.500000   697.948816   677.708044     0.001552
      4069    13.503000   672.849729   676.647229     0.001645
      4070    13.506000   645.388305   675.697012     0.001691
      4071    13.509000   610.831120   674.850901     0.001820
      4072    13.512000   688.051321   674.104588     0.001584
      4073    13.515000   659.619021   673.454270     0.001648
      4074    13.518000   681.876386   672.895528     0.001634
      4075    13.521000   677.627433   672.421692     0.001612
      4076    13.524000   680.875599   672.022462     0.001614
      4077    13.527000   641.211074   671.683209     0.001724
      4078    13.530000   688.210700   671.386332     0.001586
      4079    13.533000   687.610369   671.108905     0.001611
      4080    13.536000   702.720415   670.823481     0.001529
      4081    13.539000   638.398454   670.501032     0.001740
      4082    13.542000   693.673528   670.112719     0.001598
      4083    13.545000   669.264869   669.633487     0.001618
      4084    13.548000   620.266888   669.046400     0.001802
      4085    13.551000   683.234153   668.346293     0.001585
      4086    13.554000   650.798235   667.540892     0.001682
      4087    13.557000   686.700267   666.648716     0.001604
      4088    13.560000   666.549177   665.694944     0.001650
      4089    13.563000   643.351202   664.707126     0.001722
      4090    13.566000   674.124315   663.711915     0.001613
      4091    13.569000   659.589061   662.732933     0.001687
      4092    13.572000   638.829621   661.789500     0.001717
      4093    13.575000   660.974770   660.895977     0.001638
      4094    13.578000   645.260054   660.061619     0.001740
      4095    13.581000   639.640483   659.290875     0.001696
      4096    13.584000   633.949169   658.584070     0.001730
      4097    13.587000   624.359222   657.938325     0.001764
      4098    13.590000   616.181614   657.348585     0.001777
      4099    13.593000   670.743550   656.808610     0.001659
      4100    13.596000   696.617164   656.311826     0.001558
      4101    13.599000   681.833411   655.851983     0.001632
      4102    13.602000   650.907545   655.423602     0.001696
      4103    13.605000   630.523079   655.022239     0.001712
      4104    13.608000   694.483278   654.644579     0.001599
      4105    13.611000   626.011905   654.288495     0.001729
      4106    13.614000   640.631197   653.953005     0.001720
      4107    13.617000   640.603081   653.638253     0.001725
      4108    13.620000   624.328640   653.345510     0.001756
      4109    13.623000   689.494782   653.077224     0.001612
      4110    13.626000   624.840697   652.837105     0.001737
      4111    13.629000   644.713751   652.630278     0.001726
      4112    13.632000   614.438585   652.463453     0.001782
      4113    13.635000   613.955352   652.345153     0.001763
      4114    13.638000   666.916446   652.285949     0.001663
      4115    13.641000   646.375962   652.298709     0.001686
      4116    13.644000   625.030283   652.398910     0.001785
      4117    13.647000   640.389400   652.604929     0.001731
      4118    13.650000   645.901297   652.938508     0.001702
      4119    13.653000   647.247230   653.424565     0.001715
      4120    13.656000   596.040659   654.091954     0.001825
      4121    13.659000   656.641418   654.974067     0.001683
      4122    13.662000   620.002540   656.108511     0.001763
      4123    13.665000   654.455638   657.537295     0.001662
      4124    13.668000   622.156694   659.306439     0.001785
      4125    13.671000   672.462956   661.465200     0.001615
      4126    13.674000   641.255766   664.064690     0.001711
      4127    13.677000   632.035509   667.155918     0.001746
      4128    13.680000   667.534533   670.787426     0.001633
      4129    13.683000   638.995084   675.002578     0.001734
      4130    13.686000   630.724829   679.836487     0.001726
      4131    13.689000   637.440409   685.312316     0.001751
      4132    13.692000   651.148530   691.436732     0.001679
      4133    13.695000   682.640512   698.192647     0.001587
      4134    13.698000   695.141448   705.536140     0.001602
      4135    13.701000   688.716210   713.401420     0.001587
      4136    13.704000   672.238770   721.700391     0.001634
      4137    13.707000   717.609026   730.303056     0.001533
      4138    13.710000   711.335769   739.071074     0.001533
      4139    13.713000   642.735123   747.859020     0.001719
      4140    13.716000   705.701803   756.525035     0.001546
      4141    13.719000   752.745097   764.941049     0.001468
      4142    13.722000   746.946660   773.001127     0.001464
      4143    13.725000   781.587865   780.626467     0.001374
      4144    13.728000   733.271852   787.765159     0.001527
      4145    13.731000   728.702695   794.384136     0.001492
      4146    13.734000   746.962199   800.450805     0.001460
      4147    13.737000   772.030513   805.904288     0.001424
      4148    13.740000   789.478016   810.620909     0.001380
      4149    13.743000   780.884116   814.383224     0.001404
      4150    13.746000   784.961434   816.863467     0.001376
      4151    13.749000   747.155467   817.631697     0.001476
      4152    13.752000   811.506313   816.200691     0.001341
      4153    13.755000   789.322813   812.122366     0.001366
      4154    13.758000   772.273725   805.135545     0.001438
      4155    13.761000   765.793430   795.316099     0.001417
      4156    13.764000   803.579723   783.138353     0.001362
      4157    13.767000   743.900275   769.397889     0.001477
      4158    13.770000   736.698689   755.046820     0.001478
      4159    13.773000   706.497734   741.031964     0.001556
      4160    13.776000   697.609066   728.182493     0.001546
      4161    13.779000   714.225381   717.143965     0.001548
      4162    13.782000   693.905593   708.345084     0.001580
      4163    13.785000   728.504839   701.990738     0.001477
      4164    13.788000   709.099474   698.079011     0.001558
      4165    13.791000   749.400249   696.438279     0.001443
      4166    13.794000   714.432064   696.778144     0.001524
      4167    13.797000   698.810688   698.748509     0.001574
      4168    13.800000   711.832114   702.004374     0.001541
      4169    13.803000   707.653348   706.273763     0.001546
      4170    13.806000   692.495872   711.416090     0.001561
      4171    13.809000   728.623226   717.446781     0.001510
      4172    13.812000   712.789317   724.512951     0.001534
      4173    13.815000   741.927457   732.833730     0.001458
      4174    13.818000   734.324408   742.634764     0.001507
      4175    13.821000   760.418147   754.095830     0.001434
      4176    13.824000   788.867008   767.314265     0.001365
      4177    13.827000   742.623395   782.281038     0.001474
      4178    13.830000   771.841621   798.867522     0.001416
      4179    13.833000   810.565947   816.822269     0.001353
      4180    13.836000   784.364657   835.776862     0.001373
      4181    13.839000   836.676199   855.259068     0.001325
      4182    13.842000   845.439717   874.711167     0.001290
      4183    13.845000   894.725986   893.511723     0.001200
      4184    13.848000   858.929976   911.000279     0.001291
      4185    13.851000   852.471903   926.505851     0.001269
      4186    13.854000   869.487558   939.380581     0.001257
      4187    13.857000   932.536969   949.039298     0.001177
      4188    13.860000   905.491742   955.007663     0.001203
      4189    13.863000   925.146707   956.981242     0.001178
      4190    13.866000   941.893944   954.832228     0.001138
      4191    13.869000   908.599666   948.636871     0.001222
      4192    13.872000   930.249460   938.665682     0.001157
      4193    13.875000   899.763026   925.345899     0.001205
      4194    13.878000   889.285010   909.214542     0.001241
      4195    13.881000   877.524392   890.870486     0.001236
      4196    13.884000   873.542836   870.932453     0.001244
      4197    13.887000   873.838708   850.006180     0.001253
      4198    13.890000   825.757519   828.629641     0.001325
      4199    13.893000   787.745777   807.213652     0.001396
      4200    13.896000   753.045498   786.136625     0.001423
      4201    13.899000   713.246955   766.333688     0.001552
      4202    13.902000   725.545526   747.747276     0.001505
      4203    13.905000   735.122887   730.582550     0.001466
      4204    13.908000   687.203793   714.977444     0.001623
      4205    13.911000   647.577354   700.999723     0.001682
      4206    13.914000   714.716560   688.655489     0.001524
      4207    13.917000   687.662866   677.899325     0.001593
      4208    13.920000   672.191137   668.645302     0.001619
      4209    13.923000   633.627401   660.778047     0.001738
      4210    13.926000   649.547244   654.163231     0.001663
      4211    13.929000   604.939107   648.656923     0.001844
      4212    13.932000   644.639660   644.113503     0.001684
      4213    13.935000   696.921154   640.391929     0.001548
      4214    13.938000   639.929405   637.360348     0.001748
      4215    13.941000   650.910750   634.899157     0.001661
      4216    13.944000   600.850234   632.902693     0.001831
      4217    13.947000   631.938202   631.279793     0.001740
      4218    13.950000   624.846298   629.953489     0.001746
      4219    13.953000   613.545994   628.860076     0.001794
      4220    13.956000   623.544756   627.947796     0.001737
      4221    13.959000   648.431205   627.175311     0.001714
      4222    13.962000   637.247661   626.510132     0.001716
      4223    13.965000   608.780972   625.927097     0.001773
      4224    13.968000   669.929860   625.406977     0.002310
      4225    13.971000   670.376797   624.935250     0.002019
      4226    13.974000   661.337301   624.501061     0.001927
      4227    13.977000   670.639728   624.096357     0.001875
      4228    13.980000   636.913417   623.715197     0.001940
      4229    13.983000   671.118923   623.353204     0.001821
      4230    13.986000   653.396190   623.007150     0.001830
      4231    13.989000   662.456711   622.674636     0.001837
      4232    13.992000   702.064755   622.353862     0.001697
      4233    13.995000   620.553846   622.043454     0.001904
      4234    13.998000   653.475329   621.742345     0.001840
      4235    14.001000   590.420566   621.449683     0.001984
      4236    14.004000   654.476758   621.164778     0.001818
      4237    14.007000   626.848069   620.887054     0.001895
      4238    14.010000   650.367409   620.616022     0.001816
      4239    14.013000   591.965872   620.351263     0.002012
      4240    14.016000   631.099033   620.092408     0.001858
      4241    14.019000   610.615619   619.839135     0.001975
      4242    14.022000   636.903565   619.591157     0.001849
      4243    14.025000   678.839441   619.348220     0.001725
      4244    14.028000   678.684983   619.110097     0.001761
      4245    14.031000   660.508456   618.876586     0.001769
      4246    14.034000   688.192561   618.647512     0.001712
      4247    14.037000   665.104906   618.422718     0.001792
      4248    14.040000   670.525461   618.202067     0.001770
      4249    14.043000   637.541261   617.985442     0.001860
      4250    14.046000   642.086439   617.772718     0.001810
      4251    14.049000   633.870357   617.563753     0.001889
      4252    14.052000   644.481495   617.358449     0.001826
      4253    14.055000   666.025709   617.157099     0.001748
      4254    14.058000   607.490812   616.959454     0.001971
      4255    14.061000   669.125011   616.765524     0.001742
      4256    14.064000   666.860275   616.575493     0.001761
      4257    14.067000   652.989007   616.389099     0.001810
      4258    14.070000   616.405598   616.206319     0.001924
      4259    14.073000   637.230436   616.027392     0.001856
      4260    14.076000   667.690981   615.852443     0.001744
      4261    14.079000   676.603144   615.681649     0.001777
      4262    14.082000   674.294819   615.515262     0.001739
      4263    14.085000   687.558478   615.353635     0.001685
      4264    14.088000   648.792489   615.197255     0.001824
      4265    14.091000   624.451937   615.046789     0.001868
      4266    14.094000   633.426972   614.903138     0.001840
      4267    14.097000   680.549523   614.767500     0.001740
      4268    14.100000   650.123156   614.641433     0.001810
      4269    14.103000   649.163586   614.526922     0.001815
      4270    14.106000   638.806101   614.426432     0.001821
      4271    14.109000   661.777653   614.342942     0.001811
      4272    14.112000   652.285233   614.279953     0.001799
      4273    14.115000   661.815336   614.241459     0.001764
      4274    14.118000   644.253173   614.231889     0.001859
      4275    14.121000   646.635945   614.256024     0.001813
      4276    14.124000   642.230816   614.318911     0.001831
      4277    14.127000   631.215329   614.425813     0.001872
      4278    14.130000   634.824161   614.582239     0.001885
      4279    14.133000   703.326154   614.794087     0.001675
      4280    14.136000   633.478919   615.067959     0.001856
      4281    14.139000   657.813144   615.411652     0.001811
      4282    14.142000   663.782229   615.834836     0.001757
      4283    14.145000   638.790778   616.349878     0.001836
      4284    14.148000   625.623588   616.972810     0.001913
      4285    14.151000   658.644439   617.724427     0.001773
      4286    14.154000   624.408745   618.631520     0.001876
      4287    14.157000   647.760647   619.728148     0.001835
      4288    14.160000   663.827497   621.056578     0.001770
      4289    14.163000   691.072144   622.667277     0.001697
      4290    14.166000   670.234921   624.617383     0.001746
      4291    14.169000   696.597833   626.967581     0.001717
      4292    14.172000   647.989146   629.777894     0.001809
      4293    14.175000   684.922745   633.103071     0.001709
      4294    14.178000   699.365806   636.988109     0.001708
      4295    14.181000   690.841740   641.464236     0.001688
      4296    14.184000   670.823048   646.545604     0.001756
      4297    14.187000   681.097928   652.226971     0.001724
      4298    14.190000   684.004044   658.482581     0.001712
      4299    14.193000   696.030482   665.266276     0.001678
      4300    14.196000   693.885050   672.512637     0.001680
      4301    14.199000   709.569594   680.138563     0.001672
      4302    14.202000   709.787832   688.044541     0.001644
      4303    14.205000   738.014442   696.114868     0.001572
      4304    14.208000   769.571930   704.216564     0.001561
      4305    14.211000   724.820158   712.197704     0.001607
      4306    14.214000   735.239697   719.886152     0.001578
      4307    14.217000   770.411357   727.093017     0.001520
      4308    14.220000   774.851249   733.620954     0.001512
      4309    14.223000   755.392083   739.278327     0.001552
      4310    14.226000   726.412851   743.897055     0.001600
      4311    14.229000   743.266210   747.350385     0.001601
      4312    14.232000   788.693929   749.570333     0.001478
      4313    14.235000   736.816597   750.569561     0.001571
      4314    14.238000   767.907766   750.469800     0.001541
      4315    14.241000   737.279866   749.522362     0.001582
      4316    14.244000   733.297733   748.093650     0.001591
      4317    14.247000   755.873933   746.607012     0.001556
      4318    14.250000   746.935029   745.465518     0.001567
      4319    14.253000   768.100791   744.986479     0.001515
      4320    14.256000   810.121102   745.359374     0.001428
      4321    14.259000   825.728913   746.624256     0.001435
      4322    14.262000   771.952736   748.666247     0.001504
      4323    14.265000   781.304430   751.224296     0.001479
      4324    14.268000   810.016322   753.913640     0.001466
      4325    14.271000   744.569484   756.261755     0.001570
      4326    14.274000   736.953361   757.757816     0.001588
      4327    14.277000   727.349572   757.914557     0.001618
      4328    14.280000   741.509387   756.336493     0.001586
      4329    14.283000   736.488640   752.780681     0.001580
      4330    14.286000   759.809248   747.191790     0.001534
      4331    14.289000   771.121678   739.699685     0.001537
      4332    14.292000   731.585316   730.583258     0.001587
      4333    14.295000   778.187586   720.217175     0.001487
      4334    14.298000   725.932840   709.019416     0.001635
      4335    14.301000   748.624868   697.409524     0.001545
      4336    14.304000   707.594344   685.779011     0.001641
      4337    14.307000   691.670341   674.471456     0.001693
      4338    14.310000   675.991884   663.769655     0.001744
      4339    14.313000   670.172449   653.888361     0.001742
      4340    14.316000   619.228314   644.972776     0.001893
      4341    14.319000   672.519428   637.102624     0.001762
      4342    14.322000   665.392419   630.295476     0.001743
      4343    14.325000   618.616765   624.523470     0.001866
      4344    14.328000   654.493951   619.716254     0.001811
      4345    14.331000   614.567120   615.779315     0.001900
      4346    14.334000   616.444690   612.603778     0.001879
      4347    14.337000   618.583295   610.076188     0.001897
      4348    14.340000   635.532578   608.086244     0.001855
      4349    14.343000   600.378879   606.532328     0.001939
      4350    14.346000   605.766785   605.324947     0.001915
      4351    14.349000   621.530434   604.388359     0.001904
      4352    14.352000   596.755128   603.660884     0.001945
      4353    14.355000   597.635956   603.094371     0.001934
      4354    14.358000   594.642843   602.653336     0.002005
      4355    14.361000   608.223292   602.314073     0.001911
      4356    14.364000   608.820458   602.064368     0.001902
      4357    14.367000   579.350455   601.904207     0.002028
      4358    14.370000   622.281460   601.847085     0.001889
      4359    14.373000   642.085142   601.922445     0.001817
      4360    14.376000   610.043814   602.178488     0.001899
      4361    14.379000   608.532674   602.684489     0.001947
      4362    14.382000   617.966347   603.531176     0.001880
      4363    14.385000   580.438764   604.827403     0.002001
      4364    14.388000   596.390676   606.691363     0.001975
      4365    14.391000   576.327881   609.235255     0.002028
      4366    14.394000   616.147869   612.543707     0.001884
      4367    14.397000   604.882190   616.648202     0.001943
      4368    14.400000   605.167895   621.501727     0.001947
      4369    14.403000   610.078688   626.959142     0.001903
      4370    14.406000   643.899492   632.768682     0.001804
      4371    14.409000   608.295040   638.579177     0.001964
      4372    14.412000   630.584869   643.968156     0.001844
      4373    14.415000   617.975240   648.501093     0.001883
      4374    14.418000   625.116684   651.837616     0.001910
      4375    14.421000   661.544257   653.887726     0.001757
      4376    14.424000   649.817817   654.974281     0.001772
      4377    14.427000   626.089993   655.910984     0.001871
      4378    14.430000   637.212805   657.918792     0.001824
      4379    14.433000   637.889018   662.362989     0.001828
      4380    14.436000   700.305328   670.338392     0.001654
      4381    14.439000   653.514286   682.173918     0.001815
      4382    14.442000   695.116619   697.001814     0.001677
      4383    14.445000   725.599397   712.575527     0.001596
      4384    14.448000   688.110077   725.518482     0.001721
      4385    14.451000   754.399994   732.263099     0.001540
      4386    14.454000   758.674006   730.749258     0.001516
      4387    14.457000   692.996515   721.742719     0.001698
      4388    14.460000   704.107653   708.221230     0.001675
      4389    14.463000   682.668688   693.590807     0.001699
      4390    14.466000   692.804865   680.456512     0.001675
      4391    14.469000   622.058727   670.208871     0.001904
      4392    14.472000   670.625433   663.092360     0.001734
      4393    14.475000   611.812949   658.559920     0.001901
      4394    14.478000   631.693981   655.729591     0.001874
      4395    14.481000   646.001198   653.761548     0.001799
      4396    14.484000   602.484772   652.061971     0.001915
      4397    14.487000   599.212000   650.324257     0.001962
      4398    14.490000   653.223485   648.473792     0.001804
      4399    14.493000   643.321274   646.583361     0.001797
      4400    14.496000   636.452695   644.799145     0.001845
      4401    14.499000   643.283254   643.289812     0.001845
      4402    14.502000   633.434133   642.215794     0.001832
      4403    14.505000   623.548825   641.711753     0.001859
      4404    14.508000   637.749111   641.876651     0.001847
      4405    14.511000   630.201154   642.768292     0.001843
      4406    14.514000   645.070868   644.401014     0.001793
      4407    14.517000   629.740644   646.745897     0.001869
      4408    14.520000   631.331548   649.733136     0.001872
      4409    14.523000   663.092356   653.256148     0.001743
      4410    14.526000   676.877460   657.176968     0.001724
      4411    14.529000   622.395110   661.332473     0.001905
      4412    14.532000   651.825141   665.541132     0.001787
      4413    14.535000   668.232203   669.610176     0.001728
      4414    14.538000   669.829499   673.343339     0.001764
      4415    14.541000   664.043404   676.549561     0.001758
      4416    14.544000   657.951539   679.052955     0.001765
      4417    14.547000   665.906635   680.703913     0.001766
      4418    14.550000   624.861782   681.390299     0.001901
      4419    14.553000   680.157370   681.046772     0.001707
      4420    14.556000   659.990605   679.659905     0.001755
      4421    14.559000   688.242869   677.267535     0.001715
      4422    14.562000   652.439038   673.952414     0.001793
      4423    14.565000   658.681193   669.831872     0.001752
      4424    14.568000   654.961584   665.045998     0.001808
      4425    14.571000   676.339583   659.746501     0.001736
      4426    14.574000   668.493676   654.087432     0.001738
      4427    14.577000   651.522988   648.218058     0.001808
      4428    14.580000   678.141602   642.277585     0.001748
      4429    14.583000   660.121755   636.392465     0.001770
      4430    14.586000   642.418956   630.684537     0.001807
      4431    14.589000   623.610022   625.221839     0.001906
      4432    14.592000   645.097623   620.076838     0.001796
      4433    14.595000   603.698272   615.308772     0.001915
      4434    14.598000   618.906035   610.951408     0.001923
      4435    14.601000   632.020033   607.021556     0.001861
      4436    14.604000   590.885256   603.521057     0.001958
      4437    14.607000   594.273154   600.439138     0.001981
      4438    14.610000   609.202138   597.754978     0.001934
      4439    14.613000   575.907253   595.440299     0.002024
      4440    14.616000   555.192307   593.461844     0.002098
      4441    14.619000   595.736247   591.783615     0.002000
      4442    14.622000   578.469408   590.368803     0.002022
      4443    14.625000   578.137482   589.181344     0.001994
      4444    14.628000   572.983538   588.187113     0.002077
      4445    14.631000   571.586754   587.354749     0.002053
      4446    14.634000   579.550352   586.656163     0.002001
      4447    14.637000   579.030971   586.066796     0.002048
      4448    14.640000   580.712034   585.565560     0.002036
      4449    14.643000   569.261605   585.134632     0.002052
      4450    14.646000   571.547563   584.759430     0.002056
      4451    14.649000   550.652487   584.428057     0.002166
      4452    14.652000   554.500867   584.131051     0.002099
      4453    14.655000   617.351277   583.861325     0.001862
      4454    14.658000   601.619235   583.612267     0.001984
      4455    14.661000   555.838826   583.379614     0.002104
      4456    14.664000   614.435244   583.160147     0.001895
      4457    14.667000   621.174337   582.951369     0.001901
      4458    14.670000   588.544125   582.751467     0.002013
      4459    14.673000   574.182121   582.558955     0.002033
      4460    14.676000   570.021037   582.372953     0.002049
      4461    14.679000   549.351215   582.192801     0.002167
      4462    14.682000   615.918471   582.018055     0.001905
      4463    14.685000   628.245557   581.847981     0.001848
      4464    14.688000   616.648435   581.681666     0.001926
      4465    14.691000   615.475582   581.522136     0.001924
      4466    14.694000   637.612969   581.368650     0.001811
      4467    14.697000   594.845284   581.221448     0.001975
      4468    14.700000   565.746364   581.081603     0.002103
      4469    14.703000   549.065622   580.950790     0.002124
      4470    14.706000   607.570569   580.831548     0.001937
      4471    14.709000   589.601471   580.727630     0.002037
      4472    14.712000   568.725394   580.644480     0.002061
      4473    14.715000   570.876093   580.590393     0.002027
      4474    14.718000   575.122434   580.574995     0.002062
      4475    14.721000   589.437472   580.612256     0.001998
      4476    14.724000   559.418186   580.720975     0.002079
      4477    14.727000   564.188786   580.924328     0.002106
      4478    14.730000   592.768185   581.250525     0.002002
      4479    14.733000   560.998382   581.732590     0.002082
      4480    14.736000   567.088776   582.407478     0.002072
      4481    14.739000   596.808542   583.314375     0.002009
      4482    14.742000   601.158976   584.492065     0.001948
      4483    14.745000   593.302517   585.975316     0.001952
      4484    14.748000   580.332173   587.790553     0.002034
      4485    14.751000   577.124172   589.950989     0.002029
      4486    14.754000   552.793435   592.451679     0.002100
      4487    14.757000   576.185553   595.265124     0.002070
      4488    14.760000   590.531196   598.337953     0.002000
      4489    14.763000   583.490063   601.589187     0.002004
      4490    14.766000   579.696870   604.910448     0.002016
      4491    14.769000   620.643199   608.168264     0.001912
      4492    14.772000   625.141104   611.208850     0.001871
      4493    14.775000   586.244500   613.865862     0.001982
      4494    14.778000   611.491826   615.972411     0.001938
      4495    14.781000   650.516878   617.378266     0.001811
      4496    14.784000   604.740709   617.971125     0.001918
      4497    14.787000   591.751418   617.696972     0.002012
      4498    14.790000   624.292156   616.571690     0.001901
      4499    14.793000   595.025528   614.678407     0.001959
      4500    14.796000   614.696356   612.151935     0.001893
      4501    14.799000   599.073958   609.157389     0.002004
      4502    14.802000   600.393249   605.870254     0.001948
      4503    14.805000   600.057302   602.461385     0.001935
      4504    14.808000   582.289061   599.086927     0.002052
      4505    14.811000   612.727082   595.881865     0.001910
      4506    14.814000   559.886409   592.956199     0.002081
      4507    14.817000   587.399109   590.393257     0.001999
      4508    14.820000   595.981955   588.249967     0.001985
      4509    14.823000   579.348967   586.558800     0.002021
      4510    14.826000   581.833316   585.331154     0.002002
      4511    14.829000   600.260315   584.561178     0.001998
      4512    14.832000   560.099708   584.228757     0.002081
      4513    14.835000   581.137215   584.305793     0.001998
      4514    14.838000   559.598510   584.757373     0.002132
      4515    14.841000   594.851861   585.544519     0.001980
      4516    14.844000   604.096681   586.625544     0.001937
      4517    14.847000   587.219261   587.956645     0.002013
      4518    14.850000   618.555360   589.491933     0.001920
      4519    14.853000   551.991895   591.183144     0.002113
      4520    14.856000   600.107972   592.979370     0.001939
      4521    14.859000   562.141411   594.826595     0.002135
      4522    14.862000   553.552642   596.667132     0.002114
      4523    14.865000   561.938321   598.441345     0.002084
      4524    14.868000   572.295481   600.087368     0.002096
      4525    14.871000   625.514676   601.542914     0.001858
      4526    14.874000   591.202945   602.747618     0.001986
      4527    14.877000   597.330602   603.646280     0.001981
      4528    14.880000   589.364427   604.192871     0.002013
      4529    14.883000   574.759917   604.354763     0.002025
      4530    14.886000   620.393613   604.116342     0.001879
      4531    14.889000   603.165461   603.480458     0.001969
      4532    14.892000   589.016447   602.468307     0.002000
      4533    14.895000   578.102328   601.116872     0.002009
      4534    14.898000   591.672886   599.474622     0.002012
      4535    14.901000   604.589674   597.597159     0.001937
      4536    14.904000   599.943302   595.543142     0.001949
      4537    14.907000   581.480559   593.370782     0.002030
      4538    14.910000   600.989895   591.135490     0.001953
      4539    14.913000   585.745463   588.889730     0.001999
      4540    14.916000   584.434489   586.678704     0.001995
      4541    14.919000   599.157392   584.540856     0.001997
      4542    14.922000   560.396395   582.507742     0.002084
      4543    14.925000   589.213778   580.603504     0.001980
      4544    14.928000   545.535415   578.844706     0.002176
      4545    14.931000   550.492029   577.240711     0.002118
      4546    14.934000   528.626022   575.796142     0.002210
      4547    14.937000   578.195325   574.510868     0.002033
      4548    14.940000   546.185673   573.377585     0.002167
      4549    14.943000   562.746437   572.386954     0.002079
      4550    14.946000   575.793517   571.527257     0.002024
      4551    14.949000   553.154329   570.785315     0.002169
      4552    14.952000   572.445913   570.147309     0.002030
      4553    14.955000   585.768119   569.599453     0.001985
      4554    14.958000   555.632628   569.128520     0.002159
      4555    14.961000   578.051268   568.722226     0.002028
      4556    14.964000   582.929077   568.369478     0.002001
      4557    14.967000   545.911682   568.060499     0.002170
      4558    14.970000   554.854207   567.786866     0.002138
      4559    14.973000   556.929437   567.541467     0.002098
      4560    14.976000   551.571498   567.318407     0.002112
      4561    14.979000   564.674610   567.112890     0.002115
      4562    14.982000   574.515987   566.921082     0.002024
      4563    14.985000   577.388192   566.740101     0.002003
      4564    14.988000   567.292222   566.567466     0.002093
      4565    14.991000   551.982356   566.401151     0.002124
      4566    14.994000   547.518634   566.239973     0.002137
      4567    14.997000   571.972149   566.082905     0.002068
      4568    15.000000   546.010127   565.929179     0.002174
      4569    15.003000   588.622744   565.778230     0.001985
      4570    15.006000   582.319320   565.629640     0.002012
      4571    15.009000   585.750796   565.483101     0.002043
      4572    15.012000   535.323561   565.338388     0.002202
      4573    15.015000   577.254478   565.195333     0.002010
      4574    15.018000   574.571989   565.053811     0.002071
      4575    15.021000   600.757512   564.913727     0.001947
      4576    15.024000   559.156543   564.775012     0.002083
      4577    15.027000   558.836868   564.637609     0.002101
      4578    15.030000   592.381688   564.501476     0.002001
      4579    15.033000   589.688460   564.366582     0.001983
      4580    15.036000   586.615491   564.232901     0.001980
      4581    15.039000   617.054236   564.100415     0.001949
      4582    15.042000   578.556420   563.969112     0.002009
      4583    15.045000   564.814711   563.838984     0.002048
      4584    15.048000   548.923613   563.710028     0.002180
      4585    15.051000   538.820568   563.582245     0.002176
      4586    15.054000   537.509029   563.455640     0.002164
      4587    15.057000   575.866545   563.330221     0.002046
      4588    15.060000   546.741396   563.206002     0.002178
      4589    15.063000   557.285715   563.083053     0.002114
      4590    15.066000   552.783806   562.961386     0.002116
      4591    15.069000   554.237119   562.840896     0.002161
      4592    15.072000   563.694173   562.721804     0.002069
      4593    15.075000   571.963213   562.603907     0.002025
      4594    15.078000   608.047234   562.487363     0.001965
      4595    15.081000   569.977802   562.372216     0.002046
      4596    15.084000   536.822736   562.258510     0.002171
      4597    15.087000   565.512475   562.146295     0.002095
      4598    15.090000   552.750125   562.035626     0.002151
      4599    15.093000   585.531399   561.926563     0.002000
      4600    15.096000   559.161735   561.819171     0.002078
      4601    15.099000   572.907809   561.713524     0.002091
      4602    15.102000   576.189096   561.609699     0.002032
      4603    15.105000   569.920763   561.507783     0.002033
      4604    15.108000   517.717765   561.407869     0.002318
      4605    15.111000   534.638963   561.310060     0.002188
      4606    15.114000   581.328854   561.214517     0.001998
      4607    15.117000   535.536455   561.121385     0.002191
      4608    15.120000   536.089872   561.030600     0.002205
      4609    15.123000   536.995705   560.942430     0.002191
      4610    15.126000   549.993341   560.857035     0.002117
      4611    15.129000   566.837578   560.774587     0.002113
      4612    15.132000   531.542867   560.695278     0.002216
      4613    15.135000   609.868202   560.619316     0.001904
      4614    15.138000   570.553800   560.546932     0.002104
      4615    15.141000   531.721426   560.478380     0.002204
      4616    15.144000   585.811850   560.413938     0.001994
      4617    15.147000   567.112539   560.353935     0.002077
      4618    15.150000   545.992438   560.298926     0.002145
      4619    15.153000   594.824112   560.248979     0.001973
      4620    15.156000   530.513840   560.204476     0.002202
      4621    15.159000   567.867142   560.166123     0.002110
      4622    15.162000   569.143159   560.134448     0.002066
      4623    15.165000   569.709796   560.110150     0.002035
      4624    15.168000   529.303851   560.094227     0.002270
      4625    15.171000   547.022037   560.088000     0.002122
      4626    15.174000   529.925766   560.093396     0.002221
      4627    15.177000   521.829038   560.113347     0.002265
      4628    15.180000   537.900697   560.152375     0.002196
      4629    15.183000   552.552410   560.217444     0.002123
      4630    15.186000   567.011934   560.319124     0.002059
      4631    15.189000   537.539504   560.472047     0.002217
      4632    15.192000   520.294933   560.697190     0.002246
      4633    15.195000   544.800659   561.021670     0.002131
      4634    15.198000   560.311568   561.478617     0.002132
      4635    15.201000   532.788583   562.105424     0.002200
      4636    15.204000   556.502485   562.940226     0.002100
      4637    15.207000   528.330122   564.016719     0.002219
      4638    15.210000   581.750992   565.357982     0.002014
      4639    15.213000   570.456080   566.970558     0.002048
      4640    15.216000   570.288057   568.840440     0.002027
      4641    15.219000   596.635750   570.932458     0.001998
      4642    15.222000   557.929999   573.194226     0.002095
      4643    15.225000   557.318897   575.565187     0.002087
      4644    15.228000   604.112329   577.990965     0.001971
      4645    15.231000   628.010416   580.452719     0.001849
      4646    15.234000   593.536906   582.999279     0.001969
      4647    15.237000   548.676411   585.776747     0.002142
      4648    15.240000   595.706234   589.031577     0.001975
      4649    15.243000   628.797069   593.083758     0.001867
      4650    15.246000   637.466144   598.287260     0.001807
      4651    15.249000   588.824902   604.994448     0.002019
      4652    15.252000   589.875185   613.527918     0.001978
      4653    15.255000   602.029814   624.156758     0.001923
      4654    15.258000   616.965452   637.075248     0.001936
      4655    15.261000   610.577836   652.384072     0.001907
      4656    15.264000   679.370133   670.074636     0.001722
      4657    15.267000   686.100051   690.016886     0.001711
      4658    15.270000   744.456508   711.950936     0.001567
      4659    15.273000   784.803612   735.482934     0.001485
      4660    15.276000   733.261431   760.085754     0.001591
      4661    15.279000   779.435965   785.105209     0.001522
      4662    15.282000   840.761199   809.772598     0.001391
      4663    15.285000   865.449701   833.224908     0.001331
      4664    15.288000   852.480710   854.535197     0.001389
      4665    15.291000   885.637755   872.756612     0.001316
      4666    15.294000   845.233167   886.986633     0.001374
      4667    15.297000   877.828165   896.449019     0.001332
      4668    15.300000   845.356699   900.586538     0.001384
      4669    15.303000   828.195614   899.141648     0.001409
      4670    15.306000   897.345606   892.198243     0.001282
      4671    15.309000   861.290973   880.167947     0.001373
      4672    15.312000   866.180421   863.726314     0.001337
      4673    15.315000   868.015599   843.722482     0.001342
      4674    15.318000   833.091705   821.088566     0.001423
      4675    15.321000   828.058958   796.765038     0.001397
      4676    15.324000   811.079937   771.646026     0.001444
      4677    15.327000   795.130397   746.541444     0.001490
      4678    15.330000   820.119834   722.151582     0.001422
      4679    15.333000   728.937236   699.051230     0.001605
      4680    15.336000   693.998293   677.682058     0.001675
      4681    15.339000   658.244879   658.352699     0.001799
      4682    15.342000   680.227383   641.245972     0.001713
      4683    15.345000   646.090267   626.432174     0.001796
      4684    15.348000   628.605677   613.886943     0.001898
      4685    15.351000   600.269622   603.511876     0.001939
      4686    15.354000   585.709600   595.156054     0.001989
      4687    15.357000   631.754065   588.636848     0.001859
      4688    15.360000   626.225596   583.758687     0.001892
      4689    15.363000   573.499022   580.328971     0.002037
      4690    15.366000   583.529367   578.170757     0.001988
      4691    15.369000   558.509727   577.132189     0.002136
      4692    15.372000   566.122424   577.092647     0.002071
      4693    15.375000   641.347984   577.965396     0.001799
      4694    15.378000   538.603201   579.695297     0.002208
      4695    15.381000   580.984305   582.253875     0.002011
      4696    15.384000   561.164206   585.629546     0.002080
      4697    15.387000   608.736755   589.814664     0.001939
      4698    15.390000   603.715830   594.793944     0.001929
      4699    15.393000   552.715664   600.532223     0.002119
      4700    15.396000   600.618967   606.964345     0.001946
      4701    15.399000   601.798216   613.988054     0.001962
      4702    15.402000   630.119258   621.460754     0.001860
      4703    15.405000   591.724788   629.200611     0.001956
      4704    15.408000   623.290797   636.992685     0.001903
      4705    15.411000   621.699981   644.600071     0.001869
      4706    15.414000   614.908649   651.786735     0.001896
      4707    15.417000   633.583854   658.346544     0.001878
      4708    15.420000   656.150872   664.130244     0.001789
      4709    15.423000   657.975376   669.065639     0.001780
      4710    15.426000   676.850195   673.183569     0.001716
      4711    15.429000   633.028954   676.545985     0.001869
      4712    15.432000   643.299366   679.215293     0.001825
      4713    15.435000   621.070354   681.265190     0.001873
      4714    15.438000   646.303756   682.754546     0.001828
      4715    15.441000   632.199435   683.718714     0.001845
      4716    15.444000   647.955212   684.163509     0.001814
      4717    15.447000   671.849583   684.062218     0.001766
      4718    15.450000   685.531772   683.356818     0.001702
      4719    15.453000   712.448222   681.964339     0.001640
      4720    15.456000   693.133695   679.788695     0.001673
      4721    15.459000   667.922635   676.737490     0.001773
      4722    15.462000   640.382748   672.741933     0.001829
      4723    15.465000   665.410529   667.776121     0.001745
      4724    15.468000   652.222949   661.870614     0.001821
      4725    15.471000   677.361415   655.115813     0.001710
      4726    15.474000   634.262351   647.654383     0.001837
      4727    15.477000   606.275504   639.665690     0.001939
      4728    15.480000   633.175039   631.347317     0.001849
      4729    15.483000   585.389427   622.898436     0.002024
      4730    15.486000   634.501491   614.507048     0.001843
      4731    15.489000   597.936313   606.341272     0.001983
      4732    15.492000   554.992774   598.543867     0.002120
      4733    15.495000   580.653559   591.229126     0.001997
      4734    15.498000   578.205216   584.481707     0.002066
      4735    15.501000   560.135276   578.356904     0.002078
      4736    15.504000   506.882209   572.882286     0.002318
      4737    15.507000   591.991756   568.060583     0.001993
      4738    15.510000   532.229030   563.873372     0.002206
      4739    15.513000   549.917473   560.285388     0.002113
      4740    15.516000   543.111641   557.249064     0.002155
      4741    15.519000   564.269401   554.708995     0.002124
      4742    15.522000   544.072579   552.606054     0.002155
      4743    15.525000   552.502547   550.880970     0.002115
      4744    15.528000   571.890743   549.477288     0.002085
      4745    15.531000   538.542339   548.343653     0.002156
      4746    15.534000   534.526285   547.435492     0.002195
      4747    15.537000   534.536158   546.716119     0.002209
      4748    15.540000   549.501610   546.157364     0.002135
      4749    15.543000   574.769663   545.739733     0.002056
      4750    15.546000   563.986419   545.452094     0.002072
      4751    15.549000   580.626948   545.290823     0.002049
      4752    15.552000   541.097417   545.258321     0.002163
      4753    15.555000   531.828254   545.360805     0.002186
      4754    15.558000   544.101553   545.605378     0.002207
      4755    15.561000   595.063849   545.996539     0.001967
      4756    15.564000   533.586776   546.532374     0.002189
      4757    15.567000   555.939838   547.200863     0.002122
      4758    15.570000   550.249986   547.977044     0.002124
      4759    15.573000   542.344952   548.821606     0.002174
      4760    15.576000   573.597140   549.681256     0.002022
      4761    15.579000   552.924695   550.490882     0.002138
      4762    15.582000   534.792472   551.168975     0.002197
      4763    15.585000   561.141856   551.641638     0.002072
      4764    15.588000   567.850652   551.842293     0.002088
      4765    15.591000   575.100106   551.727544     0.002030
      4766    15.594000   539.657709   551.291789     0.002184
      4767    15.597000   547.666679   550.567616     0.002151
      4768    15.600000   546.538667   549.616669     0.002139
      4769    15.603000   567.364657   548.515141     0.002062
      4770    15.606000   527.655777   547.340812     0.002198
      4771    15.609000   513.557644   546.164414     0.002306
      4772    15.612000   539.954420   545.044664     0.002180
      4773    15.615000   585.150390   544.025733     0.001978
      4774    15.618000   561.185079   543.136570     0.002122
      4775    15.621000   497.327842   542.391795     0.002346
      4776    15.624000   515.389746   541.793891     0.002272
      4777    15.627000   526.439527   541.336207     0.002242
      4778    15.630000   543.935713   541.006003     0.002148
      4779    15.633000   525.202183   540.787724     0.002234
      4780    15.636000   561.478122   540.665124     0.002060
      4781    15.639000   554.440313   540.622901     0.002135
      4782    15.642000   538.318612   540.647557     0.002187
      4783    15.645000   523.914400   540.727661     0.002210
      4784    15.648000   555.123610   540.853081     0.002140
      4785    15.651000   541.417733   541.015513     0.002140
      4786    15.654000   502.987327   541.207245     0.002344
      4787    15.657000   580.543149   541.420832     0.002035
      4788    15.660000   528.668564   541.648708     0.002202
      4789    15.663000   559.197756   541.882906     0.002101
      4790    15.666000   561.318650   542.114927     0.002070
      4791    15.669000   541.864651   542.335713     0.002197
      4792    15.672000   538.240866   542.535756     0.002177
      4793    15.675000   551.423044   542.705305     0.002102
      4794    15.678000   556.356428   542.834707     0.002135
      4795    15.681000   527.211925   542.914868     0.002211
      4796    15.684000   517.540848   542.937839     0.002261
      4797    15.687000   573.974017   542.897464     0.002062
      4798    15.690000   575.471474   542.789955     0.002041
      4799    15.693000   546.147517   542.614302     0.002159
      4800    15.696000   554.511378   542.372380     0.002098
      4801    15.699000   579.825611   542.068727     0.002033
      4802    15.702000   538.693229   541.710064     0.002173
      4803    15.705000   566.410173   541.304659     0.002035
      4804    15.708000   547.087724   540.861695     0.002174
      4805    15.711000   522.092844   540.390701     0.002230
      4806    15.714000   529.836945   539.901099     0.002207
      4807    15.717000   482.707648   539.401861     0.002449
      4808    15.720000   532.068938   538.901257     0.002203
      4809    15.723000   586.277574   538.406670     0.002005
      4810    15.726000   531.120632   537.924545     0.002196
      4811    15.729000   509.907875   537.460137     0.002306
      4812    15.732000   504.748159   537.017348     0.002328
      4813    15.735000   541.406748   536.599378     0.002134
      4814    15.738000   547.974870   536.210624     0.002173
      4815    15.741000   550.456387   535.849840     0.002126
      4816    15.744000   508.101725   535.513989     0.002290
      4817    15.747000   549.813545   535.205239     0.002140
      4818    15.750000   566.087864   534.922351     0.002068
      4819    15.753000   541.351279   534.663648     0.002175
      4820    15.756000   536.210418   534.427159     0.002156
      4821    15.759000   561.251704   534.210749     0.002097
      4822    15.762000   534.142291   534.012163     0.002184
      4823    15.765000   551.374147   533.829089     0.002106
      4824    15.768000   496.819384   533.659768     0.002396
      4825    15.771000   534.994111   533.502547     0.002167
      4826    15.774000   509.672421   533.355366     0.002285
      4827    15.777000   492.539227   533.216781     0.002409
      4828    15.780000   553.221251   533.085523     0.002099
      4829    15.783000   553.472641   532.960530     0.002121
      4830    15.786000   578.410023   532.840853     0.002005
      4831    15.789000   524.994543   532.726190     0.002236
      4832    15.792000   517.000202   532.617090     0.002252
      4833    15.795000   546.685819   532.513182     0.002113
      4834    15.798000   519.999102   532.413165     0.002296
      4835    15.801000   537.177474   532.315497     0.002172
      4836    15.804000   510.988605   532.228010     0.002289
      4837    15.807000   520.617890   532.150481     0.002256
      4838    15.810000   532.940829   532.081780     0.002182
      4839    15.813000   516.130844   532.023087     0.002279
      4840    15.816000   527.873359   531.975690     0.002212
      4841    15.819000   559.792659   531.940961     0.002111
      4842    15.822000   541.995950   531.920301     0.002166
      4843    15.825000   552.468063   531.915091     0.002102
      4844    15.828000   531.671164   531.926619     0.002246
      4845    15.831000   572.416285   531.956001     0.002035
      4846    15.834000   498.318123   532.004100     0.002333
      4847    15.837000   525.829409   532.071438     0.002248
      4848    15.840000   534.422061   532.158105     0.002177
      4849    15.843000   540.891653   532.263685     0.002173
      4850    15.846000   534.910555   532.387176     0.002186
      4851    15.849000   539.798376   532.526934     0.002190
      4852    15.852000   531.692107   532.680638     0.002207
      4853    15.855000   578.816578   532.845264     0.001996
      4854    15.858000   524.535548   533.017095     0.002258
      4855    15.861000   552.662745   533.191749     0.002108
      4856    15.864000   490.957827   533.364237     0.002380
      4857    15.867000   523.507852   533.529043     0.002261
      4858    15.870000   518.728243   533.680239     0.002248
      4859    15.873000   556.438831   533.811642     0.002096
      4860    15.876000   498.764055   533.917017     0.002338
      4861    15.879000   544.625330   533.990338     0.002161
      4862    15.882000   525.936374   534.026117     0.002223
      4863    15.885000   543.612137   534.019881     0.002121
      4864    15.888000   571.129560   533.969000     0.002073
      4865    15.891000   530.803269   533.870090     0.002193
      4866    15.894000   537.254852   533.724042     0.002176
      4867    15.897000   558.691557   533.532662     0.002105
      4868    15.900000   526.446556   533.299313     0.002215
      4869    15.903000   514.225800   533.028628     0.002290
      4870    15.906000   537.524902   532.726134     0.002162
      4871    15.909000   572.225604   532.397888     0.002065
      4872    15.912000   550.936637   532.050149     0.002114
      4873    15.915000   535.692496   531.689115     0.002161
      4874    15.918000   534.608858   531.320724     0.002231
      4875    15.921000   504.570301   530.950499     0.002290
      4876    15.924000   546.334164   530.583437     0.002124
      4877    15.927000   520.472638   530.223921     0.002269
      4878    15.930000   545.463801   529.875672     0.002146
      4879    15.933000   562.152642   529.541716     0.002083
      4880    15.936000   542.541573   529.224380     0.002146
      4881    15.939000   514.458379   528.925313     0.002277
      4882    15.942000   560.577963   528.645523     0.002073
      4883    15.945000   510.627313   528.385439     0.002265
      4884    15.948000   560.185657   528.144983     0.002118
      4885    15.951000   508.160905   527.923646     0.002301
      4886    15.954000   530.141806   527.720582     0.002186
      4887    15.957000   500.795695   527.534687     0.002333
      4888    15.960000   567.024966   527.364685     0.002045
      4889    15.963000   554.945913   527.209199     0.002099
      4890    15.966000   521.070108   527.066820     0.002235
      4891    15.969000   510.475393   526.936157     0.002308
      4892    15.972000   549.820634   526.815893     0.002127
      4893    15.975000   559.743750   526.704795     0.002061
      4894    15.978000   536.485493   526.601744     0.002217
      4895    15.981000   538.354636   526.505778     0.002171
      4896    15.984000   519.162210   526.416070     0.002240
      4897    15.987000   506.901193   526.331947     0.002320
      4898    15.990000   519.698454   526.252889     0.002232
      4899    15.993000   548.442274   526.178539     0.002137
      4900    15.996000   591.676331   526.108715     0.001955
      4901    15.999000   528.499152   526.043431     0.002225
      4902    16.002000   550.453839   525.982935     0.002118
      4903    16.005000   550.662292   525.927763     0.002110
      4904    16.008000   538.711441   525.878819     0.002207
      4905    16.011000   526.979190   525.837498     0.002201
      4906    16.014000   529.642026   525.806039     0.002190
      4907    16.017000   517.124495   525.786867     0.002294
      4908    16.020000   522.448514   525.783861     0.002240
      4909    16.023000   540.895749   525.802225     0.002152
      4910    16.026000   555.295781   525.848578     0.002083
      4911    16.029000   505.364499   525.931312     0.002332
      4912    16.032000   541.327833   526.060787     0.002145
      4913    16.035000   546.359844   526.249443     0.002123
      4914    16.038000   532.245885   526.511775     0.002244
      4915    16.041000   553.218843   526.864096     0.002091
      4916    16.044000   533.217194   527.324343     0.002176
      4917    16.047000   520.930415   527.910913     0.002293
      4918    16.050000   517.200224   528.640205     0.002254
      4919    16.053000   500.346829   529.528701     0.002337
      4920    16.056000   539.496448   530.588603     0.002155
      4921    16.059000   514.600768   531.827085     0.002293
      4922    16.062000   508.239377   533.242300     0.002297
      4923    16.065000   501.893496   534.825401     0.002294
      4924    16.068000   513.509866   536.556595     0.002319
      4925    16.071000   522.911961   538.404899     0.002231
      4926    16.074000   547.010201   540.327877     0.002114
      4927    16.077000   494.811340   542.271890     0.002398
      4928    16.080000   550.259204   544.173201     0.002115
      4929    16.083000   557.609341   545.961411     0.002118
      4930    16.086000   577.339363   547.559870     0.002001
      4931    16.089000   594.692871   548.891410     0.001986
      4932    16.092000   578.227811   549.884628     0.002015
      4933    16.095000   496.192273   550.481458     0.002313
      4934    16.098000   584.383464   550.645235     0.002042
      4935    16.101000   537.149552   550.366752     0.002156
      4936    16.104000   551.919829   549.665980     0.002100
      4937    16.107000   579.212995   548.588729     0.002042
      4938    16.110000   533.298725   547.199638     0.002185
      4939    16.113000   571.611668   545.573992     0.002038
      4940    16.116000   572.307605   543.790448     0.002035
      4941    16.119000   525.643791   541.925547     0.002252
      4942    16.122000   534.215465   540.049942     0.002193
      4943    16.125000   514.449038   538.225950     0.002241
      4944    16.128000   531.187588   536.506075     0.002221
      4945    16.131000   524.549537   534.932353     0.002216
      4946    16.134000   510.611922   533.536433     0.002283
      4947    16.137000   574.430095   532.340152     0.002062
      4948    16.140000   532.109793   531.356909     0.002192
      4949    16.143000   521.632313   530.595119     0.002254
      4950    16.146000   507.925015   530.057491     0.002297
      4951    16.149000   493.131409   529.744757     0.002417
      4952    16.152000   518.733618   529.658384     0.002237
      4953    16.155000   524.350536   529.803000     0.002206
      4954    16.158000   519.747886   530.189131     0.002277
      4955    16.161000   538.960560   530.836411     0.002165
      4956    16.164000   526.224639   531.776981     0.002204
      4957    16.167000   603.471702   533.059076     0.001954
      4958    16.170000   558.698220   534.751197     0.002083
      4959    16.173000   562.941948   536.946589     0.002068
      4960    16.176000   540.595389   539.767353     0.002152
      4961    16.179000   547.906437   543.366527     0.002172
      4962    16.182000   563.824440   547.926914     0.002070
      4963    16.185000   555.660705   553.656988     0.002080
      4964    16.188000   561.191559   560.784808     0.002125
      4965    16.191000   546.112538   569.550151     0.002117
      4966    16.194000   621.032715   580.194420     0.001871
      4967    16.197000   588.585453   592.948000     0.002000
      4968    16.200000   625.643494   608.016109     0.001863
      4969    16.203000   615.670950   625.561839     0.001889
      4970    16.206000   635.239918   645.686973     0.001818
      4971    16.209000   653.139399   668.414267     0.001819
      4972    16.212000   681.921193   693.670303     0.001717
      4973    16.215000   724.076108   721.270059     0.001582
      4974    16.218000   725.807018   750.905259     0.001644
      4975    16.221000   765.321608   782.137418     0.001509
      4976    16.224000   824.708521   814.396400     0.001410
      4977    16.227000   858.683676   846.985035     0.001364
      4978    16.230000   924.997157   879.090266     0.001248
      4979    16.233000   934.668673   909.801765     0.001241
      4980    16.236000   955.998541   938.139968     0.001204
      4981    16.239000   930.862174   963.096704     0.001258
      4982    16.242000   976.741898   983.691798     0.001185
      4983    16.245000  1009.020874   999.046163     0.001130
      4984    16.248000   976.722777  1008.465034     0.001210
      4985    16.251000   996.854761  1011.515892     0.001145
      4986    16.254000   947.200884  1008.080316     0.001217
      4987    16.257000   971.550850   998.363478     0.001205
      4988    16.260000  1012.867057   982.859165     0.001142
      4989    16.263000   950.697441   962.283886     0.001229
      4990    16.266000   966.829760   937.500914     0.001195
      4991    16.269000   949.144855   909.451315     0.001240
      4992    16.272000   958.549559   879.099159     0.001207
      4993    16.275000   931.722128   847.389804     0.001236
      4994    16.278000   872.772336   815.217223     0.001357
      4995    16.281000   867.651386   783.395688     0.001326
      4996    16.284000   783.892901   752.637878     0.001483
      4997    16.287000   735.747852   723.538803     0.001592
      4998    16.290000   704.464556   696.567024     0.001652
      4999    16.293000   650.366174   672.063231     0.001797
      5000    16.296000   592.376919   650.245230     0.001956
      5001    16.299000   594.564575   631.217915     0.002001
      5002    16.302000   626.422641   614.986696     0.001844
      5003    16.305000   602.494294   601.472906     0.001911
      5004    16.308000   551.623306   590.529884     0.002157
      5005    16.311000   590.842032   581.958672     0.001947
      5006    16.314000   548.766504   575.522530     0.002115
      5007    16.317000   562.592329   570.959736     0.002109
      5008    16.320000   544.448105   567.994403     0.002157
      5009    16.323000   537.862932   566.345281     0.002171
      5010    16.326000   566.451608   565.732715     0.002057
      5011    16.329000   579.710201   565.884201     0.002042
      5012    16.332000   564.407621   566.539238     0.002067
      5013    16.335000   584.749854   567.454398     0.001980
      5014    16.338000   572.084256   568.410204     0.002078
      5015    16.341000   595.069705   569.215851     0.001927
      5016    16.344000   555.992716   569.719165     0.002074
      5017    16.347000   584.326830   569.812140     0.002013
      5018    16.350000   541.703567   569.430156     0.002158
      5019    16.353000   575.927191   568.548234     0.002026
      5020    16.356000   554.243875   567.173825     0.002094
      5021    16.359000   583.948017   565.339147     0.002029
      5022    16.362000   575.866627   563.095118     0.002021
      5023    16.365000   536.937844   560.506918     0.002166
      5024    16.368000   569.000538   557.650049     0.002085
      5025    16.371000   580.978481   554.605834     0.001990
      5026    16.374000   586.229449   551.456192     0.001988
      5027    16.377000   498.357767   548.278426     0.002364
      5028    16.380000   538.203034   545.140942     0.002173
      5029    16.383000   544.257344   542.100524     0.002139
      5030    16.386000   526.979796   539.201200     0.002203
      5031    16.389000   529.178681   536.474412     0.002253
      5032    16.392000   539.497214   533.940279     0.002144
      5033    16.395000   540.141386   531.609235     0.002120
      5034    16.398000   537.705437   529.483908     0.002225
      5035    16.401000   545.677782   527.560964     0.002124
      5036    16.404000   513.815936   525.832351     0.002253
      5037    16.407000   500.739121   524.287250     0.002369
      5038    16.410000   534.580526   522.912369     0.002204
      5039    16.413000   538.706435   521.693255     0.002166
      5040    16.416000   536.648403   520.615314     0.002160
      5041    16.419000   551.987564   519.664001     0.002148
      5042    16.422000   532.655390   518.825457     0.002166
      5043    16.425000   526.946295   518.086857     0.002192
      5044    16.428000   511.993843   517.436624     0.002330
      5045    16.431000   517.358171   516.864548     0.002237
      5046    16.434000   502.995202   516.361839     0.002320
      5047    16.437000   541.487480   515.921171     0.002189
      5048    16.440000   521.214810   515.536788     0.002240
      5049    16.443000   501.747882   515.204747     0.002322
      5050    16.446000   486.982243   514.923443     0.002381
      5051    16.449000   520.298185   514.694616     0.002284
      5052    16.452000   487.549418   514.524087     0.002387
      5053    16.455000   534.440298   514.424766     0.002155
      5054    16.458000   531.690692   514.418525     0.002252
      5055    16.461000   497.605224   514.539099     0.002319
      5056    16.464000   523.605957   514.835313     0.002218
      5057    16.467000   572.180501   515.374564     0.002058
      5058    16.470000   548.379327   516.227010     0.002138
      5059    16.473000   543.274977   517.486625     0.002142
      5060    16.476000   504.667792   519.243188     0.002305
      5061    16.479000   507.200215   521.572399     0.002346
      5062    16.482000   528.831871   524.517112     0.002191
      5063    16.485000   551.444919   528.066952     0.002104
      5064    16.488000   511.072416   532.140022     0.002326
      5065    16.491000   514.719099   536.570451     0.002256
      5066    16.494000   518.001357   541.105764     0.002252
      5067    16.497000   543.865184   545.414931     0.002161
      5068    16.500000   569.890691   549.111092     0.002070
      5069    16.503000   568.287122   551.795176     0.002051
      5070    16.506000   562.173384   553.128824     0.002057
      5071    16.509000   507.857536   552.925479     0.002349
      5072    16.512000   563.495921   551.214763     0.002055
      5073    16.515000   555.200091   548.234720     0.002087
      5074    16.518000   554.707336   544.357244     0.002147
      5075    16.521000   495.667114   539.997899     0.002340
      5076    16.524000   526.184724   535.549135     0.002212
      5077    16.527000   530.621809   531.341809     0.002229
      5078    16.530000   531.913965   527.625968     0.002193
      5079    16.533000   547.377867   524.564683     0.002118
      5080    16.536000   545.672368   522.237906     0.002118
      5081    16.539000   534.929938   520.655669     0.002216
      5082    16.542000   495.020084   519.775597     0.002335
      5083    16.545000   512.332536   519.521700     0.002245
      5084    16.548000   516.732063   519.801028     0.002294
      5085    16.551000   559.654299   520.515996     0.002090
      5086    16.554000   527.817058   521.571876     0.002196
      5087    16.557000   524.176852   522.880061     0.002243
      5088    16.560000   505.350316   524.358351     0.002322
      5089    16.563000   522.970255   525.929657     0.002222
      5090    16.566000   529.032246   527.520374     0.002193
      5091    16.569000   539.229013   529.059435     0.002217
      5092    16.572000   548.708473   530.478830     0.002116
      5093    16.575000   495.706615   531.716146     0.002342
      5094    16.578000   555.463937   532.719061     0.002140
      5095    16.581000   517.433567   533.450780     0.002250
      5096    16.584000   516.446985   533.894352     0.002258
      5097    16.587000   538.728466   534.053797     0.002199
      5098    16.590000   526.287442   533.951207     0.002229
      5099    16.593000   544.818418   533.621044     0.002146
      5100    16.596000   532.496736   533.103579     0.002174
      5101    16.599000   494.620462   532.439325     0.002417
      5102    16.602000   554.961832   531.665138     0.002096
      5103    16.605000   526.555592   530.811921     0.002186
      5104    16.608000   556.066521   529.903643     0.002140
      5105    16.611000   498.812558   528.957441     0.002331
      5106    16.614000   524.704380   527.984661     0.002226
      5107    16.617000   490.263710   526.992633     0.002405
      5108    16.620000   498.397269   525.987404     0.002377
      5109    16.623000   566.493557   524.973712     0.002057
      5110    16.626000   543.333688   523.958822     0.002123
      5111    16.629000   555.831962   522.952900     0.002147
      5112    16.632000   521.516427   521.968384     0.002238
      5113    16.635000   533.051868   521.020159     0.002172
      5114    16.638000   491.688028   520.124850     0.002442
      5115    16.641000   493.772556   519.299493     0.002343
      5116    16.644000   491.902580   518.560911     0.002365
      5117    16.647000   507.382283   517.924342     0.002331
      5118    16.650000   530.956929   517.402136     0.002214
      5119    16.653000   526.513201   517.002529     0.002211
      5120    16.656000   525.760216   516.728618     0.002196
      5121    16.659000   563.530713   516.577703     0.002127
      5122    16.662000   520.520237   516.541070     0.002232
      5123    16.665000   497.182936   516.604282     0.002334
      5124    16.668000   485.384228   516.748072     0.002469
      5125    16.671000   510.987064   516.950052     0.002283
      5126    16.674000   489.739048   517.187563     0.002392
      5127    16.677000   538.315973   517.441702     0.002194
      5128    16.680000   562.795933   517.701689     0.002095
      5129    16.683000   556.023430   517.966589     0.002096
      5130    16.686000   489.126889   518.246008     0.002353
      5131    16.689000   528.571561   518.555345     0.002263
      5132    16.692000   560.542878   518.911034     0.002074
      5133    16.695000   520.552972   519.326164     0.002219
      5134    16.698000   517.448749   519.807483     0.002319
      5135    16.701000   532.890030   520.353665     0.002164
      5136    16.704000   526.304161   520.954538     0.002229
      5137    16.707000   524.342028   521.591051     0.002252
      5138    16.710000   550.364705   522.235961     0.002141
      5139    16.713000   522.170330   522.855221     0.002240
      5140    16.716000   547.116861   523.410094     0.002092
      5141    16.719000   520.404663   523.859975     0.002297
      5142    16.722000   506.974379   524.165827     0.002301
      5143    16.725000   502.651642   524.293844     0.002309
      5144    16.728000   498.106321   524.219133     0.002418
      5145    16.731000   538.644480   523.928300     0.002157
      5146    16.734000   520.958772   523.420615     0.002254
      5147    16.737000   497.091517   522.707426     0.002372
      5148    16.740000   550.941688   521.810131     0.002152
      5149    16.743000   532.097337   520.757338     0.002207
      5150    16.746000   522.418024   519.581929     0.002215
      5151    16.749000   504.956929   518.318493     0.002382
      5152    16.752000   543.017680   517.001270     0.002127
      5153    16.755000   527.351389   515.662664     0.002198
      5154    16.758000   552.273355   514.332136     0.002167
      5155    16.761000   555.922763   513.035409     0.002090
      5156    16.764000   494.729217   511.793958     0.002376
      5157    16.767000   485.064726   510.624853     0.002427
      5158    16.770000   511.439815   509.540609     0.002314
      5159    16.773000   557.518791   508.549481     0.002115
      5160    16.776000   495.896554   507.654879     0.002327
      5161    16.779000   498.806783   506.857446     0.002414
      5162    16.782000   507.078807   506.154664     0.002315
      5163    16.785000   485.876890   505.541572     0.002380
      5164    16.788000   535.935891   505.011478     0.002225
      5165    16.791000   487.513602   504.556505     0.002396
      5166    16.794000   504.894852   504.168087     0.002314
      5167    16.797000   522.943973   503.838047     0.002251
      5168    16.800000   527.110173   503.558147     0.002235
      5169    16.803000   466.233688   503.320462     0.002526
      5170    16.806000   485.434976   503.117948     0.002391
      5171    16.809000   488.426224   502.944443     0.002475
      5172    16.812000   479.123279   502.794328     0.002438
      5173    16.815000   511.671299   502.663145     0.002252
      5174    16.818000   456.601637   502.547108     0.002643
      5175    16.821000   512.181245   502.443141     0.002270
      5176    16.824000   487.457901   502.348789     0.002406
      5177    16.827000   543.603910   502.262134     0.002151
      5178    16.830000   540.878109   502.181700     0.002190
      5179    16.833000   499.567570   502.106376     0.002362
      5180    16.836000   496.210412   502.035347     0.002350
      5181    16.839000   503.967784   501.968030     0.002374
      5182    16.842000   497.599774   501.904135     0.002345
      5183    16.845000   489.246496   501.843493     0.002359
      5184    16.848000   483.889118   501.785475     0.002469
      5185    16.851000   528.913081   501.730350     0.002209
      5186    16.854000   524.581715   501.678177     0.002225
      5187    16.857000   499.370105   501.629118     0.002367
      5188    16.860000   512.173310   501.583449     0.002314
      5189    16.863000   555.566924   501.541604     0.002131
      5190    16.866000   481.146294   501.504219     0.002388
      5191    16.869000   470.715741   501.472306     0.002549
      5192    16.872000   562.409564   501.447284     0.002086
      5193    16.875000   539.902268   501.431139     0.002144
      5194    16.878000   503.491745   501.426861     0.002391
      5195    16.881000   494.022609   501.438628     0.002356
      5196    16.884000   525.534054   501.472259     0.002245
      5197    16.887000   487.165210   501.535696     0.002428
      5198    16.890000   501.396108   501.639554     0.002333
      5199    16.893000   468.285489   501.797684     0.002521
      5200    16.896000   464.247527   502.027700     0.002515
      5201    16.899000   492.663944   502.351380     0.002430
      5202    16.902000   512.745079   502.794831     0.002285
      5203    16.905000   524.253028   503.388293     0.002192
      5204    16.908000   531.649335   504.165449     0.002245
      5205    16.911000   492.145583   505.162135     0.002361
      5206    16.914000   500.002460   506.414361     0.002348
      5207    16.917000   476.864016   507.955656     0.002469
      5208    16.920000   538.906872   509.813826     0.002179
      5209    16.923000   517.829267   512.008877     0.002273
      5210    16.926000   535.628165   514.547093     0.002148
      5211    16.929000   460.427127   517.410295     0.002613
      5212    16.932000   497.026672   520.568643     0.002351
      5213    16.935000   504.944988   523.969529     0.002298
      5214    16.938000   514.793701   527.535988     0.002343
      5215    16.941000   517.148765   531.168500     0.002248
      5216    16.944000   568.509972   534.747046     0.002063
      5217    16.947000   553.179834   538.135154     0.002127
      5218    16.950000   559.947127   541.186721     0.002103
      5219    16.953000   584.536305   543.756511     0.002024
      5220    16.956000   559.033821   545.703614     0.002070
      5221    16.959000   603.582299   546.901448     0.001981
      5222    16.962000   550.832223   547.353598     0.002136
      5223    16.965000   532.994418   547.085588     0.002165
      5224    16.968000   556.001739   546.110520     0.002158
      5225    16.971000   573.415005   544.517374     0.002020
      5226    16.974000   515.346020   542.419794     0.002262
      5227    16.977000   541.760863   539.944430     0.002187
      5228    16.980000   534.056736   537.222043     0.002182
      5229    16.983000   511.750570   534.379536     0.002310
      5230    16.986000   524.469997   531.532874     0.002203
      5231    16.989000   541.399224   528.781039     0.002211
      5232    16.992000   516.875393   526.202627     0.002274
      5233    16.995000   529.759772   523.852534     0.002174
      5234    16.998000   510.247396   521.762496     0.002364
      5235    17.001000   498.703024   519.943186     0.002346
      5236    17.004000   529.857752   518.387036     0.002216
      5237    17.007000   484.818697   517.072010     0.002440
      5238    17.010000   512.155715   515.965753     0.002296
      5239    17.013000   509.496691   515.029953     0.002317
      5240    17.016000   525.910382   514.231257     0.002209
      5241    17.019000   494.703014   513.521034     0.002406
      5242    17.022000   515.288792   512.859436     0.002288
      5243    17.025000   517.109082   512.222628     0.002230
      5244    17.028000   529.740748   511.587101     0.002275
      5245    17.031000   513.933913   510.937006     0.002266
      5246    17.034000   511.447859   510.262663     0.002284
      5247    17.037000   488.173925   509.560018     0.002441
      5248    17.040000   533.283073   508.829574     0.002196
      5249    17.043000   523.669279   508.075292     0.002251
      5250    17.046000   507.784099   507.303556     0.002293
      5251    17.049000   497.039064   506.522270     0.002400
      5252    17.052000   516.710302   505.740097     0.002278
      5253    17.055000   521.237340   504.965844     0.002207
      5254    17.058000   496.463207   504.207976     0.002419
      5255    17.061000   548.260758   503.474247     0.002143
      5256    17.064000   513.477099   502.771432     0.002262
      5257    17.067000   511.566332   502.105153     0.002337
      5258    17.070000   506.642390   501.479799     0.002317
      5259    17.073000   494.034989   500.898506     0.002397
      5260    17.076000   513.300933   500.363114     0.002256
      5261    17.079000   489.648207   499.874416     0.002429
      5262    17.082000   493.554374   499.432165     0.002379
      5263    17.085000   488.455580   499.035255     0.002351
      5264    17.088000   507.961527   498.681883     0.002353
      5265    17.091000   523.980263   498.369723     0.002217
      5266    17.094000   505.681509   498.096081     0.002311
      5267    17.097000   516.030519   497.858063     0.002298
      5268    17.100000   491.780053   497.652709     0.002396
      5269    17.103000   485.317956   497.477130     0.002429
      5270    17.106000   492.419979   497.328628     0.002362
      5271    17.109000   498.887022   497.204850     0.002388
      5272    17.112000   526.272959   497.103940     0.002235
      5273    17.115000   476.850641   497.024796     0.002404
      5274    17.118000   486.483897   496.967694     0.002469
      5275    17.121000   481.606304   496.935090     0.002416
      5276    17.124000   512.459998   496.933175     0.002257
      5277    17.127000   486.981752   496.974278     0.002438
      5278    17.130000   528.007839   497.080313     0.002228
      5279    17.133000   494.763114   497.287149     0.002383
      5280    17.136000   492.436501   497.649248     0.002372
      5281    17.139000   500.481068   498.243384     0.002370
      5282    17.142000   540.447448   499.167435     0.002179
      5283    17.145000   502.895603   500.534983     0.002292
      5284    17.148000   499.994721   502.459808     0.002385
      5285    17.151000   487.711890   505.031092     0.002392
      5286    17.154000   499.044445   508.281577     0.002331
      5287    17.157000   529.808861   512.154905     0.002231
      5288    17.160000   538.387870   516.479934     0.002168
      5289    17.163000   544.864891   520.959708     0.002158
      5290    17.166000   524.463208   525.180292     0.002230
      5291    17.169000   514.535250   528.646102     0.002305
      5292    17.172000   551.924500   530.857302     0.002125
      5293    17.175000   555.716910   531.441602     0.002071
      5294    17.178000   509.309613   530.297064     0.002345
      5295    17.181000   501.037048   527.640375     0.002318
      5296    17.184000   534.357333   523.914420     0.002176
      5297    17.187000   539.373866   519.637872     0.002182
      5298    17.190000   514.646257   515.291005     0.002272
      5299    17.193000   504.974980   511.255666     0.002342
      5300    17.196000   499.518883   507.790748     0.002329
      5301    17.199000   504.796418   505.030787     0.002341
      5302    17.202000   502.793890   503.002682     0.002348
      5303    17.205000   514.567530   501.654790     0.002235
      5304    17.208000   506.809833   500.893117     0.002369
      5305    17.211000   546.237069   500.599504     0.002139
      5306    17.214000   517.963417   500.668012     0.002237
      5307    17.217000   507.311582   501.011924     0.002322
      5308    17.220000   503.721185   501.566746     0.002339
      5309    17.223000   493.519122   502.291307     0.002387
      5310    17.226000   517.148848   503.164418     0.002263
      5311    17.229000   507.933594   504.179696     0.002334
      5312    17.232000   512.249405   505.339911     0.002299
      5313    17.235000   521.794309   506.652135     0.002209
      5314    17.238000   500.203585   508.124417     0.002396
      5315    17.241000   514.457841   509.763083     0.002272
      5316    17.244000   496.280701   511.571332     0.002335
      5317    17.247000   526.811280   513.548828     0.002247
      5318    17.250000   502.621954   515.690333     0.002342
      5319    17.253000   514.985001   517.985426     0.002280
      5320    17.256000   492.007767   520.418146     0.002370
      5321    17.259000   513.768627   522.966742     0.002304
      5322    17.262000   533.481130   525.603517     0.002207
      5323    17.265000   495.565785   528.294803     0.002350
      5324    17.268000   527.874870   531.001163     0.002258
      5325    17.271000   493.589851   533.677882     0.002358
      5326    17.274000   538.011668   536.275836     0.002161
      5327    17.277000   538.633065   538.742725     0.002194
      5328    17.280000   524.491597   541.024607     0.002218
      5329    17.283000   518.306094   543.067581     0.002257
      5330    17.286000   525.793891   544.819455     0.002210
      5331    17.289000   520.434627   546.231296     0.002273
      5332    17.292000   492.629014   547.258899     0.002392
      5333    17.295000   499.873545   547.864378     0.002323
      5334    17.298000   533.171953   548.018092     0.002238
      5335    17.301000   509.477746   547.701008     0.002278
      5336    17.304000   545.827499   546.907249     0.002099
      5337    17.307000   540.497287   545.646207     0.002201
      5338    17.310000   555.554376   543.943474     0.002093
      5339    17.313000   544.727138   541.840027     0.002165
      5340    17.316000   529.289058   539.389696     0.002214
      5341    17.319000   534.398642   536.655437     0.002223
      5342    17.322000   532.761273   533.705212     0.002213
      5343    17.325000   547.790915   530.608172     0.002105
      5344    17.328000   521.930783   527.431522     0.002281
      5345    17.331000   482.578075   524.238150     0.002414
      5346    17.334000   562.718037   521.084941     0.002061
      5347    17.337000   544.918608   518.021617     0.002178
      5348    17.340000   499.856643   515.090009     0.002327
      5349    17.343000   507.298438   512.323685     0.002317
      5350    17.346000   512.872950   509.747887     0.002271
      5351    17.349000   464.763198   507.379776     0.002546
      5352    17.352000   498.565415   505.228962     0.002345
      5353    17.355000   485.084565   503.298146     0.002395
      5354    17.358000   462.619725   501.584057     0.002587
      5355    17.361000   536.560685   500.078584     0.002167
      5356    17.364000   511.563899   498.769739     0.002259
      5357    17.367000   502.136214   497.642760     0.002366
      5358    17.370000   499.933313   496.680853     0.002332
      5359    17.373000   509.858913   495.866619     0.002317
      5360    17.376000   497.849486   495.182434     0.002338
      5361    17.379000   516.477761   494.611178     0.002280
      5362    17.382000   483.873886   494.136725     0.002444
      5363    17.385000   488.972528   493.744273     0.002352
      5364    17.388000   488.758630   493.420560     0.002436
      5365    17.391000   444.094896   493.153961     0.002642
      5366    17.394000   481.273990   492.934507     0.002413
      5367    17.397000   470.134435   492.753834     0.002542
      5368    17.400000   501.796897   492.604944     0.002329
      5369    17.403000   508.404011   492.482307     0.002310
      5370    17.406000   487.643433   492.381517     0.002402
      5371    17.409000   478.287013   492.299176     0.002451
      5372    17.412000   532.971401   492.232647     0.002193
      5373    17.415000   489.527288   492.179702     0.002354
      5374    17.418000   482.984792   492.139329     0.002479
      5375    17.421000   487.852068   492.111395     0.002392
      5376    17.424000   491.554465   492.094615     0.002373
      5377    17.427000   496.079508   492.088564     0.002398
      5378    17.430000   481.228208   492.092955     0.002425
      5379    17.433000   475.992892   492.107596     0.002481
      5380    17.436000   485.322916   492.132388     0.002420
      5381    17.439000   507.058266   492.167355     0.002320
      5382    17.442000   528.134751   492.212723     0.002209
      5383    17.445000   522.218089   492.269037     0.002215
      5384    17.448000   492.072677   492.337338     0.002423
      5385    17.451000   498.195062   492.419340     0.002341
      5386    17.454000   492.825846   492.517595     0.002361
      5387    17.457000   518.616194   492.635903     0.002300
      5388    17.460000   489.034282   492.779421     0.002384
      5389    17.463000   513.718165   492.954930     0.002281
      5390    17.466000   463.383664   493.171074     0.002544
      5391    17.469000   484.601427   493.438620     0.002427
      5392    17.472000   473.461729   493.770722     0.002486
      5393    17.475000   459.183999   494.183724     0.002523
      5394    17.478000   460.089446   494.698353     0.002586
      5395    17.481000   489.945006   495.342128     0.002385
      5396    17.484000   515.439837   496.153303     0.002250
      5397    17.487000   504.731494   497.186557     0.002364
      5398    17.490000   509.207719   498.519980     0.002295
      5399    17.493000   497.275938   500.261888     0.002361
      5400    17.496000   470.207451   502.554660     0.002505
      5401    17.499000   512.696188   505.571641     0.002292
      5402    17.502000   531.402401   509.502804     0.002206
      5403    17.505000   511.210811   514.526096     0.002258
      5404    17.508000   508.576908   520.764652     0.002342
      5405    17.511000   523.203340   528.234916     0.002239
      5406    17.514000   518.823394   536.795418     0.002237
      5407    17.517000   553.615952   546.108033     0.002137
      5408    17.520000   569.087693   555.621565     0.002050
      5409    17.523000   546.131145   564.583738     0.002142
      5410    17.526000   598.385365   572.089806     0.001960
      5411    17.529000   562.757576   577.190532     0.002092
      5412    17.532000   602.176971   579.089632     0.001959
      5413    17.535000   590.490840   577.395616     0.001949
      5414    17.538000   613.219025   572.291609     0.001929
      5415    17.541000   530.332620   564.473381     0.002218
      5416    17.544000   549.341111   554.909108     0.002114
      5417    17.547000   564.455741   544.598075     0.002118
      5418    17.550000   543.281063   534.410283     0.002150
      5419    17.553000   555.136036   525.011863     0.002106
      5420    17.556000   498.606826   516.835720     0.002358
      5421    17.559000   525.516613   510.087760     0.002245
      5422    17.562000   542.898109   504.781454     0.002170
      5423    17.565000   504.671578   500.790744     0.002308
      5424    17.568000   497.648455   497.908477     0.002395
      5425    17.571000   500.811640   495.898598     0.002329
      5426    17.574000   512.159867   494.534748     0.002261
      5427    17.577000   522.441004   493.623344     0.002271
      5428    17.580000   499.906784   493.012468     0.002344
      5429    17.583000   475.303421   492.591235     0.002470
      5430    17.586000   519.350124   492.283116     0.002256
      5431    17.589000   503.298453   492.039066     0.002333
      5432    17.592000   497.470638   491.828953     0.002360
      5433    17.595000   511.925438   491.635449     0.002266
      5434    17.598000   481.921928   491.449359     0.002467
      5435    17.601000   516.851341   491.266406     0.002273
      5436    17.604000   471.520443   491.085154     0.002462
      5437    17.607000   499.646971   490.905726     0.002372
      5438    17.610000   513.758888   490.729037     0.002279
      5439    17.613000   496.747090   490.556349     0.002367
      5440    17.616000   459.058138   490.389005     0.002565
      5441    17.619000   489.772077   490.228279     0.002400
      5442    17.622000   470.355616   490.075271     0.002499
      5443    17.625000   516.956446   489.930855     0.002244
      5444    17.628000   479.604840   489.795650     0.002468
      5445    17.631000   479.794778   489.672002     0.002441
      5446    17.634000   486.118080   489.559959     0.002385
      5447    17.637000   519.235809   489.453398     0.002277
      5448    17.640000   482.280630   489.355927     0.002426
      5449    17.643000   495.690795   489.267003     0.002356
      5450    17.646000   516.918674   489.185968     0.002273
      5451    17.649000   493.682610   489.112101     0.002386
      5452    17.652000   485.392508   489.044941     0.002418
      5453    17.655000   502.271332   488.983397     0.002310
      5454    17.658000   504.339442   488.926826     0.002347
      5455    17.661000   501.199241   488.874910     0.002336
      5456    17.664000   544.930793   488.827333     0.002122
      5457    17.667000   483.456762   488.783957     0.002456
      5458    17.670000   461.392761   488.744843     0.002526
      5459    17.673000   489.709598   488.710274     0.002403
      5460    17.676000   486.947196   488.680726     0.002390
      5461    17.679000   491.158316   488.656851     0.002395
      5462    17.682000   507.212637   488.639596     0.002310
      5463    17.685000   450.889002   488.630101     0.002588
      5464    17.688000   481.083393   488.629736     0.002465
      5465    17.691000   515.161401   488.640087     0.002262
      5466    17.694000   485.642349   488.662920     0.002396
      5467    17.697000   478.713696   488.700232     0.002458
      5468    17.700000   503.913166   488.754167     0.002320
      5469    17.703000   506.905460   488.826990     0.002318
      5470    17.706000   492.662275   488.921034     0.002385
      5471    17.709000   502.996622   489.038630     0.002348
      5472    17.712000   496.189646   489.182026     0.002338
      5473    17.715000   497.951564   489.353290     0.002335
      5474    17.718000   513.057084   489.554204     0.002293
      5475    17.721000   492.502476   489.786148     0.002380
      5476    17.724000   503.912626   490.049979     0.002308
      5477    17.727000   489.104573   490.345922     0.002406
      5478    17.730000   475.929170   490.673457     0.002435
      5479    17.733000   504.720542   491.031233     0.002327
      5480    17.736000   484.461837   491.417000     0.002438
      5481    17.739000   499.479731   491.827607     0.002359
      5482    17.742000   482.593417   492.258835     0.002439
      5483    17.745000   482.965711   492.705685     0.002401
      5484    17.748000   530.022066   493.162277     0.002232
      5485    17.751000   498.355246   493.621929     0.002320
      5486    17.754000   467.707982   494.077298     0.002491
      5487    17.757000   468.465817   494.521341     0.002509
      5488    17.760000   486.513116   494.946267     0.002402
      5489    17.763000   481.185117   495.344549     0.002446
      5490    17.766000   504.034499   495.709385     0.002323
      5491    17.769000   508.923208   496.035011     0.002303
      5492    17.772000   523.072068   496.316633     0.002228
      5493    17.775000   503.993105   496.552159     0.002294
      5494    17.778000   504.151285   496.745963     0.002354
      5495    17.781000   522.466744   496.900312     0.002220
      5496    17.784000   513.992046   497.026718     0.002269
      5497    17.787000   512.883046   497.127498     0.002285
      5498    17.790000   502.163691   497.216860     0.002324
      5499    17.793000   501.613075   497.310552     0.002334
      5500    17.796000   500.153642   497.423701     0.002328
      5501    17.799000   515.632471   497.571592     0.002283
      5502    17.802000   487.670896   497.768945     0.002398
      5503    17.805000   517.833188   498.029267     0.002240
      5504    17.808000   478.542166   498.364266     0.002478
      5505    17.811000   491.087429   498.783329     0.002370
      5506    17.814000   506.918152   499.292954     0.002292
      5507    17.817000   506.826990   499.896548     0.002316
      5508    17.820000   462.183266   500.593961     0.002524
      5509    17.823000   480.523176   501.381306     0.002437
      5510    17.826000   498.067330   502.250843     0.002337
      5511    17.829000   497.817377   503.190988     0.002360
      5512    17.832000   531.381808   504.186442     0.002185
      5513    17.835000   548.003590   505.218452     0.002106
      5514    17.838000   507.024933   506.265186     0.002330
      5515    17.841000   526.297968   507.302221     0.002218
      5516    17.844000   483.265398   508.303128     0.002397
      5517    17.847000   489.411888   509.240172     0.002423
      5518    17.850000   466.967231   510.085141     0.002476
      5519    17.853000   511.344994   510.810339     0.002297
      5520    17.856000   516.932420   511.389781     0.002250
      5521    17.859000   495.972027   511.800558     0.002365
      5522    17.862000   526.265923   512.024290     0.002233
      5523    17.865000   504.923999   512.048474     0.002302
      5524    17.868000   528.027380   511.867485     0.002239
      5525    17.871000   511.634577   511.483012     0.002260
      5526    17.874000   511.998845   510.903826     0.002268
      5527    17.877000   510.867785   510.144926     0.002303
      5528    17.880000   523.201547   509.226256     0.002216
      5529    17.883000   488.895432   508.171236     0.002407
      5530    17.886000   478.239453   507.005333     0.002447
      5531    17.889000   490.143174   505.754811     0.002398
      5532    17.892000   492.885481   504.445709     0.002360
      5533    17.895000   506.223235   503.103053     0.002279
      5534    17.898000   515.751168   501.750176     0.002286
      5535    17.901000   529.797273   500.408280     0.002173
      5536    17.904000   504.559579   499.096800     0.002306
      5537    17.907000   522.123575   497.831809     0.002252
      5538    17.910000   517.858387   496.626833     0.002251
      5539    17.913000   486.787357   495.492743     0.002410
      5540    17.916000   499.195215   494.437488     0.002343
      5541    17.919000   515.216592   493.466257     0.002277
      5542    17.922000   461.463735   492.582195     0.002552
      5543    17.925000   496.993982   491.786150     0.002331
      5544    17.928000   464.167220   491.077138     0.002552
      5545    17.931000   482.000109   490.452702     0.002398
      5546    17.934000   491.444029   489.909300     0.002358
      5547    17.937000   503.121158   489.442760     0.002346
      5548    17.940000   453.469332   489.047943     0.002573
      5549    17.943000   470.260061   488.720288     0.002505
      5550    17.946000   513.059897   488.455250     0.002265
      5551    17.949000   474.538447   488.248789     0.002484
      5552    17.952000   533.022796   488.097595     0.002171
      5553    17.955000   455.372477   487.999265     0.002542
      5554    17.958000   476.107982   487.952438     0.002485
      5555    17.961000   482.080437   487.956877     0.002397
      5556    17.964000   472.237792   488.013501     0.002460
      5557    17.967000   474.579038   488.124387     0.002481
      5558    17.970000   497.855357   488.292710     0.002329
      5559    17.973000   526.325887   488.522663     0.002215
      5560    17.976000   485.994067   488.819340     0.002406
      5561    17.979000   496.373519   489.188581     0.002368
      5562    17.982000   491.228291   489.636804     0.002364
      5563    17.985000   455.669694   490.170794     0.002556
      5564    17.988000   487.290296   490.797475     0.002423
      5565    17.991000   513.081227   491.523641     0.002257
      5566    17.994000   475.412692   492.355689     0.002440
      5567    17.997000   527.101991   493.299357     0.002237
      5568    18.000000   514.695225   494.359516     0.002257
      5569    18.003000   529.364399   495.539975     0.002214
      5570    18.006000   463.463080   496.843294     0.002507
      5571    18.009000   463.864367   498.270488     0.002551
      5572    18.012000   526.202461   499.820472     0.002207
      5573    18.015000   510.236119   501.489390     0.002259
      5574    18.018000   515.784945   503.269930     0.002293
      5575    18.021000   512.715902   505.150778     0.002258
      5576    18.024000   509.081561   507.116292     0.002298
      5577    18.027000   513.353325   509.148221     0.002298
      5578    18.030000   541.652475   511.221169     0.002135
      5579    18.033000   550.500669   513.305144     0.002116
      5580    18.036000   514.191095   515.379112     0.002261
      5581    18.039000   517.819702   517.388333     0.002277
      5582    18.042000   516.358675   519.308752     0.002238
      5583    18.045000   502.369500   521.105866     0.002300
      5584    18.048000   522.437150   522.747119     0.002259
      5585    18.051000   532.315711   524.204070     0.002172
      5586    18.054000   517.181882   525.455291     0.002246
      5587    18.057000   536.306661   526.486849     0.002203
      5588    18.060000   539.008841   527.292399     0.002155
      5589    18.063000   512.061762   527.874596     0.002284
      5590    18.066000   540.238966   528.243383     0.002126
      5591    18.069000   543.043192   528.414116     0.002171
      5592    18.072000   511.545956   528.405272     0.002260
      5593    18.075000   476.289818   528.236187     0.002423
      5594    18.078000   531.184120   527.925143     0.002219
      5595    18.081000   536.184799   527.487960     0.002157
      5596    18.084000   520.451009   526.937126     0.002250
      5597    18.087000   484.245864   526.281439     0.002444
      5598    18.090000   555.628209   525.526125     0.002105
      5599    18.093000   566.298073   524.673407     0.002058
      5600    18.096000   536.449489   523.723473     0.002161
      5601    18.099000   502.309889   522.675772     0.002363
      5602    18.102000   524.558676   521.530335     0.002210
      5603    18.105000   523.672952   520.289476     0.002226
      5604    18.108000   503.546987   518.958272     0.002355
      5605    18.111000   465.662263   517.545331     0.002486
      5606    18.114000   528.088401   516.063712     0.002205
      5607    18.117000   511.150914   514.529838     0.002322
      5608    18.120000   518.660538   512.963814     0.002236
      5609    18.123000   453.789657   511.389020     0.002557
      5610    18.126000   513.099548   509.832208     0.002265
      5611    18.129000   512.429427   508.323782     0.002310
      5612    18.132000   495.247275   506.898242     0.002346
      5613    18.135000   479.151636   505.594628     0.002405
      5614    18.138000   522.748271   504.456765     0.002279
      5615    18.141000   475.185253   503.533019     0.002429
      5616    18.144000   501.191907   502.875310     0.002331
      5617    18.147000   511.871603   502.537127     0.002311
      5618    18.150000   509.608287   502.570363     0.002305
      5619    18.153000   536.681819   503.020946     0.002155
      5620    18.156000   514.123757   503.923431     0.002250
      5621    18.159000   529.007414   505.294933     0.002242
      5622    18.162000   526.509187   507.129032     0.002210
      5623    18.165000   502.584154   509.390391     0.002294
      5624    18.168000   498.026463   512.010890     0.002377
      5625    18.171000   527.266704   514.887898     0.002201
      5626    18.174000   522.732292   517.885108     0.002231
      5627    18.177000   511.411152   520.836187     0.002298
      5628    18.180000   502.963416   523.551746     0.002318
      5629    18.183000   549.705247   525.830906     0.002126
      5630    18.186000   491.026712   527.479466     0.002358
      5631    18.189000   541.933639   528.335363     0.002187
      5632    18.192000   519.160045   528.297303     0.002242
      5633    18.195000   512.921997   527.346255     0.002267
      5634    18.198000   504.388821   525.549038     0.002353
      5635    18.201000   530.833872   523.042026     0.002183
      5636    18.204000   511.750467   520.003605     0.002274
      5637    18.207000   534.737141   516.626906     0.002212
      5638    18.210000   498.697809   513.099264     0.002333
      5639    18.213000   492.859101   509.588757     0.002362
      5640    18.216000   468.631977   506.236328     0.002466
      5641    18.219000   508.490993   503.150939     0.002338
      5642    18.222000   494.298450   500.408182     0.002349
      5643    18.225000   501.263221   498.051235     0.002290
      5644    18.228000   477.225391   496.094170     0.002487
      5645    18.231000   507.514175   494.527012     0.002289
      5646    18.234000   452.653809   493.321524     0.002572
      5647    18.237000   477.885594   492.437485     0.002471
      5648    18.240000   495.067912   491.828427     0.002350
      5649    18.243000   497.726897   491.445794     0.002348
      5650    18.246000   476.362446   491.243029     0.002438
      5651    18.249000   485.884522   491.177459     0.002439
      5652    18.252000   532.389091   491.211506     0.002178
      5653    18.255000   471.146335   491.313042     0.002440
      5654    18.258000   509.553613   491.455159     0.002343
      5655    18.261000   518.928695   491.615625     0.002223
      5656    18.264000   493.626137   491.776297     0.002357
      5657    18.267000   491.165328   491.922511     0.002407
      5658    18.270000   481.961427   492.042700     0.002429
      5659    18.273000   493.613432   492.128199     0.002368
      5660    18.276000   468.631287   492.173156     0.002484
      5661    18.279000   512.811035   492.174663     0.002309
      5662    18.282000   477.580646   492.132153     0.002434
      5663    18.285000   498.163503   492.047519     0.002323
      5664    18.288000   492.513446   491.925032     0.002427
      5665    18.291000   493.696916   491.770435     0.002330
      5666    18.294000   524.016234   491.590671     0.002211
      5667    18.297000   476.856046   491.393554     0.002482
      5668    18.300000   497.802180   491.187584     0.002351
      5669    18.303000   473.628518   490.981916     0.002474
      5670    18.306000   487.430431   490.786491     0.002388
      5671    18.309000   479.541463   490.612270     0.002460
      5672    18.312000   491.572374   490.471529     0.002361
      5673    18.315000   557.075103   490.378114     0.002068
      5674    18.318000   514.894017   490.347526     0.002311
      5675    18.321000   484.536485   490.396694     0.002379
      5676    18.324000   499.188342   490.543331     0.002327
      5677    18.327000   501.533944   490.804955     0.002337
      5678    18.330000   521.621125   491.195678     0.002237
      5679    18.333000   468.281023   491.726387     0.002492
      5680    18.336000   497.366190   492.401018     0.002334
      5681    18.339000   502.325047   493.214820     0.002351
      5682    18.342000   497.486640   494.153436     0.002321
      5683    18.345000   482.556322   495.193201     0.002399
      5684    18.348000   512.169369   496.301601     0.002326
      5685    18.351000   500.990613   497.440868     0.002312
      5686    18.354000   522.344680   498.572637     0.002232
      5687    18.357000   502.291430   499.666625     0.002359
      5688    18.360000   479.181471   500.711713     0.002437
      5689    18.363000   532.177900   501.724801     0.002187
      5690    18.366000   462.664360   502.751333     0.002528
      5691    18.369000   484.984936   503.856629     0.002444
      5692    18.372000   507.234634   505.113548     0.002284
      5693    18.375000   514.205863   506.592015     0.002253
      5694    18.378000   487.487404   508.352146     0.002440
      5695    18.381000   494.086130   510.440096     0.002345
      5696    18.384000   486.480934   512.885679     0.002390
      5697    18.387000   505.142810   515.701389     0.002337
      5698    18.390000   543.457875   518.882646     0.002151
      5699    18.393000   540.929050   522.409039     0.002154
      5700    18.396000   484.758335   526.246176     0.002389
      5701    18.399000   507.063293   530.347781     0.002327
      5702    18.402000   516.079964   534.657781     0.002243
      5703    18.405000   563.965260   539.112346     0.002052
      5704    18.408000   587.325567   543.642115     0.002026
      5705    18.411000   547.476608   548.174517     0.002115
      5706    18.414000   555.174908   552.635244     0.002091
      5707    18.417000   567.393777   556.953479     0.002078
      5708    18.420000   571.210791   561.062481     0.002024
      5709    18.423000   586.728465   564.902938     0.001987
      5710    18.426000   565.750106   568.418927     0.002044
      5711    18.429000   573.315533   571.560780     0.002071
      5712    18.432000   630.459246   574.284795     0.001841
      5713    18.435000   555.491986   576.549334     0.002069
      5714    18.438000   552.452607   578.315806     0.002153
      5715    18.441000   546.602620   579.550099     0.002119
      5716    18.444000   578.127920   580.225316     0.002005
      5717    18.447000   545.161011   580.325298     0.002156
      5718    18.450000   531.878305   579.848180     0.002213
      5719    18.453000   572.297690   578.808353     0.002036
      5720    18.456000   533.558372   577.237190     0.002167
      5721    18.459000   569.107394   575.181769     0.002071
      5722    18.462000   537.129470   572.701265     0.002146
      5723    18.465000   545.131769   569.863054     0.002125
      5724    18.468000   552.874374   566.738762     0.002154
      5725    18.471000   567.708513   563.401050     0.002021
      5726    18.474000   534.107151   559.921449     0.002166
      5727    18.477000   518.800116   556.369218     0.002284
      5728    18.480000   590.321774   552.811052     0.001981
      5729    18.483000   609.807971   549.311343     0.001893
      5730    18.486000   558.700622   545.932786     0.002072
      5731    18.489000   535.860975   542.737317     0.002201
      5732    18.492000   567.850757   539.784263     0.002038
      5733    18.495000   549.034991   537.133990     0.002101
      5734    18.498000   529.718565   534.845038     0.002246
      5735    18.501000   528.815854   532.973976     0.002191
      5736    18.504000   537.007823   531.574235     0.002160
      5737    18.507000   551.712393   530.694548     0.002125
      5738    18.510000   530.658552   530.377055     0.002215
      5739    18.513000   518.360783   530.654820     0.002235
      5740    18.516000   535.132987   531.549562     0.002167
      5741    18.519000   536.102720   533.068729     0.002198
      5742    18.522000   550.629066   535.202792     0.002099
      5743    18.525000   507.805411   537.922702     0.002276
      5744    18.528000   512.962404   541.178175     0.002321
      5745    18.531000   533.007035   544.896368     0.002173
      5746    18.534000   540.598996   548.981765     0.002143
      5747    18.537000   556.690932   553.317204     0.002114
      5748    18.540000   565.204107   557.766191     0.002082
      5749    18.543000   555.007060   562.176802     0.002098
      5750    18.546000   555.378910   566.387566     0.002091
      5751    18.549000   598.159363   570.236110     0.001988
      5752    18.552000   610.898463   573.571505     0.001899
      5753    18.555000   634.649010   576.270793     0.001812
      5754    18.558000   599.945627   578.258740     0.001976
      5755    18.561000   614.835576   579.527605     0.001889
      5756    18.564000   617.261455   580.151923     0.001871
      5757    18.567000   655.281561   580.293500     0.001789
      5758    18.570000   623.696981   580.194305     0.001878
      5759    18.573000   603.233133   580.158022     0.001927
      5760    18.576000   572.108594   580.522791     0.002027
      5761    18.579000   614.503365   581.627800     0.001923
      5762    18.582000   583.067882   583.776128     0.001991
      5763    18.585000   595.476563   587.196945     0.001949
      5764    18.588000   584.982723   592.011620     0.002037
      5765    18.591000   599.435471   598.209482     0.001928
      5766    18.594000   607.856426   605.638842     0.001895
      5767    18.597000   559.586727   614.016876     0.002109
      5768    18.600000   599.042470   622.961574     0.001959
      5769    18.603000   639.346350   632.052308     0.001814
      5770    18.606000   687.947806   640.934000     0.001683
      5771    18.609000   652.205400   649.470932     0.001817
      5772    18.612000   637.805588   657.914096     0.001826
      5773    18.615000   691.062009   666.993765     0.001684
      5774    18.618000   675.908099   677.874455     0.001763
      5775    18.621000   733.711728   692.008358     0.001575
      5776    18.624000   673.007229   710.967801     0.001717
      5777    18.627000   743.493024   736.316999     0.001567
      5778    18.630000   754.121706   769.513838     0.001560
      5779    18.633000   803.905610   811.832215     0.001442
      5780    18.636000   800.035018   864.301024     0.001443
      5781    18.639000   892.532440   927.658757     0.001319
      5782    18.642000   913.171435  1002.326098     0.001263
      5783    18.645000   972.372426  1088.398898     0.001177
      5784    18.648000  1065.385039  1185.670011     0.001107
      5785    18.651000  1202.958265  1293.677287     0.000953
      5786    18.654000  1309.794596  1411.736880     0.000873
      5787    18.657000  1336.900497  1538.903619     0.000867
      5788    18.660000  1512.548935  1673.866319     0.000761
      5789    18.663000  1512.313662  1814.845131     0.000759
      5790    18.666000  1754.514041  1959.536363     0.000643
      5791    18.669000  1869.854848  2105.106785     0.000619
      5792    18.672000  2057.945806  2248.228539     0.000551
      5793    18.675000  2195.125051  2385.152788     0.000512
      5794    18.678000  2402.433005  2511.825971     0.000480
      5795    18.681000  2574.494876  2624.055330     0.000436
      5796    18.684000  2660.793328  2717.730800     0.000420
      5797    18.687000  2687.368700  2789.103996     0.000417
      5798    18.690000  2745.026500  2835.107136     0.000408
      5799    18.693000  2780.339729  2853.667081     0.000402
      5800    18.696000  2678.051738  2843.946518     0.000416
      5801    18.699000  2673.628806  2806.445810     0.000426
      5802    18.702000  2602.391297  2742.934108     0.000430
      5803    18.705000  2732.496747  2656.231739     0.000407
      5804    18.708000  2511.541637  2549.907271     0.000460
      5805    18.711000  2403.250843  2427.961191     0.000469
      5806    18.714000  2398.799500  2294.547465     0.000468
      5807    18.717000  2152.306951  2153.753878     0.000526
      5808    18.720000  2045.403144  2009.439229     0.000558
      5809    18.723000  1840.317459  1865.115924     0.000616
      5810    18.726000  1674.184835  1723.866859     0.000679
      5811    18.729000  1474.805057  1588.288862     0.000794
      5812    18.732000  1417.907839  1460.460720     0.000807
      5813    18.735000  1278.878450  1341.933853     0.000892
      5814    18.738000  1217.928037  1233.744110     0.000966
      5815    18.741000  1072.161995  1136.443961     0.001078
      5816    18.744000  1063.583678  1050.151397     0.001089
      5817    18.747000   977.660531   974.611639     0.001193
      5818    18.750000   903.973891   909.267196     0.001304
      5819    18.753000   935.791202   853.331523     0.001239
      5820    18.756000   841.768667   805.862846     0.001367
      5821    18.759000   824.382782   765.834481     0.001428
      5822    18.762000   779.339843   732.198431     0.001496
      5823    18.765000   767.250638   703.940046     0.001494
      5824    18.768000   774.171018   680.121764     0.001530
      5825    18.771000   724.081145   659.910845     0.001614
      5826    18.774000   697.968564   642.590927     0.001673
      5827    18.777000   673.324927   627.574594     0.001732
      5828    18.780000   654.889822   614.388435     0.001788
      5829    18.783000   638.048548   602.662968     0.001832
      5830    18.786000   607.693676   592.117796     0.001904
      5831    18.789000   611.361624   582.546136     0.001953
      5832    18.792000   578.815742   573.800475     0.002002
      5833    18.795000   584.890885   565.779003     0.001977
      5834    18.798000   581.646509   558.413755     0.002048
      5835    18.801000   599.049898   551.660350     0.001943
      5836    18.804000   578.969451   545.489488     0.002019
      5837    18.807000   549.808763   539.880661     0.002132
      5838    18.810000   546.189384   534.817395     0.002153
      5839    18.813000   542.193003   530.278560     0.002157
      5840    18.816000   512.281963   526.246510     0.002265
      5841    18.819000   549.199959   522.698714     0.002179
      5842    18.822000   543.078872   519.609715     0.002145
      5843    18.825000   509.751171   516.951696     0.002279
      5844    18.828000   524.896883   514.695374     0.002278
      5845    18.831000   484.935809   512.811030     0.002407
      5846    18.834000   536.385941   511.269451     0.002186
      5847    18.837000   506.200875   510.041878     0.002320
      5848    18.840000   494.473746   509.102510     0.002394
      5849    18.843000   482.153478   508.431595     0.002446
      5850    18.846000   512.617644   508.006166     0.002260
      5851    18.849000   504.005499   507.808053     0.002362
      5852    18.852000   495.877170   507.821270     0.002355
      5853    18.855000   474.366679   508.031533     0.002439
      5854    18.858000   532.436126   508.425660     0.002231
      5855    18.861000   491.252953   508.990861     0.002371
      5856    18.864000   501.990889   509.713992     0.002324
      5857    18.867000   524.919114   510.580797     0.002244
      5858    18.870000   505.227441   511.575253     0.002329
      5859    18.873000   513.002079   512.678957     0.002291
      5860    18.876000   490.302961   513.870880     0.002359
      5861    18.879000   523.109546   515.127382     0.002283
      5862    18.882000   518.242574   516.422643     0.002227
      5863    18.885000   501.623468   517.729466     0.002317
      5864    18.888000   515.458391   519.020313     0.002308
      5865    18.891000   492.617329   520.268157     0.002365
      5866    18.894000   532.169229   521.447492     0.002203
      5867    18.897000   556.824623   522.535288     0.002115
      5868    18.900000   518.975366   523.510349     0.002288
      5869    18.903000   520.977532   524.354628     0.002255
      5870    18.906000   576.761433   525.054256     0.002009
      5871    18.909000   543.758939   525.601588     0.002181
      5872    18.912000   542.702071   525.998123     0.002142
      5873    18.915000   527.378934   526.258188     0.002198
      5874    18.918000   526.856913   526.412630     0.002267
      5875    18.921000   528.297697   526.511495     0.002208
      5876    18.924000   531.145591   526.625384     0.002184
      5877    18.927000   529.133040   526.845244     0.002227
      5878    18.930000   527.711533   527.280977     0.002244
      5879    18.933000   513.942482   528.059330     0.002289
      5880    18.936000   526.376054   529.321135     0.002198
      5881    18.939000   512.327461   531.217497     0.002318
      5882    18.942000   515.924419   533.904096     0.002268
      5883    18.945000   498.473689   537.532714     0.002317
      5884    18.948000   542.600427   542.239304     0.002197
      5885    18.951000   534.311049   548.128188     0.002170
      5886    18.954000   535.471215   555.254386     0.002170
      5887    18.957000   557.315503   563.603801     0.002106
      5888    18.960000   564.903728   573.073851     0.002095
      5889    18.963000   548.245555   583.459552     0.002146
      5890    18.966000   550.887696   594.445085     0.002109
      5891    18.969000   578.282037   605.604238     0.002050
      5892    18.972000   607.714251   616.410827     0.001922
      5893    18.975000   609.625513   626.260414     0.001905
      5894    18.978000   561.127498   634.506440     0.002133
      5895    18.981000   616.326041   640.516657     0.001883
      5896    18.984000   634.302530   643.754084     0.001844
      5897    18.987000   649.913604   643.872896     0.001810
      5898    18.990000   628.167720   640.796786     0.001875
      5899    18.993000   586.525179   634.739464     0.001990
      5900    18.996000   615.770905   626.154048     0.002846
      5901    18.999000   634.372266   615.639277     0.002633
      5902    19.002000   586.071427   603.847052     0.002585
      5903    19.005000   571.068947   591.402642     0.002524
      5904    19.008000   563.745407   578.870980     0.002535
      5905    19.011000   555.429794   566.724625     0.002519
      5906    19.014000   539.559436   555.328733     0.002530
      5907    19.017000   553.850371   544.937607     0.002469
      5908    19.020000   516.543178   535.699415     0.002619
      5909    19.023000   502.113697   527.668589     0.002654
      5910    19.026000   501.916568   520.823462     0.002628
      5911    19.029000   552.051010   515.086460     0.002463
      5912    19.032000   495.196776   510.344853     0.002688
      5913    19.035000   507.873569   506.468312     0.002596
      5914    19.038000   481.552657   503.323359     0.002815
      5915    19.041000   488.199266   500.783555     0.002740
      5916    19.044000   492.497806   498.735707     0.002703
      5917    19.047000   500.025154   497.082754     0.002694
      5918    19.050000   505.265771   495.744173     0.002655
      5919    19.053000   486.605763   494.654793     0.002752
      5920    19.056000   509.296035   493.762755     0.002581
      5921    19.059000   513.295535   493.027185     0.002634
      5922    19.062000   489.579479   492.415952     0.002702
      5923    19.065000   519.011615   491.903709     0.002541
      5924    19.068000   488.103422   491.470323     0.002784
      5925    19.071000   478.152311   491.099679     0.002801
      5926    19.074000   468.161555   490.778439     0.002848
      5927    19.077000   495.058926   490.496030     0.002695
      5928    19.080000   495.027639   490.244259     0.002710
      5929    19.083000   500.562651   490.014465     0.002672
      5930    19.086000   498.007917   489.802534     0.002637
      5931    19.089000   498.549187   489.603772     0.002721
      5932    19.092000   507.447744   489.415038     0.002623
      5933    19.095000   491.892611   489.234197     0.002687
      5934    19.098000   497.585143   489.059954     0.002726
      5935    19.101000   481.978905   488.891791     0.002763
      5936    19.104000   503.976648   488.729297     0.002637
      5937    19.107000   458.023106   488.572931     0.002941
      5938    19.110000   455.655113   488.423152     0.002948
      5939    19.113000   463.552203   488.280833     0.002876
      5940    19.116000   485.070887   488.146986     0.002701
      5941    19.119000   486.433623   488.022801     0.002784
      5942    19.122000   485.885131   487.909656     0.002723
      5943    19.125000   491.715658   487.809124     0.002671
      5944    19.128000   479.390237   487.723012     0.002805
      5945    19.131000   464.776348   487.653398     0.002851
      5946    19.134000   505.289709   487.602684     0.002620
      5947    19.137000   479.099275   487.573647     0.002765
      5948    19.140000   485.750920   487.569494     0.002746
      5949    19.143000   479.609926   487.593895     0.002755
      5950    19.146000   487.840179   487.651005     0.002682
      5951    19.149000   506.439275   487.745450     0.002643
      5952    19.152000   491.819105   487.882276     0.002641
      5953    19.155000   478.503596   488.066839     0.002714
      5954    19.158000   455.448948   488.304655     0.002935
      5955    19.161000   466.847101   488.601168     0.002782
      5956    19.164000   442.911817   488.961495     0.002970
      5957    19.167000   472.599963   489.390023     0.002778
      5958    19.170000   495.056825   489.890157     0.002654
      5959    19.173000   481.465714   490.463813     0.002741
      5960    19.176000   489.382380   491.111018     0.002636
      5961    19.179000   540.964209   491.829700     0.002438
      5962    19.182000   505.380901   492.615257     0.002580
      5963    19.185000   453.289979   493.460391     0.002851
      5964    19.188000   519.599374   494.355019     0.002537
      5965    19.191000   455.275953   495.286311     0.002877
      5966    19.194000   468.016277   496.238878     0.002793
      5967    19.197000   495.979982   497.195096     0.002633
      5968    19.200000   490.684988   498.135599     0.002677
      5969    19.203000   489.611387   499.039993     0.002669
      5970    19.206000   499.199529   499.887492     0.002581
      5971    19.209000   524.319796   500.658494     0.002542
      5972    19.212000   519.870519   501.335812     0.002498
      5973    19.215000   493.329263   501.906551     0.002597
      5974    19.218000   459.581918   502.364006     0.002865
      5975    19.221000   505.765239   502.709302     0.002553
      5976    19.224000   503.712741   502.952309     0.002577
      5977    19.227000   499.828619   503.111513     0.002600
      5978    19.230000   506.409823   503.212794     0.002562
      5979    19.233000   503.026999   503.287378     0.002604
      5980    19.236000   493.001412   503.369417     0.002645
      5981    19.239000   489.532770   503.493563     0.002683
      5982    19.242000   527.740077   503.692811     0.002443
      5983    19.245000   508.624187   503.996674     0.002534
      5984    19.248000   511.874995   504.429693     0.002563
      5985    19.251000   497.325945   505.010252     0.002572
      5986    19.254000   532.045629   505.749883     0.002423
      5987    19.257000   496.812649   506.652135     0.002615
      5988    19.260000   511.254339   507.712510     0.002538
      5989    19.263000   501.127584   508.919127     0.002596
      5990    19.266000   513.530883   510.252329     0.002501
      5991    19.269000   493.944418   511.685563     0.002661
      5992    19.272000   528.772786   513.186319     0.002433
      5993    19.275000   534.776881   514.717412     0.002378
      5994    19.278000   519.762467   516.238649     0.002504
      5995    19.281000   539.930789   517.708976     0.002392
      5996    19.284000   535.376116   519.089124     0.002410
      5997    19.287000   497.959676   520.344585     0.002624
      5998    19.290000   546.537224   521.448533     0.002380
      5999    19.293000   485.264112   522.384084     0.002672
      6000    19.296000   529.969987   523.145315     0.002404
      6001    19.299000   525.547037   523.736676     0.002479
      6002    19.302000   506.157217   524.170946     0.002544
      6003    19.305000   510.703399   524.466239     0.002509
      6004    19.308000   554.492701   524.642776     0.002344
      6005    19.311000   504.999903   524.720019     0.002544
      6006    19.314000   517.177869   524.714518     0.002496
      6007    19.317000   516.063808   524.638573     0.002495
      6008    19.320000   577.086526   524.499652     0.002238
      6009    19.323000   531.263960   524.300533     0.002436
      6010    19.326000   513.841565   524.040154     0.002492
      6011    19.329000   500.336196   523.715201     0.002626
      6012    19.332000   534.223427   523.322338     0.002385
      6013    19.335000   528.930805   522.860774     0.002413
      6014    19.338000   521.389003   522.334560     0.002506
      6015    19.341000   532.535679   521.753939     0.002419
      6016    19.344000   532.180203   521.134786     0.002423
      6017    19.347000   502.487287   520.497249     0.002560
      6018    19.350000   572.950029   519.862525     0.002252
      6019    19.353000   512.081395   519.249638     0.002524
      6020    19.356000   534.164732   518.672666     0.002394
      6021    19.359000   548.405570   518.138685     0.002390
      6022    19.362000   524.815169   517.646660     0.002451
      6023    19.365000   500.806231   517.186596     0.002547
      6024    19.368000   490.490563   516.741274     0.002658
      6025    19.371000   505.034209   516.286249     0.002538
      6026    19.374000   529.299745   515.792580     0.002436
      6027    19.377000   518.265466   515.230561     0.002479
      6028    19.380000   510.991025   514.574298     0.002524
      6029    19.383000   507.107671   513.806648     0.002559
      6030    19.386000   543.209621   512.922975     0.002365
      6031    19.389000   497.516460   511.932360     0.002651
      6032    19.392000   442.984742   510.855870     0.002900
      6033    19.395000   522.708549   509.722751     0.002462
      6034    19.398000   449.560997   508.566032     0.002904
      6035    19.401000   517.984973   507.418747     0.002471
      6036    19.404000   533.852487   506.311163     0.002429
      6037    19.407000   525.983197   505.269124     0.002438
      6038    19.410000   489.280628   504.313045     0.002658
      6039    19.413000   498.512187   503.457416     0.002597
      6040    19.416000   518.343298   502.710735     0.002463
      6041    19.419000   449.000971   502.075822     0.002928
      6042    19.422000   501.907182   501.550493     0.002553
      6043    19.425000   513.855365   501.128600     0.002486
      6044    19.428000   489.725495   500.801346     0.002664
      6045    19.431000   467.671249   500.558770     0.002747
      6046    19.434000   495.594669   500.391261     0.002614
      6047    19.437000   459.138527   500.290852     0.002833
      6048    19.440000   484.234641   500.252199     0.002673
      6049    19.443000   474.603300   500.273162     0.002741
      6050    19.446000   499.404838   500.354745     0.002540
      6051    19.449000   506.259584   500.500649     0.002586
      6052    19.452000   495.235609   500.716465     0.002599
      6053    19.455000   515.070651   501.008641     0.002493
      6054    19.458000   506.477851   501.383364     0.002570
      6055    19.461000   497.916385   501.845457     0.002556
      6056    19.464000   460.974622   502.397352     0.002809
      6057    19.467000   477.784988   503.038209     0.002713
      6058    19.470000   507.477705   503.763202     0.002546
      6059    19.473000   518.008555   504.563010     0.002509
      6060    19.476000   493.557053   505.423613     0.002582
      6061    19.479000   549.806110   506.325977     0.002390
      6062    19.482000   516.533236   507.246546     0.002474
      6063    19.485000   518.168879   508.157713     0.002480
      6064    19.488000   536.402256   509.028490     0.002431
      6065    19.491000   506.259181   509.825715     0.002539
      6066    19.494000   492.302564   510.515633     0.002620
      6067    19.497000   538.837946   511.065969     0.002392
      6068    19.500000   512.999524   511.448464     0.002512
      6069    19.503000   526.309554   511.641760     0.002448
      6070    19.506000   538.659864   511.634292     0.002375
      6071    19.509000   543.867572   511.426761     0.002411
      6072    19.512000   509.083873   511.033733     0.002513
      6073    19.515000   531.597480   510.484196     0.002402
      6074    19.518000   512.275937   509.821226     0.002569
      6075    19.521000   519.549131   509.100578     0.002451
      6076    19.524000   496.072373   508.389685     0.002603
      6077    19.527000   511.248090   507.765378     0.002521
      6078    19.530000   548.965887   507.311258     0.002361
      6079    19.533000   535.142060   507.113767     0.002422
      6080    19.536000   523.104552   507.256634     0.002437
      6081    19.539000   511.432240   507.813545     0.002559
      6082    19.542000   500.995616   508.839363     0.002570
      6083    19.545000   516.848957   510.360685     0.002474
      6084    19.548000   527.487394   512.366986     0.002478
      6085    19.551000   477.302940   514.803759     0.002681
      6086    19.554000   520.044758   517.568935     0.002492
      6087    19.557000   515.694345   520.513432     0.002497
      6088    19.560000   521.036599   523.446284     0.002466
      6089    19.563000   520.801574   526.145799     0.002494
      6090    19.566000   534.465463   528.378836     0.002390
      6091    19.569000   525.550740   529.931733     0.002489
      6092    19.572000   555.783540   530.653223     0.002302
      6093    19.575000   523.249697   530.494788     0.002430
      6094    19.578000   545.182379   529.527840     0.002392
      6095    19.581000   516.014447   527.926457     0.002473
      6096    19.584000   515.513708   525.927061     0.002520
      6097    19.587000   484.045861   523.786466     0.002665
      6098    19.590000   512.062955   521.751093     0.002509
      6099    19.593000   492.392039   520.038056     0.002635
      6100    19.596000   495.443161   518.824396     0.002567
      6101    19.599000   500.650980   518.241737     0.002610
      6102    19.602000   481.903066   518.375211     0.002678
      6103    19.605000   485.089559   519.266353     0.002630
      6104    19.608000   504.821451   520.918971     0.002580
      6105    19.611000   502.412546   523.306782     0.002536
      6106    19.614000   498.706787   526.381435     0.002599
      6107    19.617000   521.993733   530.079759     0.002462
      6108    19.620000   538.993661   534.329142     0.002389
      6109    19.623000   538.749826   539.051800     0.002427
      6110    19.626000   526.525048   544.166445     0.002419
      6111    19.629000   566.766288   549.589023     0.002318
      6112    19.632000   546.650666   555.232462     0.002360
      6113    19.635000   552.278319   561.006025     0.002317
      6114    19.638000   564.028978   566.814665     0.002319
      6115    19.641000   559.937007   572.558691     0.002284
      6116    19.644000   583.519621   578.133944     0.002215
      6117    19.647000   583.052359   583.432633     0.002204
      6118    19.650000   613.439015   588.344953     0.002090
      6119    19.653000   576.575314   592.761599     0.002253
      6120    19.656000   584.254837   596.577262     0.002179
      6121    19.659000   576.778111   599.695079     0.002257
      6122    19.662000   559.435522   602.031799     0.002297
      6123    19.665000   591.142640   603.523155     0.002168
      6124    19.668000   601.231629   604.128608     0.002174
      6125    19.671000   592.456996   603.834625     0.002142
      6126    19.674000   567.461378   602.655766     0.002278
      6127    19.677000   580.132673   600.633321     0.002219
      6128    19.680000   601.257325   597.831802     0.002125
      6129    19.683000   587.326162   594.334009     0.002204
      6130    19.686000   597.941810   590.235580     0.002123
      6131    19.689000   566.724928   585.639804     0.002299
      6132    19.692000   533.457543   580.652898     0.002424
      6133    19.695000   602.393730   575.380505     0.002103
      6134    19.698000   549.167775   569.924830     0.002367
      6135    19.701000   582.138161   564.382413     0.002184
      6136    19.704000   587.600852   558.842520     0.002203
      6137    19.707000   548.243956   553.385934     0.002343
      6138    19.710000   534.694820   548.084013     0.002408
      6139    19.713000   533.862277   542.998125     0.002439
      6140    19.716000   497.759798   538.179306     0.002548
      6141    19.719000   508.384610   533.668246     0.002575
      6142    19.722000   533.598178   529.495591     0.002407
      6143    19.725000   527.700857   525.682540     0.002396
      6144    19.728000   508.585479   522.241731     0.002559
      6145    19.731000   522.933831   519.178359     0.002439
      6146    19.734000   500.430805   516.491502     0.002578
      6147    19.737000   496.611935   514.175581     0.002592
      6148    19.740000   488.184213   512.221940     0.002626
      6149    19.743000   521.268589   510.620472     0.002497
      6150    19.746000   495.784897   509.361292     0.002563
      6151    19.749000   519.828937   508.436424     0.002515
      6152    19.752000   469.409160   507.841470     0.002712
      6153    19.755000   532.986201   507.577240     0.002375
      6154    19.758000   529.944823   507.651405     0.002460
      6155    19.761000   510.840446   508.080062     0.002495
      6156    19.764000   512.681675   508.889172     0.002524
      6157    19.767000   502.059236   510.115817     0.002570
      6158    19.770000   511.472429   511.809097     0.002510
      6159    19.773000   523.169270   514.032256     0.002472
      6160    19.776000   508.347941   516.861335     0.002492
      6161    19.779000   501.936465   520.385481     0.002611
      6162    19.782000   524.911246   524.706689     0.002424
      6163    19.785000   538.474706   529.938067     0.002367
      6164    19.788000   554.895598   536.201653     0.002348
      6165    19.791000   556.026491   543.625591     0.002282
      6166    19.794000   550.528223   552.340835     0.002347
      6167    19.797000   549.871732   562.477681     0.002317
      6168    19.800000   566.606763   574.162135     0.002286
      6169    19.803000   598.658363   587.512616     0.002166
      6170    19.806000   563.135346   602.636587     0.002222
      6171    19.809000   636.012676   619.626379     0.002056
      6172    19.812000   643.172848   638.553962     0.001972
      6173    19.815000   665.620816   659.464082     0.001909
      6174    19.818000   705.806825   682.366617     0.001852
      6175    19.821000   764.275346   707.230789     0.001653
      6176    19.824000   845.662297   733.986026     0.001522
      6177    19.827000   803.248873   762.535361     0.001580
      6178    19.830000   834.461763   792.786546     0.001521
      6179    19.833000   861.133217   824.702058     0.001496
      6180    19.836000   920.744565   858.366436     0.001362
      6181    19.839000  1010.403923   894.071640     0.001286
      6182    19.842000  1122.436405   932.423324     0.001116
      6183    19.845000  1109.276189   974.448116     0.001140
      6184    19.848000  1121.416429  1021.619744     0.001148
      6185    19.851000  1160.746168  1075.719168     0.001084
      6186    19.854000  1263.656694  1138.556385     0.001011
      6187    19.857000  1272.531379  1211.620822     0.000992
      6188    19.860000  1339.615528  1295.728828     0.000950
      6189    19.863000  1459.984010  1390.685837     0.000871
      6190    19.866000  1502.399694  1494.998233     0.000822
      6191    19.869000  1654.474141  1605.678603     0.000769
      6192    19.872000  1759.012937  1718.182772     0.000708
      6193    19.875000  1936.143486  1826.497802     0.000640
      6194    19.878000  2100.811767  1923.402370     0.000600
      6195    19.881000  2233.880614  2000.960230     0.000549
      6196    19.884000  2274.093274  2051.362062     0.000549
      6197    19.887000  2386.779069  2068.180023     0.000515
      6198    19.890000  2391.023300  2047.815049     0.000520
      6199    19.893000  2309.057219  1990.526232     0.000535
      6200    19.896000  2113.596839  1900.435469     0.000579
      6201    19.899000  1910.713413  1784.500281     0.000666
      6202    19.902000  1681.647290  1651.056920     0.000739
      6203    19.905000  1562.973492  1508.554130     0.000800
      6204    19.908000  1423.046877  1364.707160     0.000895
      6205    19.911000  1233.040065  1226.005311     0.001009
      6206    19.914000  1180.164905  1097.452029     0.001076
      6207    19.917000  1059.424830   982.471118     0.001191
      6208    19.920000   999.795021   882.954947     0.001278
      6209    19.923000   909.298470   799.435934     0.001412
      6210    19.926000   842.047382   731.349130     0.001489
      6211    19.929000   801.865678   677.342752     0.001623
      6212    19.932000   800.678314   635.591233     0.001586
      6213    19.935000   728.912280   604.072953     0.001747
      6214    19.938000   694.319077   580.789161     0.001860
      6215    19.941000   723.862620   563.914224     0.001752
      6216    19.944000   643.010627   551.880319     0.001999
      6217    19.947000   661.831734   543.408201     0.001920
      6218    19.950000   605.707632   537.498522     0.002129
      6219    19.953000   609.757894   533.399495     0.002104
      6220    19.956000   581.814971   530.563582     0.002175
      6221    19.959000   560.560295   528.601571     0.002334
      6222    19.962000   565.027924   527.242544     0.002257
      6223    19.965000   590.454188   526.299121     0.002171
      6224    19.968000   571.364162   525.641267     0.002256
      6225    19.971000   572.880768   525.177049     0.002209
      6226    19.974000   569.087918   524.839291     0.002279
      6227    19.977000   560.407065   524.576720     0.002266
      6228    19.980000   523.403608   524.348767     0.002489
      6229    19.983000   536.732549   524.121995     0.002385
      6230    19.986000   550.048692   523.868456     0.002322
      6231    19.989000   543.116009   523.565151     0.002414
      6232    19.992000   546.040337   523.193939     0.002311
      6233    19.995000   514.521156   522.741661     0.002483
      6234    19.998000   540.063673   522.200695     0.002383
      6235    20.001000   509.180399   521.569322     0.002501
      6236    20.004000   520.347018   520.851815     0.002465
      6237    20.007000   518.710146   520.058437     0.002473
      6238    20.010000   532.313148   519.205194     0.002413
      6239    20.013000   527.079669   518.313563     0.002416
      6240    20.016000   563.445709   517.410262     0.002254
      6241    20.019000   527.459567   516.527202     0.002495
      6242    20.022000   486.894186   515.701645     0.002607
      6243    20.025000   514.756528   514.976516     0.002498
      6244    20.028000   512.038545   514.400698     0.002525
      6245    20.031000   534.575150   514.029071     0.002382
      6246    20.034000   504.936651   513.921967     0.002531
      6247    20.037000   503.928796   514.143700     0.002536
      6248    20.040000   508.788359   514.759852     0.002546
      6249    20.043000   487.411209   515.833116     0.002635
      6250    20.046000   529.032312   517.417703     0.002400
      6251    20.049000   529.308507   519.552578     0.002473
      6252    20.052000   516.223242   522.254124     0.002454
      6253    20.055000   491.307924   525.509101     0.002612
      6254    20.058000   510.802660   529.268883     0.002530
      6255    20.061000   487.652412   533.445912     0.002615
      6256    20.064000   527.792680   537.913036     0.002434
      6257    20.067000   540.905963   542.506111     0.002372
      6258    20.070000   496.023868   547.030383     0.002611
      6259    20.073000   527.507317   551.272599     0.002409
      6260    20.076000   553.323769   555.018146     0.002307
      6261    20.079000   518.615384   558.081976     0.002530
      6262    20.082000   511.585162   560.341480     0.002486
      6263    20.085000   539.054679   561.761999     0.002378
      6264    20.088000   562.387291   562.401092     0.002287
      6265    20.091000   523.429659   562.389596     0.002426
      6266    20.094000   516.481334   561.899165     0.002489
      6267    20.097000   545.393982   561.117582     0.002344
      6268    20.100000   534.094023   560.229859     0.002436
      6269    20.103000   523.443533   559.397467     0.002449
      6270    20.106000   538.449412   558.761702     0.002365
      6271    20.109000   560.036812   558.437033     0.002326
      6272    20.112000   524.648239   558.510232     0.002426
      6273    20.115000   568.875388   559.041702     0.002232
      6274    20.118000   533.021069   560.066177     0.002415
      6275    20.121000   538.735986   561.595421     0.002367
      6276    20.124000   546.871892   563.621269     0.002338
      6277    20.127000   561.719594   566.118253     0.002264
      6278    20.130000   586.556678   569.045868     0.002210
      6279    20.133000   563.384687   572.350236     0.002265
      6280    20.136000   548.867742   575.964634     0.002312
      6281    20.139000   574.851667   579.810178     0.002275
      6282    20.142000   592.313525   583.795951     0.002138
      6283    20.145000   567.244810   587.819203     0.002252
      6284    20.148000   551.392768   591.766379     0.002330
      6285    20.151000   535.375491   595.515097     0.002383
      6286    20.154000   568.014053   598.937632     0.002253
      6287    20.157000   570.851698   601.904949     0.002243
      6288    20.160000   572.415073   604.292963     0.002268
      6289    20.163000   570.944833   605.989990     0.002222
      6290    20.166000   592.017999   606.902959     0.002157
      6291    20.169000   594.853733   606.964084     0.002191
      6292    20.172000   567.100353   606.135832     0.002230
      6293    20.175000   600.317377   604.413675     0.002146
      6294    20.178000   569.426882   601.826111     0.002286
      6295    20.181000   645.674527   598.431919     0.001992
      6296    20.184000   564.359984   594.315148     0.002282
      6297    20.187000   528.893646   589.578806     0.002416
      6298    20.190000   578.407524   584.338231     0.002237
      6299    20.193000   583.152717   578.714891     0.002180
      6300    20.196000   535.092828   572.830985     0.002396
      6301    20.199000   542.284280   566.804922     0.002420
      6302    20.202000   591.578970   560.747653     0.002141
      6303    20.205000   541.420319   554.759812     0.002353
      6304    20.208000   537.838042   548.929616     0.002404
      6305    20.211000   534.385673   543.331519     0.002397
      6306    20.214000   515.086341   538.025526     0.002497
      6307    20.217000   527.092338   533.057232     0.002418
      6308    20.220000   560.496953   528.458413     0.002327
      6309    20.223000   531.871452   524.248087     0.002382
      6310    20.226000   517.530705   520.433987     0.002473
      6311    20.229000   515.624802   517.014281     0.002519
      6312    20.232000   490.981834   513.979450     0.002576
      6313    20.235000   489.243608   511.314203     0.002640
      6314    20.238000   499.609616   508.999352     0.002585
      6315    20.241000   487.777520   507.013560     0.002625
      6316    20.244000   501.329495   505.334933     0.002564
      6317    20.247000   496.170993   503.942417     0.002571
      6318    20.250000   520.649537   502.816985     0.002509
      6319    20.253000   504.758397   501.942616     0.002522
      6320    20.256000   463.784548   501.307082     0.002769
      6321    20.259000   498.757027   500.902726     0.002613
      6322    20.262000   489.447290   500.726660     0.002590
      6323    20.265000   511.306697   500.781040     0.002497
      6324    20.268000   487.087139   501.073293     0.002656
      6325    20.271000   512.030934   501.616209     0.002513
      6326    20.274000   484.732620   502.427931     0.002641
      6327    20.277000   503.402650   503.530528     0.002545
      6328    20.280000   514.333878   504.950268     0.002529
      6329    20.283000   525.899626   506.716473     0.002433
      6330    20.286000   467.859339   508.860360     0.002739
      6331    20.289000   501.059814   511.413544     0.002608
      6332    20.292000   490.192452   514.406208     0.002603
      6333    20.295000   532.952579   517.864973     0.002391
      6334    20.298000   487.976936   521.810545     0.002651
      6335    20.301000   540.107586   526.255272     0.002374
      6336    20.304000   530.991136   531.200708     0.002414
      6337    20.307000   535.819316   536.635328     0.002372
      6338    20.310000   512.428067   542.532490     0.002545
      6339    20.313000   533.376196   548.848780     0.002372
      6340    20.316000   522.276345   555.522843     0.002451
      6341    20.319000   489.840519   562.474792     0.002650
      6342    20.322000   537.677485   569.606292     0.002364
      6343    20.325000   543.108493   576.801336     0.002360
      6344    20.328000   581.080929   583.927896     0.002216
      6345    20.331000   562.013473   590.840310     0.002286
      6346    20.334000   593.862515   597.382668     0.002146
      6347    20.337000   610.238571   603.393246     0.002092
[truncated: 412,903 more chars]
